# Supplementary material for: Metabolomics and Transcriptomics Jointly Explore the Mechanism of Pod Color Variation in Purple Pod Pea
Source: Curr Issues Mol Biol. 2025 Feb 1;47(2):94. doi: 10.3390/cimb47020094 (PMC11854479; doi:10.3390/cimb47020094)
Supplement: Supplementary file 1 [file cimb-47-00094-s001.zip › Table S1.xlsx]

## Sheet: sheet1
Table S1 Statistics of total metabolites identified and quantified from all samples.
ID	m/z	Retention time (min)	Ion mode	Metabolites	Compound ID	Super Class	Class	Sub Class	level	kegg	Score	Fragmentation Score	Adducts	Formula	Mass Error (ppm)	QC1-1	QC1-2	QC1-3	QC1-4	QC1-5	QC1-6	QC1-7	QC1-8	QC1-9	PP-S1-1	PP-S1-2	PP-S1-3	PP-S1-4	PP-S1-5	PP-S1-6	GP-S1-1	GP-S1-2	GP-S1-3	GP-S1-4	GP-S1-5	GP-S1-6	PP-S2-1	PP-S2-2	PP-S2-3	PP-S2-4	PP-S2-5	PP-S2-6	GP-S2-1	GP-S2-2	GP-S2-3	GP-S2-4	GP-S2-5	GP-S2-6
0.79_268.1041m/z	268.104	0.793317	pos	Adenosine	86	Nucleosides, nucleotides, and analogues	Purine nucleosides	Unclassified		C00212	59.1	99.2	M+H	C10H13N5O4	0.185688	887823	869312	895009	939651	869484	970388	940233	918820	848069	699152	824228	813985	812259	882994	880129	543413	638237	692654	624507	601635	611778	874957	810937	876285	911793	864340	912290	641415	641520	572287	716478	639086	635421
4.38_551.1037m/z	551.104	4.38008	pos	Quercetin 3-O-malonylglucoside	5282159	Phenylpropanoids and polyketides	Flavonoids	Flavonoid glycosides		C12638	59.1	98.1	M+H	C24H22O15	1.04806	321445	338814	351150	371017	343525	373540	348719	366685	386289	924250	849199	837178	805711	855614	851216	345790	350809	385204	391974	356192	360757	554456	541219	560176	534701	630286	563256	246738	225856	304648	218188	223751	225711
4.70_464.0961n	465.103	4.70075	pos	Isoquercitrin	Isoquercitrin	Phenylpropanoids and polyketides	Flavonoids	Flavonoid glycosides	***	C05623	58.9	98	M+H, M+Na	C21H20O12	1.2793	456684	457745	471880	451324	454386	455741	459963	452768	461316	1.44704e+06	1.2224e+06	1.15737e+06	1.11861e+06	1.14338e+06	1.29353e+06	14402.2	17087.4	17844.2	20106.9	16364.4	14091.4	1.25359e+06	1.15474e+06	1.21491e+06	1.12597e+06	1.32863e+06	1.08824e+06	17084.5	14170.4	18050.5	11412.9	12400.2	9879.44
9.67_676.3672n	699.356	9.67482	pos	Gingerglycolipid A	Gingerglycolipid A	Lipids and lipid-like molecules	Glycerolipids	Glycosylmonoradylglycerols	***		58.9	95.8	M+H-H2O, M+Na, M+NH4, M+H	C33H56O14	0.340226	2.23494e+06	2.13635e+06	2.0906e+06	2.13713e+06	2.18973e+06	2.15072e+06	2.10402e+06	2.20569e+06	2.13914e+06	2.48665e+06	1.81008e+06	1.60826e+06	1.61822e+06	1.49775e+06	1.64302e+06	2.85612e+06	2.93371e+06	3.29691e+06	2.34505e+06	3.25143e+06	2.53188e+06	478976	667778	507503	545974	632875	482630	888411	768638	713183	620790	800629	701001
5.88_283.0612m/z	283.061	5.88313	neg	Acacetin	48899	Lipids and lipid-like molecules	Polyketides	Flavonoids		C01470	58.6	96.7	M-H	C16H12O5	-0.112866	1260.18	1208.22	1688.75	1180.68	1286	1180.47	1401.34	1338.39	1345.88	400.849	470.318	247.632	426.038	474.937	641.269	103.311	83.2543	61.9396	99.7609	31.2421	140.418	3825.21	5451.56	3218.87	2571.34	2722.35	4097.29	1106.11	887.252	820.586	73.7682	138.081	84.5294
7.16_228.1364n	229.144	7.15735	pos	Traumatic Acid	5882	Lipids and lipid-like molecules	Fatty Acyls	Fatty acids and conjugates		C16308	58.5	95.4	M+H, M+Na, M+H-H2O	C12H20O4	0.923096	379346	379233	373579	386557	358574	377595	367281	355684	363749	142565	170958	176182	160339	157423	163029	218721	274731	282433	270843	249153	277826	104981	113279	123505	111710	110794	109780	151589	148539	140827	147266	131208	148483
4.34_626.1491n	627.156	4.34215	pos	Quercetin 3-beta-laminaribioside	HMDB0041358	Phenylpropanoids and polyketides	Flavonoids	Flavonoid glycosides			58.4	95	M+H, M+Na	C27H30O17	1.24274	428024	419759	426154	435832	427272	446329	414055	431912	458616	1.59986e+06	1.4038e+06	1.33532e+06	1.30286e+06	1.35898e+06	1.39208e+06	31189.4	32547.4	42072.5	43480.8	28324	27912.8	1.03451e+06	1.03518e+06	1.02939e+06	1.00834e+06	1.08445e+06	989968	48352.6	47662.2	66689.9	40184.3	50980.6	43430.4
4.03_326.1002n	325.093	4.02797	neg	1-O-p-Coumaroyl-beta-D-glucose	HMDB0036936	Phenylpropanoids and polyketides	Cinnamic acids and derivatives	Hydroxycinnamic acids and derivatives			58.3	94.9	M-H, 2M-H	C15H18O8	0.252183	206731	201302	199753	196135	192155	201601	188715	190426	196961	231472	292109	281159	279540	279022	244672	176756	170054	198019	193724	179959	191856	286946	354314	268732	333274	332075	388267	241448	203602	282930	224392	253681	218152
4.28_465.1034m/z	465.103	4.28472	pos	Isoquercetrin	5480505	Phenylpropanoids and polyketides	Flavonoids	Flavonoid glycosides		C05623	58.3	94.8	M+H	C21H20O12	1.30588	353971	371044	385955	375924	378488	389553	395881	384260	398007	593041	548766	515709	508987	518968	554721	106039	110976	137127	140656	113059	107452	335674	347646	340549	332448	371701	325261	81421.3	72281.6	107547	65176.6	76014.2	65972.1
10.06_292.2040n	293.211	10.0611	pos	12-OPDA	63360	Lipids and lipid-like molecules	Fatty Acyls	Eicosanoids		C01226	58.1	96	M+H, M+Na	C18H28O3	0.368609	160170	163008	156564	162261	158068	166756	157553	156422	159048	173426	180882	183079	169176	165595	169757	151683	184529	197094	168874	169855	163816	143109	139194	144316	144358	134618	127171	199799	202289	144886	213967	198009	219340
10.59_453.2859n	454.293	10.5927	pos	PE(16:0/0:0)	40776	Lipids and lipid-like molecules	Glycerophospholipids	Glycerophosphoethanolamines			58.1	92.3	M+H, M+Na	C21H44NO7P	0.82914	91631.4	99582.3	102001	121149	86205	124728	114401	103326	98909.5	75679.1	72984.6	84248.1	93236.4	113713	121980	92908.2	118207	96979.6	116687	102608	142981	34515.6	37768.1	33425.5	43059.6	36833.6	27694.8	36153.7	46405.2	36040.1	35067.8	39682.3	37807
3.87_449.1083m/z	449.108	3.86963	pos	Luteolin 4'-glucoside	49082	Phenylpropanoids and polyketides	Flavonoids	Flavonoid glycosides			58.1	94.5	M+H	C21H20O11	1.07722	11238.6	12773.2	12673.3	13137.5	11513.2	11888.3	12228.8	12373.5	13175.1	118565	86011.6	60080.8	65363.7	69640.8	77718.8	967.862	236.252	218.578	1.03914e-06	653.668	1142.43	24822.1	24690.9	19226.4	21221.6	29904	22282.8	922.053	196.216	122.555	239.644	212.456	173.285
9.44_300.2900m/z	300.29	9.44165	pos	Sphingosine	392	Unclassified	Unclassified	Unclassified		C00319	58.1	94.7	M+H	C18H37NO2	1.10961	50922.2	53825.5	52003.1	53140	52247.4	57021.3	54539.8	51636.9	52405.4	34052.4	37689.5	33749.1	41291.1	39804.1	47083.6	25048.6	30747.1	36810.2	36274.9	33045	36266.5	32141	24240.9	29736.4	27503.2	37288.1	32889.6	19256	20248	20990.4	25742.9	22440.9	32072.6
7.63_325.2020m/z	325.202	7.63178	neg	(9S,12S,16R)-d14-10-PhytoF[10R,13R]	LMFA02040125	Lipids and lipid-like molecules	Fatty Acyls	Octadecanoids			58	94.1	M-H2O-H	C18H32O6	-0.0360785	776613	737173	807998	758916	793636	878721	834281	778075	815725	646363	776709	681390	785046	732666	714027	780999	865975	857586	867129	797140	942205	1.13494e+06	1.13306e+06	1.11607e+06	981635	914965	1.10801e+06	756567	830859	787468	1.01652e+06	1.05552e+06	1.07673e+06
8.25_942.5194n	943.527	8.2547	pos	Soyasaponin I	HMDB0034649	Lipids and lipid-like molecules	Prenol lipids	Terpene glycosides		C08983	58	91.6	M+H, M+Na	C48H78O18	0.592495	1.00907e+06	1.01893e+06	1.02434e+06	1.00765e+06	991864	1.04281e+06	993908	1.01303e+06	1.02277e+06	1.78685e+06	810082	1.06785e+06	742548	950952	1.35953e+06	1.47831e+06	1.606e+06	1.96963e+06	1.7357e+06	1.87284e+06	1.40913e+06	2.16419e+06	2.50441e+06	2.22165e+06	2.49895e+06	1.82548e+06	1.6169e+06	645429	972677	566138	1.02562e+06	1.04575e+06	960377
4.76_551.1038m/z	551.104	4.75685	pos	Quercetin 3-(6''-malonylglucoside)	50555	Unclassified	Unclassified	Unclassified			57.9	95.3	M+H	C24H22O15	1.26921	24336.1	21521.1	22918.9	24499.2	23188.9	26150.6	24146.3	21412	21580.3	70513.9	70811	65804.2	63036.6	65335.8	76322.6	19630.9	20149.1	22734.7	21810.2	18983.5	20260.9	58796.4	53987.5	58501.1	56772	68427.9	56246.1	16238.2	15452.7	20887	12087.4	15267.4	13275.1
4.66_431.0982m/z	431.098	4.66473	neg	Vitexin	Vitexin	Phenylpropanoids and polyketides	Flavonoids	Flavonoid glycosides	***	C01460	57.8	93	M-H	C21H20O10	-0.388151	40258.7	42058.4	50897.6	40345	39666.9	40775.5	41134.3	39290.4	43913.2	14844.2	11673.8	12072.9	11663.3	11966	15488	27603.1	39833.1	26836.3	41478.7	27857.8	22936.6	42490.7	40234.6	41249.7	42224.4	45065.2	42234.3	44864.6	57127.7	57374	17955.1	63053.3	36726.1
4.70_464.0954n	463.088	4.70175	neg	Quercetin 3-galactoside	Quercetin 3-galactoside	Phenylpropanoids and polyketides	Flavonoids	Flavonoid glycosides	***	C10073	57.8	90.2	M-H, 2M-H	C21H20O12	-0.142581	642461	662035	655846	646720	651897	645417	640562	630354	662914	3.07804e+06	2.86347e+06	2.78187e+06	2.53594e+06	2.63184e+06	3.0301e+06	2767.31	4876.92	6758.76	5950.54	3162.12	2559.29	2.81307e+06	2.70768e+06	2.71413e+06	2.41738e+06	2.81966e+06	2.59327e+06	4303.77	5332.59	7395.84	3422.54	4797.41	3835.51
9.66_307.1916m/z	307.192	9.65777	neg	9-epiSacrolide A	LMFA07040155	Lipids and lipid-like molecules	Fatty Acyls	Fatty esters			57.8	92.4	M-H	C18H28O4	0.279614	692201	691657	761125	745686	696598	711948	682258	677755	668245	769603	841384	869278	943048	856824	809876	890680	853949	950020	756499	618092	786559	957273	1.0413e+06	1.01964e+06	989093	936421	933511	883824	852245	707260	1.02591e+06	973377	983778
0.65_155.0698n	156.077	0.645117	pos	L-Histidine	21	Organic acids and derivatives	Carboxylic acids and derivatives	Amino acids, peptides, and analogues		C00135	57.7	97.4	M+H, M+Na, M+NH4	C6H9N3O2	1.91691	367095	359144	362391	371055	349511	368617	351973	349328	371451	382265	364202	336286	338353	335707	349863	213699	260710	254526	236689	240089	223700	353322	344517	351038	366249	369394	338071	353430	347686	341874	303925	279654	302329
2.82_384.1154m/z	384.115	2.81825	pos	Succinyladenosine	Succinyladenosine	Nucleosides, nucleotides, and analogues	Purine nucleosides	Unclassified	***		57.7	94	M+H	C14H17N5O8	1.1591	39937.2	38762	39296.4	41974.1	38188.7	40986	40844.5	39163.4	39738.8	13304.1	12715.4	12010.1	12733.4	11759.7	13431.6	84267.6	85452.5	78121.2	77657.3	88100.4	81322.5	5162.52	5196.52	5929.78	4575.31	5310.04	4391.48	7336.36	6503.21	7478.74	6862.04	6572.35	6845.4
4.53_640.1648n	641.172	4.53148	pos	Rhamnetin 3-sophoroside	93027	Phenylpropanoids and polyketides	Flavonoids	Flavonoid glycosides			57.7	92.9	M+H, M+Na	C28H32O17	1.38581	55529.7	54130	57182.6	59311.7	56486.3	58245.1	55486.1	54435.3	55616.9	90115.1	83562.2	81294.9	77129.9	84250.1	82840.7	10560.6	13125.5	13623	11537.8	11765.4	12253.9	67348.5	66507.4	66845	63609.8	73636.9	60879.6	16090.7	15474.2	15288	15501.3	15081.3	16552.6
3.65_415.1248m/z	415.125	3.64825	neg	4-Hydroxy-5-(3',5'-dihydroxyphenyl)-valeric acid-O-methyl-O-glucuronide	HMDB0059974	Organic oxygen compounds	Organooxygen compounds	Carbohydrates and carbohydrate conjugates			57.6	92.6	M-H2O-H	C18H26O12	0.455869	75046	78772.6	72606.1	72756	73106.1	72042.5	69348.9	69925.6	75903.9	65463.9	69414.7	65340.1	66183.5	62484.7	67852.1	93839	97215.3	94923.7	98315.4	99034.4	95753.7	38838.5	40372.3	38980.2	44770.2	42780	41954.4	59896.5	56564	63162.9	51726.5	48324.5	52630.2
3.96_802.2177n	785.214	3.96442	pos	Isorhamnetin 3-gentiotrioside	LMPK12112346	Lipids and lipid-like molecules	Polyketides	Flavonoids			57.6	90	M+H-H2O, M+Na, M+NH4	C34H42O22	1.11581	6.97731e+06	6.94694e+06	7.29189e+06	7.36187e+06	7.10825e+06	7.32352e+06	7.21479e+06	7.01633e+06	7.31785e+06	2.65672e+07	2.47155e+07	2.32753e+07	2.26813e+07	2.28653e+07	2.46483e+07	16801.3	13394.9	7270.89	3746.82	4555.08	4876.23	1.74651e+07	1.7209e+07	1.72065e+07	1.7257e+07	1.95382e+07	1.76056e+07	13823	3933.25	1787.09	2494	1872.09	2337.73
4.27_385.1139m/z	385.114	4.26522	neg	Linocinnamarin	HMDB0030678	Organic oxygen compounds	Organooxygen compounds	Carbohydrates and carbohydrate conjugates			57.6	94.3	M+FA-H	C16H20O8	-0.363868	22443.3	22793.6	21308.3	20937	21365.2	18894.4	21232.9	20791.4	20151	15362.9	13665.8	11389.8	11909.5	12478.7	10351.5	32845	31864.6	31496.8	33313.6	35233	32793.3	22857.9	22061.9	18242.4	17807.8	22227.9	19558.5	38807.2	38794.7	41434.8	41135.8	35465.4	42789.3
12.53_264.2446n	282.278	12.5306	pos	3E,13Z-Octadecadienal	LMFA06000235	Lipids and lipid-like molecules	Fatty Acyls	Fatty aldehydes			57.5	92.7	M+H, M+NH4, M+H-H2O	C18H32O	-2.64372	4.84683e+07	5.15772e+07	4.31044e+07	5.19598e+07	5.13192e+07	5.50189e+07	5.51565e+07	4.523e+07	5.10904e+07	4.08045e+07	3.48818e+07	3.1301e+07	3.1224e+07	3.54214e+07	4.52551e+07	4.11518e+07	3.64118e+07	4.075e+07	3.58407e+07	3.46389e+07	3.82572e+07	5.26126e+07	3.62856e+07	5.16767e+07	4.89467e+07	4.78757e+07	3.53182e+07	4.86542e+07	4.52595e+07	4.89894e+07	3.52493e+07	3.35152e+07	3.17056e+07
8.08_309.2072m/z	309.207	8.08198	neg	Plasmodiophorol C	LMFA02000388	Lipids and lipid-like molecules	Fatty Acyls	Octadecanoids			57.5	92.1	M-H2O-H	C18H32O5	0.307372	247878	244690	230032	284478	247856	248950	257693	265163	243107	137979	195373	236014	238272	241892	251032	296964	315351	360299	318954	287538	345806	370554	386539	398613	390330	357169	377751	285255	253415	286602	386897	352024	386333
4.02_210.0898n	193.086	4.02103	pos	Sinapyl alcohol	44805	Benzenoids	Phenols	Methoxyphenols		C02325	57.4	92.3	M+H-H2O, M+H	C11H14O4	2.73257	24603.5	23888.1	24728.8	24254.8	24388.8	25182.2	23324.2	24360.1	25239.7	12668	11207.1	10313.7	10566.6	10938.5	10559.3	25214.1	27754.5	29868.5	24145.7	25323.6	25336.8	12671.4	13310.9	12940.7	13864.6	16173.9	13534.8	24561	20704	26675.6	23036.5	22933.1	23971.6
4.68_934.2382n	935.246	4.68247	pos	Quercetin 3-(6''''-p-coumarylsophorotrioside)	LMPK12112151	Phenylpropanoids and polyketides	Flavonoids	Flavonoid glycosides			57.4	88.1	M+H, M+Na	C42H46O24	0.36403	3.43818e+06	3.43356e+06	3.43422e+06	3.22033e+06	3.20446e+06	3.31752e+06	3.23979e+06	3.26032e+06	3.34876e+06	1.39681e+06	1.26747e+06	1.27667e+06	1.21405e+06	1.24405e+06	1.23559e+06	548025	593958	695894	677792	557155	576795	1.34064e+06	1.30305e+06	1.38785e+06	1.29787e+06	1.39005e+06	1.21293e+06	558324	561168	572442	460081	450221	467580
5.88_202.1197n	201.112	5.88313	neg	Decanedioic acid	288071	Lipids and lipid-like molecules	Fatty Acyls	Fatty acids and conjugates		C08277	57.4	93.1	M-H2O-H, M-H	C10H18O4	-4.00041	41577	46476.3	52014.9	42679.5	43996.6	44605.4	49080.4	45550.4	45838.8	67786.1	62688	56604.6	60161	65169.6	116811	47495.3	40469.5	40503.8	42129.9	44127.5	43761.7	75929.2	64204.3	65000.6	57168	115399	80580.1	57311	57477.8	65468.5	59659.7	107217	50003
9.44_293.2113m/z	293.211	9.44165	pos	13-epi-12-oxo Phytodienoic Acid	45401	Unclassified	Unclassified	Unclassified			57.4	90.7	M+H	C18H28O3	0.602781	526072	528821	515860	527048	517171	534974	521674	515460	519746	441385	484624	503434	509572	498485	501097	562597	660047	679223	558209	490407	617276	519262	531638	562620	542888	514577	489315	513233	492515	375449	656966	596777	649662
10.81_341.2332m/z	341.233	10.8058	neg	(1R,2R)-3-oxo-2-pentyl-cyclopentaneoctanoic acid	LMFA02010012	Lipids and lipid-like molecules	Fatty Acyls	Octadecanoids			57.3	89.5	M+FA-H	C18H32O3	-0.585849	99046.8	90381.9	97879.7	95250.1	107844	88225.7	90546.8	87708.5	98066.4	202957	153535	144604	175116	161031	52626.9	141051	129254	124192	126989	166791	139207	172329	190976	155287	189229	66193.4	194732	208643	170212	169242	167251	45135.1	144992
5.61_182.0711n	205.06	5.61375	pos	Triethyl phosphate	62875	Organic acids and derivatives	Organic phosphoric acids and derivatives	Phosphate esters			57.3	89.3	M+H, M+Na	C6H15O4P	1.59971	482646	449793	433644	457037	436436	465068	445689	458866	464462	640084	562768	562834	579678	573395	447351	551094	563336	620282	549141	517220	545574	574418	611147	621162	590685	467179	602024	598560	540400	595563	578772	445165	589228
0.73_148.0605m/z	148.061	0.728983	pos	L-Glutamate	19	Organic acids and derivatives	Carboxylic acids and derivatives	Amino acids, peptides, and analogues		C00025	57.1	88.7	M+H	C5H9NO4	0.73948	229142	229641	235082	230921	226225	241192	228188	218376	229018	487203	354912	298707	278519	263033	239777	330421	368680	402957	349881	336896	350580	262304	235770	238342	238152	261206	220197	222061	183197	206968	112059	116311	108504
1.09_130.0866m/z	130.087	1.08757	pos	D-Pipecolic acid	58337	Organic acids and derivatives	Carboxylic acids and derivatives	Amino acids, peptides, and analogues			57.1	95	M+H	C6H11NO2	2.40297	939109	1.01624e+06	1.03118e+06	1.11649e+06	970661	1.04087e+06	1.04248e+06	1.03401e+06	934097	811175	800130	769229	753674	728855	773745	924734	1.08303e+06	1.15565e+06	1.11523e+06	1.04504e+06	943090	477912	499036	479509	485850	525195	465136	492863	459293	456578	456796	421700	454513
10.00_328.2250n	309.207	10.004	neg	13,16-Epoxy-7,12-dihydroxy-9Z-octadecenoic acid	LMFA03000026	Lipids and lipid-like molecules	Fatty Acyls	Eicosanoids			57.1	89.1	M-H2O-H, M-H, 2M-H	C18H32O5	0.170768	1.36079e+06	1.28984e+06	1.38396e+06	1.44133e+06	1.3468e+06	1.38553e+06	1.38097e+06	1.34253e+06	1.33474e+06	1.1483e+06	1.41522e+06	1.45544e+06	1.60833e+06	1.34915e+06	1.23689e+06	1.43308e+06	1.49043e+06	1.65982e+06	1.30795e+06	1.15776e+06	1.53114e+06	1.58763e+06	1.82396e+06	1.76275e+06	1.66493e+06	1.4738e+06	1.60235e+06	1.36692e+06	1.34882e+06	1.18353e+06	1.74017e+06	1.58913e+06	1.69069e+06
10.02_311.2218m/z	311.222	10.0221	pos	9S,11R,15S-trihydroxy-2,3-dinor-13E-prostaenoic acid-cyclo[8S,12R]	LMFA03010154	Lipids and lipid-like molecules	Fatty Acyls	Eicosanoids		C14795	57.1	89.9	M+H-H2O	C18H32O5	0.46134	149210	147699	136572	146241	135170	145845	133645	139209	138259	86529.7	109359	112276	100232	95622.9	96086.6	138698	169435	174803	132981	121421	159472	100597	88808.9	101547	98232	85231.8	77793.6	83451.9	74751.6	56603.1	110636	102548	101986
10.34_310.2143n	309.207	10.3369	neg	9(S)-HpOTrE	36025	Lipids and lipid-like molecules	Fatty Acyls	Octadecanoids		C16321	57.1	88.6	M-H, 2M-H	C18H30O4	-0.283323	862893	870658	883104	902286	951366	849563	886691	843982	848878	669728	882493	961902	927698	900926	779739	796018	801026	831409	663504	597129	765801	1.73364e+06	1.7228e+06	1.84698e+06	1.71551e+06	1.34442e+06	1.65809e+06	1.33476e+06	1.46909e+06	968560	1.76938e+06	1.42803e+06	1.62074e+06
11.87_354.2764n	355.284	11.8675	pos	2-Linoleoyl Glycerol	63032	Lipids and lipid-like molecules	Fatty Acyls	Lineolic acids and derivatives			57.1	93.8	M+H-H2O, M+H	C21H38O4	-1.78152	29935	31710.2	29545.7	33487.3	28121.2	34738.6	34771.3	31922.1	32319.1	26755.7	19804.5	21571.5	20598.1	21045.4	21761.7	14247.1	19165.4	18897.5	16037.9	16054.6	18944.3	11655.9	12077.6	10950.1	14692.6	9778.87	11361.8	15525	14679.7	8839.8	13357.6	10435.3	11336.7
3.72_281.1135m/z	281.114	3.71772	pos	Asp-Phe	64957	Organic acids and derivatives	Carboxylic acids and derivatives	Amino acids, peptides, and analogues			57.1	91.1	M+H	C13H16N2O5	1.07988	25435.7	23882.4	23462	25912.5	22424.1	24425.7	23723.2	23486.7	24504	18616.1	22439.6	24779.9	26372.3	26708.1	27535.1	16465.9	20230.5	19800.4	18798	19206	20921.6	16322.3	17388.2	18191.6	19093.5	18615.3	18837.7	17836.9	20217.9	14838.4	22066.3	19941.6	20609.9
8.31_325.2020m/z	325.202	8.30935	neg	delta10-12-PhytoF	LMFA02040002	Lipids and lipid-like molecules	Fatty Acyls	Octadecanoids			57.1	89.9	M-H2O-H	C18H32O6	-0.0239482	361346	390625	357251	355923	352878	364996	333864	355940	366661	284025	391646	440376	394358	429431	372225	436169	481929	492119	409709	356115	456520	393781	381080	446782	396690	404071	452393	462696	453606	436429	632851	607266	577476
9.81_311.2228m/z	311.223	9.8132	neg	alpha-9,10-DiHODE	LMFA02000045	Lipids and lipid-like molecules	Fatty Acyls	Lineolic acids and derivatives			57.1	88.7	M-H	C18H32O4	0.164417	1.25076e+06	1.13683e+06	1.27437e+06	1.30391e+06	1.20693e+06	1.1877e+06	1.32015e+06	1.09653e+06	1.2214e+06	1.06717e+06	1.46018e+06	1.5316e+06	1.60465e+06	1.49697e+06	1.2067e+06	1.17122e+06	1.13741e+06	1.29679e+06	1.2068e+06	1.06239e+06	1.33648e+06	1.51875e+06	1.55619e+06	1.57006e+06	1.69688e+06	1.46223e+06	1.71403e+06	1.3533e+06	1.47125e+06	1.17311e+06	1.77054e+06	1.50948e+06	1.69874e+06
9.01_293.1760m/z	293.176	9.01303	neg	Tanacetol A	HMDB0035722	Lipids and lipid-like molecules	Prenol lipids	Sesquiterpenoids			57	88.1	M-H	C17H26O4	0.492216	218733	223152	240804	213193	233146	205679	215172	217567	244142	49987	38988.8	47282.2	42903.4	48818.5	55378.8	45042.8	44187.5	43374.6	43128	44456.4	42570.4	43476.6	32823.5	33100.7	41009.7	48110.4	42323	38904.8	34279.3	40864.6	35502.3	44064.5	29119.5
0.74_365.1058m/z	365.106	0.7445	pos	Sucrose	137	Organic oxygen compounds	Organooxygen compounds	Carbohydrates and carbohydrate conjugates		C00089	56.9	89.1	M+Na	C12H22O11	0.961315	1.96849e+06	2.00051e+06	2.01943e+06	2.03173e+06	1.92997e+06	2.04856e+06	1.91299e+06	1.99056e+06	1.98505e+06	1.40208e+06	1.15523e+06	1.04513e+06	1.00574e+06	1.05011e+06	1.05211e+06	592254	647861	670308	582334	566833	588564	4.48135e+06	4.46253e+06	4.54973e+06	4.56038e+06	4.73514e+06	4.11478e+06	2.4495e+06	2.21803e+06	2.33322e+06	2.00065e+06	1.92875e+06	1.92824e+06
13.18_273.2578m/z	273.258	13.1787	pos	Neocembrene	41248	Lipids and lipid-like molecules	Prenol lipids	Isoprenoids		C09140	56.9	88.1	M+H	C20H32	0.511919	1917.23	1526.49	2481.36	2096.29	2385.23	1955.14	2899.51	1686.47	1776.29	1.03914e-06	1.03914e-06	1.03914e-06	1.03914e-06	1.03914e-06	1.03914e-06	1.03914e-06	1.03914e-06	1.03914e-06	1.03914e-06	1.03914e-06	1.03914e-06	1.03914e-06	1.03914e-06	1.03914e-06	1.03914e-06	1.03914e-06	1.03914e-06	1.03914e-06	1.03914e-06	1.03914e-06	1.03914e-06	1.03914e-06	1.03914e-06
3.68_298.0972m/z	298.097	3.68202	pos	5′-Deoxy-5′-<WBR>(methylthio)adenosine	3425	Nucleosides, nucleotides, and analogues	5'-deoxyribonucleosides	5'-deoxy-5'-thionucleosides		C00170	56.9	92	M+H	C11H15N5O3S	1.24839	79497.6	77127.7	85895.6	84193.7	84303	91005.3	82897.8	90610.5	88635.7	67835.2	67944.4	72356.5	83801.8	64551	67747.1	82672.2	85090.3	76247.1	75351.5	87614.9	91515.7	51568.2	50033.3	52105.1	56009.5	61236	52949	63355	56100.1	66965.9	66473.3	58830.4	57158.6
7.24_326.2093n	325.202	7.24128	neg	16-epi-16-D1t-PhytoP	LMFA02030036	Lipids and lipid-like molecules	Fatty Acyls	Octadecanoids			56.9	88.6	M-H, 2M-H	C18H30O5	-0.140086	715940	691989	757829	718437	719181	712612	694654	711207	704554	570947	709979	697864	728435	806940	794377	968106	1.01687e+06	1.04745e+06	1.0761e+06	976662	1.13937e+06	690866	715973	768721	789447	708346	785962	681935	691936	689982	917764	902648	951919
10.30_341.2331m/z	341.233	10.2995	neg	(1S,2S)-3-oxo-2-pentyl-cyclopentaneoctanoic acid	LMFA02010013	Lipids and lipid-like molecules	Fatty Acyls	Octadecanoids			56.8	88.1	M+FA-H	C18H32O3	-0.957152	412503	431606	474330	475729	510981	422719	473794	453803	435054	663261	631826	648020	679668	649581	772338	640189	567647	561339	588729	649360	582550	744434	767785	864870	823338	910857	904539	757533	735408	841059	696794	893532	747553
4.28_787.1936m/z	787.194	4.2839	neg	Moracetin	HMDB0040487	Phenylpropanoids and polyketides	Flavonoids	Flavonoid glycosides			56.8	84.8	M-H	C33H40O22	-0.294758	2.45069e+07	2.47144e+07	2.40118e+07	2.29582e+07	2.49134e+07	2.21335e+07	2.22286e+07	2.03261e+07	2.18484e+07	3.9684e+07	3.26576e+07	3.18816e+07	3.19601e+07	3.08356e+07	3.15178e+07	8.34734e+06	7.89353e+06	9.70616e+06	1.00953e+07	8.46098e+06	7.67622e+06	1.92855e+07	1.99195e+07	1.8613e+07	1.9036e+07	2.01542e+07	2.22285e+07	5.36142e+06	5.61963e+06	8.44534e+06	5.37205e+06	5.15061e+06	5.41384e+06
4.45_596.1384n	597.146	4.4538	pos	Quercetin-3-O-arabinoglucoside	5484066	Unclassified	Unclassified	Unclassified			56.8	86.7	M+H, M+Na	C26H28O16	1.16905	81036.6	79422.6	75167.6	86143.6	81715.3	82833.8	77530.3	82933.5	87118.6	335988	286229	287145	275303	281708	301944	1.03914e-06	1.03914e-06	1.03914e-06	1.03914e-06	135.134	128.669	282438	281854	267926	264908	286284	274722	1.03914e-06	1.03914e-06	1.03914e-06	1.03914e-06	1.03914e-06	1.03914e-06
6.66_310.2145n	293.211	6.65673	pos	13(S)-HpOTrE	36052	Lipids and lipid-like molecules	Fatty Acyls	Lineolic acids and derivatives		C04785	56.8	87.9	M+H-H2O, M+H, M+NH4	C18H30O4	0.359959	496669	503626	503324	518827	495902	518174	497536	494743	496417	385844	443189	419487	467727	495608	523372	619453	773740	771021	759120	700876	755648	290582	298613	313246	312286	308031	291857	419361	421974	336416	557721	529481	567334
9.94_312.2301n	311.223	9.93728	neg	9,10-epoxy-13-hydroxy-11-octadecenoic acid	LMFA02000278	Lipids and lipid-like molecules	Fatty Acyls	Octadecanoids		C14834	56.8	86.9	M-H, 2M-H	C18H32O4	0.0818741	770254	793415	781068	795118	740538	836030	906360	856586	817501	673465	792471	760731	913492	869205	908584	696332	842551	834095	782830	673672	737619	1.27608e+06	1.44145e+06	1.58736e+06	1.44008e+06	1.74434e+06	1.54888e+06	969892	1.05438e+06	865507	1.30408e+06	1.27987e+06	1.17314e+06
1.10_613.1599m/z	613.16	1.10332	pos	Oxidized glutathione	Oxidized glutathione	Organic acids and derivatives	Carboxylic acids and derivatives	Amino acids, peptides, and analogues	***	C00127	56.7	92.1	M+H	C20H32N6O12S2	1.10759	299428	370604	361207	370103	319070	365802	324645	356643	312508	446549	435213	380853	427148	361602	444219	119879	139714	137954	157831	145861	102851	280949	247591	279720	302051	301534	268477	291296	273330	296331	246511	210220	242175
10.36_307.1914m/z	307.191	10.3558	neg	Sacrolide A	LMFA07040154	Lipids and lipid-like molecules	Fatty Acyls	Fatty esters			56.7	93.7	M-H	C18H28O4	-0.133291	35277.3	37882.4	38348.2	40222	40957.9	37330.7	37004.2	36961.2	41405.6	59815.2	61654.7	59129.1	60186	54773.9	58872	35020.4	34856.3	34840.7	30860	31226.2	30837.9	75370.4	73004	76026.9	77504.2	65019.1	70514.8	50506.8	50616.6	38592.5	57193.2	57888.5	60008.1
10.83_295.2269m/z	295.227	10.8253	pos	13-HOTE	LMFA02000029	Lipids and lipid-like molecules	Fatty Acyls	Lineolic acids and derivatives			56.7	86.2	M+H	C18H30O3	0.418089	849880	863877	851551	850077	812642	860736	822486	825227	782712	496606	612035	641884	643140	647458	647905	578659	739379	756616	633814	548972	734570	1.3953e+06	1.35578e+06	1.49603e+06	1.45091e+06	1.32038e+06	1.26475e+06	937668	926219	699472	1.17639e+06	1.0942e+06	1.21993e+06
4.85_933.2307m/z	933.231	4.85375	neg	Quercetin 3-[p-coumaroyl-(->6)-glucosyl-(1->2)-glucosyl-(1->2)-glucoside]	HMDB0037938	Phenylpropanoids and polyketides	Flavonoids	Flavonoid glycosides			56.7	84.6	M-H	C42H46O24	0.0627217	683465	693440	665807	692445	662705	695887	721824	656692	689996	301561	310823	298923	310736	299035	311039	89075.3	103224	115844	123590	100176	93089.1	288064	310710	331709	295621	324535	306948	102695	120515	129711	74534.5	80634.1	74865.9
6.01_283.0613m/z	283.061	6.0057	neg	Genkwanin	44269	Phenylpropanoids and polyketides	Flavonoids	O-methylated flavonoids		C10046	56.7	87.6	M-H	C16H12O5	0.356808	4731.94	5304.18	5478.21	5020.05	4484.46	5615.85	4489.32	5636.14	5988.48	2230.59	2526.56	2168	3180.49	2430.92	2866.87	1691.44	2096.4	1582.58	2050.41	2642.98	4046.87	6821.9	33532.4	7349.25	7010.35	6400.05	7255.14	1446.28	2426.69	1146.87	414.115	627.746	661.454
6.08_380.2048m/z	380.205	6.07647	pos	Undec-5-enedioylcarnitine	HMDB0241173	Lipids and lipid-like molecules	Fatty Acyls	Fatty acid esters			56.7	89.7	M+Na	C18H31NO6	1.11624	1770.37	1778.64	1940.99	1811.65	2025.33	1970.55	1888.16	1823.78	2195.08	59.0777	149.651	49.0488	138.127	75.0804	107.104	368.231	487.226	545.371	434.29	500.796	328.15	2469.21	2540.64	2521.35	2641.93	2993.96	2452.32	2368.8	1883.08	2310.73	2443.55	1766.52	1968.82
8.43_295.2271m/z	295.227	8.4307	pos	9-OxoODE	35860	Lipids and lipid-like molecules	Fatty Acyls	Lineolic acids and derivatives		C14766	56.7	87.5	M+H	C18H30O3	0.979761	17568.6	16844.2	17235.1	16651.2	17023.6	16597.1	16067.6	16709.8	17558.5	10696.2	13190.4	13064.3	12823.6	13771.5	16842.3	16259.1	18939.4	17425.2	18566.2	17673.9	18434.9	12121.7	12251.5	13052	13763	18180.2	12997.8	12738.3	13114.2	12012.5	17363.5	22029.7	17319.9
0.73_190.1188m/z	190.119	0.728983	pos	N6-Carbamoyl-DL-Lysine	85017	Unclassified	Unclassified	Unclassified			56.6	92.7	M+H	C7H15N3O3	0.915608	364879	371922	347089	355071	339203	368771	335675	339406	332579	197118	186304	170149	176339	176619	170565	162453	187872	194442	177977	175574	175054	340049	335392	338187	357546	363140	316494	607106	579494	565919	487241	457975	435958
10.10_678.3828n	723.381	10.0987	neg	Gingerglycolipid B	HMDB0041094	Lipids and lipid-like molecules	Glycerolipids	Glycosylglycerols			56.6	84.6	M-H, M+FA-H	C33H58O14	0.176578	925278	913851	958357	886664	855078	731402	962332	868848	837536	880816	581819	777937	651811	629706	672005	568822	679345	749061	639693	880383	547378	553349	690698	497083	602450	692682	658301	450673	440728	518607	341179	453844	379536
10.32_603.4266m/z	603.427	10.3183	neg	DG(PGE2/0:0/a-13:0)	HMDB0297322	Unclassified	Unclassified	Unclassified			56.6	90.5	M-H2O-H	C36H62O8	-0.110194	16920	18724.1	17701.8	18944.3	24754.2	17576.7	23270.6	17814.5	17749.8	10053.4	19317.4	19137.1	19214.4	19609	16416.4	14375.9	15004.1	18397.3	12873.3	9796.8	16646.1	52045.1	48278.9	67735.1	53813.6	41843.2	54743.6	29437.9	26299.9	17698.1	41258	32965.6	42447
11.49_322.2512n	323.258	11.4889	pos	15-OxoEDE	45658	Lipids and lipid-like molecules	Fatty Acyls	Fatty Acids and Conjugates			56.6	87.2	M+H, M+Na	C20H34O3	1.16158	9322.25	9443.35	9683.87	10202	8478.5	8201.18	10615.4	9653.31	11526.1	5197.78	6496.17	8417.14	8539.62	7764.53	5361.34	9916.65	8553.2	9022.87	8963.88	10276.5	11296.9	11319.4	9574.15	11901.4	9381.48	6480.11	11802.5	7320.9	7265.06	6111.66	10415.4	5955.81	8729.28
15.35_716.5674m/z	716.567	15.3489	pos	AS 1-5	HMDB0032843	Lipids and lipid-like molecules	Prenol lipids	Terpene lactones			56.6	87.9	M+H	C40H77NO9	0.432871	98578.7	98972.1	105252	94840.9	171232	103866	156940	162445	138832	98535.1	64073.8	69143.1	64364.5	57622.3	63868.8	69591.6	87963	65254.2	58303	69422.1	71110.4	74462.5	47816.9	52542.3	49345.1	100588	39780.7	53679.4	52657.3	43034.1	45725.5	66842.2	44405.5
4.12_422.2388m/z	422.239	4.11663	pos	Pisumionoside	HMDB0039947	Lipids and lipid-like molecules	Prenol lipids	Terpene glycosides			56.6	87.9	M+NH4	C19H32O9	0.927807	122884	117677	120673	121576	119779	127292	120432	117697	120314	37144.1	33541.9	35041.9	30250.5	28442.2	26643.1	89287.8	102179	107974	92566.1	91853.3	93019.7	29366.5	27789.8	28333.7	29482.4	33380.1	27545.9	78812.8	70718.3	69151.8	67557.8	63695.9	64642.5
5.20_244.1305n	243.123	5.20065	neg	4-Oxododecanedioic acid	984907	Unclassified	Unclassified	Unclassified			56.6	87.2	M-H2O-H, M-H	C12H20O5	-2.37037	664998	599677	620222	695042	571850	565506	668898	617740	586339	380155	487676	584576	495650	458727	400736	328026	372908	350056	345920	321413	395565	560156	740867	653524	584601	494965	620742	395312	449621	332545	402537	319656	368386
6.01_341.1969m/z	341.197	6.0057	neg	(1(10)E,4a,5E)-1(10),5-Germacradiene-12-acetoxy-4,11-diol	HMDB0038798	Lipids and lipid-like molecules	Prenol lipids	Sesquiterpenoids			56.6	86.2	M+FA-H	C17H28O4	-0.293346	350238	352679	377746	343591	333207	364600	335187	372897	379556	317731	432564	392670	418397	395888	419181	478156	529403	525264	516686	452133	541545	181638	179257	180312	181355	176228	198053	207267	251717	222550	329432	281859	325698
7.86_329.2333m/z	329.233	7.85517	neg	9S,10S,11R-trihydroxy-12Z-octadecenoic acid	74943	Lipids and lipid-like molecules	Fatty Acyls	Octadecanoids			56.6	86.6	M-H	C18H34O5	-0.22743	926176	925791	897809	939282	920694	930895	909689	951427	926417	517556	621326	671867	679102	716282	815523	1.17112e+06	1.17388e+06	1.1656e+06	1.30695e+06	1.35893e+06	1.30031e+06	645028	690493	719473	717091	797816	866135	584178	622675	614288	821983	817332	839265
9.44_309.2072m/z	309.207	9.438	neg	15,16-dihydrosacrolide A	LMFA07040156	Lipids and lipid-like molecules	Fatty Acyls	Fatty esters			56.6	86.2	M-H	C18H30O4	0.106547	1.39488e+06	1.47413e+06	1.58972e+06	1.47116e+06	1.61404e+06	1.5838e+06	1.53151e+06	1.57243e+06	1.49508e+06	1.44662e+06	1.8224e+06	1.79048e+06	2.12355e+06	2.03387e+06	1.95071e+06	1.41589e+06	1.41933e+06	1.45889e+06	1.56591e+06	1.38061e+06	1.57503e+06	2.18315e+06	2.27325e+06	2.4551e+06	2.4685e+06	2.41608e+06	2.45011e+06	1.8164e+06	1.87923e+06	1.70529e+06	2.17048e+06	2.31059e+06	2.23528e+06
0.74_116.0711m/z	116.071	0.7445	pos	L-Proline	29	Organic acids and derivatives	Carboxylic acids and derivatives	Amino acids, peptides, and analogues		C00148	56.5	92.7	M+H	C5H9NO2	4.15364	2.6635e+06	2.71229e+06	2.55727e+06	2.69292e+06	2.59237e+06	2.70789e+06	2.56086e+06	2.62534e+06	2.53525e+06	1.88919e+06	1.70105e+06	1.56579e+06	1.5991e+06	1.6442e+06	1.64875e+06	2.71762e+06	3.07608e+06	3.08424e+06	2.97164e+06	2.8755e+06	2.91376e+06	1.6147e+06	1.60347e+06	1.60661e+06	1.61948e+06	1.81193e+06	1.50883e+06	2.17131e+06	2.012e+06	1.94275e+06	2.02235e+06	1.92e+06	1.79207e+06
1.11_244.0691n	243.062	1.10767	neg	Uridine	90	Nucleosides, nucleotides, and analogues	Pyrimidine nucleosides	Unclassified		C00299	56.5	87.2	M-H, M+FA-H	C9H12N2O6	-1.87543	219114	230553	218267	231831	217814	250752	222577	215998	218757	180163	204138	214400	204296	228358	232721	224686	244297	215626	219176	245611	250315	167867	156492	175070	177058	151451	170078	210387	235081	208785	233686	254673	239112
10.10_341.2332m/z	341.233	10.0987	neg	2,3-Dinor-TXB1	LMFA03030012	Lipids and lipid-like molecules	Fatty Acyls	Eicosanoids			56.5	86.4	M-H	C19H34O5	-0.447899	407268	373829	378719	390037	383178	380776	415110	413891	379983	608893	499729	584780	558840	548957	1.05995e+06	512742	441086	455394	487351	557037	509328	537430	651694	543182	590891	1.12087e+06	686088	510990	519302	601707	532103	1.01246e+06	490928
4.72_963.2406m/z	963.241	4.71952	neg	Quercetin 3-(6''''-feruloylglucosyl)-(1->2)-galactosyl-(1->2)-glucoside	LMPK12112265	Lipids and lipid-like molecules	Polyketides	Flavonoids			56.5	84.4	M-H	C43H48O25	-0.645232	456917	461713	463371	476976	454175	436824	449879	436431	450677	551704	545251	546646	539780	542080	571765	105477	112158	144986	141688	119386	124471	886002	892657	861035	861950	883375	887709	106561	100856	122988	63549.9	71459.1	70798.2
6.56_273.0759m/z	273.076	6.56047	pos	Naringenin	Naringenin	Phenylpropanoids and polyketides	Flavonoids	Flavans	***	C00509	56.5	85.6	M+H	C15H12O5	0.50699	5362.73	5351.38	5040.92	5476.22	5211.33	5797.03	5370.07	5208.53	5176.93	23063.3	22222.3	18710.6	19543.7	19624.1	25878.2	204.77	400.574	309.391	204.736	365.643	323.147	13829.3	12573.4	14625.3	11304.3	15398.8	10870.5	84.156	195.909	60.37	155.573	110.489	58.7852
4.53_314.1980m/z	314.198	4.52897	neg	N-[(Ethoxycarbonyl)methyl)-p-menthane-3-carboxamide	HMDB0032255	Organic acids and derivatives	Carboxylic acids and derivatives	Amino acids, peptides, and analogues			56.4	89.6	M+FA-H	C15H27NO3	2.45964	1809.03	2025.58	1950.17	1738.78	2204.42	1890.06	1861.36	1888.95	1778.16	769.501	834.015	836.111	750.46	800.257	909.21	2374.93	2291.58	2126.81	3126.59	2676.68	2635.94	99.3754	121.948	163.243	242.862	224.989	156.048	790.712	1155.5	1141.36	1324.66	1974.16	1864.07
0.71_104.0713m/z	104.071	0.712583	pos	γ-Aminobutryic acid	279	Organic acids and derivatives	Carboxylic acids and derivatives	Amino acids, peptides, and analogues		C00334	56.3	94	M+H	C4H9NO2	6.85607	264894	251864	237791	248470	238475	256112	242700	243991	253781	221455	245399	236266	224092	243852	271985	180979	217900	208186	209159	189388	192635	207273	201327	219056	216324	217658	197737	204522	205805	206202	235734	224156	206367
5.82_373.1839m/z	373.184	5.82357	pos	(1R,2R,4S)-p-Menthane-1,2,8-triol 8-glucoside	HMDB0039894	Organic oxygen compounds	Organooxygen compounds	Carbohydrates and carbohydrate conjugates			56.3	87.2	M+Na	C16H30O8	1.67351	45097.4	43884.1	44284.3	46344.2	45559.1	46921.5	45834.2	45394.4	47637.6	41663	34600.5	24396.9	20259.7	27944.5	21203.5	15825.8	19344.9	21992.3	17010	14546.3	14269.5	45906.3	40634.9	33601.5	40431.3	44763.8	31436.2	53498.3	41814.9	28410.8	39094.6	33076.2	34134
7.86_325.2021m/z	325.202	7.85517	neg	ent-16-epi-16-D1c-PhytoP	LMFA02030040	Lipids and lipid-like molecules	Fatty Acyls	Octadecanoids			56.3	84.9	M-H	C18H30O5	0.0832819	542991	533002	502623	597477	540032	547651	547442	551293	510095	459334	533551	560182	509213	535284	529714	845740	775816	839004	717366	688601	721526	382792	413042	419872	399602	430508	453690	457990	435526	387495	637457	530864	617894
8.01_273.2665n	274.274	8.00752	pos	Lauryldiethanolamine	305368	Unclassified	Unclassified	Unclassified			56.3	84.9	M+H, M+Na	C16H35NO2	-0.851524	3.08856e+06	3.14464e+06	3.16135e+06	3.23561e+06	3.19985e+06	3.24334e+06	3.24722e+06	3.26075e+06	3.20509e+06	2.87226e+06	2.98527e+06	2.70916e+06	4.7369e+06	2.61669e+06	3.25083e+06	3.17686e+06	3.34637e+06	2.8554e+06	2.94251e+06	2.76176e+06	3.60437e+06	3.59086e+06	2.97013e+06	3.42198e+06	2.95212e+06	3.24172e+06	2.72853e+06	3.49805e+06	2.74618e+06	3.59526e+06	3.22639e+06	3.44753e+06	5.47229e+06
8.40_323.1864m/z	323.186	8.39577	neg	(-)-11-Hydroxy-9,15,16-trioxooctadecanoic acid	HMDB0038940	Lipids and lipid-like molecules	Fatty Acyls	Fatty acids and conjugates			56.3	86.8	M-H2O-H	C18H30O6	0.0138186	154386	165916	154253	156735	157138	175215	154218	163240	155629	170208	207675	216844	213185	231829	201065	174882	182343	174067	142463	118424	161361	207393	182920	183044	218525	221806	200650	190742	187465	151271	254847	260421	238116
9.03_277.1802m/z	277.18	9.0324	pos	cyclandelate	3970	Benzenoids	Benzene and substituted derivatives	Unclassified			56.3	86	M+H	C17H24O3	1.1942	8210.73	8108.54	7928.74	7727.02	7884.37	8633.61	8128.36	8152.94	8436.91	3334.27	2925.23	2940.49	3244.2	2995.72	2995.34	2743.03	2814.74	3533.27	2894.04	2756.4	2944.98	2639.83	2471.37	2517.84	2657.7	2982.3	3483.52	2687.42	2483.61	2506.78	3055.85	2694.08	2229.38
9.69_302.3056m/z	302.306	9.69378	pos	Sphinganine	395	Organic nitrogen compounds	Organonitrogen compounds	Amines		C00836	56.3	86.9	M+H	C18H39NO2	0.7972	7822.53	7679.48	7974.88	7268.63	7351.56	8117.36	7437.55	7413.52	7028.92	6742.97	6018.88	5103.28	7195.05	5739.94	6236	3997.72	4183.22	5778.19	4628.41	5011.88	5141.83	2974.81	2575.12	2649.7	2414.11	4758.75	2831.18	2400.45	2343.64	2394.2	2741.89	2728.59	4680.76
10.36_654.3832n	699.381	10.3558	neg	DGMG(16:0/0:0)	LMGL04010017	Lipids and lipid-like molecules	Glycerolipids	Glycosylmonoradylglycerols			56.2	85.2	M-H, M+FA-H	C31H58O14	0.82915	95838	91193.5	91291.5	93619.1	90821.4	91427.4	99069.6	99507.7	95579.5	90140.3	65915.7	58791.6	57622.7	55930.9	57744.2	83463.5	77413	83610.1	71890.3	93342.4	74351.9	54738.3	58303.5	55486.1	57764.9	53112.1	54854.5	35479.8	31668.6	37887.3	26176.2	35173.2	27626.9
4.47_595.1307m/z	595.131	4.47028	neg	Quercetin 3-xylosyl-(1->6)-glucoside	LMPK12112091	Lipids and lipid-like molecules	Polyketides	Flavonoids			56.2	82.1	M-H	C26H28O16	0.349719	175229	172733	167188	165765	165922	169056	165275	165505	166928	874041	851349	798164	794311	805775	840541	97.25	1.03914e-06	1.03914e-06	1.03914e-06	1.03914e-06	1.03914e-06	707110	729207	716152	701457	721959	719427	1.03914e-06	1.03914e-06	1.03914e-06	1.03914e-06	1.03914e-06	1.03914e-06
8.97_940.5039n	941.511	8.97282	pos	Pisumsaponin II	HMDB0038317	Lipids and lipid-like molecules	Prenol lipids	Terpene glycosides			56.2	85.3	M+H, M+Na	C48H76O18	0.737389	62514.2	63954.9	66724.5	65385.6	64427.9	64774.1	60101.5	66450.7	63734.4	125097	49250.6	66779.4	47517.5	59355.9	90900.6	99645.5	107808	138589	112568	137236	91626	115948	133766	116600	132382	98146.3	79402.7	44181.3	70060.7	37764.5	66394.2	75973.7	64548.9
10.86_437.2512m/z	437.251	10.8638	pos	Ascorbyl palmitate	LMFA07010788	Lipids and lipid-like molecules	Fatty Acyls	Fatty acid esters			56	86.5	M+Na	C22H38O7	0.647454	9903.3	10670	10513.8	10325.4	10026.2	9788.11	10146	10907.2	8985.48	12094.5	9979.25	11242.7	11817.7	10460	2858.65	10549.6	12308.9	12246.4	12168	11227.7	12804.5	14116.4	13545.5	12377.8	14162	5211.98	13326.7	14881.9	15518	13360.6	13101.4	4039.21	12486.9
13.81_443.3521m/z	443.352	13.8141	pos	12beta,20S,-trihydroxydammar-3,25-dione	LMPR01060035	Lipids and lipid-like molecules	Prenol lipids	Isoprenoids			56	85.6	M+H-H2O	C29H48O4	0.18424	248094	272748	233855	252608	297737	289221	301850	287597	265480	192807	220096	272998	239140	264607	282142	129503	154183	133696	142611	117574	137051	636600	507090	649017	492515	590967	426532	183830	162227	146058	212392	226816	187842
14.22_613.4829m/z	613.483	14.2204	pos	DG(18:4(6Z,9Z,12Z,15Z)/18:2(9Z,12Z)/0:0)	HMDB0007335	Lipids and lipid-like molecules	Fatty Acyls	Lineolic acids and derivatives			56	83.3	M+H	C39H64O5	0.453663	149770	146695	148968	144630	169551	156730	168164	164031	157833	206454	153001	140478	154061	142472	136979	168222	168959	141636	138886	182513	138473	75030	72168.2	59467.7	55345.9	96059.8	66631	73792.3	69596.2	75284.3	55946.1	61929.3	53403.8
15.33_429.3730m/z	429.373	15.33	pos	25-Hydroxy-6,19-dihydro-6,19-ethanovitamin D3	LMST03020673	Lipids and lipid-like molecules	Steroids and steroid derivatives	Secosteroids			56	85.5	M+H	C29H48O2	0.773368	217399	220260	218828	213112	289069	244306	288324	311559	267301	130497	107284	125139	91548.2	86694.9	95528.7	153898	175838	159267	132499	137253	148725	121600	100740	122857	107743	144423	97659.1	206131	192853	167224	189394	197357	167428
5.80_230.1521n	213.149	5.80435	pos	Dodecanedioic acid	5596	Lipids and lipid-like molecules	Fatty Acyls	Fatty acids and conjugates		C02678	56	84.6	M+H-H2O, M+H	C12H22O4	1.3195	30368.8	30132	29736	29612.5	28177.2	30791.1	28312.7	28649.6	29627.7	12633	12268	12060.6	12041.7	11880	11698	46677.1	53933.3	58399.6	49923.1	55100.5	51135.9	6730.7	6504.77	6501.79	6961.18	6980.35	6364.23	14855.6	14268.9	13077.6	16649.7	15293.5	15941.1
8.25_135.0807m/z	135.081	8.2547	pos	2,5-Dimethylbenzaldehyde	265044	Benzenoids	Benzene and substituted derivatives	Benzoyl derivatives			56	84.4	M+H	C9H10O	1.79	8265.46	7864.88	8022.79	8039.33	7886.62	8311.06	7962.24	7817.26	8378.1	10007.2	8258.29	8779.36	8836.05	8863.05	7060.27	7988.21	8944.42	8900.39	8278.13	8427.93	8325.94	8251.34	8555.69	8951.7	9054.15	7004.68	8458.05	9188.26	8297.3	8774.57	8865.7	7294.69	8667.27
9.24_299.3061m/z	299.306	9.2361	pos	9-Octadecenamide	HMDB0247607	Lipids and lipid-like molecules	Fatty Acyls	Fatty amides			56	85	M+NH4	C18H35NO	1.44328	758.481	883.805	757.311	583.241	776.596	847.704	713.647	833.864	785.228	250.243	242.684	1.03914e-06	668.396	106.317	2872.26	693.918	78.6778	374.559	2341.54	164.324	566.085	24.9024	18449	860.09	160.789	282.146	158.04	78.3781	131.583	454.177	98.6524	52.6516	1727.55
9.81_312.2303n	295.227	9.80963	pos	(±)9-HpODE	64785	Unclassified	Unclassified	Unclassified			56	83.8	M+H-H2O, M+NH4, M+K	C18H32O4	0.759168	585484	589341	580256	584008	579902	601094	574521	574626	570934	477978	560419	587894	590165	579618	620648	572473	628654	631514	599971	591795	661609	688784	714841	712781	729439	725011	692672	588241	592670	478912	736043	714612	703140
1.12_164.0476n	182.081	1.11917	pos	2-Hydroxycinnamic acid	2-Hydroxycinnamic acid	Phenylpropanoids and polyketides	Cinnamic acids and derivatives	Hydroxycinnamic acids and derivatives	***	C01772	55.9	82.6	M+H, M+NH4, M+H-H2O	C9H8O3	1.7125	141148	144010	141378	147591	145263	153799	141600	153405	141351	102463	107559	109482	109747	108005	125234	96747	116804	108140	113378	112358	118508	82649.1	81256.7	86968	86735.4	85149	86048.6	94085.1	103289	78111.8	102801	98824	97636.9
11.49_660.4692m/z	660.469	11.4889	pos	C-12 NBD Ceramide	45025	Unclassified	Unclassified	Unclassified			55.9	82.6	M+H	C36H61N5O6	-0.37107	16400.5	14951.9	17843.2	15633.5	13861.7	16066.8	17910.3	18266.3	15082.1	242.282	1322.56	1917.88	1685.33	792.571	941.556	1433.75	1634.44	1480.13	2733.53	2814.8	1238.81	7138.08	4376.53	7533.17	5990.84	4598.51	3767.87	7001.22	3966.6	1767.93	3785.21	1484.51	4869.64
4.70_993.2494m/z	993.249	4.70175	neg	Quercetin 3-(6''''-sinapylsophorotrioside)	LMPK12112154	Phenylpropanoids and polyketides	Flavonoids	Flavonoid glycosides			55.9	86.2	M-H	C44H50O26	-2.40407	416412	422956	430431	422418	431700	424269	421602	412631	431121	1.78277e+06	1.66058e+06	1.66297e+06	1.64244e+06	1.62691e+06	1.77781e+06	87793.6	66169.1	75998.5	80868.2	84503.2	70942.1	1.20003e+06	1.20772e+06	1.19943e+06	1.17931e+06	1.26614e+06	1.30919e+06	22996.4	20184.6	43631.5	17404.9	22540.4	22335.8
14.42_731.5550n	732.562	14.4244	pos	Araliacerebroside	HMDB0033621	Lipids and lipid-like molecules	Sphingolipids	Glycosphingolipids			55.8	81.4	M+H, M+Na	C40H77NO10	0.318498	512185	512006	519410	522034	716196	555068	715798	712828	650908	383556	285345	275910	287575	280849	296403	316007	396648	326957	327893	336595	331976	363395	321459	312446	324332	448627	282538	303736	328643	285523	285561	295424	258581
4.04_165.0550m/z	165.055	4.03972	pos	m-Coumaric acid	305	Phenylpropanoids and polyketides	Cinnamic acids and derivatives	Hydroxycinnamic acids and derivatives		C12621	55.8	85.2	M+H	C9H8O3	2.53916	4727.32	4759.83	4819.58	4988.02	4815.99	5194.78	4852.43	5251.02	5591.95	3490.5	3411.06	2998.34	3234.2	3336.37	3530.21	3717.82	4033.94	4161.4	4187.67	3684.59	3955.57	3743.36	3631.62	3809.18	3835.96	4077.4	3733.39	4093.55	3905.19	4147.23	3716.07	3694.67	3957.76
7.54_311.2216m/z	311.222	7.54158	pos	ent-9-epi-9-F1t-PhytoP	LMFA02030016	Lipids and lipid-like molecules	Fatty Acyls	Octadecanoids			55.8	83.7	M+H-H2O	C18H32O5	-0.256599	85657.2	85958.7	83843.8	87680.6	83865.2	84803.6	82960.1	79926.8	84264.9	43892.3	52661.9	52513.3	53455.9	54834.4	54904.6	97195.4	119005	118991	111825	115232	120569	63388.1	63913.2	66700.6	64799.2	64068.6	60965.3	63624.2	59495.8	52360.8	87107	76742.5	86919.7
7.70_298.0846n	299.092	7.69728	pos	7-HYDROXY-8,4'-DIMETHOXYISOFLAVONE	44473	Lipids and lipid-like molecules	Polyketides	Flavonoids			55.8	82.7	M+H, M+Na	C17H14O5	1.44662	42918.2	43152.1	46275.5	46689.3	45150.5	44932.4	44272.7	44915.3	43609.2	3490.06	3342.29	3996.25	3824.42	4122.19	5416.61	3925.13	6639.26	4312.37	3841.48	4413.93	14813	171257	368339	155644	132191	76926.6	200836	56912.3	50139.3	55491.8	8650.2	4169.99	5261.38
8.97_297.2428m/z	297.243	8.97282	pos	12,13-DiHOME(9)	LMFA02000164	Lipids and lipid-like molecules	Fatty Acyls	Octadecanoids			55.8	82.9	M+H-H2O	C18H34O4	1.09722	41062.2	41296.4	40283.6	40111.9	39011.6	41270	38288.9	37230.1	37937.4	31573	37757.9	44136.6	40946.9	42473.1	140578	38493.3	30218.2	31031.2	36865.6	41320.1	36636.8	39287.6	44326	32167	42397.8	128520	46426.3	31926.5	42667.3	36705.1	41059.3	149077	36868.3
0.71_119.0586n	120.066	0.712583	pos	L-Threonine	32	Organic acids and derivatives	Carboxylic acids and derivatives	Amino acids, peptides, and analogues		C00188	55.7	87.3	M+H, M+Na	C4H9NO3	3.37413	5.23027e+06	5.34204e+06	5.29698e+06	5.30949e+06	5.12918e+06	5.52044e+06	5.22555e+06	5.22526e+06	5.29087e+06	3.36058e+06	2.95584e+06	2.91653e+06	2.87368e+06	2.77177e+06	2.97146e+06	3.67894e+06	4.43884e+06	4.42053e+06	3.95765e+06	3.84737e+06	3.76129e+06	3.20179e+06	3.05028e+06	3.20272e+06	3.2206e+06	3.28196e+06	2.9852e+06	3.98797e+06	3.76197e+06	3.69773e+06	3.94929e+06	3.71712e+06	3.79602e+06
0.83_132.1022m/z	132.102	0.827267	pos	L-Isoleucine	23	Organic acids and derivatives	Carboxylic acids and derivatives	Amino acids, peptides, and analogues		C00407	55.7	82	M+H	C6H13NO2	2.04892	472031	479724	526541	501951	445757	468370	455849	481381	459304	379442	361442	345122	339771	336035	358187	207959	243617	238195	229574	215928	232255	379831	401593	414033	404044	436846	359002	378639	362173	335297	328801	278860	309282
10.45_311.2228m/z	311.223	10.4482	neg	16-heptadecynoic acid	LMFA01030487	Lipids and lipid-like molecules	Fatty Acyls	Fatty Acids and Conjugates			55.7	80.5	M+FA-H	C17H30O2	-0.0192927	217631	211251	218595	227794	234733	237728	230439	235560	234446	257424	251060	277789	278633	244670	287927	322192	299716	296409	299450	333469	286784	233841	240451	226905	268907	264280	253378	235197	263467	249909	277904	416252	264784
10.79_267.2320m/z	267.232	10.7878	pos	9-Keto heptadecylic acid	LMFA01060059	Lipids and lipid-like molecules	Fatty Acyls	Fatty Acids and Conjugates			55.7	83.1	M+H-H2O	C17H32O3	0.377443	2390.1	2368.56	2831.32	2463.44	2586.27	2654.11	2691.43	2762.22	2554.31	1187.77	721.375	1325.61	859.531	1007.95	960.003	4306.45	4996.78	5522.34	4916.84	6263.44	5786.01	883.662	533.644	705.63	1016.61	914.633	941.496	1039.8	717.302	940.085	663.474	1231.78	562.57
4.85_206.0815m/z	206.081	4.85375	neg	N-Acetyl-D-phenylalanine	5498	Unclassified	Unclassified	Unclassified		C05620	55.7	86	M-H	C11H13NO3	-3.90424	2692.21	2775.46	3469.42	3167.68	2613.21	3064.98	3354	3006.33	3206.47	240.477	50721	4960.54	4963.85	10305.4	3613.54	1569.82	1.03914e-06	182.923	643.146	5312.04	249.72	450.776	1760.74	334.715	108.751	133.171	224.205	349.286	383.615	31653.3	272.145	603.307	738.472
5.42_950.7381m/z	950.738	5.42068	pos	PI-Cer(d20:0/26:0)	LMSP03030029	Lipids and lipid-like molecules	Sphingolipids	Phosphosphingolipids			55.7	88.3	M+H	C52H104NO11P	-4.12848	19135	20480.8	39398.5	36897	24833.3	30065.1	26794.5	30764.9	27549.5	2855.95	1337.8	477.079	335.93	645.169	752.344	1.03914e-06	419.742	1978.02	1358.39	647.239	728.732	1285.38	1062	2876.69	2482.58	376.076	2165.68	4965.07	1938.64	3494.23	5587.2	1277.51	2920.68
5.93_263.1288m/z	263.129	5.93258	neg	3,4-dimethyl-5-carboxyethyl-2-furanhexanoic acid	LMFA01150061	Lipids and lipid-like molecules	Fatty Acyls	Fatty Acids and Conjugates			55.7	81.8	M-H2O-H	C15H22O5	-0.353856	10764.1	11379.5	11299.3	11307	10909.7	11310.9	13852.2	9348.26	10194.9	13009	10715	12600.9	13159.6	13045.8	10995.1	11759.3	11722.9	10763.8	10767.9	11384.4	11107.1	9614.75	11888.9	11607.6	11844.7	12357.4	10250.8	12620.2	10787.8	14677.3	10302.5	9625.9	13582.2
7.81_327.2177m/z	327.218	7.80985	neg	Fulgidic acid	LMFA02000295	Lipids and lipid-like molecules	Fatty Acyls	Octadecanoids			55.7	82.2	M-H	C18H32O5	-0.131746	1.77269e+06	1.68264e+06	1.73622e+06	1.79199e+06	1.78012e+06	1.76209e+06	1.8158e+06	1.78653e+06	1.78447e+06	1.25423e+06	1.63879e+06	1.62653e+06	1.6856e+06	1.7062e+06	1.84274e+06	2.32625e+06	2.52114e+06	2.54146e+06	2.63849e+06	2.652e+06	2.70701e+06	1.35089e+06	1.37925e+06	1.5736e+06	1.47668e+06	1.45924e+06	1.49468e+06	1.33315e+06	1.37098e+06	1.30433e+06	1.67782e+06	1.70786e+06	1.77763e+06
10.71_434.3395n	417.336	10.7113	pos	3beta,12alpha-Dihydroxy-5beta-cholestan-26-oic acid	LMST04030055	Lipids and lipid-like molecules	Steroids and steroid derivatives	Bile acids and derivatives			55.6	82.8	M+H-H2O, M+H	C27H46O4	-0.167515	8490.69	8721.49	9106.19	8406.34	7826.37	8550.71	7941.35	7582.4	8084.03	2308.35	5236.29	5675.64	5262.52	5481.25	4170.17	4383.68	7916.41	9336.43	3847.6	2590.23	5983.39	21540.1	22552	24395.3	23895.2	16827.4	19331.5	20948.9	18434.3	9491.39	33247.3	22879.7	29261.2
4.83_245.1391m/z	245.139	4.83492	neg	Hexyl glucoside	HMDB0031688	Lipids and lipid-like molecules	Fatty Acyls	Fatty acyl glycosides			55.6	82.4	M-H2O-H	C12H24O6	-1.44484	84202	84023.6	84646.3	82797.1	82216.7	81568.6	88813.8	79787.3	83222.7	79320.5	80811.3	87799.8	78592.5	80868.2	74590.3	94310.7	99566.3	107565	95490.8	90199.8	101820	76594.9	75624.3	79246.2	78476.7	80036.1	78555	125141	131490	98459.4	140928	127376	142789
1.11_344.0399m/z	344.04	1.10767	neg	Guanosine-3',5'-cyclic monophosphate	Guanosine-3',5'-cyclic monophosphate	Unclassified	Unclassified	Unclassified	***		55.5	87.8	M-H	C10H12N5O7P	-0.75141	35062.5	34639.7	28044.2	36394.3	31297.4	40701.1	35413.7	34970.1	34754.8	26824	44829.3	45021.4	56453.3	56341	60540.7	25583.7	33821.8	27084.2	30844.6	40982.3	44288.8	50108.1	40473.4	46858.3	49455.8	53639.9	48811.6	34514.6	45398.2	39908.2	38795.5	52305.4	47841.9
10.52_331.2845m/z	331.284	10.5223	pos	1-Monopalmitin	24076	Lipids and lipid-like molecules	Glycerolipids	Monoradylglycerols			55.5	80.9	M+H	C19H38O4	0.646371	2963.72	2969.34	2994.05	2969.96	2669.49	3422.66	3562.85	3022.85	3173.11	4696.39	2904.6	2619.95	3026.86	2687.92	3194.54	4118.46	3883.26	4775.12	3098.08	4632.9	3879.52	1287.85	1382.75	1181.29	1120.66	1665.44	1297.55	1156.1	1139.49	1290.92	868.617	898.97	908.031
10.62_267.1721m/z	267.172	10.616	pos	Tributyl phosphate	70062	Organic acids and derivatives	Organic phosphoric acids and derivatives	Phosphate esters		C14439	55.5	79.3	M+H	C12H27O4P	0.35492	6280.06	6349.69	7474.14	8176.44	5629.77	6529.84	6292.18	6385.21	6676.94	1595.66	1426.43	2158.76	1246.33	2109.89	2236.63	1425.42	1420.76	2041.41	1155.89	1342.2	1584.44	1345.15	1837.85	2176.1	2004.33	4235.19	1769.76	3047.61	2164.31	1955.3	1578.79	2986.5	1787.03
10.65_278.2246n	279.232	10.654	pos	Gamma-Linolenic acid	Gamma-Linolenic acid	Lipids and lipid-like molecules	Fatty Acyls	Lineolic acids and derivatives	***	C06426	55.5	80.3	M+H-H2O, M+NH4, M+H	C18H30O2	0.149733	642776	587640	629859	648458	629643	650329	626337	605951	622566	461747	499591	499442	530091	552102	449685	456832	562408	607090	490024	442688	595671	1.00909e+06	1.00747e+06	1.15409e+06	1.0503e+06	978668	918364	793065	630967	593750	942541	694738	799356
11.52_254.2478m/z	254.248	11.5222	pos	4E,6Z,10Z-Hexadecatrien-1-ol	LMFA05000201	Lipids and lipid-like molecules	Fatty Acyls	Fatty alcohols			55.5	79.9	M+NH4	C16H28O	-0.118732	46154.6	44347.7	54021.4	48678.9	41977	36412.3	60530.5	44208.5	49258.5	30883	28226.3	23530.9	23520.9	29003.9	29951.5	38248.8	30919.9	37498.7	30133.2	37856.7	42512.1	54920.3	40116.2	75787.6	52505.1	31582.7	45819.3	62076.3	51255.5	55260.6	40417.6	22020.9	34093.3
11.73_325.2384m/z	325.238	11.7256	neg	9-octadecenolide	LMFA07040090	Lipids and lipid-like molecules	Fatty Acyls	Fatty esters			55.5	80.2	M+FA-H	C18H32O2	-0.109289	64298.1	59287.6	66806.2	68678.2	64504.7	62337.4	64174.8	65863.5	68747	113266	83982	95301.8	94872.5	90733.8	149500	86491.5	81577.7	87150.1	72241.7	101074	84027.5	105401	112386	90612.7	107967	146821	112183	111437	101147	91663.4	99321.6	139738	90175.3
3.70_597.1457m/z	597.146	3.7	pos	Quercetin-3-O-vicianoside	13887800	Unclassified	Unclassified	Unclassified			55.5	80.6	M+H	C26H28O16	1.15851	148548	144845	143382	146665	151976	140884	140126	143436	144516	781656	587775	344265	438509	575798	768681	1.03914e-06	513.114	1.03914e-06	1.03914e-06	1.03914e-06	1.03914e-06	403573	392635	313931	319399	554696	452447	1.03914e-06	1.03914e-06	1.03914e-06	1.03914e-06	1.03914e-06	1.03914e-06
4.38_873.1942m/z	873.194	4.38407	neg	Luteolin 7-O-(2-apiofuranosyl-4-glucopyranosyl-6-malonyl)glucopyranoside	HMDB0301954	Phenylpropanoids and polyketides	Flavonoids	Flavonoid glycosides			55.5	79.5	M+FA-H	C35H40O23	-0.00248517	1.3054e+07	1.31568e+07	1.30852e+07	1.34818e+07	1.37653e+07	1.26539e+07	1.30712e+07	1.71405e+07	1.4706e+07	4.73763e+07	4.20398e+07	4.60399e+07	3.99047e+07	4.68877e+07	4.98118e+07	1.87381e+07	1.69182e+07	1.59793e+07	1.6917e+07	1.51612e+07	1.58449e+07	2.49318e+07	2.89648e+07	2.93718e+07	2.47319e+07	2.55482e+07	2.83917e+07	1.0749e+07	1.31272e+07	1.95153e+07	9.11026e+06	1.17631e+07	1.21756e+07
4.43_769.1828m/z	769.183	4.43157	neg	Myricetin 3-rhamnosyl-(1->3)-glucosyl-(1->6)-glucoside	LMPK12112425	Lipids and lipid-like molecules	Polyketides	Flavonoids			55.5	88.3	M-H2O-H	C33H40O22	-0.57028	145644	149709	149438	158243	150696	143322	143632	152602	152682	314907	336842	323744	328915	323315	332239	64997.3	63385.9	72865.8	79628.6	64578.5	60901	268986	281769	264577	256465	250563	267820	48574.2	49286.7	70147	41131.9	51693.8	44174.7
8.20_362.3266m/z	362.327	8.19622	pos	1-O-(2R-methoxy-4Z-hexadecenyl)-sn-glycerol	LMGL01020042	Lipids and lipid-like molecules	Glycerolipids	Monoradylglycerols			55.5	81.2	M+NH4	C20H40O4	0.385317	227489	227396	229468	234418	234176	237946	232743	227363	233169	260479	228016	252315	223247	275419	323908	279172	283270	275421	267770	254463	286992	264876	264077	267223	273657	321124	251585	275060	258537	251095	268524	405967	202868
9.73_314.2459n	297.243	9.7317	pos	(±)12,13-DiHOME	45199	Unclassified	Unclassified	Unclassified			55.5	81.2	M+H-H2O, M+H	C18H34O4	0.668635	100072	99837.5	94996.8	96439.3	93234.2	97660	91420.6	91228.5	90276.2	70662.7	85067.3	89939	85142.5	94751.6	202010	108810	113592	107621	132066	127115	120231	78193.2	81246.7	75634.8	83245.2	178140	81831.5	80358.9	97462.1	87819.3	108413	218015	101481
1.12_188.0555m/z	188.055	1.12462	neg	N-Acetyl-L-glutamic acid	3325	Organic acids and derivatives	Carboxylic acids and derivatives	Amino acids, peptides, and analogues		C00624	55.4	85.1	M-H	C7H11NO5	-5.17683	37248.2	37130.7	36741	38316.2	38748.6	38839.6	38817.8	37747.2	37986.3	49746.7	50390.9	48468.9	48181.6	49538.5	49638.9	92436.2	84552.2	84067.4	87277.4	96101.2	89782.4	22339.4	22460	22548.6	22798.2	25549.3	23149.3	42171.8	40299.6	46247.5	45573.1	44857	47284.2
10.16_311.2218m/z	311.222	10.1585	pos	trans-EKODE-(E)-Ib	35761	Lipids and lipid-like molecules	Fatty Acyls	Fatty acids and conjugates			55.4	80.6	M+H	C18H30O4	0.403389	149171	153636	156810	149499	154073	161574	152906	151090	150498	86676.4	108969	115458	121520	113161	111638	128246	160328	158950	134832	119361	154353	139392	146631	151098	153844	137670	137542	99082.4	96657.1	82119.2	128743	107782	123382
10.36_263.1287m/z	263.129	10.3558	neg	γ-CEHC	44822	Organoheterocyclic compounds	Benzopyrans	1-benzopyrans			55.4	81.7	M-H	C15H20O4	-0.763559	18827.7	17882.1	18071.3	18550.3	18863.7	19083.7	20124.6	18139.8	20381.7	19872.2	18433.5	17888.6	17744.4	18873.5	18586.5	16617.5	16667.5	16679	15981.1	17169.8	15830.9	21090	21073.1	19042.1	20006	19947.3	19595.6	20467.3	19220.4	20455	19958.1	19640.6	18683.1
10.47_313.2375m/z	313.237	10.465	pos	8,13-DiHODE	LMFA02000166	Lipids and lipid-like molecules	Fatty Acyls	Octadecanoids			55.4	80.8	M+H	C18H32O4	0.489055	22959	25155.3	24710.2	24006.6	24280.7	25042.7	25016.5	24116	23721	18062.9	19148.9	22476.3	19332.3	18107.1	18272.2	32944	36964.9	37314.3	31703.8	32354.3	32403.5	6625.68	6891.74	6584.5	6538.28	6286.76	5823.78	11991.2	11119.7	8715.3	16715.5	12387.2	14548.1
12.42_307.2629m/z	307.263	12.4174	pos	20-HEDE	LMFA03000010	Lipids and lipid-like molecules	Fatty Acyls	Eicosanoids			55.4	83.9	M+H-H2O	C20H36O3	-0.802511	35610.9	39252.3	36150.3	41767.3	37144	42975.5	41366	36953.7	41254.6	67616.1	46096.9	35667.8	37650.4	41820.1	80139.3	43685.2	58182.4	59518.5	47156.2	40955.7	42849.9	34957.8	38969.9	53793.1	34030.1	70092.7	34526.5	48516.6	32078.5	48455.9	15690	79784.4	44633.8
14.85_415.3573m/z	415.357	14.8482	pos	4alpha-formyl-5alpha-cholesta-8-en-3beta-ol	LMST01010231	Lipids and lipid-like molecules	Steroids and steroid derivatives	Sterols			55.4	82.8	M+H	C28H46O2	0.48988	49810.6	48968.5	49865.9	49631.7	77757.2	56916.4	74729.5	70796.5	65066.8	34330.3	28176.8	29164.7	26963.8	24267	27551.2	36412.8	43279.9	39021.7	33538.4	33265.6	36667.3	32942.1	29249.1	31356.3	30690.1	33522	26073.9	51165.6	55471.8	41793.6	47868.5	46787	44777.8
4.80_167.0339m/z	167.034	4.79662	neg	Vanillic acid	Vanillic acid	Benzenoids	Benzene and substituted derivatives	Benzoic acids and derivatives	***	C06672	55.4	85.9	M-H	C8H8O4	-6.68792	10251.8	10134.9	9891.81	9556.91	10389.7	10685.7	10793.8	10612.7	10599.2	43572.3	42051.9	43994.7	40441.5	41090.6	39047.7	466.496	587.371	834.257	435.069	524.31	616.319	29070.1	31828.4	31771.2	29804.3	26951.7	28471.6	625.434	523.726	485.439	354.576	548.713	547.408
5.60_344.2197n	343.212	5.60308	neg	(9R,12S,16S)-d14-10-PhytoF[10R,13R]	LMFA02040113	Lipids and lipid-like molecules	Fatty Acyls	Octadecanoids			55.4	81.4	M-H, 2M-H	C18H32O6	-0.489424	1.23941e+06	1.26922e+06	1.28265e+06	1.26999e+06	1.26835e+06	1.29897e+06	1.23501e+06	1.30708e+06	1.27829e+06	1.10236e+06	1.2787e+06	1.3897e+06	1.40627e+06	1.44192e+06	1.51409e+06	1.74164e+06	1.9879e+06	1.88462e+06	2.00593e+06	1.87328e+06	1.99563e+06	836174	839511	832790	805091	793992	836411	1.01637e+06	1.08784e+06	977590	1.49179e+06	1.47565e+06	1.59187e+06
1.09_261.0849n	306.083	1.09145	neg	Pisatoside	HMDB0039127	Organic oxygen compounds	Organooxygen compounds	Carbohydrates and carbohydrate conjugates			55.3	79	M+FA-H, 2M-H, M-H	C10H15NO7	0.0679222	1.58979e+06	1.67543e+06	1.73354e+06	1.71014e+06	1.53372e+06	1.90311e+06	1.52689e+06	1.53176e+06	1.54751e+06	770112	766369	729329	654996	684693	875208	2.11772e+06	2.10866e+06	1.88344e+06	1.91045e+06	2.25909e+06	2.00451e+06	521965	465260	499875	536663	516664	459122	1.88949e+06	1.85986e+06	2.31536e+06	1.63333e+06	2.03268e+06	1.73175e+06
11.27_283.2633m/z	283.263	11.2665	pos	Oleic Acid	190	Lipids and lipid-like molecules	Fatty Acyls	Fatty acids and conjugates		C00712	55.3	79	M+H	C18H34O2	0.46002	12735.9	14577.7	14977.7	12874.3	11678.8	12099.5	12766.5	11771.2	11780.1	8638.65	6817.92	7372.76	8607.45	7730.68	8816.12	7976.16	8406.83	8423.24	7344.59	7446.89	8956.23	9316.44	9382.49	11103.8	9644.51	10220.6	10238.5	10872.9	10096	10421.8	8435.92	8370.2	8583.12
11.60_352.2846m/z	352.285	11.5985	pos	Asterogenol	LMST02030211	Lipids and lipid-like molecules	Steroids and steroid derivatives	Steroids			55.3	77.5	M+NH4	C21H34O3	-0.000746259	53865.6	49258.4	80223.4	56474.5	36270.4	44680.7	40301.9	45753.2	58294	54333.1	50984.4	30614.8	30151.5	45758.6	28220.3	33739.2	60465.2	53492.6	64585.7	46328.3	46105.3	34743.7	21737.1	23883.3	25938.1	14987.6	22371.1	67517.1	68413.1	35714.1	60653.5	20656.3	36336.9
13.48_458.3606n	481.35	13.4844	pos	oscr#36	LMFA13040060	Lipids and lipid-like molecules	Fatty Acyls	Fatty acyl glycosides			55.3	79.2	M+NH4, M+Na, M+H	C26H50O6	-0.408526	867839	933006	817455	851187	1.09723e+06	973814	1.01392e+06	1.00513e+06	955383	699147	888810	961015	865593	970609	1.30586e+06	1.01388e+06	880055	846795	988729	1.06318e+06	908904	871535	909166	786852	834776	1.23825e+06	900418	739888	978971	813682	903932	1.34019e+06	848108
4.28_788.2018n	789.209	4.28472	pos	Quercetin 3-triglucoside	HMDB0302889	Phenylpropanoids and polyketides	Flavonoids	Flavonoid glycosides			55.3	77.7	M+H, M+Na, M+K	C33H40O22	0.837952	7.25391e+06	7.30259e+06	7.58902e+06	7.51204e+06	7.43788e+06	7.49749e+06	7.57186e+06	7.49307e+06	7.89496e+06	9.61215e+06	8.74887e+06	8.47367e+06	8.20187e+06	8.43084e+06	9.13322e+06	2.35565e+06	2.55025e+06	3.10406e+06	3.14665e+06	2.43762e+06	2.37912e+06	5.63353e+06	5.78333e+06	5.80947e+06	5.48742e+06	6.05642e+06	5.26202e+06	1.88564e+06	1.74764e+06	2.43733e+06	1.51514e+06	1.72936e+06	1.56409e+06
4.65_725.1573m/z	725.157	4.64592	neg	Luteolin 7-(6''-malonylneohesperidoside)	LMPK12110688	Lipids and lipid-like molecules	Polyketides	Flavonoids			55.3	81.4	M+FA-H	C30H32O18	0.373332	5337.55	4735.24	6549.36	5847.82	6184.12	7095.09	4357.41	5313.83	4922.41	24004.7	24909	24500.8	24131.2	23459.3	23243.2	181.807	1.03914e-06	192.689	181.593	219.02	317.904	32656.8	31687.5	30528.5	33509.8	35943.5	35134.7	996.919	663.365	469.398	908.558	353.995	770.127
4.91_304.0583n	303.051	4.90875	neg	Taxifolin	Taxifolin	Phenylpropanoids and polyketides	Flavonoids	Flavans	***		55.3	79.8	M-H2O-H, M-H	C15H12O7	-0.14694	25887.9	25032.6	23404.5	24987.5	24752.5	25809.5	25053.5	24920.6	25358.2	133579	133166	114952	118856	132664	144145	303.878	396.148	232.636	316.566	213.949	385.26	80291.7	73720.9	76476.2	70048.6	78857.3	76215.2	361.041	323.072	709.146	371.635	303.622	405.984
10.10_280.2404n	263.237	10.1001	pos	Mangiferic acid	HMDB0029800	Lipids and lipid-like molecules	Fatty Acyls	Lineolic acids and derivatives			55.2	79.3	M+H-H2O, M+H	C18H32O2	0.505408	32906.7	32162.3	31979.8	33506.1	31736.7	33964.6	32381.8	32882.8	33505.7	29026.8	21415.3	20771.7	20692.8	20550.9	25926.5	21529.8	24604.4	26097.1	20647.6	25006.3	21426.7	19091.8	21154.6	18661	19929.3	26846.4	18427.6	19672.5	18297.6	17346.7	15659.6	21700.5	15892.3
4.17_193.0497m/z	193.05	4.1699	neg	ferulic acid	4156	Phenylpropanoids and polyketides	Cinnamic acids and derivatives	Hydroxycinnamic acids and derivatives		C01494	55.2	85	M-H	C10H10O4	-4.55851	5030.45	4250.75	5434.93	3884.93	4915.68	4034.75	5113.32	5080.88	5170.36	5151.78	4415.29	4258.74	4058.85	4212.64	4380.81	4998.74	3919.78	4107.06	4291.31	3904.86	4079.7	6627.94	8609.06	8714.77	6557.38	6606.25	6556.11	4280.82	4227.28	4787.55	3997.85	4518.04	4404.24
4.19_159.0650m/z	159.065	4.1889	neg	3-Methyladipic acid	3-Methyladipic acid	Lipids and lipid-like molecules	Fatty Acyls	Fatty acids and conjugates	***		55.2	85.7	M-H	C7H12O4	-7.73135	40021.2	36266.5	39904.3	32853.6	34253.4	32804.7	35358.8	34335.5	37869.5	45067.4	42591.2	45772.8	40745	39542	39743.8	37016.1	31027.1	31822.5	32584.1	33741.5	32954.8	30994.1	32445.7	33000.4	28686.5	30707.3	29206.3	21534.1	22095.1	24323.4	20707.1	22339.1	21839.3
4.89_261.1341m/z	261.134	4.89068	neg	Undecanedioic acid	LMFA01170007	Lipids and lipid-like molecules	Fatty Acyls	Fatty acids and conjugates			55.2	78.5	M+FA-H	C11H20O4	-1.09533	78632.7	85259.5	94817.1	88457.3	82895.4	84555.6	80836.8	82782.5	84730.2	27682.2	33210	36743.5	32475.7	35429.4	34526.4	51873.2	57679.4	54906.2	55543	56158.3	63357.7	49791.5	51159	53065.3	48925.2	45979.9	50904.3	48849.9	56368.9	48881.7	67243.8	61162.3	67362.8
5.07_271.0612m/z	271.061	5.06845	neg	2beta-5,7-Trihydroxyflavanone	LMPK12140219	Lipids and lipid-like molecules	Polyketides	Flavonoids			55.2	79.1	M-H	C15H12O5	-0.147249	5078.74	5234.13	6853.05	7523.25	4508.64	4723.54	4559.63	4682.46	4909.67	820.511	1093.81	867.043	785.044	1479.4	1293.29	640.957	1347.72	553.06	620.425	709.162	4345.53	4756.04	8638.21	6577.22	5072.13	5332.45	4919.24	1953.02	1316.36	811.647	84.4612	126.633	104.67
8.70_309.2072m/z	309.207	8.6998	neg	16-epi-16-F1c-PhytoP	LMFA02030022	Lipids and lipid-like molecules	Fatty Acyls	Octadecanoids			55.2	80	M-H2O-H	C18H32O5	0.121231	335314	331775	335339	340905	368313	334054	327088	325790	324930	312223	322166	361260	320400	354374	353851	380545	435452	428007	415595	415648	407893	313258	319039	332894	357625	323655	329418	403457	485027	396016	574257	559115	590693
0.79_235.0453m/z	235.045	0.789133	neg	3-Dehydroquinic acid	HMDB0012710	Organic acids and derivatives	Hydroxy acids and derivatives	Alpha hydroxy acids and derivatives		C00944	55.1	80.5	M+FA-H	C7H10O6	-3.37321	3.30024e+06	3.33123e+06	2.85693e+06	3.26691e+06	3.17411e+06	2.76843e+06	3.31999e+06	3.11387e+06	3.21964e+06	3.09871e+06	2.72636e+06	2.65924e+06	2.77701e+06	2.65401e+06	2.61887e+06	3.98024e+06	3.84218e+06	3.86655e+06	3.80322e+06	4.03475e+06	4.18564e+06	2.08906e+06	2.37654e+06	1.94404e+06	1.94839e+06	2.21397e+06	2.23792e+06	3.09811e+06	3.28177e+06	3.60384e+06	2.39032e+06	2.40244e+06	2.53448e+06
10.33_293.2111m/z	293.211	10.3303	pos	Graminoxin A2	LMFA01170143	Lipids and lipid-like molecules	Fatty Acyls	Fatty Acids and Conjugates			55.1	79.7	M+H-H2O	C18H30O4	-0.0322935	376405	362634	348056	355252	343136	383278	340822	349744	359667	231599	293267	305320	309884	301145	271279	236310	281555	284761	225750	198039	256267	658756	662432	688226	670990	591201	569450	420565	408201	308595	525829	432543	479559
5.45_273.0769m/z	273.077	5.45333	neg	(Z)-Resveratrol	HMDB0034118	Phenylpropanoids and polyketides	Stilbenes	Unclassified			55.1	77.7	M+FA-H	C14H12O3	0.03898	14741.8	14674.9	15317.6	14623.8	15231	15800.2	15192.8	14159.2	15481.8	1199.41	1362.68	1712.55	1194.95	2349.66	1755.38	533.798	768.59	372.919	362.602	757.33	2556.36	17094.9	28210.6	17875.3	20374.6	14250.2	15911.2	18901.1	15627.2	6714.33	1105.84	528.995	667.934
6.00_151.0387m/z	151.039	5.9951	neg	3-Cresotinic acid	6661	Benzenoids	Benzene and substituted derivatives	Benzoic acids and derivatives		C14088	55.1	87.5	M-H	C8H8O3	-8.76481	2428.51	2581.53	2943.19	2852.64	2392.33	2960.85	2828.13	3155.46	3266.31	4000.99	4100.95	3839.31	4244	3610.89	4268.03	2021.04	2286.95	2176.2	2199.72	2348.75	2368.78	2718.84	3166.1	2844.05	2747.37	3061.51	3065.48	2029.58	2084.05	2389.96	2012.04	1939.1	2221.47
8.21_323.1864m/z	323.186	8.20572	neg	Prostaglandin F-main urinary metabolite	HMDB0256371	Lipids and lipid-like molecules	Fatty Acyls	Eicosanoids			55.1	82	M-H2O-H	C18H30O6	0.0490785	110919	107310	105637	110571	108274	100081	103944	100173	104079	97512.2	110415	126052	119070	124834	109664	109712	100438	105425	90928.5	87576.8	104051	157202	151039	158126	163778	136952	139744	140362	134422	114579	163351	152358	158745
10.10_307.1916m/z	307.192	10.0987	neg	16-epi-16-E1c-PhytoP	LMFA02030054	Lipids and lipid-like molecules	Fatty Acyls	Octadecanoids			55	80.8	M-H2O-H	C18H30O5	0.240837	50154.8	57529.5	56608.5	55781.4	56237.8	46666.5	61433.9	62286.2	55527.1	68973.3	59916.9	77009.6	72098.8	65105.7	61309.3	37036.4	42788.8	46999.3	43294.9	44126.9	40863.8	123198	127511	117915	132245	109779	124604	70602.2	76398.8	67585.2	84218.2	93966.2	88982.7
10.18_478.2933m/z	478.293	10.1779	pos	LysoPE(18:2(9Z,12Z)/0:0)	LysoPE(18:2(9Z,12Z)/0:0)	Lipids and lipid-like molecules	Glycerophospholipids	Glycerophosphoethanolamines	***		55	94.8	M+H	C23H44NO7P	0.937556	39422.6	31480.2	26242.3	32511.7	29127.7	31947.6	27447.8	34349.3	34074.4	24590.2	31527.8	28821.1	30216.4	27739.4	30013	30038.8	41437	35123.7	31175.1	34083	33369.5	12839.1	9671.18	10823.5	13350.6	10466.3	9353.78	14395.2	12200.9	11475.4	13684.2	20058	20164
2.99_260.1375n	243.134	2.99175	pos	gamma-Glutamylleucine	gamma-Glutamylleucine	Organic acids and derivatives	Carboxylic acids and derivatives	Amino acids, peptides, and analogues	***		55	79.3	M+H-H2O, M+H	C11H20N2O5	1.25567	99912	99048.6	98844	102181	99378.4	103499	101349	99119.5	97576.4	96659	102494	111012	109082	110141	115865	67505.3	88060.9	88492	77390.2	76050.1	84928.2	81222.7	83908.5	89330.8	85962.1	90174.6	84426	75974	79227.4	65459.1	91077.9	78133.5	84023.7
9.31_318.3007m/z	318.301	9.31377	pos	Phytosphingosine	7066	Organic nitrogen compounds	Organonitrogen compounds	Amines		C12144	55	79.5	M+H	C18H39NO3	1.25569	33700.3	34622.5	34000.8	34286.7	34635.4	36074.7	34362.7	33509.6	35070.9	46911.2	36849.8	33862.9	43655.1	36506.7	35770.4	23124.4	27677.3	25478.3	26072.9	26020.3	28039.5	25805	21602.1	21677.1	20802.7	31760.1	21593.2	16217.7	16037	16951.1	20707.1	17361.9	24520.6
1.62_169.0132m/z	169.013	1.62117	neg	Gallic acid	Gallic acid	Benzenoids	Benzene and substituted derivatives	Benzoic acids and derivatives	***	C01424	54.9	82.4	M-H	C7H6O5	-6.01173	4401.87	4531.26	4748.14	4114.16	4246.14	4439.23	4311.07	4340.28	4843.48	16112.4	14516.6	14248.3	15198.2	15005.1	16643.8	115.733	121.902	104.321	139.819	109.721	123.225	21871.8	21069.9	20249.1	18036.6	24610.5	22759.4	134.469	140.759	147.025	115.224	121.206	127.826
10.10_354.2773n	355.285	10.1001	pos	1-Linoleoyl Glycerol	45151	Lipids and lipid-like molecules	Fatty Acyls	Lineolic acids and derivatives			54.9	78.6	M+H-H2O, M+H	C21H38O4	0.681476	103959	109725	85678.6	88606.7	131163	93139.9	103388	93334.7	103332	85459.3	75099.2	70231.4	66089.2	63212.2	70660.8	69996.9	85744.7	87682.9	74479.4	78901.5	75183.6	61638.5	59565.5	50082.9	51904.2	62298.2	48730.6	60640.1	44737.3	40551	36668.4	42537.5	38575.4
10.30_293.2121m/z	293.212	10.2995	neg	9(S)-HOTrE	36030	Lipids and lipid-like molecules	Fatty Acyls	Octadecanoids		C16326	54.9	77.6	M-H	C18H30O3	-0.404236	2.16071e+06	2.09596e+06	2.42995e+06	2.45324e+06	2.68567e+06	2.25664e+06	2.59528e+06	2.29988e+06	2.22154e+06	2.05108e+06	2.1584e+06	2.26128e+06	2.40217e+06	2.35333e+06	2.33149e+06	2.48498e+06	2.44522e+06	2.65357e+06	2.35267e+06	2.34261e+06	2.54014e+06	4.32078e+06	4.3042e+06	5.38878e+06	4.81082e+06	4.01418e+06	4.80707e+06	2.93347e+06	2.72962e+06	2.41697e+06	3.0276e+06	3.30632e+06	3.37483e+06
10.34_291.1965m/z	291.196	10.3369	neg	9S-HpOTrE	LMFA02000018	Lipids and lipid-like molecules	Fatty Acyls	Octadecanoids		C16321	54.9	77.7	M-H2O-H	C18H30O4	-0.254824	2.92939e+06	2.86868e+06	2.96726e+06	2.86679e+06	3.03448e+06	2.8177e+06	2.87408e+06	2.69228e+06	2.91059e+06	2.12063e+06	2.79574e+06	2.91311e+06	2.94354e+06	2.74167e+06	2.52439e+06	2.60608e+06	2.81078e+06	2.76052e+06	2.30228e+06	1.95988e+06	2.49048e+06	6.34379e+06	6.67388e+06	6.62222e+06	6.57975e+06	5.15418e+06	5.91461e+06	4.02072e+06	4.32243e+06	3.13927e+06	5.24992e+06	4.75263e+06	4.97167e+06
10.59_452.2783m/z	452.278	10.5855	neg	LysoPE(16:0/0:0)	HMDB0011503	Lipids and lipid-like molecules	Glycerophospholipids	Glycerophosphoethanolamines			54.9	76.4	M-H	C21H44NO7P	0.161871	119764	108665	103528	90793.9	94622.4	110399	109044	111457	88445.9	120850	148208	144336	155883	168810	175783	119913	144110	101672	141260	145038	182865	56481.5	39256.1	36765.4	57845.5	42214.7	35183.8	40629.2	58274.3	37717.3	49737.6	42646.5	43195.3
11.81_262.2292n	280.263	11.8114	pos	Farnesyl acetone	265036	Unclassified	Unclassified	Unclassified			54.9	79.2	M+H, M+NH4, M+H-H2O	C18H30O	-1.93703	1.03314e+07	1.04013e+07	9.79633e+06	9.13945e+06	1.05258e+07	9.81172e+06	1.00642e+07	9.83861e+06	9.15188e+06	7.50721e+06	7.57995e+06	5.60972e+06	5.71389e+06	7.08965e+06	7.93095e+06	9.14141e+06	8.04786e+06	8.36836e+06	6.8272e+06	6.89202e+06	8.04538e+06	1.01082e+07	8.12539e+06	1.45542e+07	1.12787e+07	9.52681e+06	7.44526e+06	1.24717e+07	1.10515e+07	1.11076e+07	8.17364e+06	6.09188e+06	7.14873e+06
2.00_282.1201m/z	282.12	2.00013	pos	1-Methyladenosine	6888	Nucleosides, nucleotides, and analogues	Purine nucleosides	Unclassified		C02494	54.9	82.4	M+H	C11H15N5O4	1.31895	5090.19	5024.17	4917.19	5093.7	5746.8	5106.25	5097.21	5055.16	5049.4	3258.12	4820.19	5017.54	5393.49	5233.77	5724.56	4880.17	6299.86	5829.1	5962.28	5836.91	6656.72	2980.19	2788.69	3340.47	2909.96	3235.82	3299.84	3069.09	3854.66	2682.11	4053.9	3704.38	4153.58
2.80_232.1426n	233.15	2.79898	pos	Threonylleucine	HMDB0029065	Organic acids and derivatives	Carboxylic acids and derivatives	Amino acids, peptides, and analogues			54.9	78.2	M+H, M+Na	C10H20N2O4	1.47144	126028	124238	127542	131536	123078	129330	126939	123507	125152	74601.8	78259.7	78983.9	79365.5	80328	90529.4	108362	133442	135489	136767	141167	142704	42381.3	43547.2	45745	45890.4	47347.8	43276.1	92803.5	92114	95622.6	112439	102626	110901
4.17_355.1036m/z	355.104	4.1699	neg	2-Glucosyloxy-4-methoxycinnamic acid	985480	Unclassified	Unclassified	Unclassified			54.9	79	M-H	C16H20O9	0.519053	70574.8	59522.2	72448.4	55402.7	67790.9	54032	68319.6	66841.2	71754.6	72624.5	55568.1	53738.1	53502.2	52861.2	54064.5	61232.2	46494.7	49214.9	49130	48975.7	51026.3	101112	124099	117595	94282.1	96433.9	89898.3	55347.1	55319.9	58095.1	47144.6	55862.8	55364
8.08_360.2383m/z	360.238	8.08145	pos	Monic acid	HMDB0061154	Lipids and lipid-like molecules	Fatty Acyls	Fatty acids and conjugates			54.9	80.6	M+NH4	C18H30O6	0.717202	6697.6	6623.43	6684.43	6135.11	5845.78	6595.01	5912.42	6150.23	5042.17	5258.32	4550.14	4868.25	4465.18	4561.8	3273.47	4042.78	5326.71	4814.77	3979.88	2905.96	4134.94	13901.4	13779.6	14563.1	13996.2	13421.7	11298.8	9607.85	8094.05	6109.71	10509.5	9587.28	9691.21
8.18_325.2020m/z	325.202	8.18108	neg	2R-HpOTrE	LMFA02000031	Lipids and lipid-like molecules	Fatty Acyls	Octadecanoids			54.9	77.9	M-H	C18H30O5	0.00112201	514899	493983	477834	492424	505081	461584	508433	457592	500319	581567	667577	718483	763651	736719	695603	881931	849593	775240	781784	751905	1.02593e+06	326185	321873	277603	321398	277978	277512	297485	357117	318015	421134	439908	397463
8.31_243.1598m/z	243.16	8.30935	neg	1,11-Undecanedicarboxylic acid	6622	Lipids and lipid-like molecules	Fatty Acyls	Fatty acids and conjugates			54.9	80.4	M-H	C13H24O4	-1.47663	3326.83	3492.39	3591.4	3424.66	3231.31	3422.86	3308.04	3709.83	4084.93	3799.45	3859.86	4071.06	3349.26	3495.16	3749.04	2980.68	3193.64	3345.87	2555.16	2800.2	2694.23	3292.22	3168.35	3483.38	3078.11	3771.84	4184.26	3524.69	3567.3	3257.68	3284.59	4350.4	3474.07
8.39_253.1443m/z	253.144	8.38697	neg	C75	44901	Organoheterocyclic compounds	Lactones	Gamma butyrolactones			54.9	78.3	M-H	C14H22O4	-0.902676	10685.1	12487	11506.2	12135.7	12014.7	14034.3	13209.1	13724.3	13387.4	12393.8	13244.7	12983.4	12136.8	13322	11632.8	10938.2	11176.6	10522.2	8990.18	8406.18	9639.58	9009.39	8417.98	7822.56	9498.08	9290.95	9300.12	12036.9	11237.3	9144.84	11855	11873.4	11546.4
9.33_310.2145n	309.207	9.33405	neg	9S-hydroxy-10S,11S-epoxy-12Z,15Z-octadecadienoic acid	LMFA02000019	Lipids and lipid-like molecules	Fatty Acyls	Octadecanoids			54.9	77.9	M-H, 2M-H	C18H30O4	0.227706	1.22341e+06	1.36207e+06	1.31164e+06	1.4396e+06	1.38622e+06	1.40783e+06	1.35991e+06	1.31475e+06	1.36574e+06	1.31218e+06	1.37265e+06	1.38341e+06	1.49527e+06	1.37733e+06	1.26467e+06	1.81034e+06	2.07223e+06	2.00794e+06	1.8168e+06	1.7207e+06	2.04426e+06	1.21555e+06	1.17144e+06	1.22834e+06	1.27951e+06	1.1598e+06	1.30984e+06	1.37192e+06	1.4523e+06	1.13626e+06	1.59463e+06	1.59625e+06	1.79911e+06
1.09_192.0260n	191.019	1.09145	neg	Citric acid	Citric acid	Organic acids and derivatives	Carboxylic acids and derivatives	Tricarboxylic acids and derivatives	***	C00158	54.8	80.5	M-H2O-H, M-H	C6H8O7	-5.29414	5.16458e+06	5.6227e+06	5.24478e+06	5.51448e+06	5.14559e+06	5.97627e+06	5.62843e+06	5.33015e+06	5.28984e+06	7.55728e+06	7.92411e+06	8.10437e+06	7.74455e+06	7.44687e+06	7.9372e+06	5.59352e+06	5.62929e+06	5.27046e+06	4.88841e+06	6.17434e+06	5.68745e+06	5.9382e+06	5.54716e+06	5.68008e+06	5.83197e+06	5.72235e+06	5.36166e+06	5.39277e+06	5.48631e+06	6.03321e+06	4.31032e+06	4.908e+06	4.16448e+06
10.31_365.2299m/z	365.23	10.3116	pos	13-hydroxy-9-methoxy-10-oxooctadec-11-enoic acid	LMFA02000288	Lipids and lipid-like molecules	Fatty Acyls	Lineolic acids and derivatives			54.8	77.8	M+Na	C19H34O5	0.244741	184764	188072	185595	182206	193582	201498	191298	182190	184409	219394	210843	206663	217652	214843	308623	212410	218979	221528	204610	207332	208323	248834	256397	253803	238407	342050	248435	248264	219760	211660	244350	275168	222887
10.57_680.3986n	725.397	10.575	neg	Gingerglycolipid C	HMDB0041095	Lipids and lipid-like molecules	Glycerolipids	Glycosylglycerols			54.8	76.6	M-H, M+FA-H	C33H60O14	0.380144	106909	99473.3	86933.2	80642.5	81809.1	96497.9	98120.2	100389	70962.9	91044.1	82198.9	84847.4	73331.1	71369.8	81097.1	88159	87517	99925.2	75818.8	113925	81748	81584.3	76994.7	62558.4	87931.7	84403	61381.2	57566.8	59873.4	51116.9	49261.4	58348.9	46097.5
11.34_265.2162m/z	265.216	11.3418	pos	12-hydroxy-8E,10E-heptadecadienoic acid	LMFA01050194	Lipids and lipid-like molecules	Fatty Acyls	Fatty Acids and Conjugates			54.8	76.8	M+H-H2O	C17H30O3	0.0565832	259665	280380	276606	260946	249974	255123	257749	254447	245842	188982	227083	258722	303160	236248	218797	260748	307598	323455	223276	221365	281098	139073	116378	160775	141478	129124	141419	131884	114994	100448	159995	107522	146735
14.54_427.3573m/z	427.357	14.5354	pos	1alpha,25-dihydroxy-26,27-dimethylvitamin D3	LMST03020420	Lipids and lipid-like molecules	Steroids and steroid derivatives	Secosteroids			54.8	80.3	M+H-H2O	C29H48O3	0.57549	96253.3	90377.4	94652	96273.7	131772	105677	126410	114139	113036	68792.6	57860.6	56032.8	53268.5	45615.1	50441.3	62589.4	68764.5	62234.2	57853.2	56606.2	60213.4	44291.1	43776.4	42195.2	44473.8	47517.6	37728.6	82475.6	91828.3	63210.4	87402.2	68370.3	69628
2.63_218.1028m/z	218.103	2.62678	neg	Pantothenic acid	Pantothenic acid	Organic oxygen compounds	Organooxygen compounds	Alcohols and polyols	***	C00864	54.8	78.5	M-H	C9H17NO5	-2.56159	102640	105196	105899	101785	97457.2	99755	99078.6	103439	104127	109569	111123	107358	111618	108806	110162	110693	106982	109309	108427	108522	108707	96698	100961	96612.4	97322.2	105844	99894.3	105133	99152.2	113391	84784.7	82728.8	82120.4
3.66_627.1563m/z	627.156	3.66395	pos	Quercetin 3,4'-diglucoside	Quercetin 3,4'-diglucoside	Phenylpropanoids and polyketides	Flavonoids	Biflavonoids and polyflavonoids	***		54.8	81.2	M+H	C27H30O17	1.15103	40132.9	47851.1	39119.7	43030.6	45598.3	47400.5	42255.1	41259.4	48093.4	282904	216480	135620	167404	207852	271622	1.03914e-06	1.03914e-06	1.03914e-06	1.03914e-06	1.03914e-06	1.03914e-06	103334	107189	90345.6	90819	150444	115968	1.03914e-06	1.03914e-06	1.03914e-06	1.03914e-06	1.03914e-06	1.03914e-06
3.82_847.2144m/z	847.214	3.81765	neg	Spinacetin 3-(2''-apiosylgentiobioside)	HMDB0031425	Phenylpropanoids and polyketides	Flavonoids	Flavonoid glycosides			54.8	75.6	M+FA-H	C34H42O22	-0.695181	1.38877e+06	1.36905e+06	1.25456e+06	1.40467e+06	1.33837e+06	1.33264e+06	1.16952e+06	1.18352e+06	1.26863e+06	6.27131e+06	5.97173e+06	4.55758e+06	5.17497e+06	5.9212e+06	6.34809e+06	3789.64	4143.16	3541.69	4896.38	4748.57	3403.62	6.02212e+06	5.63097e+06	5.33927e+06	5.09923e+06	6.5159e+06	5.76005e+06	3698.93	1971.5	2573.07	1696.34	1028.12	1363.73
3.97_295.0459m/z	295.046	3.97043	neg	cis-Coutaric acid	HMDB0034620	Phenylpropanoids and polyketides	Cinnamic acids and derivatives	Hydroxycinnamic acids and derivatives			54.8	75.7	M-H	C13H12O8	-0.182897	113647	94570.7	96042.2	93505.7	110420	92355.7	91431	90516.4	94416.7	61698.8	64034	60696.4	65014.5	59856.7	63786.2	93532.3	85695.9	82786	99102.7	78807.4	86489	55929.7	57626.2	58660.9	57413.2	61229.9	56050.9	81870.4	81158.2	82709	79391.1	76612.7	88908.8
4.92_305.0657m/z	305.066	4.92235	pos	(±)-Taxifolin	3434	Phenylpropanoids and polyketides	Flavonoids	Flavans		C01617	54.8	78.5	M+H	C15H12O7	0.423891	5346.9	5271.81	5288.39	5120.55	5363.57	5743.22	5214.64	4979	4702.25	25947.1	22501.4	21111.1	21108	24069.2	26689.3	1.03914e-06	1.03914e-06	1.03914e-06	1.03914e-06	1.03914e-06	1.03914e-06	14123.5	13048.2	14131.3	12207.9	13945.3	13040.7	1.03914e-06	1.03914e-06	1.03914e-06	1.03914e-06	1.03914e-06	1.03914e-06
6.66_274.1935n	275.201	6.65673	pos	nandrolone	LMST02010044	Lipids and lipid-like molecules	Steroids and steroid derivatives	Estrane steroids		C07254	54.8	77.8	M+H-H2O, M+H	C18H26O2	0.711319	430069	438035	449443	461202	449269	467736	460113	454803	459442	328370	376715	354230	398325	418220	440194	536411	669833	674386	670385	618611	656618	248404	251819	265120	267229	259518	245420	384272	389842	303177	515158	482099	512910
8.29_307.1916m/z	307.192	8.29362	neg	ent-16-epi-16-E1c-PhytoP	LMFA02030056	Lipids and lipid-like molecules	Fatty Acyls	Octadecanoids			54.8	77.9	M-H2O-H	C18H30O5	0.225888	497155	514526	469840	477872	478984	485832	474371	480158	480984	274511	430606	499241	471916	502602	420664	535156	604013	585523	537954	441710	636853	646284	632883	717301	659622	606272	661850	654781	634570	617697	894995	883377	851870
10.25_298.2507n	281.247	10.2548	pos	19-HOME(9Z)	LMFA02000181	Lipids and lipid-like molecules	Fatty Acyls	Octadecanoids		C19616	54.7	76.9	M+H-H2O, M+H	C18H34O3	-0.191768	26224.3	26623	25303.3	26660.9	26554.1	29116.3	25965.1	25674.8	25159.1	18634.8	19469.9	19565.5	19093.5	21409.1	59815.8	22035	24893.8	24158	27419.2	24372.3	23355	19893.4	20668.1	19279.3	21318.7	51475.3	18412.6	19354	19569.8	20673.6	21562.9	59752.3	22092.5
11.15_371.2438m/z	371.244	11.1471	neg	oscr#23	LMFA13040079	Lipids and lipid-like molecules	Fatty Acyls	Fatty acyl glycosides			54.7	77.4	M-H	C20H36O6	-0.40947	58725.7	53278.6	57711.6	53589	49281.7	51473.5	54089.8	54317.1	54581.2	96676.2	64979	73044.8	76074.6	80887.1	58337.5	93165.2	63823.3	81802.7	66165.9	87383	65528.5	89725.6	106821	87148.3	92773.9	62462.7	107493	114130	102139	80637.4	97574.1	49327	67700.7
11.48_219.1745m/z	219.175	11.4784	pos	2-Hydroxyacorenone	HMDB0030916	Organic oxygen compounds	Organooxygen compounds	Carbonyl compounds			54.7	77.5	M+H-H2O	C15H24O2	0.835208	23952.1	23255.3	25513.8	25608	21578.7	21721.6	23611.6	22203.8	24847.6	18828.6	18089	19257.7	20520.9	19624.8	15744.5	23931.3	25067.8	23515.2	24963.2	27490.2	24113.1	17879.9	16883.9	19136.2	17344.5	14653.3	18030.8	22509.8	23597	19420.3	22148.3	16620.7	19780.8
12.78_308.2947m/z	308.295	12.7751	pos	(-)-Dilophol	LMPR0104450002	Lipids and lipid-like molecules	Prenol lipids	Isoprenoids			54.7	77.9	M+NH4	C20H34O	-0.422446	26672.7	27522.2	26476.3	25952.3	28739.5	28673.4	31252.4	26196.1	27646.7	18848.2	19032.8	15227.9	14459.6	19134.4	25430.4	22332.4	21015.8	18847.3	17440.6	19409.1	21143.1	29212.8	19209.3	40760.5	26354.9	25434.2	20266.6	30133.7	29530.4	32936.2	17629.2	17283.6	17286.4
4.45_264.1598m/z	264.16	4.4538	pos	Lacinilene C	HMDB0036455	Lipids and lipid-like molecules	Prenol lipids	Sesquiterpenoids			54.7	79.2	M+NH4	C15H18O3	1.39824	4811.42	5187.25	4206.04	5026.67	4508.18	4947.4	4361.08	4607.77	4795.74	1208.95	383.377	654.233	556.375	450.026	759.765	1273.12	927.374	1371.59	650.876	1059.67	1175.81	474.292	323.18	184.799	330.672	369.213	128.596	2231.98	1882.84	1973.19	1765.23	1655.48	766.713
8.86_316.2849m/z	316.285	8.8559	pos	12R-HOME(13E)	LMFA02000091	Lipids and lipid-like molecules	Fatty Acyls	Octadecanoids			54.7	78.1	M+NH4	C18H34O3	1.0393	117594	113001	109739	123024	112948	117679	118455	115499	115409	169664	145826	141587	149324	151820	152964	57550.8	74474.3	72846.5	61553.5	67753.4	62465.5	152242	147728	150699	135660	153241	135680	71528.6	75427.1	65408.7	76899.5	71270.2	73964.6
10.12_297.2426m/z	297.243	10.1195	pos	12,13-Dihydroxyoleic acid	LMFA02000302	Lipids and lipid-like molecules	Fatty Acyls	Fatty acids and conjugates		C14829	54.6	77.3	M+H-H2O	C18H34O4	0.527808	49461.7	45516.5	43729.6	46608.9	43693.5	48143.9	42556.6	45226.6	43550.5	58477.6	49829.1	50973.1	52849.2	51649.7	107798	47459.8	51292.2	49327	46025.8	52431.8	46382	51084.6	52624.4	50060.5	52782.8	105567	53536.7	51169.7	49122.8	49002.2	49729.1	93048.9	48757.9
2.36_243.2314n	244.239	2.35727	pos	N5-Hexanoylspermidine	HMDB0029568	Lipids and lipid-like molecules	Fatty Acyls	Fatty amides			54.6	77.1	M+H, M+K, M+Na	C13H29N3O	1.22957	792397	797614	835167	838887	847506	875223	827771	859224	855066	714125	698144	689519	675033	689898	757906	1.02141e+06	1.19745e+06	1.18336e+06	1.12886e+06	1.13041e+06	1.16862e+06	611213	598135	600027	593772	696919	593603	550168	486354	563275	552774	520307	551700
4.04_509.1300m/z	509.13	4.03972	pos	5,7,3',6'-Tetrahydroxy-8,2'-dimethoxyflavone 6'-glucoside	LMPK12111298	Lipids and lipid-like molecules	Polyketides	Flavonoids			54.6	77	M+H	C23H24O13	1.95261	129514	133427	137053	141384	136454	139406	136434	133666	138269	532771	512562	485561	481337	473863	513390	1670.97	1525.02	1404.66	1337.26	1210.81	1740.77	336092	341335	339434	338065	388226	345323	582.092	744.556	518.855	684.411	899.604	959.279
4.43_772.2066n	773.214	4.43483	pos	Quercetin 3-glucosyl-(1->6)-glucosyl-(1->4)-rhamnoside	LMPK12112207	Lipids and lipid-like molecules	Polyketides	Flavonoids			54.6	75	M+H, M+Na	C33H40O21	0.547715	473817	454921	470023	482448	462998	489039	453230	468230	473805	173271	142081	147585	140735	157382	149688	318102	336152	359103	325548	315460	309062	93857.2	87400	91353.4	87896.8	92838.6	84811.9	133566	130769	132386	127699	120839	133550
5.22_180.1151n	181.122	5.21677	pos	Dihydroactinidiolide	90552	Organoheterocyclic compounds	Benzofurans	Unclassified			54.6	77.3	M+H-H2O, M+H	C11H16O2	0.396134	25984.3	24893.6	25832.8	24981.9	24123.4	26218.7	24110.1	23811.1	26433.2	14263	15682	19605.3	16783.8	16291.7	16225.2	12725.2	15551.6	15080.7	15261.2	12462.8	16240.9	15832.3	19426.1	21807.8	20693.8	17554.8	18583.5	15930.4	14482.9	11705.7	15045.7	13402.5	13911.3
5.77_196.1465n	179.143	5.76687	pos	Aleprylic acid	LMFA01030189	Lipids and lipid-like molecules	Fatty Acyls	Fatty Acids and Conjugates			54.6	75.3	M+H-H2O, M+H	C12H20O2	0.752131	230526	218784	229312	235814	226145	241322	226400	222994	230906	238347	195506	202409	200165	197992	202183	468156	565463	542261	550604	575977	552013	69794.9	70920.1	68730.9	71627.4	79234.5	68893.7	319745	303723	239220	315006	295843	299165
6.29_357.1335m/z	357.133	6.28677	pos	Laurifolin (flavonoid)	LMPK12110421	Lipids and lipid-like molecules	Polyketides	Flavonoids			54.6	77.1	M+H	C20H20O6	0.624878	4057.48	4049.25	4282.77	3891.35	3638.38	4246.95	3728.33	3941.96	3872.89	2903.52	2972.74	2808.4	2859.13	3777.63	3252.7	3102.72	3927.04	3685.59	4230.55	3960.47	3522.31	6865.79	5948.76	6043.67	6389.72	4990.07	4920.47	8779.08	9097.57	6898	9202.17	7167.13	8415.38
10.20_330.2639m/z	330.264	10.1974	pos	9,14-DiHODE	LMFA02000167	Lipids and lipid-like molecules	Fatty Acyls	Octadecanoids			54.5	78.2	M+NH4	C18H32O4	0.175194	2479.64	2069.72	2061.87	2019.49	2131.59	2241.98	1799.52	2311.89	1753.28	2245.33	2256.25	2302.78	2247.67	2188.65	3237.98	1686.48	1691.49	1885.07	1262.31	1719.86	1272.24	3038.2	2050.68	2552.1	3081.97	2354.88	2014.92	2931.48	2978.69	1938.13	4885.15	5672.04	4894.58
10.25_327.3370m/z	327.337	10.2548	pos	N-Hexadecanoylpyrrolidine	HMDB0032740	Organoheterocyclic compounds	Pyrrolidines	N-acylpyrrolidines			54.5	76.8	M+NH4	C20H39NO	0.191813	20090.7	21379.2	21107.6	21021.5	20701.2	21995.3	21399.1	22956.7	20775.2	29783.9	25945.8	24778.8	22417.6	28778.4	13587.3	21753.3	29562	26871.6	25992.8	27214	24097.8	26774.3	29042.9	33170	28711.1	13861.1	27965.9	27347.9	28123.8	29176.5	20501.4	16345	24779.8
4.47_172.0968m/z	172.097	4.47028	neg	N-Acetylleucine	N-Acetylleucine	Organic acids and derivatives	Carboxylic acids and derivatives	Amino acids, peptides, and analogues	***	C02710	54.5	82.9	M-H	C8H15NO3	-6.34198	4686.96	4265.78	4318.46	4168.06	4474.97	4369.05	4481.48	4988.26	4345.03	6856.79	6606.83	6429.24	6061.3	6322.66	7289.3	4625.79	4307.62	4181.33	4280.06	4385.61	4395.56	3784.05	4199.06	4298.87	3662.87	4107.63	4178.31	3252.5	3377.32	4029.59	2854	3047.13	2944.69
4.59_435.1296m/z	435.13	4.58757	neg	Phlorizin	Phlorizin	Phenylpropanoids and polyketides	Flavonoids	Flavonoid glycosides	***	C01604	54.5	76.9	M-H	C21H24O10	-0.150877	10375.6	9367.41	9625.44	10515.7	10529.4	9329.36	9010.12	9390.41	8810.98	18972.2	16936.2	16830.7	16389	16491.1	17673	1962.31	4101.5	2299.14	2575.43	2179.81	3317	20319	17769.9	16894	17981.1	18309.4	17202.7	5441.24	4845.14	3899.18	2146.4	2826.44	2165.95
4.82_390.1890n	389.182	4.81598	neg	(-)-11-hydroxy-9,10-dihydrojasmonic acid 11-beta-D-glucoside	LMFA02020206	Lipids and lipid-like molecules	Fatty Acyls	Octadecanoids			54.5	77.3	M-H, M+FA-H	C18H30O9	0.100252	111614	113048	112057	110618	109188	110133	117019	110877	110380	170621	182440	215500	204983	197916	181939	310717	315758	313519	289480	279441	318171	111612	121579	125472	124661	117232	123680	130862	155990	98756	178156	157820	172073
7.99_285.0758m/z	285.076	7.98882	pos	Folerogenin	HMDB0037507	Phenylpropanoids and polyketides	Flavonoids	O-methylated flavonoids			54.5	76	M+H-H2O	C16H14O6	0.290671	90464.5	89126.9	91325.8	94048	87428.5	90147.6	88462.6	86925.6	86269.1	25732.7	23975	33151.3	41224.3	50011.5	53880.6	30853.4	50562.4	30931.6	26319.3	33860.3	124190	284170	418686	197133	216048	153576	376179	70219.4	108290	59288.5	15103.5	11936	20552.2
0.73_195.0500m/z	195.05	0.72575	neg	D-Gluconic acid	288816	Organic oxygen compounds	Organooxygen compounds	Carbohydrates and carbohydrate conjugates		C00257	54.4	78.4	M-H	C6H12O7	-5.12727	1.39828e+06	1.35288e+06	1.26352e+06	1.47721e+06	1.35783e+06	1.38891e+06	1.27468e+06	1.3325e+06	1.35348e+06	1.19344e+06	1.14798e+06	1.09979e+06	1.07019e+06	1.0732e+06	1.14963e+06	1.28512e+06	1.17861e+06	1.25315e+06	1.23906e+06	1.23501e+06	1.26563e+06	1.29125e+06	1.37119e+06	1.25879e+06	1.40232e+06	1.33889e+06	1.34454e+06	1.71821e+06	1.84663e+06	1.87349e+06	1.56782e+06	1.62869e+06	1.58758e+06
12.00_277.2162m/z	277.216	12.0001	pos	17-hydroxy-linolenic acid	LMFA02000239	Lipids and lipid-like molecules	Fatty Acyls	Octadecanoids			54.4	76	M+H-H2O	C18H30O3	-0.0100197	26077.2	25199.2	25423.7	25526.1	26617	26387.6	26881.3	25311.9	26365.4	22820.6	25725.2	17751	13734.1	25932.8	16594.4	17378.7	29587.4	25094	32404.8	22072.5	22384.5	25520.2	17136.2	18305.8	18728.1	13833.4	17904.7	25424.2	24795.2	15823.5	31759.3	16639.4	24179.5
3.60_204.0892n	203.082	3.59952	neg	L-Tryptophan	33	Organoheterocyclic compounds	Indoles and derivatives	Indolyl carboxylic acids and derivatives		C00078	54.4	87.7	M-H, 2M-H	C11H12N2O2	-3.34517	65628.4	71010.6	70285.8	59096.5	60797.1	58015.2	60004.1	66416.5	68769.2	67803	77057.2	67061.4	65343.7	63708.5	76775.1	28557	34388.1	30333.4	37423.9	39458.8	31824.1	47003.5	47521.3	47334.7	60154.7	45227.7	55547.9	27380.4	30021.2	27773.6	26450.1	22570.3	30524.1
3.68_202.0445m/z	202.044	3.68202	pos	L-Oxalylalbizziine	HMDB0039164	Organic acids and derivatives	Carboxylic acids and derivatives	Amino acids, peptides, and analogues			54.4	82.3	M+H-H2O	C6H9N3O6	-6.34057	1.24097e+06	1.19532e+06	1.22279e+06	1.24178e+06	1.19716e+06	1.23977e+06	1.121e+06	1.18941e+06	1.13425e+06	1.17234e+06	1.04864e+06	958094	983559	930893	964161	955545	1.05497e+06	1.09367e+06	926897	966205	949168	1.08584e+06	1.03475e+06	1.06416e+06	1.06344e+06	1.07155e+06	991244	1.06856e+06	1.04075e+06	1.03953e+06	1.07173e+06	978693	959459
6.66_346.2591m/z	346.259	6.65673	pos	(11E,15Z)-9,10,13-Trihydroxy-11,15-octadecadienoic acid	985181	Unclassified	Unclassified	Unclassified			54.4	76.4	M+NH4	C18H32O5	0.837216	137691	134143	136969	138123	132365	130179	118868	128423	127095	109436	125447	117657	127488	131491	143413	165285	211094	204691	206330	188960	200516	84655.6	84803.5	90760.7	86578.1	85462.9	79828.2	119222	115293	87019	151975	149750	157799
7.18_312.2303n	295.227	7.17615	pos	(±)13-HpODE	64784	Unclassified	Unclassified	Unclassified			54.4	75.7	M+H-H2O, M+H, M+NH4	C18H32O4	0.736961	267706	268840	272992	278620	267703	274126	269001	267612	270458	158000	205958	206201	220806	231928	249052	280235	363408	356544	360964	340031	363449	179414	178618	194136	195487	184694	181392	204218	198770	164115	290550	271019	298053
0.70_399.1449m/z	399.145	0.696217	pos	S-Adenosylmethionine	3289	Unclassified	Unclassified	Unclassified		C00019	54.3	84	M+H	C15H22N6O5S	0.983112	74410.9	61590.7	81728.4	71956.5	65647.8	68048.4	75241.5	64780.6	87972.4	77542.5	66452.5	59219.1	66332.6	57044.6	65723.9	59991.2	72357.5	80777.1	58941.4	67560.7	52035.2	38498.3	38713.5	36106.9	39253	40951.8	35764.7	44195.5	39241.3	46285.8	39893.2	41192.1	42879.8
10.73_338.2451n	321.242	10.7304	pos	(+-)-Zoapatanol	HMDB0242237	Lipids and lipid-like molecules	Prenol lipids	Monoterpenoids			54.3	74.2	M+H-H2O, M+Na	C20H34O4	-1.9416	42971.3	40281.8	43618.3	40895.1	43496.7	43209	40897.6	41378.9	40561.3	36822.3	30600.9	31512.1	28279.3	32733.5	32051.9	59128	64509	63318	52461.6	59819.8	53228	19842.6	17074.6	20168.1	20674.3	20105.1	17412	20808.2	19735.5	17463.4	20088.2	22733.4	18379.7
10.77_249.1849m/z	249.185	10.769	pos	5-Hexyl-2-furanhexanoic acid	HMDB0112088	Lipids and lipid-like molecules	Fatty Acyls	Fatty acids and conjugates			54.3	75.2	M+H-H2O	C16H26O3	0.160181	40061.7	41481.1	42875.7	42212.1	44170	42623.3	43213.3	42078.3	41761.2	42730.7	39258.7	30474.6	40960.4	29709.3	35315	42793.6	44321	43846.2	44609.3	33150.3	44417.1	40987.5	35131.8	41690.2	35121.3	39065.5	31816.8	39607.9	32660.3	37774	29026.1	48197.4	40321.6
11.12_360.2148n	383.204	11.1179	pos	Tributyl citrate	324874	Unclassified	Unclassified	Unclassified			54.3	75	M+H, M+Na, M+NH4	C18H32O7	-0.0575887	61341.5	66500.2	62229.1	66695.9	69334.7	67668	69688.6	64153.6	60736.4	37829.8	28626.4	30005.5	27739	28278.4	27821.5	28109.9	33727.3	33211.5	28865.4	28978.4	70479	40856.5	37113.6	38817.2	33872.4	38654	31235.2	32875.7	29502.7	32187.8	28845.4	32294.5	27833.1
11.96_272.2350n	271.228	11.9596	neg	2-hydroxyhexadecanoic acid	34495	Lipids and lipid-like molecules	Fatty Acyls	Fatty Acids and Conjugates			54.3	74.2	M-H, 2M-H	C16H32O3	-0.711508	1.33265e+06	1.3318e+06	1.37288e+06	1.49657e+06	1.50668e+06	1.58877e+06	1.40346e+06	1.48366e+06	1.37629e+06	1.2417e+06	1.25567e+06	1.38614e+06	1.46697e+06	1.27417e+06	1.24826e+06	1.34087e+06	1.27357e+06	1.09013e+06	1.26921e+06	992578	1.06294e+06	622835	549359	582107	586680	542122	556790	450893	469600	441599	654200	516794	517542
4.36_642.2973m/z	642.297	4.3613	pos	Kanokoside D	HMDB0036105	Lipids and lipid-like molecules	Prenol lipids	Terpene glycosides			54.3	83.1	M+NH4	C27H44O16	0.863941	54764.7	55897.4	47542.5	51392.7	55431	52057.7	51461.1	53021.4	56586.2	212780	168972	183875	167585	149344	138485	138705	159743	167304	110302	78859.3	135681	54217.3	52039.3	60752.9	55324.8	64570.2	52695	107909	102115	82860.1	64360.3	55922.2	59390.6
4.91_447.0933m/z	447.093	4.90875	neg	Astragalin	45733	Phenylpropanoids and polyketides	Flavonoids	Flavonoid glycosides		C12249	54.3	77.2	M-H	C21H20O11	0.124523	17901.3	18667.8	17358.2	18251.7	18302.8	18234.6	18788.8	17447.9	17974.6	55961.2	55724	55047.3	50795	51651.2	56758.5	8055.09	7864.65	7566.1	7718.65	8831.39	7688.51	67131.6	64581.2	63980.8	67704.2	67931.1	60586.6	3771.27	3867.01	4146.75	3637.78	4039.52	3343
4.95_293.1032m/z	293.103	4.94692	neg	Citreovirenone	HMDB0033515	Benzenoids	Phenols	Methoxyphenols			54.3	74.5	M+FA-H	C14H16O4	0.555175	1791.82	1869.77	1668.99	1796.12	1763.25	1668.33	1736.84	1882.24	1546.56	4366.77	5233.94	5289.38	5039.7	4736.97	5307.21	1333.45	1443.9	1712.34	1694.18	1750.7	2424.52	1609.65	1514.31	1626.76	1717.78	1568.78	1609.37	778.46	819.398	614.613	921.208	632.309	790.672
5.32_315.1450m/z	315.145	5.31708	neg	10-Hydroxy-8-nor-2-fenchanone glucoside	HMDB0033643	Lipids and lipid-like molecules	Prenol lipids	Terpene glycosides			54.3	75.8	M-H	C15H24O7	0.234153	73351.6	76586.1	76329.7	75139.7	73550.2	75941.4	75000.5	76156.2	73673.3	53124.8	46508.3	56788.6	49419.7	50454.2	39031.3	56154.9	62272.6	61176.1	55644.9	51062.5	57067.5	66884.3	70666.3	72984.4	72795.7	60436.2	63587	83439.5	87166.7	55501.5	75011.6	62325.6	70397.5
5.79_259.1549m/z	259.155	5.78925	neg	(x)-2-Heptanol glucoside	HMDB0035028	Lipids and lipid-like molecules	Fatty Acyls	Fatty acyl glycosides			54.3	75.2	M-H2O-H	C13H26O6	-0.685647	41137.5	42826.1	43522.6	42012.7	42932	44468.1	46398.8	45589.2	45554.7	58806.1	59959.3	56324.8	55632.2	52765.8	43200.7	78741.2	86408.5	80682.4	73635.7	75782.3	72581.4	27208.4	25801	23744.9	28893.4	28137.7	28656.9	37655.9	37261	29964.6	39717.9	37014.5	36789.6
11.40_389.2665m/z	389.266	11.3994	pos	Dodec-8-enedioylcarnitine	HMDB0241229	Lipids and lipid-like molecules	Fatty Acyls	Fatty acid esters			54.2	78	M+NH4	C19H33NO6	4.97353	7533.78	7048.25	6540.85	5732.08	6578.8	6082.01	7371.84	6312.96	7176.39	3144.28	2793.71	2306.01	3855.71	3742.65	3350.89	7838.68	7936.03	7374.53	7161.2	9071.23	7182.74	1427.45	1251.51	1002.11	1114.17	698.86	963.888	2210.36	2248.8	1467.71	1112.28	758.538	1513.13
12.53_212.2008m/z	212.201	12.5306	pos	13-amino-tridecanoic acid	LMFA01100006	Lipids and lipid-like molecules	Fatty Acyls	Fatty Acids and Conjugates			54.2	77.4	M+H-H2O	C13H27NO2	-0.416168	43563.4	39449.9	31862.4	49215.6	42362.7	46167.9	48792.7	37628.1	47464.2	31193.7	32338.6	23095.6	26358.8	28672.1	40666.9	28997.3	29226.5	33715.2	30089.3	30798.8	35835.8	38353.6	24614.9	44092	38322.8	38732.3	27355.1	39684	37113.5	38404.4	29882.5	28816.1	27105.5
4.53_171.0652m/z	171.065	4.52897	neg	1,4-Cyclohexanedicarboxylic acid	299942	Unclassified	Unclassified	Unclassified			54.2	78.9	M-H	C8H12O4	-6.23212	14539.6	14335.1	13866.2	13835.1	14277.1	13976.7	14230	13593.8	14148.1	22761.9	22766.3	22409.3	22638.9	21958	23197.2	14050.9	14260.4	13906.3	14672.2	14970.9	14973.8	7725.57	8187.06	7636.51	7767.37	8459.75	8291.98	13328.9	12736.4	14098.3	9739.18	11758.6	10156.6
5.79_229.1439m/z	229.144	5.78925	neg	Cladosporacid C	LMFA01050581	Lipids and lipid-like molecules	Fatty Acyls	Fatty Acids and Conjugates			54.2	76.2	M-H	C12H22O4	-2.76976	272816	278071	279782	272490	280941	268622	281478	266970	272636	68252.7	68162.8	70378.2	70269	73822.1	62457.4	600041	571767	664823	572292	649312	582702	23090.7	24406.7	22851.9	26360.2	25663.3	26445.6	100438	94309.4	100440	93344.7	95831.5	101765
7.86_310.2145n	309.207	7.85517	neg	9H-12(13)-EpODE	LMFA02000020	Lipids and lipid-like molecules	Fatty Acyls	Octadecanoids			54.2	75.7	M-H2O-H, M-H	C18H30O4	0.313164	127164	137018	129649	145609	128901	129791	121022	127990	121266	86814.7	94299.2	121871	109225	122718	115427	135202	143173	142457	140492	154072	146667	109173	126429	118820	114652	134576	156582	115734	121701	110328	154907	133111	156805
10.31_276.2090n	277.216	10.3116	pos	Octadeca-6,9,12,15-tetraenoic acid	HMDB0247114	Lipids and lipid-like molecules	Fatty Acyls	Lineolic acids and derivatives			54.1	73.4	M+H-H2O, M+H	C18H28O2	0.255338	1.41188e+06	1.42157e+06	1.46938e+06	1.43465e+06	1.43113e+06	1.55303e+06	1.42805e+06	1.48538e+06	1.48387e+06	1.06121e+06	1.2665e+06	1.2548e+06	1.28819e+06	1.23955e+06	1.3023e+06	1.22567e+06	1.43155e+06	1.46823e+06	1.28568e+06	1.14848e+06	1.44322e+06	2.03488e+06	2.02865e+06	2.23837e+06	2.12886e+06	1.92298e+06	1.97271e+06	1.52418e+06	1.45495e+06	1.08561e+06	1.855e+06	1.54145e+06	1.73939e+06
13.43_687.4806m/z	687.481	13.4283	pos	DG(i-16:0/PGE2/0:0)	HMDB0299188	Unclassified	Unclassified	Unclassified			54.1	77.1	M+Na	C39H68O8	-0.10876	104366	95210.4	114484	108615	98278.3	114154	98821.5	96843.9	105228	22755.9	23117.8	30739	27062.8	31910.7	45216.8	13929	26837.3	22197.2	20192.4	10103.8	16427.5	430905	354342	414802	366288	436074	308344	92398.5	103227	65518.2	120888	180049	124951
4.06_295.1658m/z	295.166	4.05888	pos	Tyrosyl-Isoleucine	HMDB0029108	Organic acids and derivatives	Carboxylic acids and derivatives	Amino acids, peptides, and analogues			54.1	74.3	M+H	C15H22N2O4	2.08758	18345.5	18409.5	18271.3	19184.4	17921.8	18608.5	17072	17893	19339.8	27179.9	27483.6	27832.3	26150.7	27933.2	27759.8	13285.6	15194.8	17575.5	14102.4	14021.9	15524.7	19432.9	20177.9	21336.1	19909.3	19790.7	20164.9	27640.4	28008.3	24832.5	28832.6	26010	27461.3
4.28_431.1919m/z	431.192	4.2839	neg	Corchoionol C 9-glucoside	HMDB0029772	Lipids and lipid-like molecules	Fatty Acyls	Fatty acyl glycosides			54.1	73.3	M+FA-H	C19H30O8	-0.877488	248723	242715	259630	242669	256082	226205	251068	236041	248435	185602	157903	150936	167765	155397	158936	168287	161332	167497	156923	177141	181500	331831	332126	291464	298403	332396	328268	254193	242888	269715	229476	215871	220041
4.76_231.1233m/z	231.123	4.7579	neg	(1beta,2beta,5beta)-p-Menth-3-ene-1,2,5-triol	HMDB0038978	Lipids and lipid-like molecules	Prenol lipids	Monoterpenoids			54.1	74.8	M+FA-H	C10H18O3	-2.53895	3352.3	3508.65	3425.83	3499.15	3351.98	3383.84	3431.11	3411.86	3359.19	550.95	898.517	1095.76	921.357	973.067	1006.07	4560.86	5081.9	5576.73	6186.87	5351.51	6352.14	264.357	396.158	247.511	240.106	193.911	271.433	1104.94	1545.21	1172.3	2377.72	2136.03	2317.45
6.35_214.1198n	213.113	6.35163	neg	2,2'-(3-methylcyclohexane-1,1-diyl)diacetic acid	96295	Unclassified	Unclassified	Unclassified			54.1	75.8	M-H2O-H, M-H	C11H18O4	-3.19052	146509	159566	150466	143143	154763	153989	156394	159788	161767	89377	111942	132587	114721	101849	95615.7	106400	114120	114121	114695	109947	119750	80615.1	84882.9	91742	82903.9	78554.7	80886.4	74013.9	76096.9	70166.7	81886.8	75486.3	84531.9
6.43_255.1236m/z	255.124	6.42813	neg	Ieodomycin B	LMFA07040110	Lipids and lipid-like molecules	Fatty Acyls	Fatty esters			54.1	73.7	M+FA-H	C12H18O3	-1.02587	31905.4	25470.1	23524.2	25045.3	23898.9	29981	25364.8	25669	31167.9	23368.5	33317	38529.1	40845.4	34179.1	37431.5	22265.1	33485	28610.8	28659	23783.1	35833.3	30127.6	39178.1	36062.7	41199.1	30385.1	32434.6	19976.4	24448.8	20343.3	26255.2	25328.8	31252.3
7.17_330.2404n	329.233	7.1661	neg	9,10,13-TriHOME	9,10,13-TriHOME	Lipids and lipid-like molecules	Fatty Acyls	Octadecanoids	***	C14835	54.1	74.1	M-H, 2M-H	C18H34O5	-0.609512	2.93732e+06	2.75054e+06	3.27376e+06	2.95003e+06	3.00805e+06	2.94415e+06	2.85765e+06	2.97775e+06	2.92999e+06	2.21336e+06	3.12649e+06	2.88398e+06	3.18386e+06	3.19048e+06	3.57673e+06	4.20842e+06	3.84381e+06	3.87643e+06	4.7274e+06	4.24326e+06	4.3126e+06	2.54038e+06	2.6667e+06	2.81583e+06	2.87561e+06	2.57052e+06	2.8118e+06	2.83994e+06	2.98449e+06	2.48042e+06	4.21e+06	3.82823e+06	4.06616e+06
7.68_295.2270m/z	295.227	7.67783	pos	Puna'auic acid	LMFA02000359	Lipids and lipid-like molecules	Fatty Acyls	Octadecanoids			54.1	74.5	M+H-H2O	C18H32O4	0.885897	77584.7	77063.1	76486	78889.7	76069.9	77424.6	73739.4	72672.4	73699.9	48159.8	61395.7	61702.5	63009.2	64350.9	64176.6	63726.1	81732.4	85192.6	74012.4	65423.1	76997.1	103379	100846	111309	105349	106734	100692	71990.2	68388.6	59514.5	98971.8	89089.8	99315.4
9.28_311.2228m/z	311.223	9.28237	neg	9-hydroxy-10-oxo-12Z-octadecenoic acid	LMFA02000009	Lipids and lipid-like molecules	Fatty Acyls	Octadecanoids			54.1	74.1	M-H	C18H32O4	-0.0590951	392044	407607	426677	435874	433549	448367	433724	431487	446794	338155	406681	433676	439748	434880	556589	555137	599562	546343	679969	753167	669735	379233	393678	392546	446929	495680	439311	426907	517448	491492	589449	742315	592619
9.44_239.1284m/z	239.128	9.438	neg	Cucujolide IV	LMFA07040036	Lipids and lipid-like molecules	Fatty Acyls	Fatty esters			54.1	74.7	M+FA-H	C12H18O2	-2.25028	34069.2	37866.3	39626.6	34842.7	40222.4	35824.7	36134.5	35591.5	36280.2	34078.3	38288.5	36384.6	42508.6	36335	39808.3	40538.2	32682.8	29412.6	37358	33188	39031	39484.3	33402.5	39763.7	41556.5	41276.3	40629	35349.3	36023.9	41949.1	33368.2	35992.7	38040
9.67_326.2096n	349.199	9.67482	pos	(9Z,11E)-12-((3S,5R)-5-((R)-1-hydroxypropyl)-1,2-dioxolan-3-yl)dodeca-9,11-dienoic acid	LMFA02050001	Lipids and lipid-like molecules	Fatty Acyls	Octadecanoids			54.1	74.5	M+NH4, M+Na	C18H30O5	0.827848	132597	132741	123618	126027	125883	127972	121122	115151	115121	127883	145130	153587	145859	142405	130731	112115	134393	140590	104944	78131.9	116355	230511	237079	255824	226872	210164	193494	182381	152817	120345	217303	194449	210900
1.24_132.1022m/z	132.102	1.24247	pos	L-Alloisoleucine	58006	Organic acids and derivatives	Carboxylic acids and derivatives	Amino acids, peptides, and analogues			54	79.4	M+H	C6H13NO2	2.4504	2.97611e+06	2.91448e+06	2.8904e+06	2.98975e+06	2.90221e+06	3.07304e+06	2.90517e+06	2.83355e+06	2.96062e+06	2.52943e+06	2.41512e+06	2.38106e+06	2.38927e+06	2.39355e+06	2.54856e+06	1.63318e+06	1.88959e+06	1.84902e+06	1.8251e+06	1.7961e+06	1.89355e+06	2.32726e+06	2.34469e+06	2.37162e+06	2.39206e+06	2.62198e+06	2.33964e+06	2.35692e+06	2.28759e+06	2.21272e+06	2.10653e+06	1.99416e+06	2.06127e+06
10.39_323.2227m/z	323.223	10.393	neg	Isorumelenic acid	LMFA02000298	Lipids and lipid-like molecules	Fatty Acyls	Octadecanoids			54	73.2	M+FA-H	C18H30O2	-0.359065	23439.1	22715.8	24471.9	23247.5	24654.3	23058.3	24581.5	22375.9	25366.7	22910.3	24845.7	26314.7	26589	22743.4	23378.4	27484.5	27043.7	26109.7	22757.3	25641.7	27007.3	18959	21779.9	20396.1	23759	18339.1	20117.3	13484.1	18347.6	16183.1	19307.7	17699.2	16560.5
12.00_354.3002m/z	354.3	12.0001	pos	3,17,20-Trihydroxypregnane	HMDB0256756	Lipids and lipid-like molecules	Steroids and steroid derivatives	Pregnane steroids			54	74.2	M+NH4	C21H36O3	-0.23935	31982.5	26347.4	34878.7	33355.6	22578	26394.7	25095.3	27294.9	26118	23744.9	27414.9	14573.7	11470.5	25388.7	11798.5	14195.2	31560.1	27267.4	31324.4	19081	19399.3	27312.6	15393.3	17016.8	19719.6	10489.3	17776	32915.9	32208.1	14742.1	38916.8	11483.6	28434.1
12.02_475.3418m/z	475.342	12.019	pos	(3beta,17alpha,23S,24S)-17,23-Epoxy-3,24,29-trihydroxy-27-norlanost-8-en-15-one	HMDB0035144	Lipids and lipid-like molecules	Prenol lipids	Triterpenoids			54	79	M+H	C29H46O5	-0.0240668	18503	20143.7	16713.1	18888.8	17809.8	17509	17733.2	14760.7	14924.6	9610.16	10287.1	14937	10174.5	11137.4	11609.2	12387.6	15262	14883	16370.6	12013	13164.1	45877.3	35317	48651	39095.2	43249.9	29493	36628.7	31820.2	28933.5	47568.7	52887.6	37773.9
3.84_329.0879m/z	329.088	3.83663	neg	2-O-Benzoyl-D-glucose	HMDB0034618	Organic oxygen compounds	Organooxygen compounds	Carbohydrates and carbohydrate conjugates			54	71.5	M+FA-H	C13H16O7	0.2271	25043.6	25073.4	22493.2	23597.9	24395.3	23323.5	23003.5	24076.6	27700.7	103826	94015.3	87010.9	88983.8	90083.2	90798.4	8029.78	7290.22	7779.58	5957.42	6109.55	6132.23	57637.6	54300.5	53936.9	50761.7	56302.7	51766.6	3404.58	4154.17	7645.09	3511.36	7338.78	4786.51
3.98_653.1713m/z	653.171	3.98287	pos	Luteolin 7-(6'''-acetylallosyl-(1->2)-glucoside)	LMPK12110692	Lipids and lipid-like molecules	Polyketides	Flavonoids			54	75.5	M+H	C29H32O17	0.188545	11499.5	12890.6	12284.5	13099.6	13381.5	10778.5	13642.1	13181.3	14027.9	58846.1	53274.6	49884.3	52868.2	47645.2	53486	146.576	93.6542	144.603	94.2863	143.211	127.796	42837.9	38234.5	37343.9	38225	43219.7	40312.7	82.4182	94.6502	163.219	73.3421	81.7745	113.03
6.02_284.0688n	285.076	6.0183	pos	Oroxylin A	49521	Lipids and lipid-like molecules	Polyketides	Flavonoids			54	74.5	M+H, M+Na	C16H12O5	1.05957	3642.23	3725.73	3312.74	3453.56	3476.14	3655.27	3124.83	3504.09	3466.57	1125.92	1166.26	1171.99	1813.34	1332.21	1656.41	1307.83	2004.2	1444.79	1410.97	1838.76	3408.24	2754.73	12522.7	3566.44	3297.51	2859.43	3089.73	832.286	943.022	553.329	406.069	492.758	511.625
7.81_310.2146n	311.222	7.81477	pos	(11R,12S,13S)-Epoxy-hydroxyoctadeca-cis-9-cis-15-dien-1-oic acid	HMDB0302824	Lipids and lipid-like molecules	Fatty Acyls	Fatty acids and conjugates			54	76.4	M+H-H2O, M+H	C18H30O4	0.458132	139450	142827	146458	145860	144031	152778	151061	145329	146283	75136	97540.4	96730.5	99990.5	105457	111772	137876	183483	182735	178731	168170	191465	85650.1	84722.3	94188.5	93911	94622.8	94737.7	90467.6	88752.6	73452.2	119024	112139	121377
9.39_330.2642m/z	330.264	9.39187	pos	7S,8S-DiHODE	LMFA02000224	Lipids and lipid-like molecules	Fatty Acyls	Octadecanoids		C07354	54	74.9	M+NH4	C18H32O4	1.04696	9680.19	10118.4	9617.78	10107.3	9971.05	9817.16	9147	9808.72	8909.92	8458.37	9670.59	9656.97	8807.7	8768.19	8544.33	9067.93	11923	12624.5	10165.6	9197.82	11944.8	11671	10899.9	12595.5	12657.7	10839.2	9796.07	10520	9564.04	8787.53	13271.7	11834.4	12605.3
9.71_460.2696m/z	460.27	9.71262	pos	Cinobufagin	HMDB0250266	Lipids and lipid-like molecules	Steroids and steroid derivatives	Steroid lactones			54	71.9	M+NH4	C26H34O6	0.593951	375353	307971	404308	374480	303541	294909	293453	351012	341051	246671	203433	157836	174844	176556	183498	205752	259948	275384	223660	205365	218430	270046	226403	364611	233559	227620	181093	265658	331127	235405	194781	185214	205129
0.70_303.1433n	304.151	0.696217	pos	N5-Acetyl-N2-gamma-L-glutamyl-L-ornithine	N5-Acetyl-N2-gamma-L-glutamyl-L-ornithine	Organic acids and derivatives	Carboxylic acids and derivatives	Amino acids, peptides, and analogues	***		53.9	75.7	M+H-H2O, M+H	C12H21N3O6	0.864883	430500	415809	453612	431191	412448	425393	414072	392845	466451	519020	442746	430950	428132	420228	449517	286831	332038	341983	325440	301641	320586	411447	384891	391649	399773	431457	384293	296172	281144	280442	269357	256640	269164
0.79_308.0986m/z	308.099	0.789133	neg	Glucose-6-glutamate	HMDB0252776	Organic acids and derivatives	Carboxylic acids and derivatives	Amino acids, peptides, and analogues			53.9	71	M-H	C11H19NO9	-0.411068	2.80251e+06	2.9275e+06	2.82293e+06	2.83735e+06	2.81004e+06	2.60926e+06	2.81447e+06	2.70896e+06	2.68853e+06	2.56294e+06	2.18864e+06	1.97069e+06	2.20408e+06	2.04129e+06	2.02647e+06	3.34531e+06	3.30717e+06	3.27197e+06	3.09439e+06	3.44389e+06	3.21588e+06	1.08324e+06	1.29735e+06	1.11091e+06	1.15535e+06	1.21918e+06	1.16111e+06	3.01725e+06	2.75387e+06	3.09637e+06	2.9184e+06	2.843e+06	2.85138e+06
1.09_118.0867m/z	118.087	1.08757	pos	L-Valine	35	Organic acids and derivatives	Carboxylic acids and derivatives	Amino acids, peptides, and analogues		C00183	53.9	80.3	M+H	C5H11NO2	4.08741	221154	234074	243135	254629	218865	237153	236143	231452	218094	122749	120347	115411	112437	109637	114913	92692.7	110212	112350	109142	104845	98082	179600	191142	179987	183274	194400	178844	191136	183133	177642	168741	158187	172977
10.33_409.2562m/z	409.256	10.3303	pos	6-deoxyerythronolide B	LMPK04000002	Lipids and lipid-like molecules	Polyketides	Macrolides and lactone polyketides		C03240	53.9	74	M+Na	C21H38O6	0.318997	98905.4	101347	98428.7	96037.6	101924	99889.2	95617.3	99816.4	95071.2	56386	67310.5	65599.2	58758.2	67489	61492.8	54773.8	69179	77312.2	68173.3	51197.1	64682.8	203886	173769	185156	171489	152589	150648	118953	97488.6	77428.5	145125	116965	130221
10.39_564.3303m/z	564.33	10.393	neg	PC(18:2(2E,4E)/0:0)	LMGP01050034	Lipids and lipid-like molecules	Glycerophospholipids	Glycerophosphocholines			53.9	72.8	M+FA-H	C26H50NO7P	-0.730969	34008.2	32968.2	34537.4	35911.4	37906.2	33692.2	33184.9	35631.2	37837.7	36204.4	35927.8	31172.4	33870.3	34578	36160	49374	52196.6	41171.5	47065.8	47749.7	45042.4	38073.4	47708.4	42831.4	47974	38015.3	37502.9	33622.8	32500	25397.9	29381.3	28307.7	29176.1
11.96_279.2316m/z	279.232	11.9624	pos	15-hydroxy-9Z,12Z-Octadecadienoic acid	LMFA02000316	Lipids and lipid-like molecules	Fatty Acyls	Lineolic acids and derivatives			53.9	80.3	M+H-H2O	C18H32O3	-0.817645	17454	17159.6	15849.5	16965.5	15250.4	17001.7	16690.3	15474.1	15004.9	16634.1	17218.2	17469.1	17403.2	16746.4	23935.4	17848.1	19090.6	20648.5	19406.8	17585.9	19530.7	12766.8	11308.6	14266.7	13379.8	19337.8	15240.4	16408	13599.1	13791.6	14580.3	19067.5	15734.2
2.15_214.0900m/z	214.09	2.14825	pos	N-Butylbenzenesulfonamide	290145	Unclassified	Unclassified	Unclassified			53.9	77.4	M+H	C10H15NO2S	1.88273	213171	218458	221851	212874	201847	207720	190750	185440	197323	208066	173966	172061	165566	164591	170822	160775	190586	191905	173998	169586	169790	181952	177174	183364	188951	197304	179248	200761	186813	187258	191777	178927	173972
3.89_525.1248m/z	525.125	3.88885	pos	5,7,2',3',4'-Pentahydroxy-3,6-dimethoxyflavone 7-glucoside	LMPK12113046	Lipids and lipid-like molecules	Polyketides	Flavonoids			53.9	73.5	M+H	C23H24O14	1.72701	110260	116308	119047	122496	112590	122621	115993	114825	116523	394686	334956	249744	295175	335565	414042	1.03914e-06	1.03914e-06	1.03914e-06	1.03914e-06	1.03914e-06	1.03914e-06	420128	408528	387364	391276	510021	432532	1.03914e-06	1.03914e-06	1.03914e-06	1.03914e-06	1.03914e-06	1.03914e-06
4.10_319.1302m/z	319.13	4.09687	neg	4-((6-Methoxyquinolin-8-yl)amino)pentanoic acid	HMDB0247386	Organic acids and derivatives	Carboxylic acids and derivatives	Amino acids, peptides, and analogues			53.9	74.4	M+FA-H	C15H18N2O3	0.870551	1522.03	1753.91	1536.84	1656.13	1841.43	1933.98	1938.99	1834.06	2198.71	20.3416	21.732	24.3424	21.9414	28.5251	20.0145	24.689	49.1113	61.3721	23.3501	35.1158	46.4057	21.1055	21.4758	22.1062	31.0177	23.052	20.6626	50.3089	20.3167	111.395	31.701	110.64	35.3884
4.17_325.0931m/z	325.093	4.1699	neg	trans-p-Coumaroyl beta-D-glucopyranoside	HMDB0302089	Phenylpropanoids and polyketides	Cinnamic acids and derivatives	Hydroxycinnamic acids and derivatives		C16827	53.9	73.3	M-H	C15H18O8	0.615246	38207.4	35144.3	38555.6	29343	37993.5	30101.5	39460.1	39960.8	38900	15435.7	10811.5	10333.9	12304.4	11111.5	9957.58	16562.3	12485.7	12496.6	11550	12066.5	11752.4	15462.1	21702.5	18664.4	15283.6	13760.7	14183.8	14765.5	15617.2	15119.7	15376.3	18292.5	17828.9
4.59_202.1441m/z	202.144	4.58878	pos	Poprunellelactone	LMFA07040119	Lipids and lipid-like molecules	Fatty Acyls	Fatty esters			53.9	73.9	M+NH4	C10H16O3	1.81404	24708.5	24611.9	24444.3	24592.1	24647.1	25143.7	24603.6	23643.4	24686.6	7547.69	3496.03	2823.61	3735.75	4169.27	4293.37	15795.3	12461.7	14927.4	7494.08	14699.2	14864.3	12413.2	11303.2	9059.91	10092.2	10770.4	8340.13	14732.3	12241	12114.9	13385.7	12273.1	11610.5
4.72_335.1713m/z	335.171	4.71952	neg	1-Octen-3-yl glucoside	HMDB0032959	Lipids and lipid-like molecules	Fatty Acyls	Fatty acyl glycosides			53.9	71.1	M+FA-H	C14H26O6	0.438716	52891.5	54236.1	52822.4	54002.9	51234.9	50926.3	51423.6	51931.3	54070.4	26774	32130.4	30802.5	29820.6	30557.8	33431.6	109315	116821	120628	139795	152410	150007	20441.3	21993.9	22951.3	22671.1	21713.1	21597.6	33764.4	37429.9	26955.8	38270.7	33102.9	34430.1
6.59_311.1865m/z	311.186	6.58695	neg	5-Butyl-2-furanoctanoic acid	HMDB0112097	Lipids and lipid-like molecules	Fatty Acyls	Fatty acids and conjugates			53.9	71.6	M+FA-H	C16H26O3	0.356698	13343.1	12718	14027.8	13532.5	13176.4	13322.5	11980.8	14477.6	14006.8	9814.88	20945.5	27812.7	29856	27899.1	27186	15023.1	17311.9	16646.2	15296.8	15560.3	22824.6	4951.85	5407.64	6255.12	5334.99	4380.44	6387.63	2776.82	2757.26	2337.67	2894.57	3125.18	3054.97
6.67_404.2773n	449.276	6.66835	neg	bhas#26	LMFA13040048	Lipids and lipid-like molecules	Fatty Acyls	Fatty acyl glycosides			53.9	71.1	M-H, M+FA-H	C21H40O7	-0.174302	106094	101504	99787.9	88886.8	105415	93614.1	100178	88825.3	100747	64909.8	84756.5	72287.6	74795	78009.7	76378.2	67252	64751.5	70636.1	77349.5	68774.8	70059.7	192262	189769	212835	209230	200584	210800	130121	141054	120299	169298	159057	151129
9.99_339.2175m/z	339.218	9.98522	neg	PsiAalpha	LMFA07040139	Lipids and lipid-like molecules	Fatty Acyls	Fatty esters			53.9	72.5	M+FA-H	C18H30O3	-0.552149	41403.6	40954.2	41645.1	42985	39951	41186.9	41253.4	42783	41670.9	65377.8	65691	61243	69990.1	67091.8	53774.2	60875.4	55453.3	55944.9	58226.2	58222.4	54268.1	60128.4	70200.3	69756.3	59711.7	62671.2	68074.7	61208.5	63158.7	80940.6	61925.8	48907.9	61534.4
1.09_235.0453m/z	235.045	1.09145	neg	2-O-Methylascorbic acid	HMDB0240294	Organoheterocyclic compounds	Dihydrofurans	Furanones			53.8	73.7	M+FA-H	C7H10O6	-3.2047	1.82945e+06	1.98217e+06	1.82554e+06	1.95382e+06	1.83201e+06	2.11387e+06	1.9519e+06	1.90367e+06	1.8781e+06	1.63095e+06	1.70639e+06	1.70527e+06	1.69362e+06	1.62277e+06	1.7228e+06	2.51599e+06	2.49746e+06	2.24137e+06	2.14351e+06	2.65882e+06	2.48614e+06	1.36524e+06	1.25812e+06	1.32692e+06	1.37829e+06	1.29487e+06	1.21539e+06	1.88906e+06	2.07942e+06	2.30722e+06	1.4241e+06	1.67152e+06	1.35811e+06
14.42_570.5098m/z	570.51	14.4244	pos	Cer(t18:1(11E)/16:0(2OH))	LMSP02030080	Lipids and lipid-like molecules	Sphingolipids	Ceramides			53.8	75	M+H	C34H67NO5	1.07498	43839.9	46757.1	46054.2	45925.4	63306.9	52290.2	65678.8	63921.3	58036	30793.9	23827.6	23720.9	23949.5	23402.4	25867.7	26357.3	33011.2	26969.6	30548.6	29321.4	30712.4	31751.4	29202.4	26964.4	29061.2	41466.6	24815.6	25023.2	30408.5	25999.6	26314.9	27882.9	23652.9
2.47_225.0876m/z	225.088	2.47305	neg	gamma-Glutamylproline	HMDB0029157	Organic acids and derivatives	Carboxylic acids and derivatives	Amino acids, peptides, and analogues			53.8	75.1	M-H2O-H	C10H16N2O5	-1.95161	31728.3	32712.7	32645.9	31455.3	32447	31752.9	31369.1	31258.2	32015.2	32857	33372.6	31953.1	32889.7	32699.9	36209.1	39419.2	38335	38243.3	37702.3	40871.6	39887.8	19851.8	20597	19357.4	19561.5	22053.8	20001.4	27025.2	25967.5	28515.1	24195.6	23325	24263.6
3.86_188.0345m/z	188.034	3.85592	neg	Kynurenic acid	Kynurenic acid	Organoheterocyclic compounds	Quinolines and derivatives	Quinoline carboxylic acids	***	C01717	53.8	80.5	M-H	C10H7NO3	-4.57911	1254.19	1011.84	1052.72	1319.16	970.729	984.887	985.204	1039.38	1064.32	1837.33	1609.44	1795.5	1890.81	1669.04	1659.85	750.974	849.734	780.385	930.505	938.229	889.367	1398.03	945.906	1209.68	757.341	987.064	908.252	673.783	590.277	580.505	555.854	694.258	707.063
4.17_307.0839n	306.077	4.1699	neg	Glutathione	44	Organic acids and derivatives	Carboxylic acids and derivatives	Amino acids, peptides, and analogues		C00051	53.8	73.6	M-H2O-H, M-H	C10H17N3O6S	0.224921	205624	202992	191153	192949	189517	186118	199751	196372	198337	167310	150689	113066	141299	141588	156793	236239	206911	224991	231033	245322	199386	109773	126927	118492	112555	129795	120500	265078	260157	317609	229141	265029	255409
4.65_153.0180m/z	153.018	4.64592	neg	2,4-Dihydroxybenzoic acid	2,4-Dihydroxybenzoic acid	Benzenoids	Benzene and substituted derivatives	Benzoic acids and derivatives	***	C00230	53.8	80.6	M-H	C7H6O4	-8.93722	5190.01	5316.27	5177.13	5262.28	5046.94	5418.08	5202.59	5260.06	5312.09	18968.1	15169.7	15816.7	12784	16049.4	16207	188.759	311.424	246.824	283.6	233.179	167.857	21874.5	21974.3	19928.6	19908.1	19208.7	18109.5	526.935	398.491	485.944	382.059	441.777	479.68
5.09_505.0986m/z	505.099	5.08742	neg	Quercetin 3-(6-O-acetyl-beta-glucoside)	10006384	Unclassified	Unclassified	Unclassified			53.8	74.7	M-H	C23H22O13	-0.418345	4024.58	4482.1	6734.67	5604.22	4774.79	4618.03	5158.23	3730.99	3967.69	23488.8	26118.3	26960.2	27430.7	29217.6	32646.6	1.03914e-06	1.03914e-06	1.03914e-06	1.03914e-06	1.03914e-06	1.03914e-06	15078.9	17592	19486.8	15405	20420.5	16780	1.03914e-06	1.03914e-06	1.03914e-06	1.03914e-06	1.03914e-06	1.03914e-06
7.81_352.1764m/z	352.176	7.80985	neg	4-Phenylbutanoylcarnitine	HMDB0241867	Lipids and lipid-like molecules	Fatty Acyls	Fatty acid esters			53.8	73.2	M+FA-H	C17H25NO4	-0.507669	2823.64	2469.26	2477.8	2675.46	2774.05	2603.16	3274.68	2912.51	3189.86	7170.35	7086	7634.69	9683.6	6956.09	8111.95	7698.11	8603.96	8460.64	8603.83	9331.4	8868.74	1703.73	1905.9	1983.73	1696.46	2252.18	1713.98	6408.01	5678.93	6500.89	6786.59	7699.25	7369.32
9.60_309.2062m/z	309.206	9.59727	pos	12,17;13,17-Diepoxy-16-hydroxy-9Z-octadecenoic acid	LMFA03000025	Lipids and lipid-like molecules	Fatty Acyls	Eicosanoids			53.8	76.6	M+H-H2O	C18H30O5	0.556838	133457	131847	128963	129447	128260	129416	125990	123235	124153	126255	134898	139389	131161	124037	121119	179003	199490	207710	154511	127408	167181	121976	123551	131939	124347	115337	106477	117545	107151	80343.6	142454	127774	136994
9.66_326.2093n	325.202	9.65777	neg	ent-16-E1c-PhytoP	LMFA02030055	Lipids and lipid-like molecules	Fatty Acyls	Octadecanoids			53.8	73.3	M-H, 2M-H	C18H30O5	-0.21949	276222	255869	305142	282708	230269	270960	246701	243375	235297	323044	327462	348584	349636	340935	308834	215176	198824	236958	175691	155721	186536	567656	659498	616600	589458	538454	569454	459142	429633	319063	500631	457558	461295
9.98_290.1882n	291.196	9.98337	pos	Isanolic acid	LMFA02000200	Lipids and lipid-like molecules	Fatty Acyls	Octadecanoids			53.8	72.7	M+H-H2O, M+H	C18H26O3	0.181079	155289	162992	162287	164600	158595	161090	162413	163707	163216	128413	141249	149514	145153	144972	136493	83027.5	109452	108806	93702.2	80012.9	102159	368283	359936	378736	371272	330508	309605	207675	187152	143871	255663	242899	256730
0.74_223.0452m/z	223.045	0.7424	neg	Gluconolactone	HMDB0000150	Organic oxygen compounds	Organooxygen compounds	Carbohydrates and carbohydrate conjugates		C00198	53.7	73.5	M+FA-H	C6H10O6	-4.08285	476291	482353	478136	449462	463808	527038	466587	467853	450385	613707	571923	554159	514092	527818	582203	538247	560578	563011	607809	549986	585940	422658	418357	406039	470917	422930	431313	382501	418305	427282	408869	396816	382340
0.79_261.0847n	306.083	0.789133	neg	Dihydromaleimide beta-D-glucoside	HMDB0030277	Organic oxygen compounds	Organooxygen compounds	Carbohydrates and carbohydrate conjugates			53.7	71.3	M-H, M+FA-H	C10H15NO7	-0.468644	1.69323e+06	1.78834e+06	1.70868e+06	1.72927e+06	1.6991e+06	1.55258e+06	1.69568e+06	1.68522e+06	1.61869e+06	1.01941e+06	789436	726257	843806	764550	779070	2.19283e+06	2.06584e+06	2.1279e+06	1.92627e+06	2.21485e+06	2.00837e+06	383960	477027	390210	423265	491537	421923	1.84891e+06	1.63648e+06	1.95936e+06	1.76784e+06	1.75757e+06	1.72683e+06
10.00_209.1176m/z	209.118	10.004	neg	(3R,7S)-iso-jasmonic acid	LMFA02020003	Lipids and lipid-like molecules	Fatty Acyls	Lineolic acids and derivatives		C16317	53.7	74.7	M-H	C12H18O3	-3.36821	73236.8	72292	76144.6	81470.2	75030	72641.1	72984.6	74809	71930.1	72098.7	82717.9	81796.5	94669.7	83033.1	71503.1	43708.1	50353.2	57005.4	45336.6	39080.9	51608.6	184860	217269	210506	198546	172237	183147	116581	114372	100470	141060	140156	140322
13.48_502.3865n	525.376	13.4844	pos	bhas#40	LMFA13040041	Lipids and lipid-like molecules	Fatty Acyls	Fatty acyl glycosides			53.7	72.6	M+NH4, M+Na, M+H	C28H54O7	-0.970698	1.38679e+06	1.46263e+06	1.30346e+06	1.34036e+06	1.6539e+06	1.50681e+06	1.53485e+06	1.48954e+06	1.45568e+06	1.26991e+06	1.56718e+06	1.60937e+06	1.54126e+06	1.63153e+06	1.93374e+06	1.71051e+06	1.53121e+06	1.42784e+06	1.67614e+06	1.70366e+06	1.53758e+06	1.57332e+06	1.64095e+06	1.48351e+06	1.49412e+06	1.8766e+06	1.5571e+06	1.35196e+06	1.69834e+06	1.48529e+06	1.6296e+06	1.9544e+06	1.52748e+06
13.69_325.1841m/z	325.184	13.6886	neg	4-Dodecylbenzenesulfonic acid	324404	Benzenoids	Benzene and substituted derivatives	Benzenesulfonic acids and derivatives			53.7	74.4	M-H	C18H30O3S	-0.607478	886784	866303	936402	993841	1.01611e+06	915389	999670	967394	1.00125e+06	806393	830774	737622	894233	844883	1.36851e+06	865699	772447	768465	1.02362e+06	812759	797357	889821	3.39472e+06	1.09e+06	852943	1.03033e+06	891928	1.05503e+06	978938	1.13324e+06	843660	959053	1.07844e+06
4.32_393.1296m/z	393.13	4.32282	pos	cyclic N-Acetylserotonin glucuronide	HMDB0060812	Organic oxygen compounds	Organooxygen compounds	Carbohydrates and carbohydrate conjugates			53.7	75.5	M+H	C18H20N2O8	0.920777	3910.31	3922.09	4536.85	4071.2	3766.26	4170.89	4398.36	3875.87	4062.24	1.03914e-06	1.03914e-06	1.5036	1.03914e-06	1.00743	1.03914e-06	40.1523	39.6983	25.0178	74.8439	27.9324	27.6868	0.359361	0.144063	0.276573	1.03914e-06	6.29836	2.37773	22.7252	21.3628	11.305	86.1523	17.7245	13.0517
6.95_445.1141m/z	445.114	6.94575	neg	Flavonol 3-O-D-glucoside	HMDB0252295	Phenylpropanoids and polyketides	Flavonoids	Flavonoid glycosides			53.7	72.2	M+FA-H	C21H20O8	0.220795	8217.24	6344.26	6720.08	7210.99	7073.55	6880.57	6696.65	7032.88	6507.92	8357.94	6556.56	7206.75	7543.5	7289.86	15496.9	7161.69	7403.45	7344.45	6180.58	6183.09	6570.84	7791.11	8450.1	7964.91	9372.73	15092.8	8175.54	7886.07	7339.32	9096.52	7302.49	19896.8	8173.21
7.27_135.1170m/z	135.117	7.2718	pos	(S)-(-)-Perillyl alcohol	41074	Lipids and lipid-like molecules	Prenol lipids	Isoprenoids		C02452	53.7	72.4	M+H-H2O	C10H16O	1.36658	14681	14730.8	14995.9	15816.7	14468.1	14625.9	14945.5	14667.3	14971.3	8607.48	7949.19	8187.13	8593.03	8465.72	8685.44	14288.3	16306.9	16799.6	15156.7	14981.8	14826	7500.4	7101.97	7440.23	7427.15	7879.03	7193.09	15117	14112.2	12743.4	15799.1	15237	16342.4
7.70_385.2231m/z	385.223	7.70178	neg	Berkeleylactone O	LMFA07040175	Lipids and lipid-like molecules	Fatty Acyls	Fatty esters			53.7	72.5	M-H	C20H34O7	-0.0793066	44767.8	38715	40816.7	37891.4	38574.9	37247.6	42519.7	39822.8	42018.3	27460.9	45888.3	54972.9	38427.2	39941.9	25356.6	52916.3	54199.9	66458.5	60460.1	58578.4	52861.4	21216	26142.2	27842.2	23722.6	22134.1	19826.4	36344	40650.7	32208.7	37749	36538.9	37963.8
9.55_313.2383m/z	313.238	9.54652	neg	9,10-DHOME	HMDB0004704	Lipids and lipid-like molecules	Fatty Acyls	Fatty acids and conjugates			53.7	71.7	M-H	C18H34O4	-0.271578	159629	175003	188368	191516	174373	195372	163899	175347	181477	156915	216607	195818	250974	235667	489854	215742	175956	174421	246449	220929	202605	195787	208610	188500	243431	468959	268024	181561	215493	234313	179721	495593	171273
9.56_428.1112n	451.1	9.55812	pos	Tambulin 3,5-diacetate	5316626	Lipids and lipid-like molecules	Polyketides	Flavonoids			53.7	72.2	M+H, M+Na, M+NH4	C22H20O9	1.03995	85655	86475.6	84063.6	80273.4	80927.2	80791.5	81888.3	79424.2	80866.1	105083	76365.3	76647.9	78469.4	80359.6	177074	67903.4	80239.2	86383	64484.1	74327.2	74645.8	86440.6	97186.2	94867.7	98890.9	192141	92970.3	100139	78270.3	65376.5	86113.9	181929	76402.9
0.65_173.1033m/z	173.103	0.645417	neg	L-Arginine	13	Organic acids and derivatives	Carboxylic acids and derivatives	Amino acids, peptides, and analogues		C00062	53.6	82.8	M-H	C6H14N4O2	-6.32438	15395.2	18574	17262	17476.8	16207.7	17494.1	15989.4	19642.9	16357.1	8920.63	9147.84	9526.23	10062	10399.9	12522.8	7801.94	8118.3	9535.16	9297.35	9903.2	9609.82	20656.3	20814.4	20491.3	24818.5	19637.1	20051.1	18330.4	20188.4	17210	17891.4	15310.7	17569.1
0.73_304.0339m/z	304.034	0.72575	neg	2',3' cyclic CMP	62429	Organic acids and derivatives	Carboxylic acids and derivatives	Amino acids, peptides, and analogues		C00127	53.6	79	M-H	C9H12N3O7P	-0.468474	16598.1	13402	17151.1	16501.4	15758.5	18372.6	13661.1	15427.4	13523.7	14876.9	26056.5	33589.3	37579.6	40947.8	45040	16380.9	18755	14883.6	23036.9	20606.8	22797.3	8695.89	7573.35	11868.3	10677.2	11892.5	13484.6	12426.6	13341.7	11779	19389.2	20851.2	19717.1
1.24_252.1093m/z	252.109	1.24247	pos	5'-Deoxyadenosine	63895	Nucleosides, nucleotides, and analogues	5'-deoxyribonucleosides	Unclassified		C05198	53.6	80.6	M+H	C10H13N5O3	0.921948	93650.2	88577.2	85674.9	91559.9	85021.8	95907.8	88274.9	83369.1	93283.1	38731	47298.6	48443.1	60892.5	63536.8	60600	66783.6	88511.4	95840.9	87175.2	87247.9	115524	57255.6	52464.3	59471.3	61524.2	54713.1	67208.6	42825.3	49565.9	37634	60357.6	65434.9	68483.7
10.04_353.2333m/z	353.233	10.0383	neg	8,8a-Deoxyoleandolide	LMPK04000030	Lipids and lipid-like molecules	Polyketides	Macrolides and lactone polyketides		C11989	53.6	73.6	M-H2O-H	C20H36O6	-0.0479966	16545.7	14604	16837.5	15397.2	14416.7	14424.2	14264.9	14920	15021.2	6897.18	12656.1	14210.2	14663.1	14433.4	12930.9	28182.2	31711	29273.9	34077.5	32045.4	35674.4	1000.38	1574.94	1613.79	779.42	2201.2	1315.15	3638.45	4605.3	3090.89	5132.13	5253.44	5083.98
12.00_396.2877n	419.277	12.0001	pos	10-F2-dihomo-IsoP	LMFA03110168	Lipids and lipid-like molecules	Fatty Acyls	Eicosanoids			53.6	73.1	M+H-H2O, M+Na	C23H40O5	0.365052	24192.3	23919.5	22852.8	21736	23418.4	24755	22943.9	22996.2	22889.9	3527.35	9629.28	5927.16	3756.64	6336.08	2330.69	12432.3	25152.9	22207.4	27257.3	16566.5	16586.1	3215.02	1297.84	1836.99	2019.32	1.03914e-06	1599.99	11656.9	8423.87	2693.32	12165.4	3412.58	8111.95
13.09_662.4752n	685.464	13.0898	pos	DG(20:5(7Z,9Z,11E,13E,17Z)-3OH(5,6,15)/0:0/16:0)	HMDB0295542	Unclassified	Unclassified	Unclassified			53.6	82.1	M+NH4, M+Na	C39H66O8	-0.865118	198312	212483	207954	192611	236675	219051	203860	190605	180573	77621.2	83520.1	98110.1	72072.6	87151.6	87036.7	43470.7	55994.3	56540.9	52073.6	42859.9	58735.4	549507	541250	589350	576983	506280	436457	176006	195865	117522	199193	199317	207394
14.11_324.3262m/z	324.326	14.1091	pos	2-Heptadecylfuran	HMDB0033608	Organoheterocyclic compounds	Heteroaromatic compounds	Unclassified			53.6	72.7	M+NH4	C21H38O	0.467933	24593.8	20846	19473.3	21621.9	23750.3	24107.6	27396.8	25061.5	23529.5	12879.1	12333.5	9844.91	11947.1	16414.6	22853.9	19484.1	17676.7	14659.3	12839.7	12891.4	16257.8	27917.5	19540.6	36732.6	23179	23094.8	16435.8	19972.7	27265.7	27313.4	15126.4	13892.3	14133.5
14.20_981.5788m/z	981.579	14.1962	neg	1,2-Di-(9Z,12Z,15Z-octadecatrienoyl)-3-(Galactosyl-alpha-1-6-Galactosyl-beta-1)-glycerol	HMDB0011127	Lipids and lipid-like molecules	Glycerolipids	Glycosylglycerols			53.6	71.1	M+FA-H	C51H84O15	-0.418521	136099	134371	120402	123590	125945	129345	136475	134769	125699	204405	176378	164990	185469	162869	130232	157992	161570	138466	131278	182853	123114	79324.4	73871.6	59281.7	61508.6	88250.6	65232.6	64741.3	74188.3	76397.2	62397.8	53025.6	47997.2
3.57_293.1379n	294.145	3.57067	pos	Glutaminylphenylalanine	HMDB0028804	Organic acids and derivatives	Carboxylic acids and derivatives	Amino acids, peptides, and analogues			53.6	73.5	M+H-H2O, M+H	C14H19N3O4	1.34271	22433.3	22509.8	22658.2	23355.8	21995.2	23629.5	21746.5	23045.4	22723.6	17853.5	21442	22782.1	22211.4	22494.4	24751.6	22246.3	27213.1	26131.1	25357.6	26982	27865.2	14632.6	14878.3	15763.9	15368.4	15376	15300.2	16532.5	17536.2	14752.4	19343.9	18448.3	18906.6
4.23_372.1301m/z	372.13	4.22712	neg	N-(1-Deoxy-1-fructosyl)phenylalanine	HMDB0037846	Organic acids and derivatives	Carboxylic acids and derivatives	Amino acids, peptides, and analogues			53.6	74	M+FA-H	C15H21NO7	0.15936	2705.81	2376.8	2413.39	2899.35	2422.11	2312.4	2270.4	2296.42	2539.27	678.818	670.042	628.374	662.057	606.847	886.392	7072.54	6635.63	6017.89	5743.69	7137.06	8339.38	190.566	241.358	48.4944	129.286	80.7642	179.503	1629.08	1564.93	2271.49	2120.06	1955.83	2164.51
4.91_223.0606m/z	223.061	4.90875	neg	Sinapic acid	45738	Phenylpropanoids and polyketides	Cinnamic acids and derivatives	Hydroxycinnamic acids and derivatives		C00482	53.6	76	M-H	C11H12O5	-2.85606	706.867	614.633	589.105	662.964	615.696	645.34	734.682	618.372	539.465	2616.71	2648.95	1360.52	2143.35	2446.85	3365.59	1.03914e-06	1.03914e-06	1.03914e-06	1.03914e-06	1.03914e-06	1.03914e-06	2863.71	2748.02	2523.44	2856.6	4235.39	3376.59	1.03914e-06	1.03914e-06	1.03914e-06	26.1735	1.03914e-06	1.03914e-06
7.22_324.1936n	323.186	7.22247	neg	Cibaric acid	HMDB0038580	Lipids and lipid-like molecules	Fatty Acyls	Lineolic acids and derivatives			53.6	72.6	M-H2O-H, M-H	C18H28O5	-0.209991	266363	259678	291094	286042	275648	258804	269525	270631	268186	184147	248691	250134	257179	265000	248494	353097	363159	379203	367793	307003	413046	233539	224832	258203	248949	216760	227453	262369	277236	228705	365188	333408	369478
8.69_301.1776m/z	301.178	8.68758	pos	8-Acetoxy-4-acoren-3-one	HMDB0030974	Organic oxygen compounds	Organooxygen compounds	Carbonyl compounds			53.6	72.8	M+Na	C17H26O3	0.787947	18870.6	19312.5	18334	19866	20515.8	20332.3	20269	19441.3	19458.8	25482.8	35240.7	43879.8	49092.9	46651.9	44691.5	25649.7	32695.9	35141.2	25031.2	21166.7	27201.4	8045.96	8625.63	8798.71	10644.6	8880	9566.05	8864.11	7336.58	5534.79	13328.2	10970.9	13130.6
8.84_328.2485m/z	328.248	8.83687	pos	9-HpOTrE	LMFA02000108	Lipids and lipid-like molecules	Fatty Acyls	Octadecanoids			53.6	72.5	M+NH4	C18H30O4	0.697358	21334.8	20095.7	19731.6	19927	20056	20263.8	18681.3	20381.7	19661.5	20265.2	20037.7	21543.1	21020	19838.5	20560.8	18784.2	23520.3	24160.9	19612.4	18468.9	20385.3	24509.2	25182	26601.9	25133.2	21685	21299.4	24717.9	23860.4	17433.2	30702.5	30556.4	32804.3
11.42_345.2038m/z	345.204	11.4152	pos	(-)-11-nor-9-carboxy-Δ9-THC	96631	Unclassified	Unclassified	Unclassified			53.5	80.4	M+H	C21H28O4	-6.37452	20366	14788.2	18250.1	16358.6	15712.7	15633.1	20947.5	18288.9	19762.5	14965.1	16239.4	9133.6	9068.01	16901.3	8451.63	8349.74	12798	11612.1	15100	12350.3	7145.68	17558.5	9108.57	9536.13	9854.99	7970.63	10479.9	11902.3	16491.3	10398	9311.27	3734	5867.5
12.00_268.2634m/z	268.263	12.0001	pos	anteiso (4E,14-methyl-d16:1) sphingosine	LMSP01080006	Lipids and lipid-like molecules	Sphingolipids	Sphingoid bases			53.5	71.8	M+H-H2O	C17H35NO2	-0.238524	18255.9	19995.3	18527.2	18391.3	19276.5	20955.2	19923.1	18546.4	18826.4	14621	12806.8	10510.9	11081.3	13947.5	15794.5	16615.7	15863.8	14696.7	12934.8	12477.9	14596.4	22081.3	15134.2	27782.4	21231.2	18370.8	13980.7	22509.7	19870.2	19930.1	13955.8	11840.9	12661.2
12.53_240.2318m/z	240.232	12.5306	pos	Humulol	HMDB0038213	Lipids and lipid-like molecules	Prenol lipids	Sesquiterpenoids			53.5	76.5	M+NH4	C15H26O	-1.6103	42690.2	42977.6	34324.1	53048.7	41345.1	49764.9	47936.5	37963.3	45896.5	36866.2	31962.9	27312.7	27091.7	30710.3	38627.3	30850	28658	34691.8	29091	27640.3	37223.8	43490	28491	48076.8	44459.8	39671.5	27654.9	36145.9	37278.6	38410.6	28873.3	34390.5	26709.4
3.11_216.1235m/z	216.123	3.1072	pos	Modiolide A	LMFA07040142	Lipids and lipid-like molecules	Fatty Acyls	Fatty esters			53.5	72.4	M+NH4	C10H14O4	2.29438	228793	229581	232794	240445	233751	243512	239172	238894	240130	749047	447094	374191	385992	404991	389752	423393	365828	430365	346959	366852	443056	220361	168229	153643	162495	206057	141323	544869	431305	489397	371580	342800	264524
5.91_469.2288m/z	469.229	5.91323	neg	(R)-1-O-[b-D-Glucopyranosyl-(1->6)-b-D-glucopyranoside]-1,3-octanediol	HMDB0032799	Lipids and lipid-like molecules	Fatty Acyls	Fatty acyl glycosides			53.5	75.3	M-H	C20H38O12	-0.491323	2296.79	2780.26	2615.89	2535.22	2800.47	2461.22	2980.37	2171.61	2659.14	4779.25	5175.31	4721.45	4045.73	5287.88	4644.01	3836.45	3465.15	3388.12	3094.2	3500.64	3736.92	11636.3	10278.5	9660.2	9148.9	11050.6	11525.2	2175.26	1225.49	2723.92	1675.29	2047.08	2430.63
6.54_271.0611m/z	271.061	6.54177	neg	(±)-Naringenin	65507	Phenylpropanoids and polyketides	Flavonoids	Flavans		C00509	53.5	71	M-H	C15H12O5	-0.220413	35976.8	34770.7	33339.9	31517	32170.3	37912.7	36540.8	32677.2	34432.2	185703	144357	151998	146638	159029	186451	5093.75	5216.16	5055.2	4965.66	4009.4	5710.96	112583	83312.3	101766	85818.4	111340	98910.2	4035.35	3054.11	3803.79	5661.64	3940.74	3956.24
7.15_228.1355n	227.128	7.14745	neg	(-)-11-hydroxy-9,10-dihydrojasmonic acid	LMFA02020012	Lipids and lipid-like molecules	Fatty Acyls	Octadecanoids			53.5	72.8	M-H2O-H, M-H	C12H20O4	-3.05768	2.49048e+06	2.17711e+06	2.49421e+06	2.45268e+06	2.58184e+06	2.62123e+06	2.5355e+06	2.38536e+06	2.33824e+06	903719	1.23675e+06	1.24154e+06	1.25971e+06	1.07282e+06	1.35583e+06	2.06918e+06	1.50918e+06	1.67557e+06	2.29373e+06	1.77002e+06	1.89283e+06	744414	902006	898527	801399	722558	847901	1.09872e+06	1.06339e+06	1.13787e+06	1.10369e+06	860001	1.04259e+06
7.27_137.1327m/z	137.133	7.2718	pos	α-Terpinene	41113	Lipids and lipid-like molecules	Prenol lipids	Monoterpenoids		C09898	53.5	70.1	M+H	C10H16	1.38586	20485	21138.9	20744.4	21071.2	20380.4	20376.6	20533	19599.6	20681	12995.1	11784.5	11810	11844.4	12008.8	12043.1	18066.4	21141.9	21958.6	18839.9	19381.1	18583.4	11039.4	10468.6	11097.2	11400.5	11498.9	10372.8	20131.2	18600.2	17850.3	19576.6	18634.6	19700.8
8.31_210.1259n	211.133	8.3131	pos	(±)7-epi Jasmonic Acid	36071	Unclassified	Unclassified	Unclassified			53.5	72.4	M+H-H2O, M+H	C12H18O3	1.45366	20533.9	20395	20022.2	19429.3	20503.3	20429.3	19834.7	19487.8	20307.3	16967.9	17758.7	16099.3	17619.2	19856.7	19552.6	19123	23274	23457.8	22806.9	19719	22679.5	16111.6	15802.8	17516.7	17273.8	17578.2	17249.9	19235	18293	17029.5	23643.2	22616.9	23708.8
9.27_301.2984n	302.306	9.2749	pos	DL-DIHYDROSPHINGOSINE	988078	Unclassified	Unclassified	Unclassified			53.5	71.4	M+H, M+Na	C18H39NO2	0.96756	260560	268478	263741	267847	273621	276859	265727	268815	272859	237735	207899	155191	838426	139687	158621	256150	304828	205306	212656	202904	322715	285429	137645	290699	171009	133189	125251	309689	144673	293480	243370	146293	969501
0.73_166.0534m/z	166.053	0.728983	pos	L-Methionine S-oxide	63430	Organic acids and derivatives	Carboxylic acids and derivatives	Amino acids, peptides, and analogues		C02989	53.4	78.6	M+H	C5H11NO3S	1.00475	20270.2	19282.7	19194	21623.5	19589.4	20040.9	19717.5	18853.7	21711.8	13491.3	14471.4	17227.8	13522.7	15006.6	11920.7	13521.1	16973.5	17024.8	17298.5	15134	16627.3	23399.3	23280.1	26923.8	22124.4	21102.9	19172.8	23576.3	20432.7	16012.9	24972.9	26070.2	25275.8
0.77_221.0296m/z	221.03	0.773367	neg	(2R)-2-[(3R,4S)-3,4-Dihydroxy-5-oxooxolan-2-yl]-2-hydroxyacetaldehyde	HMDB0242712	Organoheterocyclic compounds	Lactones	Gamma butyrolactones			53.4	77.4	M+FA-H	C6H8O6	-3.88043	55394.3	58245.8	53017.7	50123.3	52695.6	54906.7	54636.9	49577.3	53312.8	70087	63169.6	68679.9	64362.6	63359.5	68998.7	54886.5	56236.6	51890.7	51909.9	56291	60160.9	63510.8	68808.4	65776.2	71312.4	70300.8	68699.3	45970.5	51371.4	50678.3	47367.3	42234	42001.7
0.79_130.0865m/z	130.087	0.793317	pos	L-Pipecolic acid	63100	Organic acids and derivatives	Carboxylic acids and derivatives	Amino acids, peptides, and analogues		C00408	53.4	76	M+H	C6H11NO2	2.22235	1.56017e+06	1.53624e+06	1.60649e+06	1.68348e+06	1.58525e+06	1.73235e+06	1.67302e+06	1.66733e+06	1.56838e+06	940665	951566	921148	896914	908968	959854	1.27043e+06	1.45823e+06	1.58344e+06	1.46234e+06	1.42966e+06	1.30254e+06	620320	604862	594954	612881	646239	602096	641352	581240	604992	630238	565393	578679
1.35_324.1294m/z	324.129	1.35252	pos	Starch acetate	HMDB0029891	Organic acids and derivatives	Carboxylic acids and derivatives	Tricarboxylic acids and derivatives			53.4	74	M+NH4	C12H18O9	1.59838	10416	9372.34	9739.04	9546.53	9107.71	9343.54	9551.37	9530.63	10291.2	12076.8	15478	15390	18213.2	17060.1	21093.9	20696.9	25145.3	22199.1	25324	27232.4	30212.2	6295.98	6580.09	6946.71	7544.39	8091.25	7739.28	12993.3	10779.4	12455.4	12385.4	10715.4	13000
10.33_257.1899m/z	257.19	10.3303	pos	Isanic acid	LMFA01030558	Lipids and lipid-like molecules	Fatty Acyls	Fatty Acids and Conjugates			53.4	71.6	M+H-H2O	C18H26O2	-0.182165	24774.7	26216.5	26164.7	25307.9	24816.8	26789.3	26297.2	26091.6	25809.3	18215.9	21390.3	21401.3	20143.7	21123.9	20776.8	20995.5	24582	26760.5	20986.3	18385.4	22213.7	34021.4	36202.5	38725.7	37028.2	34038.2	32092	34398.6	32294	21107.9	40904.7	32408.3	38085.4
10.58_327.0783m/z	327.078	10.5766	pos	Triphenyl phosphate	69897	Organic acids and derivatives	Organic phosphoric acids and derivatives	Phosphate esters		C14235	53.4	70.7	M+H	C18H15O4P	0.762087	22925.5	23454.2	21553.5	23489.9	22815.6	27891.5	25826.9	22449.2	23040.9	18359.2	15970	17322.1	17740.5	16856.1	19200.4	16427.8	19413.1	20131.5	17135.7	18037.4	17846.7	18892.9	20704.8	21810.7	20797.5	24566	21374.8	21954.4	18175.8	21403.1	18205.2	20852.5	20075.3
11.39_269.1758m/z	269.176	11.3897	neg	5,8-tetradecadienoic acid	LMFA01030256	Lipids and lipid-like molecules	Fatty Acyls	Fatty Acids and Conjugates			53.4	69.5	M+FA-H	C14H24O2	-0.290669	186721	162616	169866	184822	199258	188770	184187	175179	170753	7770.54	4823.63	4400.05	3609.33	3449.98	3217.56	3796.85	2643.16	2341.59	2326.64	1962.47	2070.48	4201.76	3018.5	2124.64	2426.45	1875.97	1963.31	3635.67	2113.33	1852.21	1897.59	1725.46	1729.91
11.69_340.2848m/z	340.285	11.6869	pos	(-)-2,7-Dolabelladiene-6beta,10alpha,18-triol	LMPR0104240002	Lipids and lipid-like molecules	Prenol lipids	Isoprenoids			53.4	70.6	M+NH4	C20H34O3	0.406094	43322.5	44372.6	45961	42446.8	37232.3	34197	38144.8	35552	39449.4	23812.8	30550.2	33524.9	41908.3	32851.8	38283.7	38628.9	38050.1	31687.8	34080.7	39042.6	38213.7	51443.6	50639	43359.5	50903	39018	46960.1	42644.8	47996.3	34502.2	57672.9	41368.8	47854.7
12.53_226.2163m/z	226.216	12.5306	pos	2-Cyclotetradecen-1-one	HMDB0039884	Organic oxygen compounds	Organooxygen compounds	Carbonyl compounds			53.4	72.8	M+NH4	C14H24O	-0.917236	55137.4	57536.1	45646.9	63589.4	57310.4	60996.6	59263.5	53599.1	58175.6	42943	38574.9	32241.7	31524.4	36025.3	54480.9	35485.3	34057.2	40209.5	33912.3	33592.4	43158.4	51350.8	35257.7	58845.7	50253.6	56650.1	35562	54206.9	51495	54374.1	38329.9	40358.4	33455.5
3.83_507.1141m/z	507.114	3.8317	pos	Quercetin 3-(6''-acetylglucoside)	50554	Unclassified	Unclassified	Unclassified			53.4	74.7	M+H	C23H22O13	1.58486	20198.6	17393.7	18293.5	19836.3	18058.4	19992.6	18294.4	17674.6	20454.9	59842.9	50313.4	41569.3	44566	52290.1	62917.6	1.03914e-06	1.03914e-06	1.03914e-06	1.03914e-06	1.03914e-06	1.03914e-06	63792.5	59602.6	55547	58289.3	72167	61309.4	1.03914e-06	1.03914e-06	1.03914e-06	1.03914e-06	1.03914e-06	1.03914e-06
3.96_491.1190m/z	491.119	3.96442	pos	Cyanidin 3-(6''-acetylglucoside)	46899	Phenylpropanoids and polyketides	Flavonoids	Flavonoid glycosides			53.4	73	M+H	C23H22O12	1.12946	21721.5	19760.1	21076.4	21757.6	20311.6	23007	23649.8	20477.7	21499.9	79597.2	70683.8	65068.6	64889.7	65942.7	69253.3	1.03914e-06	1.03914e-06	1.03914e-06	1.03914e-06	1.03914e-06	1.03914e-06	46909.9	47553.4	48820.4	49692.3	56404.7	48584.5	1.03914e-06	1.03914e-06	1.03914e-06	1.03914e-06	1.03914e-06	1.03914e-06
4.83_211.1331m/z	211.133	4.83198	pos	Sedanonic acid	88787	Organic acids and derivatives	Keto acids and derivatives	Gamma-keto acids and derivatives			53.4	71.5	M+H	C12H18O3	1.21903	57278.7	55315	56205.5	58330.6	54687.5	57616.9	54232.9	56395	54707.6	60906.6	60380.4	66812.1	62358.8	59712.9	55667.2	79478.3	89955.2	84058.8	79828.4	73173.5	82101.4	51930.8	50797.3	52867.3	54628.8	56855.2	50964	66196	71683.8	46340.2	88392.5	73141.8	79624
8.31_271.0967m/z	271.097	8.3131	pos	(-)-Medicarpin	48117	Lipids and lipid-like molecules	Polyketides	Flavonoids		C10503	53.4	69.8	M+H	C16H14O4	0.724375	11800.6	11432.1	11338.6	11434.4	11249.4	11682.5	10718.1	10729.6	10768.2	1287.56	1382.6	1119.45	1651.76	1687.33	1947.94	1574.72	2895.82	1830.92	1402.83	1973.42	9926.5	41126.7	56424.9	33158.3	25948.3	18433.2	58950.9	8680.06	13071.6	6131.88	1715.44	1112.34	1683.23
9.18_275.2009m/z	275.201	9.18077	pos	13S-HODTA	LMFA02000373	Lipids and lipid-like molecules	Fatty Acyls	Octadecanoids			53.4	72.7	M+H-H2O	C18H28O3	1.09198	105476	110704	102386	108118	106861	111695	111521	109938	108311	80767.7	82722.4	82867.7	88918.2	88130.5	87306.5	102311	122016	116101	109553	103676	114133	125326	122669	129090	127348	119941	109731	137161	119551	106726	161803	145839	162154
0.71_134.0451m/z	134.045	0.712583	pos	L-Aspartic Acid	15	Organic acids and derivatives	Carboxylic acids and derivatives	Amino acids, peptides, and analogues		C00049	53.3	72.2	M+H	C4H7NO4	2.00716	40885.2	43930.6	41923.2	42124.8	42741.1	47999.5	39297.2	42135.7	44034.8	123413	107135	105052	97442.5	97373.1	98900.6	23569.6	30514.9	28865.8	26096.8	23167.4	28700.4	88945.5	82013.8	88412.6	89850.4	85977.1	83595.7	32384.9	30254.8	28753.7	24765.1	26346.5	25092.3
10.68_540.3303m/z	540.33	10.6831	neg	PC(0:0/16:0)	LMGP01050074	Lipids and lipid-like molecules	Glycerophospholipids	Glycerophosphocholines			53.3	70.1	M+FA-H	C24H50NO7P	-0.819339	43579.8	36844.4	39577.2	39330.6	40196.4	42330.7	40119.1	41907	42136.7	68428.4	53542.7	46344	51236.6	58001.3	64644.8	45649.6	45633.9	38554.5	46415.7	44498.5	55125.8	37996.8	43126.6	38770.3	47391.4	37021.9	38219.6	18802.1	21686.2	21968.6	15816.4	15007.2	12668.9
11.01_255.2317m/z	255.232	11.0127	pos	11Z-hexadecenoic acid	34926	Lipids and lipid-like molecules	Fatty Acyls	Fatty Acids and Conjugates			53.3	71	M+H	C16H30O2	-0.445347	3850.42	4201.75	4520.68	4429.68	4465.75	4563.11	4238	3946.12	4482.82	3642.93	3937.33	3846.38	3989.85	3927.4	4469.85	3589.12	5111.36	4198.68	4017.32	3598.68	4675.81	3867.18	4159.02	3932.53	3844.62	5863.37	3792.09	3821.64	4429.86	5121.6	3751.43	4938.21	3993
4.34_625.1410m/z	625.141	4.34125	neg	Quercetin 3-laminaribioside	LMPK12112095	Lipids and lipid-like molecules	Polyketides	Flavonoids			53.3	66.8	M-H	C27H30O17	0.0175304	1.08517e+06	1.2621e+06	1.16198e+06	1.251e+06	1.22216e+06	1.04876e+06	1.19352e+06	1.19027e+06	1.37823e+06	4.72089e+06	4.51221e+06	4.36366e+06	4.95104e+06	4.62769e+06	4.41008e+06	81509.6	73203.3	87253.8	95741.3	69563.1	65941.4	4.16423e+06	4.555e+06	3.70024e+06	3.37666e+06	3.89899e+06	3.49722e+06	175539	139819	210689	125116	169051	149798
6.80_297.0768m/z	297.077	6.79953	neg	2'-METHOXYFORMONETIN	43619	Unclassified	Unclassified	Unclassified			53.3	70.4	M-H	C17H14O5	-0.192912	2983.83	2155.81	2768.99	2301.21	2768.69	2984	2447.6	2602.14	3038.13	0.124445	30.5683	0.00940857	0.122012	0.0921318	1.03914e-06	0.000866098	49.5829	1.03914e-06	1.03914e-06	1.03914e-06	38.1209	742.572	3721.13	684.151	1017.54	489.363	962.531	1229.82	331.092	443.437	0.00740022	16.0051	1.03914e-06
6.81_244.2273m/z	244.227	6.81017	pos	Myristoleic acid	HMDB0002000	Lipids and lipid-like molecules	Fatty Acyls	Fatty acids and conjugates		C08322	53.3	71.1	M+NH4	C14H26O2	1.01048	2646.59	2576.11	2613.27	2750.96	2528.76	2662.95	2533.23	2530.93	2588.86	2206.28	3096.32	1841.48	3401.14	1454.04	1606.61	2703.8	3305.65	2587.86	2621.73	1668.14	3248.98	3205.34	1830	2665.2	1793.87	1829.02	1688.77	3109.66	1918.65	3271.09	2727.52	1884.08	5210.82
8.65_311.1865m/z	311.187	8.64615	neg	(7Z)-14-hydroxy-10,13-dioxoheptadec-7-enoic acid	LMFA01050450	Lipids and lipid-like molecules	Fatty Acyls	Fatty Acids and Conjugates			53.3	70.4	M-H	C17H28O5	0.451193	24950	24597.4	33546.7	32000.7	31052.8	31762.9	30950.6	27674.8	28290.2	10621	18904	26219.9	18183.4	17630.7	14222.5	47483	39935.3	41492.8	43240.7	55871.9	59238	6467.49	7650.07	7804.5	8378.05	7533.29	8536.44	15693	18496.7	11895	13677.7	15014	14541.8
9.67_465.2257m/z	465.226	9.67302	neg	PA(17:2(9Z,12Z)/0:0)	LMGP10050022	Lipids and lipid-like molecules	Glycerophospholipids	Glycerophosphates			53.3	68.6	M+FA-H	C20H37O7P	-0.51273	189793	181567	200121	209165	187548	188526	183220	174257	175788	158249	163015	150301	154889	169605	140847	122812	137457	158539	131643	104088	122218	581391	551251	526739	536803	465152	471647	267407	203347	232857	305164	301464	300951
9.81_339.2175m/z	339.218	9.8132	neg	(9R,13R)-10,11-dihydro-12-oxo-15-phytoenoic acid	LMFA02010006	Lipids and lipid-like molecules	Fatty Acyls	Octadecanoids			53.3	69.7	M+FA-H	C18H30O3	-0.561221	26786.5	26458.9	30891.6	28868.2	29987.3	25668.6	29588	25415.2	27178.2	38437.8	40755.5	43562.2	43402.7	43797.3	41740	37415.1	33135.8	34305	37204.5	34430.5	32803.9	38570.2	38155.5	39339.9	38168.6	42885.5	44012	40476.8	38338.4	51003.8	38193.3	38594.3	40287
9.97_308.1988n	307.192	9.9664	neg	ent-9-B1-PhytoP	LMFA02030026	Lipids and lipid-like molecules	Fatty Acyls	Octadecanoids			53.3	69.6	M-H, 2M-H, M-H2O-H	C18H28O4	0.164094	289882	285345	281804	377536	297047	306911	310251	285791	305519	336370	347662	344254	447518	371723	337366	203507	211096	234585	199666	187555	220935	930780	1.13076e+06	945830	952655	798544	858842	517554	414290	403669	557351	654286	542388
0.71_245.0427m/z	245.043	0.70935	neg	Glycerophosphoglycerol	HMDB0240316	Organic acids and derivatives	Organic phosphoric acids and derivatives	Phosphate esters			53.2	70.5	M-H	C6H15O8P	-1.94089	308728	307834	286691	331723	292422	294184	293106	313953	306075	297067	236151	174199	177339	174300	186128	811455	701804	763024	704490	749739	715047	226424	214592	182377	236149	267012	216198	440773	345178	573956	476182	557757	505140
1.32_292.1030m/z	292.103	1.31587	pos	9-O-Acetylneuraminic acid	HMDB0255839	Organic oxygen compounds	Organooxygen compounds	Carbohydrates and carbohydrate conjugates			53.2	70.4	M+H-H2O	C11H19NO9	0.993856	40787.1	41236.8	41292.4	43102.7	42570.9	44594.2	45431.2	44793.3	45438.1	48204.2	61975.4	63868.5	75668.7	68191.4	83140.1	104911	126457	106363	122021	141734	155032	23019.8	23745.7	24432	26794	31850.9	29453.8	48221.6	44115.8	50651.9	50044.3	43281.2	51806.3
10.81_294.2195n	277.216	10.8066	pos	alpha-kamlolenic acid	LMFA02000156	Lipids and lipid-like molecules	Fatty Acyls	Octadecanoids			53.2	68.8	M+Na, M+K, M+H-H2O	C18H30O3	0.172218	1.32957e+06	1.39085e+06	1.37764e+06	1.37263e+06	1.38673e+06	1.45902e+06	1.44655e+06	1.43225e+06	1.38043e+06	824602	991038	1.01494e+06	1.03383e+06	1.04017e+06	1.06554e+06	938947	1.191e+06	1.18096e+06	1.03253e+06	926074	1.19659e+06	1.85003e+06	1.78809e+06	2.03618e+06	1.94452e+06	1.89931e+06	1.73047e+06	1.43333e+06	1.4546e+06	1.06397e+06	1.8255e+06	1.72791e+06	1.93534e+06
11.40_270.1833n	253.18	11.3994	pos	L-Monomenthyl glutarate	HMDB0303264	Lipids and lipid-like molecules	Prenol lipids	Monoterpenoids			53.2	69.7	M+H-H2O, M+H	C15H26O4	0.848185	12292.8	10426.3	11432.4	10532.8	9492.93	9187.77	11594.9	10970.2	11186.6	2722.72	2275.2	2602.6	2687.15	2609.96	2041.96	2868.43	3110.93	2743.67	2998.11	3193.29	3091.98	3586.13	2834.51	3607.07	2703.22	2748.6	3854.3	3876.07	3221.56	3477.41	3073.54	2147.17	3144.67
11.81_459.3466m/z	459.347	11.8114	pos	1alpha,25-dihydroxy-26,27-dimethyl-20,21-methano-23-oxavitamin D3	LMST03020413	Lipids and lipid-like molecules	Steroids and steroid derivatives	Secosteroids			53.2	74.3	M+H	C29H46O4	-0.609386	40794.5	40904	37910.7	37238.9	39111	34193.9	32873	37751.7	31327.6	17695.6	25554.4	33010.2	25337.6	24366.4	24055.2	33775.9	40680.6	39194	43815.4	38689.8	44641.6	51126	50681.6	66722.2	57226.3	58367.5	40890	57311.5	46123.2	36591.9	77671.3	67179.1	62594
3.98_305.0660m/z	305.066	3.98287	pos	5,7,3',4',5'-Pentahydroxyflavanone	LMPK12140455	Lipids and lipid-like molecules	Polyketides	Flavonoids			53.2	71.3	M+H	C15H12O7	1.25243	30037.3	31589.7	34358	33024.8	32626.5	32742.8	33205.8	32532.8	32604.7	130410	120458	111279	108106	110801	117404	480.496	171.439	170.198	78.6327	1.03914e-06	260.543	73782.3	73858.3	73069.9	72450.1	85268	74919.2	276.063	11.846	7.32956	71.9352	1.03914e-06	128.214
4.41_447.0934m/z	447.093	4.41305	neg	orientin	orientin	Lipids and lipid-like molecules	Polyketides	Flavonoids	***	C10114	53.2	72.8	M-H	C21H20O11	0.157685	13981.6	14416.1	12549.1	11814	14192.8	13502.5	14312.5	13345.3	13521.3	8110.06	9276.89	7244.3	8471.28	7403.45	10283.4	1077.1	2200.95	1622.86	3664.66	1996.08	1714.1	32456.4	36555.2	32880.5	34236.2	33082.6	33244.6	1907.64	3455.93	2945.58	651.884	4383.14	1441.03
6.36_301.1657m/z	301.166	6.36232	neg	Monomenthyl succinate	HMDB0036143	Lipids and lipid-like molecules	Prenol lipids	Monoterpenoids			53.2	68.6	M+FA-H	C14H24O4	0.00418152	130997	137497	131124	117703	124978	114304	136854	129752	140571	38382.3	43598.9	49791.2	51251.8	47066.7	44660.2	52097	58922.2	64030.1	59899.1	58409.4	60015.3	69908.2	79639.4	72173.6	71168.5	64506	69723.6	50543.3	52632.1	54670.3	52841	51466.7	57049.5
7.64_326.2095n	309.206	7.63912	pos	ent-16-epi-16-E1t-PhytoP	LMFA02030057	Lipids and lipid-like molecules	Fatty Acyls	Octadecanoids			53.2	70.5	M+H-H2O, M+NH4, M+K	C18H30O5	0.483063	261383	262546	258934	267582	259243	265921	255281	255447	256019	170123	187256	194301	194485	191620	191209	256766	319344	319439	261518	237829	302117	251354	247780	269096	259975	251648	237491	225399	210426	170498	308124	275185	304439
8.68_295.1914m/z	295.191	8.67603	neg	10-Deoxymethynolide	LMPK04000034	Lipids and lipid-like molecules	Polyketides	Macrolides and lactone polyketides		C11993	53.2	69.8	M-H	C17H28O4	-0.253397	40828	43128.1	46598.6	45908.9	45824.7	46444.9	42109.6	43751	43830.9	32165.5	59397.7	76136.3	59771.8	62061.3	62337.5	62591.6	62572.9	62601.5	59442.9	61602.1	63251.2	8138.97	8202.75	9479.4	9970.49	7988.6	8902.9	11509.9	11846.9	9393.52	14205.9	11506.4	13928.3
9.55_280.2038n	325.202	9.54652	neg	3-Methyl-5-propyl-2-furannonanoic acid	HMDB0094642	Lipids and lipid-like molecules	Fatty Acyls	Fatty acids and conjugates			53.2	69	M-H2O-H, M+FA-H	C17H28O3	-0.120694	239029	248073	259977	264146	246957	264289	236816	239269	231524	237569	320975	307813	366726	302402	265973	412719	426139	486003	344811	221539	342170	155639	148272	155713	170330	159809	147022	170743	139898	130547	204824	190676	185946
9.73_279.2320m/z	279.232	9.7317	pos	Alpha-Linolenic acid	Alpha-Linolenic acid	Lipids and lipid-like molecules	Fatty Acyls	Lineolic acids and derivatives	***	C06427	53.2	69.7	M+H	C18H30O2	0.69015	187535	183919	181970	189209	187701	196674	186408	184682	188016	141168	171401	185776	176450	188572	415669	204357	200380	197540	223978	222141	212004	165389	174780	161305	176750	386062	176317	159106	187944	177198	201587	454811	193096
0.71_258.1100m/z	258.11	0.712583	pos	Glycerophosphocholine	Glycerophosphocholine	Lipids and lipid-like molecules	Glycerophospholipids	Glycerophosphocholines	***	C00670	53.1	70.9	M+H	C8H20NO6P	-0.236403	58413.8	50702.2	52829.3	55997.3	54130.6	53275.4	52290.3	53894.7	49752.3	29083.6	24656.6	14956.3	13575.8	13623.4	16574.2	173411	186490	211470	150091	194419	152166	16986.1	11935.9	10351.2	13055.8	24527.9	12080.8	42738.5	24437.8	75082.8	28822.4	36611	32558.1
1.20_282.0843m/z	282.084	1.19767	neg	Guanosine	87	Nucleosides, nucleotides, and analogues	Purine nucleosides	Unclassified		C00387	53.1	69.7	M-H	C10H13N5O5	-0.177159	14502.3	14344.6	14191.6	13519.5	14151	15563.3	14234.8	14444.7	14459.2	20961.7	23969.5	24113.9	19814.5	25511.1	24855.8	13971.5	13348.2	18792.2	20850.5	19158.3	24016	15612.3	11994.9	12962.4	14373.7	14595.2	14658.5	7621.14	7902.91	8627.04	7460.47	7520.47	11126.6
10.47_219.1746m/z	219.175	10.465	pos	selina-4(14),7,11-trien-9-ol	LMPR0103190016	Lipids and lipid-like molecules	Prenol lipids	Isoprenoids			53.1	75.8	M+H	C15H22O	1.03185	12109.8	12412.5	13859.1	12592	13301.3	13247.9	12500.1	12265.8	12048.1	11154.6	10402.6	10347.2	10120.3	9977.39	10615.5	12320.7	15751.3	14632.5	12738.4	12717	13271.6	7628.89	8851.68	8712.34	8862.22	9674.9	8778.02	12646.2	12729.7	9339.02	12539.7	10957.9	12020.6
5.61_155.0469m/z	155.047	5.61375	pos	Diethyl hydrogen phosphate	310230	Organic acids and derivatives	Organic phosphoric acids and derivatives	Phosphate esters		C06608	53.1	67.4	M+H	C4H11O4P	1.04945	34834.7	31736.6	32852.3	34374.9	32776.6	34145.8	32490.2	35346.3	35460.7	47174.4	42261.6	41478.8	42419.3	41039.3	32596.3	40215.2	41080.4	44135.1	39621.5	38367.4	40053.8	43617	44535.5	45937.1	44681.3	35100.6	45653.2	44761.6	41309.4	45600.1	43712.2	34147.7	44914.2
7.11_401.0876m/z	401.088	7.10877	neg	Isokanugin	LMPK12112733	Lipids and lipid-like molecules	Polyketides	Flavonoids			53.1	67.9	M+FA-H	C19H16O7	-0.667418	144330	125640	149357	141358	155162	126661	128691	159412	157993	178733	160411	152388	158994	154351	280258	171263	124431	138578	121223	134194	122041	146195	161470	164126	186303	281279	175441	187751	180521	155234	179455	348542	134358
7.15_343.2123m/z	343.212	7.14745	neg	(9R,12R,16R)-d14-10-PhytoF[10R,13S]	LMFA02040102	Lipids and lipid-like molecules	Fatty Acyls	Octadecanoids			53.1	70.1	M-H	C18H32O6	-0.789644	592339	546951	601984	599566	589939	557926	542599	562750	546954	543711	751688	718788	740255	711663	692389	806460	636207	738656	688341	479373	642769	1.01986e+06	1.0185e+06	1.08624e+06	1.13364e+06	921776	1.03994e+06	762665	734518	674865	1.00142e+06	821216	889914
7.61_239.1284m/z	239.128	7.6057	neg	Mycinonic acid III	LMFA01020444	Lipids and lipid-like molecules	Fatty Acyls	Fatty Acids and Conjugates			53.1	69.9	M-H	C13H20O4	-1.94721	93815.7	86893.9	104954	97225.5	93678.1	110397	104027	100187	98980.8	50068.4	75953	66172.8	74431.9	68850.5	67940.6	82283.2	87726.5	87621.6	100984	103587	128929	58382.8	62494.9	79173.1	66488.4	57843.1	74567.5	59189.8	67740.5	66412	73912.4	71594.9	70529.7
7.68_345.2281m/z	345.228	7.67537	neg	9,10-dihydroxy-13-hydroperoxy-11-octadecenoic acid	LMFA02000160	Lipids and lipid-like molecules	Fatty Acyls	Octadecanoids			53.1	69	M-H	C18H34O6	-0.488116	613479	559952	633231	586278	612817	647616	627333	569052	621511	459329	694961	631278	661692	633084	573824	503680	578776	663903	490992	425633	541029	1.23036e+06	1.1706e+06	1.36598e+06	1.19241e+06	1.07016e+06	1.16886e+06	686292	736852	674585	961154	919585	966876
8.95_325.2012m/z	325.201	8.95312	pos	(Z)-5-((2R,3S,4S,6R)-4,6-Dihydroxy-2-((S,E)-3-hydroxyoct-1-enyl)tetrahydro-2H-pyran-3-yl)pent-3-enoic acid	HMDB0245411	Lipids and lipid-like molecules	Fatty Acyls	Eicosanoids			53.1	71.3	M+H-H2O	C18H30O6	0.830508	51442.2	50749.5	49791.5	48929.5	50069.2	51179.8	48470	48257.5	48884.4	52557.3	54655.7	56105.6	55518	50500.3	46459.1	41739.9	52284.6	54500	40043.7	31039.5	43191.7	61905.2	61437.4	66691.9	64125.6	57170.5	54088	58601.7	54138.9	41891.5	77769.9	70358.4	74642.7
0.79_102.0556m/z	102.056	0.793317	pos	t-4-AMINOCROTONIC ACID (TACA)	44303	Unclassified	Unclassified	Unclassified			53	77.4	M+H	C4H7NO2	6.56197	1.99246e+06	2.0501e+06	2.01876e+06	2.08763e+06	2.04671e+06	2.22233e+06	2.07062e+06	2.12772e+06	2.10026e+06	3.1545e+06	2.9426e+06	2.80988e+06	2.78857e+06	2.72302e+06	2.83697e+06	2.07617e+06	2.39798e+06	2.43544e+06	2.27619e+06	2.21267e+06	2.30531e+06	2.22298e+06	2.1629e+06	2.21101e+06	2.18178e+06	2.30117e+06	2.1315e+06	2.43157e+06	2.28252e+06	2.21277e+06	2.24488e+06	2.10452e+06	2.20518e+06
10.98_219.1746m/z	219.175	10.9761	pos	Curdione	HMDB0034714	Lipids and lipid-like molecules	Prenol lipids	Sesquiterpenoids		C17493	53	70.5	M+H-H2O	C15H24O2	0.991556	13318.6	14143.6	13897.3	15321.3	13197.9	13264.9	12920.8	12494.3	12637.7	11121.6	10226.3	10198.9	12089.3	10500.6	9292.62	10237.6	13832.1	13345.2	10640.2	9257.03	11252.1	11696	12912.1	12666.2	10974.8	12308.5	10902.5	12491	13126.5	13369.7	12441.5	11557.5	11496.1
11.16_269.2122m/z	269.212	11.1558	neg	16-hydroxy-9Z-hexadecenoic acid	LMFA01050193	Lipids and lipid-like molecules	Fatty Acyls	Fatty Acids and Conjugates			53	69	M-H	C16H30O3	0.0335876	67038	62523.5	69565.5	64319.1	66760.7	64620.8	65250.4	64211.9	67922.8	53595.3	53417.2	53579.2	53776.8	50646.7	54067	84734.5	69427.2	75256.2	77109.1	80603.6	72109.1	53327.8	53928.6	48585.1	55506.7	53934.8	53393.9	62767.4	63370.8	61145.5	62247.3	62999.1	60476.7
11.63_424.3054m/z	424.305	11.6311	pos	3alpha,7alpha-Dihydroxy-22-oxo-5beta-cholan-24-oic Acid	LMST04010439	Lipids and lipid-like molecules	Steroids and steroid derivatives	Bile acids and derivatives			53	69.7	M+NH4	C24H38O5	-0.774478	2452.39	1388.61	2473.88	1469.3	1431	1703.74	1552.06	1740.99	1335.18	3435.16	5095.02	3272.76	5093.36	4886.59	5653.74	3569.99	5064.83	4010.99	6749.27	5436.71	7664.26	1.03914e-06	1.03914e-06	298.738	484.941	152.234	281.057	1477.52	1232.06	718.451	1470.64	1507.7	1747.21
5.56_199.0968m/z	199.097	5.56477	neg	2-Hydroxycampholonic acid	HMDB0301821	Lipids and lipid-like molecules	Prenol lipids	Monoterpenoids			53	71.5	M-H	C10H16O4	-4.03743	26973.2	25190.5	25505.9	25063.4	25854.5	29917	24966.7	28497.6	25906.5	25305.5	24844.1	24167.6	21717.5	24997.9	22639.7	21548.8	23016.1	22574.6	22146.2	24638.2	22969.8	20334.6	21534	20326.1	18732.5	22184.7	21689.8	26947	24769.1	27738.7	23672.3	25518	25437.6
5.77_513.1762m/z	513.176	5.76687	pos	8-Prenylquercetin 4'-methyl ether 3-rhamnoside	LMPK12112404	Lipids and lipid-like molecules	Polyketides	Flavonoids			53	69.5	M+H-H2O	C27H30O11	1.34474	191126	188183	194417	201932	190653	198366	190970	193359	199391	590.953	962.7	1290.43	841.19	908.508	929.487	103529	122698	134099	110151	114505	117563	218.114	1.03914e-06	196.789	71.7858	127.987	74.6418	112127	93307.3	71897.7	93641.7	81732.2	92106.9
8.43_330.2408n	313.238	8.4307	pos	12,13,15-trihydroxy-9E-octadecenoic acid	LMFA01050555	Lipids and lipid-like molecules	Fatty Acyls	Fatty Acids and Conjugates			53	68.9	M+H-H2O, M+H	C18H34O5	0.668796	11775	11082.3	11094.2	10869	10943.7	11150.2	11412.2	10968.3	10240.5	4044.23	5559.98	5651.25	5287.23	5225.8	5798.2	14785.6	18729.3	17181.2	16118.8	15385.4	17092.8	1188.97	1122.05	1271.97	1343.57	1222.83	1131.25	2405.02	2430.43	2389.27	4317.4	4034.05	4063.47
8.44_343.2489m/z	343.249	8.43593	neg	12,13-dihydroxy-11-methoxy-9-octadecenoic acid	LMFA01080006	Lipids and lipid-like molecules	Fatty Acyls	Fatty Acids and Conjugates			53	69.3	M-H	C19H36O5	-0.330298	48830	47378.6	45065.7	51046.1	55699.4	55500	47075.3	53870.9	63215.8	47877.9	61307.4	58326.2	54075	57818.6	53893.3	38543.8	39720.8	30533.1	31666.2	25314	32642.4	88452.5	88044.9	97922.4	97853.8	108423	93645.8	86275.6	85977.8	66416.8	119866	124048	94145.6
0.79_161.0690n	162.076	0.793317	pos	Acetylhomoserine	HMDB0029423	Organic acids and derivatives	Carboxylic acids and derivatives	Amino acids, peptides, and analogues		C01077	52.9	72.9	M+H-H2O, M+H	C6H11NO4	1.11165	3.497e+07	3.49266e+07	3.66173e+07	3.71036e+07	3.51026e+07	3.7612e+07	3.55121e+07	3.58883e+07	3.49367e+07	5.82751e+07	5.28901e+07	5.0523e+07	5.07188e+07	4.90771e+07	5.12925e+07	4.01453e+07	4.5738e+07	4.66969e+07	4.26976e+07	4.18386e+07	4.24061e+07	4.17857e+07	4.0579e+07	4.18694e+07	4.19178e+07	4.42571e+07	4.06629e+07	4.81987e+07	4.50292e+07	4.41617e+07	4.34685e+07	4.09894e+07	4.34268e+07
10.67_333.2037m/z	333.204	10.6731	pos	Graminoxin B2	LMFA01170142	Lipids and lipid-like molecules	Fatty Acyls	Fatty Acids and Conjugates			52.9	67.6	M+Na	C18H30O4	0.131797	87883.7	89329.5	87849.7	87104.2	95089.5	96832.3	96715.9	89570.9	89075.3	55473.8	67942.7	71779.4	69525.3	65828.6	65225.5	39652.1	48776	52539.9	37963.4	31483.6	47432.3	196594	193650	225363	211567	197675	174375	94885.7	87963.8	60994.9	123099	119726	119067
2.80_231.1346m/z	231.135	2.79955	neg	Threonylisoleucine	HMDB0029064	Organic acids and derivatives	Carboxylic acids and derivatives	Amino acids, peptides, and analogues			52.9	68.8	M-H	C10H20N2O4	-1.78609	41369.9	43922	43722.2	42282.4	40392.6	41054.9	40337	40506.6	42984.7	26827.1	32137.4	31707.1	32644.8	32831.2	33916.6	41432.5	44172.4	47210.6	51816.1	53811	50501.2	18125.4	18293.2	19331.3	18888.5	17481.6	18962.6	34631.9	36667.9	40238.2	42343.1	40873.4	42734.7
4.25_209.0812m/z	209.081	4.24647	neg	2-Phenylbutyric acid	HMDB0000329	Benzenoids	Benzene and substituted derivatives	Phenylpropanes			52.9	72.6	M+FA-H	C10H12O2	-4.57939	7631.67	6008.03	5783.61	5913.78	5634.54	5887.18	5793.32	5766.91	5961.99	2772.69	2626.54	2286.79	2716.46	2604.71	2480.16	2591.71	2521.53	2577.42	2350.55	2922.72	3023.43	2314.87	2162.28	1960.11	2155.32	2254.59	2259.26	3448.63	2321.38	3086.75	2062.8	2286.91	2207.99
4.45_711.1418m/z	711.142	4.4509	neg	Quercetin 3-O-(6"-malonyl-glucoside) 7-O-glucoside	HMDB0029270	Phenylpropanoids and polyketides	Flavonoids	Flavonoid glycosides			52.9	68.1	M-H	C30H32O20	0.537011	62249.6	59658.9	58803.6	58797.4	60735.4	56583.1	58275.9	57733	59159.1	262280	279194	267877	263947	273789	282418	31935.4	29541	31559.1	36914.8	34297.2	31466.9	187018	193299	181897	195955	189516	196460	40230.5	38972.3	64928.4	32309.2	40408.5	38094.3
4.80_226.1199n	225.113	4.79662	neg	epi-4'-hydroxyjasmonic acid	LMFA02020008	Lipids and lipid-like molecules	Fatty Acyls	Octadecanoids			52.9	71.1	M-H, M+FA-H	C12H18O4	-2.54455	63295.3	67012.2	65284.7	67150.8	64488.3	65936.2	68880.6	64946.2	66545.2	70247	71326.3	76830.2	69552.5	70670	66603.7	80775.3	79350	80470.4	78067.7	73165.8	87192.9	55364.5	58026.6	56355.7	57823.6	54766.3	55270.1	79106.9	79589.1	67966.8	79041.2	71297.8	73785.1
4.85_213.1487m/z	213.149	4.85017	pos	Patulolide C	LMFA07040122	Lipids and lipid-like molecules	Fatty Acyls	Fatty esters			52.9	68.6	M+H	C12H20O3	1.04553	39560	39658	40671.3	42042.6	42483.6	43285.1	41391.7	41388.4	41408.8	14815.8	16560.5	16353.3	15313	14734.8	17328.8	111260	129033	139604	140526	160317	150499	5326.23	5472.68	5856.14	6267.67	6138.65	5115.2	28021	23184.3	21854.3	30510.4	29630.5	30219.6
5.56_301.1646m/z	301.165	5.5564	pos	Benzyl alcohol, 4-(2,4-diamino-5-pyrimidinylmethyl)-2,6-dimethoxy-alpha,alpha-dimethyl-	HMDB0249395	Benzenoids	Benzene and substituted derivatives	Methoxybenzenes			52.9	74.6	M+H-H2O	C16H22N4O3	-4.0895	4839.07	4591.23	4371.11	3961.66	4329.79	4268.24	3522.94	3814.49	3754.31	5608.55	4904.89	4311.53	2914.61	4503.41	2794	2140.65	2691.79	2285.71	1910.6	2152.36	1871.42	13450.6	11212	9132.94	9942.65	8535.62	7561.9	5635.22	4821.45	3052.57	4778.73	3899.62	3771.58
8.14_313.2376m/z	313.238	8.13803	pos	9-Hpode	HMDB0242602	Lipids and lipid-like molecules	Fatty Acyls	Lineolic acids and derivatives			52.9	68.1	M+H	C18H32O4	0.807371	19637.5	20120.3	19757.1	19872	18980.8	19906.1	19859.3	19400.7	19435.7	4566.22	4978.01	4434.64	5143.17	5149.22	6144.35	19121	24705.8	21881.6	22704.7	26696.7	26944.4	3809.07	4208.82	4289.51	4079	4533.36	3724.79	6125.43	5151.14	4802.61	8705.23	8559.3	8224.12
8.39_324.1940n	325.201	8.39185	pos	12-oxo-14,18-dihydroxy-9Z,13E,15Z-octadecatrienoic acid	LMFA02000269	Lipids and lipid-like molecules	Fatty Acyls	Octadecanoids			52.9	69.3	M+H-H2O, M+H	C18H28O5	0.888323	76009.6	75648.9	76360.1	74737.8	74284.4	76437.2	74670.3	74557.9	75212.2	56206.1	61160.5	62289.4	65414	63584.6	59886.7	65689.2	83929.9	83072.2	68150.5	58010	73384.3	72411.1	72254.4	80182.9	80063.5	75038.1	68960.3	76272.7	72111.5	57558.3	104649	97094.8	103704
8.41_207.1383m/z	207.138	8.41128	pos	Vomifoliol	HMDB0303570	Lipids and lipid-like molecules	Prenol lipids	Sesquiterpenoids		C04166	52.9	68.2	M+H-H2O	C13H20O3	1.359	108832	105835	108286	111297	104018	109890	106572	105099	106647	101077	101891	101830	112287	118821	119881	77324.7	91777	95833.7	85583.9	75965.5	91665.9	133987	135808	149558	167212	200225	163898	148041	165177	124797	176283	194398	189008
9.16_1068.5518n	1069.56	9.16118	pos	Soyasaponin bg	HMDB0038721	Lipids and lipid-like molecules	Prenol lipids	Terpene glycosides			52.9	69.9	M+H, M+Na	C54H84O21	1.2369	54933.5	56155.2	55216.1	55387.5	55135.6	59889.3	59677.1	58911.3	58757.2	459158	126093	128818	111112	161537	269655	19066.7	23821.1	30965.4	39952.8	120567	18310.5	61634.5	112516	63162	110300	81948	39128.1	6950.54	15616.5	10669.4	6712.69	37335.7	7335.51
9.54_282.0894n	283.097	9.53883	pos	8,2'-DIMETHOXYFLAVONE	43744	Unclassified	Unclassified	Unclassified			52.9	68.1	M+H, M+Na	C17H14O4	0.661017	3339.02	3578.78	3846.14	3412.46	3335.03	3393.34	3281.88	3466.33	3292.8	922.593	851.814	747.962	1055.27	1117.59	1008.57	825.684	1380.7	1100.02	887.996	862.614	4366.18	2891.41	5028.1	2491.19	1974.28	1495.33	3829.18	911.733	738.428	608.373	69.0212	109.361	125.111
0.69_333.0592m/z	333.059	0.694067	neg	Glycerophosphoinositol	HMDB0011649	Lipids and lipid-like molecules	Glycerophospholipids	Glycerophosphoinositols		C01225	52.8	67.9	M-H	C9H19O11P	-0.109481	142127	169761	142470	153924	153956	146297	144956	162144	150190	149864	144151	129895	138046	131296	141284	225728	211702	239285	213628	235666	209999	201551	182831	186049	215958	191483	183660	209019	194516	227568	242988	263784	227515
0.73_129.0662m/z	129.066	0.728983	pos	L-Glutamine	HMDB0000641	Organic acids and derivatives	Carboxylic acids and derivatives	Amino acids, peptides, and analogues		C00064	52.8	73.1	M+H-H2O	C5H10N2O3	2.22331	9209.77	8992.71	7984.36	8447.55	8158.76	9288.01	8816.87	9608.01	9449.76	9484.27	10123.3	9105.49	9055.68	8781.62	9473.87	7390.89	9010.7	8473	9306.54	7794.05	8495.76	7564.27	8338.25	7580.77	6898.93	9268.12	6648.57	8074.49	7396.55	8997.94	6483.2	7567.22	7109.11
10.71_401.3415m/z	401.342	10.7113	pos	7a-Hydroxy-cholestene-3-one	7a-Hydroxy-cholestene-3-one	Lipids and lipid-like molecules	Steroids and steroid derivatives	Cholestane steroids	***	C05455	52.8	70.4	M+H	C27H44O2	0.303955	2815.26	3248.95	3134.2	2710.66	3025.23	3265.86	2936.96	2439.02	3064.7	587.498	2139.92	1677.61	1524.7	1931.67	1478.54	1506.64	2792.76	3475.13	1674.87	1090.53	2674.86	7243.94	7001.7	7429.88	7684.99	5478.35	6265.74	6837.51	7488.96	3411.79	12878.8	8630.52	10566.7
10.71_495.3328n	496.34	10.7113	pos	LysoPC(0:0/16:0)	HMDB0240262	Lipids and lipid-like molecules	Glycerophospholipids	Glycerophosphocholines			52.8	66.8	M+H, M+Na	C24H50NO7P	0.633981	76936.7	76450.5	72810.4	76276.3	77461.7	80384.1	74804.3	75299.2	75286.8	71069.9	68803.3	60649.7	69085.3	75557.9	72110.1	67322.2	80524.3	65448.2	68346.2	65437.6	95086.5	99449.7	93299.4	99386.9	106260	90962.6	83396.1	41426.8	41373.8	32048.9	37021.2	37295.3	33576.8
11.20_563.3353m/z	563.335	11.197	neg	PON-PA	LMGP20070013	Lipids and lipid-like molecules	Glycerophospholipids	Oxidized glycerophospholipids			52.8	67.6	M-H	C28H53O9P	-0.166642	364966	243080	402145	491815	610695	473325	625611	722052	564591	436824	385030	255975	231751	255305	249957	233535	371813	395002	383916	353725	337983	474639	491302	515591	512906	523832	508652	444429	487234	552951	532636	428090	543418
4.43_771.1988m/z	771.199	4.43157	neg	Quercetin 3-rhamnosyl-(1->6)-glucosyl-(1->6)-galactoside	LMPK12112240	Lipids and lipid-like molecules	Polyketides	Flavonoids			52.8	65	M-H	C33H40O21	-0.135087	1.06988e+06	1.09931e+06	1.02148e+06	1.09906e+06	1.06367e+06	1.10348e+06	1.07237e+06	1.0372e+06	1.03393e+06	503611	620465	500881	604471	565371	566187	907198	913760	840107	868360	905657	864743	251311	351501	256722	300904	256322	280988	348956	344125	376150	313723	321650	338384
4.92_318.0741n	319.081	4.92235	pos	8-Hydroxyhesperetin	LMPK12140675	Lipids and lipid-like molecules	Polyketides	Flavonoids			52.8	69.8	M+H, M+Na	C16H14O7	0.45711	9688.6	10576.7	9200.39	9332.06	9532.77	9718.58	10440.7	8706.14	9004.34	25697.2	24286.3	21293.7	21439.7	23031.8	24429.5	9416.7	11910.5	11952.3	10556.7	10511.6	11647.1	6035.41	5379.19	5523.29	5477.4	6347.09	5575.66	2071.29	2365.38	2306.95	2245.1	1943.84	2063.1
5.58_245.1391m/z	245.139	5.58385	neg	3-hydroxy-dodecanedioic acid	LMFA01170089	Organic acids and derivatives	Hydroxy acids and derivatives	Medium-chain hydroxy acids and derivatives			52.8	68.1	M-H	C12H22O5	-1.61169	17078.5	15916.1	17223.4	16466.6	16412	17614	16333.8	16727.4	17467.5	9794.89	11731.4	12748.3	10620.9	10702.8	12993.5	14312.4	14758.9	14399.2	18305.3	16256.7	19084.2	6827.4	7202.68	6972.65	6209.93	7868.93	7213.64	8981.81	8830.19	9076.22	9611.28	11264	9389.54
5.60_291.1956m/z	291.196	5.59518	pos	16-epi-16-J1-PhytoP	LMFA02030068	Lipids and lipid-like molecules	Fatty Acyls	Octadecanoids			52.8	75.1	M+H-H2O	C18H28O4	0.489243	71381	72357.4	71290.8	74613.8	71087.5	73416	71488.8	72546.6	75490.5	47512.5	54752.5	53490.4	56602.8	60017.6	62007.1	79148.8	100766	106016	96811.1	93114.9	100434	46179.4	44494.7	46757.4	47710.6	45483.7	44709.7	58823.8	59965.7	49063.4	89542.9	77296.4	89215.9
5.60_309.2062m/z	309.206	5.59518	pos	16-D1t-PhytoP	LMFA02030035	Lipids and lipid-like molecules	Fatty Acyls	Octadecanoids			52.8	70	M+H-H2O	C18H30O5	0.470485	140165	140452	139430	145989	134076	139762	136595	139541	139961	101795	119675	117556	122943	123569	127385	175745	224053	230760	210693	189874	210468	72503	67941.9	72756	75379.7	68436.7	68637	96599.6	100237	82601.4	151057	125532	152459
6.10_313.2022m/z	313.202	6.09892	neg	Berkeleylactone L	LMFA07040172	Lipids and lipid-like molecules	Fatty Acyls	Fatty esters			52.8	67.3	M+FA-H	C16H28O3	0.647333	77131.3	74511.3	76970.2	70869.7	75308.3	66939.1	69051.5	73975.6	70522.8	59506.6	116588	145872	129182	124724	124999	98316.2	125349	104922	113869	107345	110381	14599.8	13675	17569.1	14640.1	11446.8	15540.1	13974	16120.3	14134.4	21225.6	15853.9	20496.5
6.52_343.2125m/z	343.212	6.52255	neg	9-oxo-nonanoic acid	LMFA01060160	Lipids and lipid-like molecules	Fatty Acyls	Fatty acids and conjugates		C16322	52.8	71.5	2M-H	C9H16O3	-0.405826	139580	160200	139404	128255	148169	136294	153426	131774	143649	101891	141296	176471	174848	170664	163334	197946	204377	210232	166568	200033	236135	57183.3	53560.2	57360.5	54949.3	49823.5	58679.8	61081.3	67174.9	57583.3	91297.7	84165.3	86849.3
7.27_214.1571n	197.154	7.2718	pos	12-hydroxy-10-dodecenoic acid	LMFA01050168	Lipids and lipid-like molecules	Fatty Acyls	Fatty Acids and Conjugates			52.8	66.5	M+H-H2O, M+Na, M+H	C12H22O3	1.01945	192974	198123	195684	202367	183468	198701	201152	183499	193370	54829.1	56247.5	57061.3	54411.7	53712.8	55379.7	217580	233392	258375	206221	235432	204031	39218	38717.8	39765	40878.4	40922.5	36505.9	244496	224255	205527	248629	237349	241621
7.91_272.1778n	273.185	7.91225	pos	(8R,9S,13S,14S)-3-Hydroxy-13-methyl-4,6,7,8,9,11,12,14,15,16-decahydro-3H-cyclopenta[a]phenanthren-17-one	HMDB0260179	Lipids and lipid-like molecules	Steroids and steroid derivatives	Oxosteroids			52.8	67.6	M+H-H2O, M+H	C18H24O2	0.678952	27580.8	27939	28063.6	28680.9	27643.5	29259.3	27733.3	28082.7	27489.4	20665.2	20257.4	21211	20748.3	21143.5	19706.2	28401	33421.3	34287.9	29113.2	26757.2	31315.2	19812.5	19913.8	20797.8	20785	19138.6	18041.6	27061.6	26196	18882.8	34206.9	30399.6	33864.1
9.83_195.1019m/z	195.102	9.82888	pos	Butyl salicylate	Butyl salicylate	Benzenoids	Benzene and substituted derivatives	Benzoic acids and derivatives	***		52.8	69	M+H	C11H14O3	1.79246	11873.2	10358.2	10451.6	10397.2	10342.9	11122.9	10310.4	9573.68	10402.6	10572.3	9178.36	8784.46	8513.3	8861.71	9762.67	8300.68	8801.28	8141.31	8626.92	7844.75	8357.15	8121.26	8540.17	8655.62	8980.58	9152.15	8064.01	9341.69	8275.67	8242.42	8956.29	7651.81	7456.35
0.63_298.0973m/z	298.097	0.629067	pos	5?-Deoxy-5?-methylthioadenosine	989767	Unclassified	Unclassified	Unclassified			52.7	75.8	M+H	C11H15N5O3S	1.46691	17234.2	16017.9	18585.2	16509.9	14485.3	16744.8	15697.8	13515.4	18616.8	15007	10387	9893.73	9391.64	9346	10920	8624.39	11678.1	10174.4	9132	8514.39	8015.06	11473.1	10056.8	10796.3	10951.5	10837.5	10907.5	13667.1	12132.6	12023.6	12643.2	13221.5	11785.4
11.03_298.2742m/z	298.274	11.0302	pos	10Z,13Z-octadecadienoic acid	LMFA01030127	Lipids and lipid-like molecules	Fatty Acyls	Fatty Acids and Conjugates			52.7	67.3	M+NH4	C18H32O2	0.686789	40955.7	45985.2	43570.2	45716.5	40357.4	39097.7	40443.5	40729.2	37702.1	26322.3	25551.1	21369.8	22383.5	27886.2	28123.8	30702.9	31374.8	34544	25261.7	22157.6	29545.2	56855.8	35679.6	55420.8	46838.1	43964.2	30931.6	43652.9	53302	53735.6	31908.8	26055.6	30424.3
2.12_165.0778n	164.071	2.12038	neg	L-Phenylalanine	28	Organic acids and derivatives	Carboxylic acids and derivatives	Amino acids, peptides, and analogues		C00079	52.7	81.2	M-H2O-H, M-H	C9H11NO2	-7.14072	107190	119776	117109	122479	121977	123751	117646	119770	106139	48826.8	52391.7	49654.5	54897.3	54295.9	68257.1	62592.9	77843.5	68016.7	69495.6	78110.2	76149.5	53732.2	54884.7	53635.4	56106.4	56890	56070.7	88488.9	110549	92348	94311.9	84592.3	90246.3
2.46_315.0724m/z	315.072	2.45812	neg	Ginnalin B	HMDB0252723	Benzenoids	Benzene and substituted derivatives	Benzoic acids and derivatives			52.7	65.9	M-H	C13H16O9	0.855783	69791	69909.6	70317	64851.8	67152.6	65240.9	66393.5	65461.2	68435.6	67872.5	69358.7	66443.7	66078.8	69543.1	73223.8	46959	45349.6	46846.3	45388.5	44073.8	46800.5	117067	117915	110529	116951	125121	113671	53249.5	51718.7	51254.1	36523.7	35855.3	35847.4
3.61_146.0603m/z	146.06	3.60817	pos	4-formyl Indole	96392	Unclassified	Unclassified	Unclassified			52.7	68.4	M+H	C9H7NO	2.07246	31972.1	31052.8	33370.3	32887.9	33896.4	36066.2	33365.5	35575.7	35778.7	30499.9	29006.4	29752.7	31767.9	30093.1	31204.1	12912.7	15571	14972.2	14566.4	15303.4	16379.9	19376	19025.6	19807.1	20451.5	22135.2	19797.2	11068.3	12254.5	9959.05	11193.1	9966.66	11090.7
3.93_262.1442m/z	262.144	3.92713	pos	Encelin	HMDB0034723	Lipids and lipid-like molecules	Prenol lipids	Terpene lactones		C09404	52.7	68.1	M+NH4	C15H16O3	1.58985	7294.62	7237.05	6377.67	7088.08	6821.6	6838.77	6976.86	6774.84	7318.48	7700.31	7216.29	6499.85	6416.89	6899.42	6757.37	6804.69	7921.68	7673.23	6768.9	7349.65	6621.38	3257.58	2848.55	3312.52	3416.17	3949.49	2970.69	3974.92	3960.57	4016.85	3626.5	3385.94	3705.82
4.07_833.1991m/z	833.199	4.06705	neg	Patuletin 3-glucosyl-(1->6)[apiosyl-(1->2)-glucoside]	LMPK12112896	Phenylpropanoids and polyketides	Flavonoids	Flavonoid glycosides			52.7	76.9	M+FA-H	C33H40O22	-0.276733	269190	225156	230444	235596	218878	202325	236187	222991	227566	622713	598641	574721	500122	531064	536477	2841.54	3030.65	4205.12	2263.89	1998.45	3263.97	1.4064e+06	1.66641e+06	1.48144e+06	1.2865e+06	1.61268e+06	1.54965e+06	658.036	1299.01	589.32	641.121	984.504	648.592
4.90_245.1385m/z	245.138	4.90403	pos	Polyethylene, oxidized	HMDB0032472	Organic acids and derivatives	Keto acids and derivatives	Medium-chain keto acids and derivatives			52.7	67.1	M+H	C12H20O5	0.585155	38608.6	38620.9	39901.4	39830.7	37209.6	39567.4	38664.6	39493.8	39393.6	6357.49	7671.77	10447.9	10627.1	8229.44	9281.01	15953.4	22377.6	22461.9	20644.6	17877.3	21967.2	15010.9	16177.5	17013.4	16724.9	14695.1	17631.6	15369.6	16478.4	10928.3	21459.1	19938.6	22028.9
5.36_330.1914m/z	330.191	5.36335	pos	Non-5-enedioylcarnitine	HMDB0241756	Lipids and lipid-like molecules	Fatty Acyls	Fatty acid esters			52.7	68.3	M+H	C16H27NO6	0.732567	16138	15918.3	15558.5	16367.1	17176.6	15849.3	15661.6	15317.8	16002.5	264.604	646.456	553.155	733.716	824.21	499.651	3105.19	3991.24	4099.05	4275.47	3747.15	4270.72	833.934	967.788	868.657	596.894	797.497	878.162	2708.05	2733.84	2463.49	2865.29	1684.94	2744.22
7.91_291.1956m/z	291.196	7.91225	pos	ent-16-epi-16-J1-PhytoP	LMFA02030072	Lipids and lipid-like molecules	Fatty Acyls	Octadecanoids			52.7	69.3	M+H-H2O	C18H28O4	0.401794	96910.4	95512.5	94511.6	99464.8	97479.2	98816.4	94164.1	93812.6	96498.1	68765.4	70901.7	75659.7	74563	74305.8	68733.8	102815	122948	125135	101645	94799.9	112878	68150.4	68852	72070.6	70086.9	66243.1	61478.5	92579.6	82943.9	64436.5	113002	100230	111089
8.18_327.2168m/z	327.217	8.1768	pos	(9S,12R,16R)-d14-10-PhytoF[10R,13R]	LMFA02040117	Lipids and lipid-like molecules	Fatty Acyls	Octadecanoids			52.7	68.5	M+H-H2O	C18H32O6	0.55642	40409.7	39629	40309	39456.6	38052.1	40239.6	37632.6	37014	37951.5	34465.2	39355.4	38803.8	38094.1	39062.1	39321.4	54113	62900.2	62951.1	53345	47632.3	58244.3	24486.6	24588.8	26591.6	26379	24920.8	23949.4	26993.7	26727.7	21414.2	40284.2	36099.2	39453.8
0.71_282.1186m/z	282.119	0.712583	pos	3-Hydroxy-4-butanolide	HMDB0034681	Organic oxygen compounds	Organooxygen compounds	Carbohydrates and carbohydrate conjugates			52.6	69.6	M+NH4	C10H16O8	0.942739	205292	203659	219034	208138	193165	209881	204256	192835	203471	276186	255173	242908	254729	231139	246969	143062	187426	165877	172360	183229	189306	155612	158219	161869	153607	153796	145913	167533	166689	121554	164999	143619	161608
10.71_336.2530m/z	336.253	10.7113	pos	Yucalexin B22	HMDB0036713	Lipids and lipid-like molecules	Prenol lipids	Diterpenoids			52.6	68.8	M+NH4	C20H30O3	-1.15106	45378.3	45578.8	44594.4	43630.1	42048.1	44335.9	43841.5	43039.5	42914.8	20358.9	27021.6	26916.4	27222.1	31546.8	29213.6	24416.4	32020.6	33966.1	24413.1	20184.5	29067.6	109947	104756	127871	109977	97958.2	93612.3	56949.4	49673.1	43637.7	64941.2	57097.3	61863.9
11.03_312.1363n	335.126	11.0302	pos	BENZYLBUTYLPHTHALATE	44515	Benzenoids	Benzene and substituted derivatives	Benzoic acids and derivatives		C14211	52.6	67.1	M+H, M+Na	C19H20O4	0.52296	19486	21776	20282.8	17850.9	20221.7	20270.8	19186.8	18291.3	17780.1	17050.9	14574.5	13879.1	13508.6	13495.7	14549.8	12808.6	16632.6	15320.4	14256.1	14090.8	15488.3	17274.4	13811.2	14939.9	14687.8	19558.3	13646.1	15436.2	16583.3	18195.1	12617.9	12522.7	13138.6
11.25_247.2057m/z	247.206	11.2474	pos	1-Cedr-8-en-9-ylethanone	292883	Unclassified	Unclassified	Unclassified			52.6	66.3	M+H	C17H26O	0.353228	10465	11879.9	11395.3	11043.7	11027.3	11240.1	11307.7	10834.4	10186.4	10731.3	11737.8	13431.3	13823.7	11318.7	11659.7	13790.6	15713.4	15364.2	10183	9683.18	12244.4	3862.86	3220.64	4084.41	4082.17	3469.24	3681.4	7499.43	6450.73	4963.53	8822.66	6387.57	7995.34
4.19_368.2185m/z	368.218	4.19195	pos	Commendamide	LMFA08020331	Lipids and lipid-like molecules	Fatty Acyls	Fatty amides			52.6	72.1	M+K	C18H35NO4	-3.91228	54681.5	53007.4	56479.8	53798.6	53821.7	56145.7	58075.6	52161	57599.4	41861.1	44930.2	36016.1	38747.8	38893.6	45996	66456.2	75348.6	72827.6	90827.2	88139	79118.2	11396.1	10744	9857.99	11506.4	14966.2	12548.1	44034.9	43031.6	48875.6	41679.8	40152.8	40330.1
4.27_309.0971m/z	309.097	4.26668	pos	4R,5R,6S-Trihydroxy-2-hydroxymethyl-2-cyclohexen-1-one 6-(2-hydroxy-6-methylbenzoate)	HMDB0040692	Benzenoids	Benzene and substituted derivatives	Benzoic acids and derivatives			52.6	70	M+H	C15H16O7	0.845601	7021.7	5866.9	6063.84	5891.54	6633.72	6716.37	6842.11	6707.01	6477.67	797.392	694.499	246.38	704.979	428.527	664.697	4428.79	4767.25	4814.65	4294.03	4409.23	5299.31	460.712	434.097	279.512	330.152	906.408	436.901	3546.27	2793.9	3429.08	3134.49	3270.75	3345.36
4.63_465.2346m/z	465.235	4.6265	neg	glas#10	LMFA13040104	Lipids and lipid-like molecules	Fatty Acyls	Fatty acyl glycosides			52.6	71	M-H	C21H38O11	0.895085	10114.9	11646.8	9534.63	11658.2	11066.1	10716.7	12216.6	10777.6	10920.4	4281.27	3700.12	3426.07	4283.94	3372.63	3645.63	39471.7	37877.9	45661	39722.8	44628.6	45232.4	2303.84	2421.81	1573.73	2157.13	2898.44	2555.1	5843.87	5499.85	5330.97	7964.09	8138.95	8512.9
4.67_432.1060n	433.113	4.66533	pos	Isovitexin	48769	Lipids and lipid-like molecules	Polyketides	Flavonoids		C01714	52.6	67.8	M+H, M+Na	C21H20O10	0.873028	30716.9	34559.7	33345.7	37085.7	32746.9	33340.9	34544.3	32553.5	34302.1	10086.1	9056.8	6644.34	8535.26	6707.74	10167.3	17765.7	27811	19938.5	27964.4	18382.3	14405.5	28622.2	26661.1	29461.3	27840	29637.2	25731.1	29606.4	37676.7	26143.1	10325.5	43070.6	22624.9
5.54_229.1440m/z	229.144	5.5403	neg	Talaromycin A	HMDB0030143	Organic oxygen compounds	Organooxygen compounds	Ethers			52.6	68.1	M-H	C12H22O4	-2.32086	77793.2	79292.5	73515.1	77681.8	78981	85315.3	75903.4	84724.4	77618.9	23488.4	27944.6	25869.3	24226.2	26404.5	28570.4	103996	101971	102978	133071	133842	125801	14950.6	15863.9	15502.3	13846	16062.5	15747.4	59911.3	44325.7	67686.9	45567.6	60376.5	64636.5
6.02_311.2219m/z	311.222	6.0183	pos	16-F1t-PhytoP	LMFA02030019	Lipids and lipid-like molecules	Fatty Acyls	Octadecanoids			52.6	70.3	M+H-H2O	C18H32O5	0.52834	16420.6	15863.6	15892.2	16760.9	16248.6	16919	16562.5	15599.6	16232.1	10310.5	15151.6	14321	16653.3	14894.4	15817.8	21183.8	27044.6	25654.9	22625.7	19059.4	24828.9	4358.15	4523.55	4756.99	4645.3	4133.45	4212.98	4816.64	4702.63	3773.09	7368.51	6221.73	7314.18
6.23_327.2169m/z	327.217	6.2282	pos	(10S,13R,16S)-d14-9-PhytoF[9R,12S]	LMFA02040091	Lipids and lipid-like molecules	Fatty Acyls	Octadecanoids			52.6	67.6	M+H-H2O	C18H32O6	0.727414	22311.9	22935.4	22421.8	22922	22220.5	23030	22409.3	22766.4	22345.8	8390.58	11528.1	10874.8	12328.2	11923.9	11605.5	28060.4	35138.6	33329.8	29719.2	29206.2	35442.4	3805.89	3554.51	4038.23	3963.17	3666.32	3374.29	5410.35	5378.2	4640.5	8616.86	8063.78	8735.76
9.26_286.3108m/z	286.311	9.25552	pos	9-Octadecen-1-ol, (9Z)-	HMDB0247606	Lipids and lipid-like molecules	Fatty Acyls	Fatty alcohols			52.6	67	M+NH4	C18H36O	1.17152	62190.3	64518.3	65844.6	65240.9	64922.2	67953.8	64397.3	64283.8	66232.3	79510.7	69650.1	68337.1	72382.7	74413.1	79857.1	80006.6	78137.5	74681.3	74906.9	74084	74430.8	76956.3	77505.5	82177.5	77478.4	80622.4	67351.7	80926.4	69763.8	76905.1	72833.5	71886.3	63715.5
0.73_432.1715m/z	432.172	0.728983	pos	beta-D-Xylopyranosyl-(1->5)-alpha-L-arabinofuranosyl-(1->5)-L-arabinose	HMDB0038860	Organic oxygen compounds	Organooxygen compounds	Carbohydrates and carbohydrate conjugates			52.5	69	M+NH4	C15H26O13	0.902138	215726	206614	202490	217937	205165	212119	188004	199804	187319	155293	139352	131337	136487	135317	142695	24456.2	30190	32501.1	30161.4	22445.8	21708.7	648952	572326	626452	618441	587859	565339	374960	351530	342075	287132	295114	265298
10.39_520.3399m/z	520.34	10.3875	pos	LysoPC(18:2(9Z,12Z))	LysoPC(18:2(9Z,12Z))	Lipids and lipid-like molecules	Glycerophospholipids	Glycerophosphocholines	***		52.5	68.3	M+H	C26H50NO7P	0.249299	69739.4	70855.8	70479.8	71157.9	74010.5	72371.4	71158.2	75077.8	71609.2	58188.4	62733.7	58373.1	65710.2	65803.8	66065.9	91970.4	106315	91295	89391.3	87639.4	94679.3	76031.9	89054.5	78690.6	83667.4	74573.4	73697	57600.3	54906.5	41996.2	52935	51417.6	49737.6
10.55_255.1600m/z	255.16	10.5538	neg	8-tridecynoic acid	LMFA01030601	Lipids and lipid-like molecules	Fatty Acyls	Fatty Acids and Conjugates			52.5	64.8	M+FA-H	C13H22O2	-0.852714	9569.15	10040.9	8640.22	8811.89	8984.21	9160.65	9851.37	9544.54	8290.98	348.033	285.418	298.919	180.275	229.752	245.822	339.007	199.104	142.071	143.04	144.342	168.912	246.186	127.244	141.441	130.703	125.356	181.721	209.212	169.329	198.476	189.66	219.82	116.571
13.21_364.2615n	365.269	13.2139	pos	Dinorursodeoxycholic acid	LMST04050008	Lipids and lipid-like molecules	Steroids and steroid derivatives	Bile acids and derivatives			52.5	67.2	M+H, M+Na	C22H36O4	0.482756	8861.2	8627.44	9005.69	8149.74	8358.09	8663.29	11968.7	10218.6	10752.7	2867.27	2867.17	2800.4	2309.82	2117.78	3139.6	6676.98	6784.06	6444.15	5885.46	8445.24	7689.31	1.03914e-06	1.03914e-06	1.03914e-06	1.03914e-06	486.585	1.03914e-06	1.03914e-06	1.03914e-06	1.03914e-06	433.446	336.59	1.03914e-06
3.76_696.1511n	677.133	3.76183	neg	Luteolin 7-O-(6''-O-malonyl)-beta-D-diglucoside	HMDB0303154	Phenylpropanoids and polyketides	Flavonoids	Flavonoid glycosides			52.5	78.2	M-H2O-H, M-H	C30H32O19	-3.78315	18041.1	16360.8	14064.8	19599.7	16313.2	21940	16745.7	17449.7	15824.9	106378	102447	88997.8	95803.7	101011	88481.9	1952.96	1763.28	1014.28	990.13	2037.81	2252.33	34557.1	34841	23810	28166.6	31567.7	27284.4	487.904	1224.41	252.608	328.869	1020.66	218.581
3.91_248.1860m/z	248.186	3.90813	pos	Cladosporacid A	LMFA01050583	Lipids and lipid-like molecules	Fatty Acyls	Fatty Acids and Conjugates			52.5	67.8	M+NH4	C12H22O4	1.68686	32497.9	32052.4	31304.3	32386.3	31001.8	32695.6	32549.2	29653.3	32049.1	38935.1	24871.4	20433.2	20576.4	21695.7	21585	15573.8	13415.3	14942.2	12218	12580.6	16806.8	16395.2	12411.6	11201.8	12327.3	15496.8	10925.1	27419.7	21170.2	24016.5	16913.3	15018	12125.3
4.21_480.1266n	479.119	4.20795	neg	(2S,3S,4S,5R)-3,4,5-Trihydroxy-6-[2-methoxy-5-(3,5,7-trihydroxy-3,4-dihydro-2H-chromen-2-yl)phenoxy]oxane-2-carboxylic acid	HMDB0257648	Phenylpropanoids and polyketides	Flavonoids	Flavonoid glycosides			52.5	66.7	M-H, 2M-H	C22H24O12	-0.436494	95234.1	103535	93016.9	113394	90082.2	85771.8	93911.1	85330.6	86535.4	201049	139447	151924	150715	129271	128661	150869	149038	157101	139595	152672	138340	122520	129856	117226	110318	117689	108879	37931.2	43118.1	47480.2	32216.2	32977.2	32587.8
6.09_377.2181m/z	377.218	6.08812	neg	ascr#18	LMFA13040009	Lipids and lipid-like molecules	Fatty Acyls	Fatty acyl glycosides			52.5	63.6	M+FA-H	C17H32O6	-0.0943903	55676.4	60253.1	61660	53157.3	61846.4	45520.9	52213.3	53738.6	53530.8	40997.5	39133	39519	37503.8	37329	37539.4	72295.2	89722.3	70853.8	83333.2	81523.4	73460.2	11638.9	9119.04	8939.35	8827.33	8721.37	9988.42	21117	22224.3	19696.1	30697.8	21120.9	25352.3
7.17_271.1549m/z	271.155	7.1661	neg	4,5-Dihydrovomifoliol	HMDB0040615	Lipids and lipid-like molecules	Prenol lipids	Sesquiterpenoids			52.5	70.2	M+FA-H	C13H22O3	-0.881077	3096.24	2750.72	3427.26	3106.13	3043.2	4043.97	3185.94	3587.05	3135.38	424.123	662.634	845.641	733.021	925.343	768.563	3050.64	3115.6	3355.59	4150.91	4041.63	3740.15	526.812	527.729	587.621	867.507	519.668	760.451	1.03914e-06	446.518	530.18	317.419	730.562	759.751
8.29_309.2060m/z	309.206	8.29357	pos	2,3-dinor Prostaglandin E1	45460	Lipids and lipid-like molecules	Fatty Acyls	Eicosanoids			52.5	70	M+H-H2O	C18H30O5	-0.095685	93174.4	91002.1	90802.7	91841.2	90440.5	92191.9	88429.8	87134.7	89238.8	78215.9	86683	82161.1	87880.9	93404.4	96104.1	112091	137922	135720	120440	108790	128040	60097	58927.7	66292.5	65944.9	61524.1	60373.6	73977.2	69862.4	62126.4	103114	95670.7	100853
8.81_308.1988n	307.192	8.80607	neg	ent-9-L1-PhytoP	LMFA02030003	Lipids and lipid-like molecules	Fatty Acyls	Octadecanoids			52.5	66.5	M-H2O-H, M-H	C18H28O4	0.120356	228989	210881	203457	236853	244991	233873	203768	204499	221097	196670	257150	274447	251136	255491	251966	266479	320398	291521	302381	277682	331776	225013	237333	263033	248213	230383	244828	235917	243979	174492	244062	246458	245475
0.74_268.0792n	267.072	0.7424	neg	Fructose lactate	HMDB0252491	Organic oxygen compounds	Organooxygen compounds	Carbohydrates and carbohydrate conjugates			52.4	65	M-H, 2M-H	C9H16O9	-0.840379	513616	518043	488751	495964	498265	535301	507166	513103	512758	736437	707591	728148	679593	695493	737461	389498	416068	398041	416052	400792	400693	328482	337372	342098	346111	322762	334531	351676	407585	351175	369899	359118	347758
0.79_243.0617m/z	243.062	0.789133	neg	L-beta-aspartyl-L-glutamic acid	HMDB0011164	Organic acids and derivatives	Peptidomimetics	Hybrid peptides			52.4	70.1	M-H2O-H	C9H14N2O7	-1.97228	86176.6	86957	91424.2	82776	89948.7	79169.5	88028.9	90457.9	92470.7	84549.5	94939.3	92610.3	98895.4	94424.4	91505.1	86422.1	86897.2	84447.2	89216.3	97073.2	96669.6	52431.9	57464	54473.3	60063.5	49570	57505.6	74037.1	89147.1	69946.2	96687.9	76857.5	89977.8
1.05_340.1247m/z	340.125	1.05432	neg	Lactosamine	HMDB0006591	Lipids and lipid-like molecules	Fatty Acyls	Fatty acyl glycosides		C00203	52.4	66.1	M-H	C12H23NO10	-0.705576	596880	608806	542757	589234	589447	602568	569526	571417	579688	992675	904540	933962	939018	992545	899399	565378	559787	561691	553661	570789	588190	1.29572e+06	1.41279e+06	1.35975e+06	1.38958e+06	1.29853e+06	1.32194e+06	1.20874e+06	1.30749e+06	1.25461e+06	1.1829e+06	1.15587e+06	1.12382e+06
1.35_289.1043m/z	289.104	1.35278	neg	Glutamylproline	HMDB0028827	Organic acids and derivatives	Carboxylic acids and derivatives	Amino acids, peptides, and analogues			52.4	64.4	M+FA-H	C10H16N2O5	0.827689	6839.55	7025.47	7135.49	6664.79	6665.46	7624.71	6866.7	6819.69	6862.21	15574.9	15667	13836.4	16141	15028.1	17297.8	15919.1	15558.9	16674.9	15952.4	17437.1	19281.1	9818.64	9813.18	9582.69	10135.4	10702.5	10065.4	13394.5	12397.3	13614.9	10572.6	10203.8	10329.1
10.50_292.2040n	275.201	10.5034	pos	12-Keto-9Z,13Z,15Z-octadecatrienoic acid	LMFA02000310	Lipids and lipid-like molecules	Fatty Acyls	Octadecanoids			52.4	65.5	M+H-H2O, M+K, M+Na, M+H	C18H28O3	0.489954	1.1434e+06	1.19836e+06	1.16115e+06	1.12969e+06	1.16165e+06	1.21828e+06	1.1899e+06	1.14077e+06	1.14993e+06	977773	1.01267e+06	1.06504e+06	1.06227e+06	1.03027e+06	1.04154e+06	1.07335e+06	1.24077e+06	1.24801e+06	1.00525e+06	937256	1.1309e+06	1.33243e+06	1.50914e+06	1.62569e+06	1.50017e+06	1.4675e+06	1.36711e+06	1.41974e+06	1.39508e+06	984513	1.66265e+06	1.47445e+06	1.58182e+06
10.90_283.2270m/z	283.227	10.9018	pos	12(S)-hydroxy-16-Heptadecynoic Acid	35515	Lipids and lipid-like molecules	Fatty Acyls	Fatty Acids and Conjugates			52.4	65.7	M+H	C17H30O3	0.697589	2788.38	3371.55	3303.79	2760.67	3001.14	2948.88	2710.26	3362.35	2636.48	1312.98	1813.85	1991	1988.37	1811.39	1798.31	2950.97	3520.61	3192.36	3451.08	2567.3	3113.02	1358.63	1103.87	1036.76	1178.79	1031.86	914.81	1424.03	1969.18	1041.42	1807.31	1321.11	1580.65
11.61_269.2122m/z	269.212	11.61	neg	16-hydroxy-9E-hexadecenoic acid	LMFA01050192	Lipids and lipid-like molecules	Fatty Acyls	Fatty Acids and Conjugates			52.4	65.6	M-H	C16H30O3	-0.185619	28669.2	27468.9	29553.2	29184.2	30291	27992	30391.6	29101.8	30724.7	25519.3	23543.6	25559.9	24002.6	23099.3	22597.1	30353.8	29957	28688.3	27178.6	27754.7	26881.3	19425.9	20758.3	18717.1	19843.6	19650	18200.4	25633.3	27689.2	25014.1	28365.2	26625.5	26119.5
11.77_283.1915m/z	283.191	11.7678	neg	Curcumadiol	HMDB0038136	Lipids and lipid-like molecules	Prenol lipids	Sesquiterpenoids			52.4	64.9	M+FA-H	C15H26O2	-0.0976098	1873.26	1740.07	1894.86	1838.44	1690.54	1996.32	2139.29	1967.52	1962.3	500.068	724.876	488.775	566.151	506.415	417.077	524.176	438.841	477.908	426.265	374.636	301.132	343.208	337.412	606.014	319.842	340.655	581.949	648.483	303.398	553.902	401.819	424.919	314.247
13.02_299.2589m/z	299.259	13.0173	neg	DL-2-hydroxy stearic acid	35432	Lipids and lipid-like molecules	Fatty Acyls	Fatty acids and conjugates			52.4	67.6	M-H	C18H36O3	-0.86103	17907.1	16458	17487.7	19711.9	16896.1	17773.9	16597.7	14876.8	17212.8	14305.8	17128.5	17398.2	18782.2	15912.3	18079	15012.7	13787.9	11434	9978.73	10036.2	13174.2	13878.7	10514.8	13193.6	10783.7	11419.9	9847.58	3888.85	4919.06	3409.54	6417.9	4172.67	5713.25
3.66_237.1236m/z	237.124	3.66395	pos	ALANYL-dl-PHENYLALANINE	44266	Unclassified	Unclassified	Unclassified			52.4	68.3	M+H	C12H16N2O3	1.00167	10282.6	11367.3	13023.5	10305.4	11349	11285	10994	11236.4	10589.6	11347.4	11091.4	11874	11025.7	11075.6	11407.8	8285.94	10334.8	11221.3	9346.46	9594.16	9903.74	11465.4	10119.8	12253.2	11766.3	10361.2	10275.6	10371.6	13174.5	9741.29	14555.8	11150.9	11745.9
4.23_165.0182m/z	165.018	4.22712	neg	3,4-Methylenedioxybenzoic acid	88565	Organoheterocyclic compounds	Benzodioxoles	Unclassified			52.4	72.7	M-H	C8H6O4	-6.84441	18924.1	17947.2	16999.4	17837.5	17630.8	16980.4	18225.1	18044.5	17383.8	27085.9	21960.2	25689.2	25796.6	20998.7	23300.4	19376.4	19089.8	18231.1	18715.2	20018.9	19877.2	30685.8	32954.4	32053.5	29782.4	29565.5	29417.7	20245.6	21393.2	19955.1	18625.2	23014	18389.7
5.03_513.1762m/z	513.176	5.03182	pos	Isoswertisin 3''-O-(2'''-methylbutyrate)	LMPK12111001	Lipids and lipid-like molecules	Polyketides	Flavonoids			52.4	69.6	M+H-H2O	C27H30O11	1.31288	133433	131107	134143	133462	133688	150052	129215	136017	146060	587.962	1.03914e-06	1.03914e-06	444.652	255.843	228.708	74105.8	79913.3	91261.9	75039.6	67935.1	71059.1	1.03914e-06	260.567	205.461	218.438	191.888	131.803	57674.2	50992.4	32429.2	52415.5	45297.5	47444.7
5.46_225.1487m/z	225.149	5.45913	pos	(3S,5R,6R,7E)-3,5,6-Trihydroxy-7-megastigmen-9-one	HMDB0038736	Lipids and lipid-like molecules	Prenol lipids	Sesquiterpenoids			52.4	65.8	M+H-H2O	C13H22O4	0.827354	10663.7	11588.1	10525.7	9957.41	10843.7	11657.1	10386.5	9868.15	10422.9	9137.83	8508.16	8884.59	8609.31	8413.63	8028.58	12371.5	13415.9	14551.4	12214.5	11559.3	11781.7	5805.64	5952.87	5751.67	6154.47	5652.43	5267.33	9823.32	8528.29	7043.96	10997.2	10349.5	10314.6
5.75_135.1170m/z	135.117	5.74872	pos	p-Mentha-1,3,8-triene	91996	Lipids and lipid-like molecules	Prenol lipids	Monoterpenoids			52.4	65.3	M+H	C10H14	1.54733	11442.2	11134.6	11715.8	12274.5	11178.4	11856.5	11519.7	10985.7	11511.2	9385.32	8089.88	8074.09	7413.8	7865.97	7769.68	12461.5	15814.8	15328.6	15541.4	15636.9	15172.8	4938.12	4679.67	4580.17	4699.31	4976.63	4643.14	9723.15	8973.96	7977.66	9153.24	8488.57	8895.3
5.98_350.1945n	373.184	5.9796	pos	trans-p-Menthane-1,7,8-triol 8-glucoside	HMDB0034784	Organic oxygen compounds	Organooxygen compounds	Carbohydrates and carbohydrate conjugates			52.4	67.6	M+NH4, M+Na	C16H30O8	1.15905	14484.5	14391.5	14795.3	14497.6	15140.3	14926.5	15210	14658.3	15173.6	16316.6	12973.5	8642.84	8131.66	10654.8	8377.25	5320.77	6808.77	7652.07	5398.41	5206.26	4580.25	20427	18174.2	14352.8	16277	19343.3	14276.2	19066.2	15814.5	12069.2	14277.9	13309.2	13207.3
6.02_345.2281m/z	345.228	6.02143	neg	9-hydroperoxy-12,13-dihydroxy-10-octadecenoic acid	LMFA02000107	Lipids and lipid-like molecules	Fatty Acyls	Octadecanoids			52.4	65.6	M-H	C18H34O6	-0.475714	195888	191336	200888	201611	183523	211638	186162	212383	210688	154946	253066	218313	233942	196574	226008	263344	304764	305694	283975	254091	292924	53847.8	60918.3	54989.3	59018.2	61294.7	57482.1	53436.4	64641.3	59365.4	90666.4	95264	97782.4
7.25_290.1883n	291.196	7.25292	pos	Athanacalvic acid	LMFA01031032	Lipids and lipid-like molecules	Fatty Acyls	Fatty Acids and Conjugates			52.4	67	M+H-H2O, M+H	C18H26O3	0.368694	77522.3	81057.6	78481.5	80168.2	79535.2	87572.4	84693.5	83430.6	81316	51758.9	60806.2	62412	61665.9	68944.7	74118.7	86969	104421	107616	100298	91840.2	110703	61627.1	59911.9	68581.1	67056.5	69427.4	67470.6	69697.6	72521.1	61289.4	90392.8	85542.4	89494.5
7.89_329.2324m/z	329.232	7.8927	pos	ascr#20	LMFA13040031	Lipids and lipid-like molecules	Fatty Acyls	Fatty acyl glycosides			52.4	66.4	M+H-H2O	C18H34O6	0.573216	10398.9	9999.2	10092.8	9792.06	9377.33	9591.28	9768.45	9093.09	9318.85	4579.51	6296.08	6173.8	6239.69	6453.48	7246.15	14541.8	18382.9	17754.7	18220.4	19022.1	17780.4	2430.25	2616.03	2602.47	2921.95	2681.07	2685.35	3539.75	3538.81	2669.42	4830.35	4216.68	4878.42
8.18_344.2435m/z	344.243	8.1768	pos	16-D1c-PhytoP	LMFA02030037	Lipids and lipid-like molecules	Fatty Acyls	Octadecanoids			52.4	66.4	M+NH4	C18H30O5	0.930999	11355.8	11245	11313.6	10968.9	10187.8	10900.8	10300.9	10464.7	10721.4	12374.9	14222.8	12879.7	12839.2	12609.3	13594.3	18119.4	21889.3	20608.6	18220	15961.5	18398.5	5465.49	5288.07	5281.71	6059.77	5225.06	4808.66	6028.01	5580.43	4456.31	10351.2	7927.3	8883.53
8.86_432.2384m/z	432.238	8.8559	pos	Clausarinol	HMDB0041407	Phenylpropanoids and polyketides	Coumarins and derivatives	Pyranocoumarins			52.4	67	M+NH4	C24H30O6	0.74833	352201	324673	405041	409313	321495	342248	341902	389291	378177	219592	259494	179444	182780	222617	234697	206469	279034	221374	205480	206470	234448	386547	270925	456624	306456	305676	267034	318626	387398	374257	268556	218973	272091
8.97_313.2385m/z	313.239	8.96513	neg	18-hydroxy-9R,10S-epoxy-stearic acid	LMFA02000003	Lipids and lipid-like molecules	Fatty Acyls	Fatty acids and conjugates		C19620	52.4	65.2	M-H	C18H34O4	0.296123	403837	435316	421235	422169	469385	426234	415407	449168	407770	444799	502592	640744	559158	590235	1.7055e+06	537153	347493	356952	446995	531927	437790	523290	581403	434219	566282	1.85874e+06	640954	427541	579627	546449	532680	1.95249e+06	502527
9.26_593.1303m/z	593.13	9.25805	neg	3''-O-Caffeoylcosmosiin	HMDB0037345	Phenylpropanoids and polyketides	Flavonoids	Flavonoid glycosides			52.4	63.5	M-H	C30H26O13	0.429529	174294	134811	177082	170686	142359	137327	141797	156755	167120	95232.8	94438.7	84083.9	103123	84035.3	189576	88513.7	91015.6	78364.7	70421.6	104830	90015.7	87870.8	82277.9	88543	94477.3	194104	88023.7	90599.1	71044.3	88359.2	79426	190539	75733.9
9.83_241.1441m/z	241.144	9.82863	neg	7-dodecynoic acid	LMFA01030470	Lipids and lipid-like molecules	Fatty Acyls	Fatty Acids and Conjugates			52.4	65.7	M+FA-H	C12H20O2	-2.0654	24625.1	22784.8	25700.6	25088.3	20668.3	23471	26439.9	21019.2	25020	1442.55	708.982	641.185	636.494	697.301	519.097	695.731	653.633	716.579	529.002	708.497	611.2	670.619	872.206	726.607	919.722	779.189	747.793	1024.71	1035.5	1237.31	1300.63	980.185	882.911
9.98_350.2326m/z	350.233	9.98337	pos	PGJ3	LMFA03010180	Lipids and lipid-like molecules	Fatty Acyls	Eicosanoids			52.4	68	M+NH4	C20H28O4	0.0647074	11457.7	15768.3	15422.1	16206.8	15075.3	15682	15291	14835.4	14183.6	11769.4	11404.2	12598.2	11564.2	12920.1	12688.6	8063.79	10532.2	9878.94	9482.03	7858.44	10247.3	33606.8	34566.6	35417.8	34614.1	30468.5	28890.8	19263.1	16872.5	13533.1	22463.3	19273.2	24265.7
0.79_192.0259n	191.019	0.789133	neg	Isocitrate	3328	Organic acids and derivatives	Carboxylic acids and derivatives	Tricarboxylic acids and derivatives		C00311	52.3	68.1	M-H2O-H, M-H	C6H8O7	-5.48208	1.04532e+07	1.03763e+07	9.68128e+06	1.00757e+07	1.05491e+07	9.50717e+06	1.05641e+07	1.03002e+07	1.06078e+07	1.93766e+07	1.66963e+07	1.71111e+07	1.64443e+07	1.56293e+07	1.65256e+07	1.0013e+07	9.5195e+06	1.04319e+07	9.84087e+06	9.752e+06	1.01128e+07	1.21561e+07	1.30468e+07	1.15926e+07	1.16349e+07	1.26012e+07	1.29e+07	9.84409e+06	1.01079e+07	1.05295e+07	8.19428e+06	7.93764e+06	9.00115e+06
10.71_590.4549n	573.452	10.7113	pos	DG(i-13:0/20:4(5Z,8Z,11Z,14Z)-OH(20)/0:0)	HMDB0298525	Unclassified	Unclassified	Unclassified			52.3	66.8	M+H-H2O, M+H	C36H62O6	0.521456	17171.4	15008.6	14940.3	15494.6	14169.9	17155.6	15000.7	13047.1	14829.3	2865.53	8886.33	8915.24	9729.94	9479.15	7692.13	6583.68	13238.2	15280.4	6932.61	3821.14	12220.1	74426.4	74187.5	82572.7	74757.1	56545	60841.1	32277	29835.7	15702.4	56978.4	39927.7	48759.3
10.86_271.2422m/z	271.242	10.8638	pos	15-hydroxycembra-1,3,7,11-tetraene	LMPR01040116	Lipids and lipid-like molecules	Prenol lipids	Isoprenoids			52.3	65.9	M+H-H2O	C20H32O	0.639753	3841.32	4101.96	3814.83	3976.08	3747.37	3988.57	3386.8	3541.28	3705.8	1.03914e-06	37.2355	33.5642	45.3378	47.02	1.03914e-06	1.03914e-06	95.0601	121.299	1.03914e-06	43.2048	55.0799	132.611	94.0733	138.081	143.549	146.113	126.29	253.312	396.581	200.81	256.261	209.559	294.073
2.43_233.1499m/z	233.15	2.43325	pos	Thr-Leu	HMDB0259044	Organic acids and derivatives	Carboxylic acids and derivatives	Amino acids, peptides, and analogues			52.3	66.9	M+H	C10H20N2O4	1.26714	20579.5	19437.2	20556.2	20012.7	20591.2	21442.2	20198.3	19957.6	20519.4	12321.9	12938.8	13283.2	13145.7	13992.6	15731.7	18558	22766.5	22963.5	23161.3	23594.3	23236.3	7616.83	7582.65	7956.67	7677.64	8326.28	8153.97	10727.4	10347.6	10468	12206.2	10854.7	11428.9
4.59_239.1286m/z	239.129	4.58757	neg	Cucujolide IX	LMFA07040037	Lipids and lipid-like molecules	Fatty Acyls	Fatty esters			52.3	64.7	M+FA-H	C12H18O2	-1.58077	3204.46	3246.59	3159.78	3720.38	3285.8	3109.78	3107.58	3146.23	3161.71	1931.86	1653.54	1613.62	1648.8	1585.38	1688.63	1950.51	1769.59	1719.31	1843.19	2015.27	1844.17	682.595	985.86	867.399	792.959	899.069	868.407	1721.54	1577.2	1995.78	1786.34	1995.94	1736.56
5.15_333.1554m/z	333.155	5.14563	neg	ascr#13	LMFA13040037	Lipids and lipid-like molecules	Fatty Acyls	Fatty acyl glycosides			52.3	65	M+FA-H	C14H24O6	-0.435499	43443.7	49095.8	43561	46145.5	42146.5	54778.3	38868	42375.2	41097.2	32272.9	35984.4	48524.7	41372.8	39698.6	31611.3	17484.1	20007.7	23066.1	15348.4	12540.3	18719.3	85266.5	90015.1	95322.4	78870.1	80917.6	70489.7	37692.7	47534.7	25680.5	47371.2	37605.8	33589.4
5.83_241.1076m/z	241.108	5.82717	neg	Loliolide	HMDB0302428	Organoheterocyclic compounds	Benzofurans	Unclassified			52.3	65.5	M+FA-H	C11H16O3	-2.53578	150658	143834	146499	147123	145941	145524	145262	145599	146754	105165	99213	132439	102183	91799	68971.7	87584.8	93742.2	97042.2	74552.6	73618.1	92736.2	140614	139534	147238	116078	111123	128083	158211	163036	98041.2	116128	92177.8	102191
6.54_256.1674n	301.166	6.54177	neg	(6S,8Z)-6-Hydroxy-3-oxotetradecenoic acid	HMDB0062364	Lipids and lipid-like molecules	Fatty Acyls	Fatty acids and conjugates			52.3	64.3	M-H, M+FA-H	C14H24O4	-0.0938372	139976	140411	134909	124898	133191	148871	150934	125627	139822	44486.2	47709.9	60970	52849.3	52333.5	52253.7	45298	48681.2	48430.4	43297.3	59538.7	46050.9	83375.7	76679.7	91467.4	83093.9	76479.4	99533.3	54561.2	64135.4	55163.1	58515.9	54199.7	59241.6
10.00_370.2589m/z	370.259	10.0027	pos	D17 PGE1	LMFA03010143	Lipids and lipid-like molecules	Fatty Acyls	Eicosanoids			52.2	64.9	M+NH4	C20H32O5	0.364515	22800.6	22724.3	22479.1	23901	23251.1	24729	22506.4	23903.1	23306.7	13963.5	18642.9	18797.3	17467.8	16531.1	17058	12613	17030.1	18114.7	12808.3	10332.6	15144.1	29236	29963	32961.6	30642.6	27452.4	27116.7	26470.2	22969.1	16482.1	31641.7	28877.4	32488.7
10.25_354.2397n	337.236	10.2548	pos	PGH1	36118	Lipids and lipid-like molecules	Fatty Acyls	Eicosanoids			52.2	69.9	M+H-H2O, M+Na	C20H34O5	-2.6807	26225.4	27570.7	26062	26844.9	27369	29262.7	27904.7	28864.5	27072.6	16478.8	20499.6	23259.7	23088.8	21546.1	44341	30618.1	38141.4	36629.2	36644.3	34715.3	37995.2	14270.8	15716.9	13570.8	14770.6	35816.6	14648.1	15322.3	16547.1	12935.2	17595.4	38076.5	17848.5
10.37_308.1988n	331.188	10.3683	pos	ent-16-J1-PhytoP	LMFA02030071	Lipids and lipid-like molecules	Fatty Acyls	Octadecanoids			52.2	66.4	M+H, M+Na, M+H-H2O	C18H28O4	0.21516	158737	165358	159508	153615	164050	165155	162054	163362	162355	141902	154683	160705	152778	149500	148776	75984.8	90297.5	90280.9	70012.6	63117.7	77472.5	395191	395019	418400	399354	370023	333654	242957	232114	133900	280296	258687	263227
3.45_252.1114n	253.119	3.45457	pos	Tyrosyl-Alanine	HMDB0029098	Organic acids and derivatives	Carboxylic acids and derivatives	Amino acids, peptides, and analogues			52.2	64.7	M+H-H2O, M+Na, M+H	C12H16N2O4	1.42326	45862.4	45380	45496.9	47737.7	44694.6	47272.2	46230.8	44447.7	45354.8	35509.2	36734.7	38555.4	39465.6	40049	43637.1	45341.3	52944.7	53601.5	50180.9	51130.2	53892.9	23984.3	24088.2	26170.6	25254.7	25166.5	24415.3	33201.1	35471.2	30106.1	41803.8	38635.9	40920
4.28_325.1134m/z	325.113	4.28472	pos	Melibiose	Melibiose	Organic oxygen compounds	Organooxygen compounds	Carbohydrates and carbohydrate conjugates	***		52.2	66.4	M+H-H2O	C12H22O11	1.26201	53263.4	53549.3	55019.2	56231.8	53251.1	57057.9	54278.7	54174.4	55598.6	36081.9	32958.9	31991.1	32097.5	31314	34962.9	38458.6	43478.6	45672.3	40663.5	39984.9	42639.3	18673.7	20567.8	19745.8	17607.3	21884.7	18211.4	25077.4	22952.8	21731.2	24439.1	23327.2	23435.3
4.45_465.1035m/z	465.103	4.4509	neg	Glucodistylin	95974	Phenylpropanoids and polyketides	Flavonoids	Flavonoid glycosides			52.2	65.3	M-H	C21H22O12	-0.812548	8053.96	7229.94	7585.72	7457.78	8563.95	7919.53	7485.16	7619.02	8364.2	30900.3	28828.7	28337.8	26887.7	30319	28917.3	1152.79	1132.69	913.748	1398.79	1221.75	1300.86	27306.7	27605.9	26240.5	28739.6	25282.1	25971	1212.85	1232.27	1183.82	972.305	1244.14	944.804
6.54_284.1626n	285.17	6.54113	pos	2-Hydroxy-4-[(1R)-1-hydroxy-8-methyl-6-oxononyl]-3-methyl-2H-furan-5-one	HMDB0258463	Lipids and lipid-like molecules	Fatty Acyls	Fatty alcohols			52.2	64.6	M+H-H2O, M+H	C15H24O5	0.621923	82376.8	82097.4	82572.8	89312.2	84352.5	86301.8	84381.5	84061.2	81343.6	22034.8	27007.4	27190.1	26263.6	23992.7	26869.5	26134.1	31581.1	33439.5	30329.9	28935.5	31584.9	39496.8	44652.5	49541	46175	42894	42092.9	31417.2	33207	29531.7	31452.3	28564.3	35961.3
7.46_229.1440m/z	229.144	7.46012	neg	2-hendecenoic acid	LMFA01030034	Lipids and lipid-like molecules	Fatty Acyls	Fatty Acids and Conjugates			52.2	65.7	M+FA-H	C11H20O2	-2.78086	36189.6	30188.9	29444.7	29637.5	31020.6	31304	35873.9	37308.5	34787.9	11726	12342.7	12537.7	12667.5	13403.1	20564.2	17412.9	19971.9	19094.1	21553	24011.3	23337.7	9272.13	10119.5	9772.92	8607.32	14761.4	9692.25	12252.9	14941.5	12634.2	13497.6	19904.7	13496.7
7.83_660.2800n	643.277	7.83422	pos	Taccalonolide B	LMST01160035	Lipids and lipid-like molecules	Steroids and steroid derivatives	Sterols			52.2	67.7	M+H-H2O, M+Na	C34H44O13	2.79678	11097.4	10728.8	10757.2	11767.9	12514.9	13299.4	11992.1	11908.2	12255.7	9.87373	10.2786	0.508047	1.03914e-06	2.97556	1.03914e-06	1.03914e-06	1.03914e-06	1.03914e-06	11.3332	2.80279	1.11937	248.967	277.633	178.901	87.3569	1.03914e-06	155.887	4.93036	7.11166	1.03914e-06	4.01612	63.6264	1.03914e-06
8.08_333.2038m/z	333.204	8.08145	pos	PGB3	36190	Lipids and lipid-like molecules	Fatty Acyls	Eicosanoids			52.2	74.8	M+H	C20H28O4	-6.82703	26250.4	25509.7	26112.8	27111.1	25511	27036.8	26804.7	27589.1	27223	13378.1	18281.6	18559.3	20355.2	19923.8	21137.6	22739	31437.9	31974.1	29387.3	24644.3	33734.6	26658	28857.7	30366.3	27620.8	28122.4	25690.5	24633.8	20841.1	22264.1	33090.9	30524.8	32502.6
9.46_250.1572n	233.154	9.46098	pos	Hydroxyvalerenic Acid	985729	Lipids and lipid-like molecules	Prenol lipids	Sesquiterpenoids			52.2	65.1	M+H-H2O, M+H	C15H22O3	1.18714	15862.3	16287.1	16042	16514.3	16119.5	16620.3	16110.6	16849.3	16378.3	16191.4	15756.3	17941.6	17191	17190.8	16897.1	17416.3	20740.8	20932.4	17150.7	15306.4	18498.1	12810.2	12662.2	13238.5	13549.6	12444.8	11998.4	14945.4	14000.7	12572	17556.7	16371.2	17223.7
9.73_314.2457n	313.238	9.72703	neg	9,10-Epoxyoctadecanoic acid	HMDB0061650	Lipids and lipid-like molecules	Fatty Acyls	Fatty acids and conjugates		C19620	52.2	64	M-H2O-H, M-H	C18H34O4	-0.08662	489782	491620	577283	557611	543948	493374	576134	513760	521591	387329	469933	519694	506960	563189	1.35773e+06	649707	562216	580947	774067	752934	650988	462491	491214	413535	465117	1.19652e+06	533311	505615	640943	717298	687889	1.47849e+06	639096
11.28_269.2122m/z	269.212	11.2795	neg	16-hydroxy-5-hexadecenoic acid	LMFA01050271	Lipids and lipid-like molecules	Fatty Acyls	Fatty Acids and Conjugates			52.1	63.9	M-H	C16H30O3	-0.207526	34297.6	33939.4	31291.8	33298.4	34943.3	30816.5	31477.1	34565.3	32739.4	24272.2	23670.6	26381	23180.5	24490.8	21475.8	28458.5	27026.8	27814.9	26291.7	26766.3	26123.6	27972.8	24888.5	25117.2	25282.6	24950.2	22377	20602.2	17995.6	17227	21865.5	20940.3	18034.2
11.60_306.2196n	329.209	11.5985	pos	1,17-dihydroxy-androstan-3-one	LMST02020111	Lipids and lipid-like molecules	Steroids and steroid derivatives	Steroids			52.1	63.7	M+Na, M+K, M+H	C19H30O3	0.24514	316038	348234	405187	321071	300657	342043	307792	302289	385718	350598	333359	206868	210216	313576	186536	256826	393508	354643	430813	333434	339598	241722	134906	139797	141353	93627.6	137714	376556	368702	216751	362486	137631	205041
3.89_295.1658m/z	295.166	3.88885	pos	Tyrosyl-Leucine	Tyrosyl-Leucine	Organic acids and derivatives	Carboxylic acids and derivatives	Amino acids, peptides, and analogues	***		52.1	68.8	M+H	C15H22N2O4	1.85228	15255.5	16290.2	16230.2	16127.8	16313.4	16773.5	16193.8	15543.8	16006.2	14722.3	15312.7	15957.7	16666.5	17041.3	17784.3	13950.7	16559.2	16531	16986.5	16245.9	18252.3	11998.3	11268.1	12474.4	13297.7	11771.9	12557.5	14897.5	14779.5	12986.1	16307.6	13929.3	15277.5
4.28_189.1276m/z	189.128	4.28472	pos	9-Hydroxymegastigma-4,6,7-trien-3-one	HMDB0303053	Lipids and lipid-like molecules	Prenol lipids	Sesquiterpenoids			52.1	63.8	M+H-H2O	C13H18O2	1.00807	14430.2	14975.3	15015	15105.7	14679.6	15109.5	14555.5	14472.8	15907.4	10694.4	10303.4	9833.99	9594	9479.99	10882.1	9312.59	10868.4	11715.5	9893.19	11080	11574.9	15559.7	16230.3	16862.9	16243.8	18309.3	15677.2	14356.1	13100.3	13905.1	12550.4	12010	12850.4
4.72_173.0808m/z	173.081	4.71952	neg	Suberic acid	4243	Lipids and lipid-like molecules	Fatty Acyls	Fatty acids and conjugates		C08278	52.1	70.2	M-H	C8H14O4	-6.56254	14528.1	14454.9	15160.9	14626.6	15427	15001.8	14955.1	14936.9	15366.3	12237.3	12278.6	14017.3	12569.6	11506.9	13178.4	11896.4	11922.8	11425.2	11619.3	12038	12007.5	13110.8	13567.2	12707.7	13038	14095.6	13373.8	12674.8	11673.3	12501.8	12143.2	12793.5	11703.4
4.80_405.1766m/z	405.177	4.79662	neg	1-O-(8R-hydroxy-8-methyl-3Z,9-decadienoyl)-beta-D-glucopyranose	LMFA13010039	Lipids and lipid-like molecules	Fatty Acyls	Fatty acyl glycosides			52.1	64.7	M+FA-H	C17H28O8	0.0620747	55978.9	54375	57381.5	56687.4	55355.4	56177.7	56089.6	54201.7	56393.6	45111.9	52687.7	65177.7	53465.1	48979.9	48240.8	24424.6	25310.1	26620	25094.6	26230.9	27946.2	67887.3	73906.3	79157.9	70162.5	63776.9	74363.6	39304.5	42931.9	34127.8	40118.4	35117.5	40211.7
5.12_229.1438m/z	229.144	5.12085	neg	Cladosporacid B	LMFA01050582	Lipids and lipid-like molecules	Fatty Acyls	Fatty Acids and Conjugates			52.1	66.4	M-H	C12H22O4	-3.06284	97285.4	146992	101726	140349	130203	124597	100691	115693	98331.9	15008.8	20007.1	17233.3	23648.5	19087.9	20866.3	289206	243303	235361	282687	326151	237019	17101.5	13176.7	12695.5	13091.2	13812.8	10770.6	49651.4	51490.1	57273.9	58492.1	57540.2	60465.8
7.56_267.0662m/z	267.066	7.55827	neg	Formononetin	Formononetin	Phenylpropanoids and polyketides	Isoflavonoids	O-methylated isoflavonoids	***	C00858	52.1	65	M-H	C16H12O4	-0.354158	1751.38	1512.3	1642.7	1756.68	1716.76	1702.59	1997.89	1856.46	1438.45	619.338	807.186	907.627	881.271	772.39	1181.54	792.088	1836.54	789.266	810.189	2055.27	2911.13	1400.83	4889.72	1604.02	1595.01	1509.02	1647.73	776.408	915.519	529.73	154.35	148.032	234.062
8.99_306.1834n	329.173	8.99258	pos	5'-Carboxy-gamma-chromanol	HMDB0012799	Organoheterocyclic compounds	Benzopyrans	1-benzopyrans			52.1	64.9	M+H-H2O, M+Na, M+H	C18H26O4	0.959401	54840.6	56789.8	56532.6	55637.6	57979.4	59959.6	56205.9	56466.8	56467.8	40680.8	43925.5	44916.5	46434.5	45343	45411.9	44941.7	55619.1	57605.6	49301.5	40257	53180.4	70567.5	68821.5	71994.6	68858.3	67766.9	62307.3	56475.1	51811.9	45057.9	71776.2	66399.4	69269.3
9.69_313.2374m/z	313.237	9.69378	pos	9-oxo-13-hydroxy-11-octadecenoic acid	LMFA02000248	Lipids and lipid-like molecules	Fatty Acyls	Octadecanoids			52.1	64.3	M+H	C18H32O4	0.337127	7661.14	8412.84	6849.28	7337.41	7523.64	7555.55	6660.27	6790.03	6291.29	7550.22	9566.44	10901.8	10038.5	10304.7	6738.86	9880.58	6818.92	6920.86	8859.91	10291.3	10038.3	10091.1	10947	7814.02	10754.3	7337.1	11079.3	8289.7	10970.2	8586.19	10838.5	8119.17	9185.04
10.98_444.3090m/z	444.309	10.9761	pos	Aminopentol	HMDB0248328	Organic nitrogen compounds	Organonitrogen compounds	Amines			52	63.7	M+K	C22H47NO5	0.993957	8669.09	7502.57	9933.01	9709.87	6723.01	5535.48	7078.71	7659.27	7396.14	5249.56	4745.91	4553.34	4379.71	4108.71	4105.86	3450.97	6127.96	6729.72	4642.8	4183.07	4047.05	5858.92	5719.52	6946.51	5803.14	6671.64	4062.02	6283.97	6894.94	5755.2	4901.26	5297.27	5408.62
11.12_269.2474m/z	269.247	11.1179	pos	17-hydroxy-heptadecanoic acid	LMFA01050053	Lipids and lipid-like molecules	Fatty Acyls	Fatty Acids and Conjugates			52	65	M+H-H2O	C17H34O3	-0.521167	3918.49	4291.09	3639.06	3903.94	3821.81	3845.84	3840.16	3304.2	3445.34	5663.75	2217.19	5491.89	3501.48	2672.54	2114.52	2792.7	3468.02	3397.59	3368.34	2107.63	4233.84	3969.78	3561.37	2927.62	3652.3	2989.03	8416.63	3060.63	2596.96	2912.96	2498.94	9570.29	2407.73
11.60_274.1934n	275.201	11.5985	pos	6-[1]-ladderane hexanoic acid	LMFA01140085	Lipids and lipid-like molecules	Fatty Acyls	Fatty Acids and Conjugates			52	67.5	M+H-H2O, M+H	C18H26O2	0.30929	27754.6	31251.2	38789.1	29735.2	27415.5	31654.5	29269.5	28379.4	34672.9	33355.2	33460.3	20757.2	20431.1	31674.1	19833	23421.6	38607.1	35548.3	42412	32399.5	33726.1	25813.6	15917.7	15991.6	16790.7	12248.4	16364.3	37461.8	38789.6	21858.1	36599	16870.4	23760.6
2.43_217.1188m/z	217.119	2.42698	neg	Serylleucine	HMDB0029043	Organic acids and derivatives	Carboxylic acids and derivatives	Amino acids, peptides, and analogues			52	73.8	M-H	C9H18N2O4	-2.62122	50877	50636.6	51687.1	47746.3	49450.7	48592.7	49572.4	50169.4	50239.1	43025.9	49373.1	50185.1	51136.2	52428.7	56034	60016.6	60841.2	60412.2	65766.2	67564.3	65452.1	29846.3	29378.4	29930.6	29399.9	31503.9	29601.3	36969.3	41055.5	38289.4	45591.4	42379.1	44518.4
3.93_414.1168n	415.124	3.92713	pos	5-(3',4',5'-trihydroxyphenyl)-gamma-valerolactone-O-methyl-4'-O-glucuronide	HMDB0060027	Organic oxygen compounds	Organooxygen compounds	Carbohydrates and carbohydrate conjugates			52	63.8	M+H, M+Na	C18H22O11	1.50917	67552.4	64981	68463.5	69816.5	65279.6	66433.6	70221	69142.8	66583.1	36386.7	28675.9	23798.6	26471	27349.4	29446.7	88889.4	99407.6	103243	90258.8	94103.5	91025.8	18320.9	18333.7	17766.8	19101.9	22061.6	16810.6	42020.1	37189.6	41334.5	36077.2	36753.2	37492
4.70_399.1078m/z	399.108	4.70075	pos	Genistein 4'-rhamnoside	HMDB0033651	Phenylpropanoids and polyketides	Isoflavonoids	Isoflavonoid O-glycosides			52	67.8	M+H-H2O	C21H20O9	0.928811	29071.6	31351.1	28666.1	30488	30840.8	31994.5	31468.9	29939.9	31662.1	16870.5	14668.8	11966.3	13813.4	14955.4	18285.8	26962.5	27274.2	29537.5	23882	24077.7	28574.9	13415	10956	11649.2	10732.1	14181.2	10399.6	32314.7	28333.9	21142.9	30409.5	25484.7	27414
4.72_964.2488n	965.256	4.71873	pos	Kaempferol 3-O-hydroxyferuloylsophoroside 7-O-glucoside	44184428	Unclassified	Unclassified	Unclassified			52	63.9	M+H, M+Na	C43H48O25	0.37183	222903	219991	233158	232470	220943	231833	204597	206033	221318	209766	184944	183195	183522	190698	202873	39930.7	52024.3	60422.3	59000.6	46159.7	50682.7	338154	334781	327761	361568	357612	325992	42121.3	40878.7	47061.8	25475.1	28060.6	23342.7
6.48_329.2324m/z	329.232	6.4827	pos	oscr#20	LMFA13040084	Lipids and lipid-like molecules	Fatty Acyls	Fatty acyl glycosides			52	64.6	M+H-H2O	C18H34O6	0.380096	2363.91	2463.96	2638.65	2345.22	2342.67	2530.38	2350.64	2519.34	2709.52	1056.9	1580.85	1499.71	1461.82	1438.47	1648.17	3145.02	4010.45	3530.17	3462.71	3487.38	4034.34	164.226	124.693	152.642	224.987	165.205	165.449	357.113	273.683	266.213	543.261	445.274	464.253
7.93_271.2747m/z	271.275	7.93175	pos	Obscuraminol C	LMSP01080074	Lipids and lipid-like molecules	Sphingolipids	Sphingoid bases			52	64.5	M+NH4	C16H31NO	1.09253	565.858	636.084	638.712	655.443	425.223	675.501	570.218	617.888	667.12	91.5288	338.6	31.7606	786.846	35.2552	2273.71	368.698	56.6802	514.997	935.331	0.131521	437.131	0.167884	20022.3	1578.77	219.419	350.836	38.291	54.1969	42.0314	329.925	0.146089	38.625	560.149
8.25_942.5183n	941.511	8.2516	neg	Soyasapogenol B 3-O-[a-L-rhamnosyl-(1->4)-b-D-galactosyl-(1->4)-b-D-glucuronide]	HMDB0041244	Lipids and lipid-like molecules	Prenol lipids	Terpene glycosides			52	61.3	M-H, M+FA-H	C48H78O18	-0.574061	1.77441e+06	1.93208e+06	1.60582e+06	1.82165e+06	1.94785e+06	1.75562e+06	1.88086e+06	1.83127e+06	1.77775e+06	3.56091e+06	2.22611e+06	2.94153e+06	1.80617e+06	2.45722e+06	3.05519e+06	3.79486e+06	2.95716e+06	3.6143e+06	3.13647e+06	3.78433e+06	3.32496e+06	4.48895e+06	5.45123e+06	5.67337e+06	6.16847e+06	4.29347e+06	4.30314e+06	1.5251e+06	2.20446e+06	1.46523e+06	2.05127e+06	2.16055e+06	1.89181e+06
8.84_256.1673n	255.16	8.83575	neg	5-Nonyltetrahydro-2-oxo-3-furancarboxylic acid	HMDB0030993	Organoheterocyclic compounds	Lactones	Gamma butyrolactones			52	64.6	M-H2O-H, M-H	C14H24O4	-0.778785	7287.1	7126.25	6402.73	7109.91	8361.36	7369.46	6578.94	6640.07	6720.44	3040.31	3735.97	4840.81	3931.67	4405.94	3734.19	4680.59	5461.11	5190.28	5170.82	4752.3	5457.94	6402.86	6438.23	7138.39	6119.64	5939.02	5424.06	5076.28	4776.96	5461.13	5704.8	6005.42	5345.33
9.48_327.2170m/z	327.217	9.48027	pos	(9Z,11E)-12-((3S,5S)-5-((S)-1-hydroxypropyl)-1,2-dioxolan-3-yl)dodeca-9,11-dienoic acid	LMFA02050002	Lipids and lipid-like molecules	Fatty Acyls	Octadecanoids			52	65.4	M+H	C18H30O5	1.09136	9502.44	9111.04	9540.75	9495.53	9324.63	9436.45	9245.93	8933.04	9168.77	9927.06	12169.3	12168.2	11667.9	9692.5	8624.65	10378.2	11815.2	11922	8799.32	6929.23	10628.8	9495.16	9757.3	10228.5	9880.74	7983.49	8110.82	6125.16	5482.17	5003.68	9131.6	8644.56	9367.86
9.90_263.1652m/z	263.165	9.90295	neg	dinor-12-oxo PDA	LMFA02010018	Lipids and lipid-like molecules	Fatty Acyls	Octadecanoids			52	63.6	M-H	C16H24O3	-0.384474	32917.3	34382.6	33853.2	37533.9	35508.2	36437.2	40309.9	38957.4	39053	33772.3	31917.2	25964.2	32093.5	33866.6	33473	23879.1	29929.5	25196.8	31521.9	30660.4	25577.1	33329.4	33634.2	32653.8	34466.3	40536.5	36438.8	33900.6	32985.8	39331.1	30456.7	33596	28081.4
0.73_190.0956n	173.092	0.728983	pos	N-(gamma-Glutamyl)ethanolamine	HMDB0039222	Organic acids and derivatives	Carboxylic acids and derivatives	Amino acids, peptides, and analogues			51.9	65	M+H-H2O, M+H	C7H14N2O4	1.08133	172121	176246	175055	175562	159896	190397	174816	177250	173644	92113	88685.8	78511.5	79381.2	79098.7	82922.1	82913.7	94471.7	89975.5	89127.1	82102	83175.3	150219	149018	148069	149607	157112	139131	261097	251742	240655	217351	200362	190647
1.54_263.1605m/z	263.16	1.53983	pos	(R)-2-(4-(Tert-butoxycarbonyl)morpholin-3-yl)acetic acid	HMDB0247375	Organoheterocyclic compounds	Oxazinanes	Morpholines			51.9	64.6	M+NH4	C11H19NO5	1.38527	53993.7	53428.9	53953.7	52693.9	51630.2	54027.9	51312.1	49703.8	49769.1	26018.9	14859.3	12003.1	13082.8	13261.7	12905.8	37459.1	30546.1	37821.5	27399.3	33926.4	32874.3	14523	11243.7	10197.1	10723.7	13806.4	8912.58	60541.4	48813.6	55512.6	41397.6	39912.2	30215.4
10.14_366.3372m/z	366.337	10.1392	pos	(E,E)-3,7,11-Trimethyl-2,6,10-dodecatrienyl octanoate	LMFA07010547	Lipids and lipid-like molecules	Fatty Acyls	Fatty esters			51.9	66.2	M+NH4	C23H40O2	1.45836	2427.69	2598.7	2179.6	2422.32	2404.48	2687.62	2147.69	2503.86	2465.39	1149.32	1359.76	971.244	1004.12	1331.27	1775.39	971.404	1193.88	1134	1354.31	1169.03	1177.74	640.787	569.091	714.231	693.497	715.163	377.538	1418.92	1651.37	1164.36	1518.55	1516.24	1447.26
11.80_267.1965m/z	267.197	11.7957	neg	4-oxo-2E-hexadecenoic acid	LMFA01060230	Lipids and lipid-like molecules	Fatty Acyls	Fatty Acids and Conjugates			51.9	62.6	M-H	C16H28O3	-0.209192	17084.8	20957.4	19427.7	20483	19657	19459	22224.9	20148.6	22900.3	9003.35	10615.1	13534.4	10862	9878.35	9394.48	35057	37975.5	45633.9	35533	41219.4	40472	1461.23	1472.56	1394.7	1423	1323.8	1432.18	11443.5	10943.8	9124.13	13195.1	10744.8	13555.9
2.49_244.1300m/z	244.13	2.48628	neg	Asparaginylisoleucine	HMDB0028734	Organic acids and derivatives	Carboxylic acids and derivatives	Amino acids, peptides, and analogues			51.9	63.1	M-H	C10H19N3O4	-1.16001	27694	28095.5	28178.1	26968.4	28767	25886.2	26684	27111.6	27087.3	21169.2	24825.9	26477.8	26564.7	27066.9	29753.5	34595.8	34624.2	33050.1	36769.8	37250.5	38005.2	16263.3	17271.4	17484.2	17647.3	16878.7	16823.4	21337.3	22613.2	20610.3	25331.1	23828.6	25304.5
4.68_475.0878m/z	475.088	4.68338	neg	Coumestrol 3-O-glucoside	LMPK12090005	Lipids and lipid-like molecules	Polyketides	Flavonoids			51.9	65.1	M+FA-H	C21H18O10	-0.88228	31992	33906.7	32966.6	32774.4	33596.5	34339.3	32766.8	31850.4	33670.6	7876.87	5086.72	3719.63	4727.95	3810.87	4799.89	9431.15	10271.8	9769.31	7697.82	8335.91	7050.99	1966.3	1204.95	1595.42	1313.29	2796.51	616.849	1007.53	532.004	1236.51	589.599	703.267	1.03914e-06
4.85_275.1500m/z	275.15	4.85375	neg	Daumone	HMDB0250877	Organic oxygen compounds	Organooxygen compounds	Carbohydrates and carbohydrate conjugates			51.9	65.5	M-H	C13H24O6	-0.0976995	3070.64	2724.98	2941.68	3608.75	3141.28	2860.46	3776.2	3463.24	3055.2	3460.04	4414.63	4185.31	2862.35	3592.35	2469.7	3637.39	5001.09	5412	3651.7	4076.79	4439.23	225.985	310.862	299.505	525.122	446.688	238.192	1961.44	1269.07	1528.52	2139.47	813.711	1451.45
6.02_227.1280m/z	227.128	6.0183	pos	Tuberonic acid	LMFA02020007	Lipids and lipid-like molecules	Fatty Acyls	Lineolic acids and derivatives			51.9	64.4	M+H	C12H18O4	1.11206	10468.9	10429	10670.5	10959.2	10381.1	10488.4	10043.2	9978.32	10556.9	10402	10878.8	11082.2	10944.7	10955.4	10584.7	13824.3	16468.5	15090.8	13734.7	12568.6	14293.3	6358.03	6387.82	6292.81	6548.89	6407.81	5706.88	8797.88	8463.72	6471.19	9099.91	8299.25	8740.77
6.72_154.9891m/z	154.989	6.71795	neg	3-Chlorobenzoic acid	6311	Benzenoids	Benzene and substituted derivatives	Benzoic acids and derivatives			51.9	94.8	M-H	C7H5ClO2	-9.27549	26920.7	24778	26428.8	24098.7	24281	26037.6	24643.2	25507.1	23781	31289.3	24005	22742.6	22917.2	23708.2	23320.8	19643.9	19398.9	18959.8	19486.3	20097.3	19534.1	33351.8	29439.3	32298.4	32581.9	29347.4	30013.2	26493.8	25845.1	30319.9	22998.2	23978.8	22523.6
7.11_315.2175m/z	315.217	7.10877	neg	(+)-12-hydroxy-9Z-hexadecenoic acid	LMFA01050270	Lipids and lipid-like molecules	Fatty Acyls	Fatty Acids and Conjugates			51.9	63.5	M+FA-H	C16H30O3	-0.752002	19590.2	16282.7	20739.7	18413.9	19750	16817.6	16261	20736.9	20121.2	7624.86	16021.2	18248	16993.1	16610.6	18004	21825.2	19964.4	20062.6	24053.2	24989	26192.8	1531.37	1704.85	2955.43	2627.72	1871.18	2520.46	1591.61	2312.76	1859.49	2321.1	2161.73	2431.19
8.23_239.0593m/z	239.059	8.23225	neg	Propyl 1-(propylsulfinyl)propyl disulfide	HMDB0033071	Organosulfur compounds	Sulfoxides	Unclassified			51.9	70.5	M-H	C9H20OS3	-4.53314	14671	17202.1	17414.1	16921.4	18934.3	16756	18284.1	20138.2	20222.3	20220.7	27366.2	25182.1	21528.5	25265.5	18720.1	25586.5	19566.2	19384.5	20204.2	20637.2	19970.6	22604.9	20818.7	28287.1	21818	16970.4	22489.8	23197.5	21736.1	28289.9	21078.8	16200.4	20373.7
9.01_295.1914m/z	295.191	9.01303	neg	9Z,12Z,15Z-hexadecatrienoic acid	LMFA01031157	Lipids and lipid-like molecules	Fatty Acyls	Fatty Acids and Conjugates			51.9	62	M+FA-H	C16H26O2	-0.471749	35257.9	35838.8	37296	34772.8	37817.4	33425.4	32633.4	34575.3	39094	45438.6	67789	82277.4	82246.5	84587.6	99410.2	38673.6	47154.9	41676.4	47345.5	34060.8	42346.6	23418.7	23625	33647.3	28251.2	21422.9	27220.7	17182.7	17723.1	16277	20934.7	16920.9	19518.3
9.98_308.1990n	331.188	9.98337	pos	Methylgingerol	86546	Benzenoids	Benzene and substituted derivatives	Methoxybenzenes			51.9	63.9	M+H, M+Na	C18H28O4	0.670185	215780	226627	214438	217581	213594	220180	220426	216054	217182	177829	198169	206262	201820	203931	196891	114748	146740	146349	127591	111592	138553	464511	457118	488724	453821	431276	396326	279226	256677	189922	324155	312471	333169
0.63_146.1058n	147.113	0.629067	pos	L-Lysine	25	Organic acids and derivatives	Carboxylic acids and derivatives	Amino acids, peptides, and analogues		C00047	51.8	67.1	M+H, M+Na, M+H-H2O	C6H14N2O2	1.52954	706873	687882	687495	705166	675976	723650	676291	658361	694262	695588	669712	647730	627314	637535	659538	602950	701990	699956	624514	644473	619532	483385	494644	503822	497440	537206	470150	592856	564434	594050	668348	620457	649743
0.71_129.0427n	147.077	0.712583	pos	Pyrrolidonecarboxylic acid	Pyrrolidonecarboxylic acid	Organic acids and derivatives	Carboxylic acids and derivatives	Amino acids, peptides, and analogues	***	C01879	51.8	66.1	M+H, M+NH4	C5H7NO3	1.15671	3.35562e+06	3.31643e+06	3.31742e+06	3.43689e+06	3.1997e+06	3.41699e+06	3.19175e+06	3.29117e+06	3.32965e+06	2.04513e+06	1.85755e+06	1.78892e+06	1.73955e+06	1.75146e+06	1.80687e+06	2.26801e+06	2.76989e+06	2.65127e+06	2.40452e+06	2.45854e+06	2.34673e+06	2.42763e+06	2.31355e+06	2.39098e+06	2.46631e+06	2.48625e+06	2.25492e+06	3.76958e+06	3.54794e+06	3.49713e+06	3.55973e+06	3.34197e+06	3.42168e+06
0.76_175.1079m/z	175.108	0.760583	pos	N2-Acetylornithine	HMDB0003357	Organic acids and derivatives	Carboxylic acids and derivatives	Amino acids, peptides, and analogues		C00437	51.8	66.1	M+H	C7H14N2O3	0.912692	34625.6	34246.6	29921.3	29155.5	33777	31234.2	31064.3	30340.8	30888.5	69939	64120.4	66317	57961.4	63116.9	66178.6	41436.2	47217.7	42924.1	42950.7	38035.9	39607.9	25804.3	26466.7	24542.9	28242.1	30710.9	23208.3	36774.6	35570.2	37964.3	38283.6	33122.3	26238.6
1.79_297.1086m/z	297.109	1.78833	pos	Aspartyl-Tyrosine	HMDB0028765	Organic acids and derivatives	Carboxylic acids and derivatives	Amino acids, peptides, and analogues			51.8	64	M+H	C13H16N2O6	1.73168	16953.7	17029.6	17414.6	18154.8	17679.2	17675.8	17045.8	16957.1	17844.1	21935.3	22060.1	22707.7	22832.8	24216.9	25985.8	12203.6	14001.3	14432.8	12289.8	11522.8	13505.1	15591.1	15791.6	16977.9	16988	17477.8	16480.5	15748	15969	14091.4	17587.8	15828.5	17589.8
10.29_313.2384m/z	313.238	10.2895	neg	9,10-Epoxy-18-hydroxy-octadecanoic acid	HMDB0302107	Lipids and lipid-like molecules	Fatty Acyls	Fatty acids and conjugates		C19620	51.8	62.7	M-H	C18H34O4	-0.152338	282715	277075	295551	297725	314090	283368	301063	294970	288962	403695	365759	387251	395070	378883	512474	367881	326660	324884	335335	385536	346210	437346	463075	456331	475817	587113	493710	428465	414064	449025	417374	565545	410131
2.93_246.1219n	247.129	2.93383	pos	Aspartyl-Leucine	HMDB0028757	Organic acids and derivatives	Carboxylic acids and derivatives	Amino acids, peptides, and analogues			51.8	62.5	M+H, M+Na	C10H18N2O5	1.15478	46818.6	45466.8	46317.1	47855.4	45745.2	47606.6	47353.7	46323.7	45484.8	38389.4	43046.6	47859.6	48395.4	47302.3	52469.3	32886.8	42815.1	40897.6	39640.9	38470.9	43938	35092.5	36171.7	38306.9	38650.6	38851.8	37635.1	35424.9	37276.7	30692.9	42322.7	36866.8	39247.6
3.46_771.1995m/z	771.2	3.45817	neg	Quercetin 3-O-glucosyl-rutinoside	HMDB0041771	Phenylpropanoids and polyketides	Flavonoids	Flavonoid glycosides			51.8	61.8	M-H	C33H40O21	0.755378	19935.4	20657.9	19897.6	20114	21001.4	19187.3	19276.5	20501.5	20701.7	93268.4	93963.6	94725.9	93848.6	93425.8	98055.4	1.03914e-06	1.03914e-06	1.03914e-06	1.03914e-06	1.03914e-06	1.03914e-06	59276.5	59622.8	60683.5	60724.4	65077.5	64243.8	1.03914e-06	1.03914e-06	1.03914e-06	1.03914e-06	1.03914e-06	1.03914e-06
3.59_474.1741m/z	474.174	3.58935	pos	Mefox	HMDB0247400	Organic acids and derivatives	Carboxylic acids and derivatives	Amino acids, peptides, and analogues			51.8	66	M+H	C20H23N7O7	2.05489	37429.9	34507.6	36831.6	36311.7	35734.8	39814.3	36202.6	37445.1	38133.9	29097.1	26107.7	26634.1	25946.4	24999.9	26984	32974.5	36312.8	36841.6	32822.9	34979	37189.5	30821.4	30486.7	30389.4	31366.1	35196.5	31177.8	36380.8	32501.3	34474.6	28124	25856.6	29312.9
3.91_265.1439m/z	265.144	3.90813	pos	Cynaratriol	HMDB0034983	Lipids and lipid-like molecules	Prenol lipids	Terpene lactones			51.8	64.4	M+H-H2O	C15H22O5	1.56259	35069.7	35425.2	35436.3	37121.5	34977.6	35869.2	37076.8	34874.8	35104	34603	34777.8	32918.7	32796.9	32501	33181.7	29645.9	32089.4	33632.1	30437.5	31262.4	33692.6	37415.1	34418.5	37285.9	36267.3	40394.6	35837.3	30387.5	27625.2	29470.7	26495.5	23457.5	25403.3
4.34_450.1162n	449.109	4.34125	neg	Okanin-4'-O-glucoside	15560106	Unclassified	Unclassified	Unclassified			51.8	62.8	M-H, 2M-H	C21H22O11	0.0442442	20111.6	19939.1	20729.9	20103.7	20113.1	17946.8	21246.8	18581.8	22648.3	19781	19078	15992.1	19008.5	19054.9	21448.5	16719	21115.3	16777.2	17205.1	13100.7	16241.9	34592.9	36120.1	32769.6	32602.1	33173.6	35926.7	23342.5	19587.4	18036.6	10559	16281.3	15132.7
5.16_753.2249m/z	753.225	5.16285	neg	Acacetin 7-O-[2'''-O-rhamnosyl-2''-O-glucosylglucoside	LMPK12110460	Lipids and lipid-like molecules	Polyketides	Flavonoids			51.8	64.7	M-H	C34H42O19	0.155643	10174.4	10786.3	9052.67	10620	9914.83	12284.4	10640.6	11322.9	9692.76	64024.7	61673.3	50924.5	65406.8	60915.7	73128.9	1.03914e-06	1.03914e-06	1.03914e-06	1.03914e-06	1.03914e-06	1.03914e-06	31990.9	40617.7	32012	43650.1	57144	47300.7	1.03914e-06	1.03914e-06	1.03914e-06	1.03914e-06	1.03914e-06	1.03914e-06
6.66_220.1830n	203.18	6.65673	pos	Humuladienone	HMDB0038208	Lipids and lipid-like molecules	Prenol lipids	Sesquiterpenoids			51.8	63.1	M+H-H2O, M+H	C15H24O	1.3815	17892.8	18728.2	18708.4	20051.4	18377.8	18972.2	17835.5	17959.6	18296.6	41481	40572.1	37880.9	37934.7	36627.2	40985.3	22306.6	24707	25129	22287.3	21125.6	22314.8	11645.8	11936	12056.4	11917.1	13666.5	11686.3	7726.09	6766.68	6929.9	6756.3	6807.09	7174.42
7.43_389.1582m/z	389.158	7.42782	neg	Flibanserin	HMDB0252304	Organoheterocyclic compounds	Diazinanes	Piperazines			51.8	69.3	M-H	C20H21F3N4O	-3.3629	3311.95	3158.88	3060.78	3324.41	2983.2	2972	3215.59	3201.01	3187.14	1815.83	3148.04	3739.06	4012.02	3551.75	3586.48	6275.51	6718.64	6116.79	5689.44	4603.83	7418.1	255.224	180.786	433.265	533.544	349.8	326.632	422.116	649.966	386.49	947.949	818.129	925.77
11.62_918.5427m/z	918.543	11.6159	pos	PS(22:2(13Z,16Z)/20:4(6Z,8E,10E,14Z)-2OH(5S,12R))	HMDB0283120	Unclassified	Unclassified	Unclassified			51.7	71.9	M+Na	C48H82NO12P	-4.45753	105758	107192	112055	103972	99513.7	107747	111373	100566	112730	113097	102679	100690	113350	114991	193127	117587	109701	114050	107887	117322	107256	108705	134878	127353	118814	179634	140202	126223	123113	129783	80374	182228	107228
14.66_395.3633m/z	395.363	14.6642	pos	N-Stearoyl Lysine	HMDB0241946	Organic acids and derivatives	Carboxylic acids and derivatives	Amino acids, peptides, and analogues			51.7	65.1	M+H-H2O	C24H48N2O3	0.328002	31777.2	32133.5	28111.9	31267.9	50607.5	37227.5	55972.9	57914.4	49270.2	19776.1	19911.5	16782.9	17151.7	18926	25266.2	21272.7	24541.8	19102	19148.7	18345.6	22471.7	32744.2	22562.7	31367.1	27823	30368.2	20566.1	25755.2	32870.1	27697.1	20540.4	22095.2	20481.2
3.91_832.2266n	831.219	3.91327	neg	Limocitrol 3-[alpha-L-arabinopyranosyl-(1->3)[galactosyl-(1->6)]-galactoside]	LMPK12113319	Lipids and lipid-like molecules	Polyketides	Flavonoids			51.7	61	M-H2O-H, M-H	C35H44O23	-0.854756	1.37375e+06	1.27718e+06	1.39629e+06	1.28997e+06	1.26014e+06	1.24158e+06	1.1777e+06	1.15067e+06	1.17455e+06	7.14856e+06	6.7168e+06	6.63556e+06	7.62181e+06	6.71363e+06	6.6786e+06	9365.92	7556.98	8403.59	7012.45	8177.79	7251.79	4.68812e+06	4.16057e+06	5.18347e+06	4.04192e+06	4.42777e+06	4.6348e+06	4462.23	4140.06	5110.09	3859.48	3379.15	4310.09
4.28_995.2306m/z	995.231	4.2839	neg	Quercetin 3-(6''-caffeoylsophorotrioside)	HMDB0041266	Phenylpropanoids and polyketides	Flavonoids	Flavonoid glycosides			51.7	68.2	M+FA-H	C42H46O25	-0.493875	37479.7	42347.5	43847.8	40350.7	42811.4	35574	39370.4	38453.4	37834.6	209.838	1.03914e-06	1.03914e-06	1.03914e-06	32.2744	1.03914e-06	14483.7	11650.9	13006.9	12566.9	12599.4	15089	317.23	1.03914e-06	1.03914e-06	1.03914e-06	1.03914e-06	1.03914e-06	14275	15045.2	12250.4	13159.7	9268.29	11990.1
4.36_521.2214m/z	521.221	4.3613	pos	2-O-(beta-D-galactopyranosyl-(1->6)-beta-D-galactopyranosyl) 2S-hydroxynonanoic acid	LMFA13010046	Lipids and lipid-like molecules	Fatty Acyls	Fatty acyl glycosides			51.7	67.5	M+Na	C21H38O13	1.92822	108229	111788	111288	114504	109288	121088	110520	112637	115444	173701	151315	156420	157174	146454	142821	108813	128162	128255	98198.4	87621.1	109438	109049	112160	118960	108261	123688	104423	127919	120221	89718.6	120451	103178	108765
6.04_242.1388m/z	242.139	6.03773	pos	Alongside	HMDB0248179	Phenylpropanoids and polyketides	Macrolides and analogues	Unclassified			51.7	62.3	M+NH4	C12H16O4	0.525696	2304.33	2406.38	2237.94	2742.63	2292.59	2116.16	2334.61	2196.44	2324.14	878.309	655.666	683.106	749.314	506.759	777.468	2872.42	3169.97	3021.47	2972.25	3394.26	4464.29	561.407	398.737	540.527	518.387	678.724	431.751	1110.91	1021.94	858.491	1151.96	868.937	1080.2
6.83_325.2011m/z	325.201	6.82972	pos	2,3-Dinor-6-keto-prostaglandin F1 a	HMDB0002277	Lipids and lipid-like molecules	Fatty Acyls	Eicosanoids			51.7	65.1	M+H-H2O	C18H30O6	0.312104	20919.4	21131.3	21344.8	23320.3	20586.8	20032.3	20534.5	21670.9	21741.3	12909	14388.1	15034.1	17314.2	17295.7	17132.8	25019.4	31551.7	33073	29274.9	25465	30435.3	13341.1	13386.1	14120.4	13959.4	14032.3	13231.6	13604.3	12519.9	11116.5	18696.3	17098.8	17340.6
8.04_341.2332m/z	341.233	8.0361	neg	15-Hydroxy-9Z,15Z-octadecadienoic acid	LMFA02000315	Lipids and lipid-like molecules	Fatty Acyls	Octadecanoids			51.7	61.7	M+FA-H	C18H32O3	-0.574222	321391	333319	333393	365599	365721	353072	390703	380624	386185	470939	518103	539454	518818	498691	447916	255612	219205	224294	197749	218868	235901	773120	747006	819138	851871	729546	751254	664383	612538	475790	725938	713352	732533
8.33_298.1057n	297.098	8.33398	neg	Chakanoside I	HMDB0302044	Organic oxygen compounds	Organooxygen compounds	Carbonyl compounds			51.7	64.1	M-H, M+FA-H	C14H18O7	1.34769	57715.9	63818.9	62902.9	58248.8	57364.8	60457.1	52874.9	59673.3	61195.5	156690	77753.5	96584	84712.3	49313.7	53014.2	63096	102590	97337.1	45833.8	31408.4	115528	169232	75969.2	78473	16769.7	68426.2	81218.5	144075	31332.8	81022	125207	88405.6	114912
8.58_912.5089n	913.516	8.58173	pos	Soyasaponin II	HMDB0034650	Lipids and lipid-like molecules	Prenol lipids	Terpene glycosides		C12081	51.7	63.5	M+H, M+Na	C47H76O17	0.695721	22575.7	21953.3	21707.5	23247.7	25629.7	23777.1	29263.9	23867	30355.9	6340.52	2224.75	3628.66	1851.17	2820.68	4458.86	5385.09	4985.37	6614.76	5029.61	6878.52	5598.58	7310.64	8902.9	7484.3	9441.82	6123.66	5330.68	2153.61	2973.37	1068.82	2809.62	3559.73	3122.25
8.86_121.0652m/z	121.065	8.8559	pos	p-Tolualdehyde	66526	Benzenoids	Benzene and substituted derivatives	Benzoyl derivatives		C06758	51.7	65.3	M+H	C8H8O	3.03404	2822.13	2907.7	3096.7	3190.13	3049.19	3004.18	3193.6	3631.53	3660.04	2034.22	2234.15	1700.71	1840.14	1982.1	2218.28	2026.77	2265.84	1935.63	1815	1903.44	2124.27	3012.63	2273.9	3466.59	2236.04	2620.83	2119.92	2348.95	2946.91	2764.33	2324.82	2007.24	2034.62
9.87_407.2407m/z	407.241	9.86788	pos	Adenosine, 8-(butylamino)-N-cyclopentyl-	HMDB0258096	Nucleosides, nucleotides, and analogues	Purine nucleosides	Unclassified			51.7	63.6	M+H	C19H30N6O4	1.41249	40957.1	42842.9	40202	39124.7	40877.6	40390.1	40823.6	38238.2	38009.3	29920.2	33979.4	34172.6	27669.8	33104.7	30424.5	22806	30151.1	30856.7	28637.5	22111.7	26551.7	81333.1	67207.5	70120.3	69176.8	55144.7	53302.4	39704.2	29367.8	25001	44426.7	41530.4	42537.1
10.14_400.3787m/z	400.379	10.1392	pos	24-hydroxy-10Z-tetracosenoic acid	LMFA01050215	Lipids and lipid-like molecules	Fatty Acyls	Fatty Acids and Conjugates			51.6	63	M+NH4	C24H46O3	0.517792	8350.65	8272	7912.68	8054.76	8636.22	8858.43	8663.81	8328.2	8513.84	10056.3	8506.23	1876.43	37448	1581.4	3363.29	5207.7	9608.4	8315.38	5085.16	1197.84	8813.88	12378.4	2628.72	14112.3	3631.08	3686.65	2320.54	11043.6	1878.28	10052.8	7654.86	1502.33	49622.6
10.24_421.2949m/z	421.295	10.2356	pos	DG(20:3(6,8,11)-OH(5)/0:0/2:0)	HMDB0297054	Unclassified	Unclassified	Unclassified			51.6	63.5	M+H-H2O	C25H42O6	0.210897	20923.6	18935.2	18822.2	21803.4	19993.2	21195.4	18669.7	22792.6	20242	9280.98	15208.4	18168.5	15318.8	13505.6	12142.4	21129.1	25472.8	28694.1	24200.1	22347.1	23190.1	5991.72	6588.82	7318.83	6175.79	6022.38	5491.76	14732.3	14863.2	10091.1	15471.9	15185.9	17394.9
11.60_845.5036m/z	845.504	11.5985	pos	Josamycin	HMDB0015418	Organic oxygen compounds	Organooxygen compounds	Carbohydrates and carbohydrate conjugates		C12662	51.6	69.5	M+NH4	C42H69NO15	3.68961	38556.1	43998.8	52550.6	48171.4	40681.5	42524.1	43358.1	37622.4	41090.4	46231.3	41649.8	45806	58208.8	51309.6	39346.3	40057	34690.6	38606.2	34916.4	37325.7	38852.1	139526	125144	109970	103828	90544.4	103649	52947.9	55032.4	54141	52199.7	40991.8	49758.2
12.80_313.2384m/z	313.238	12.8017	neg	1-methylpropyl-tridecanolide	LMFA07040053	Lipids and lipid-like molecules	Fatty Acyls	Fatty esters			51.6	62	M+FA-H	C17H32O2	-0.202942	2966.09	3176.71	3757.86	3415.4	3839.15	3556.18	2999.03	3863.12	3200.43	1133.74	1554.21	1010.28	1365.14	969.702	1567.64	4513.92	4149.17	4401.44	4173.64	3824.86	4446.47	771.669	342.88	674.825	421.98	813.305	652.549	794.746	821.053	593.27	787.69	1123.04	918.697
2.74_201.1238m/z	201.124	2.7376	neg	DL-Alanyl-DL-leucine	HMDB0251509	Organic acids and derivatives	Carboxylic acids and derivatives	Amino acids, peptides, and analogues			51.6	63.5	M-H	C9H18N2O3	-3.49722	28047.8	29975.5	30142	29316.8	27152.7	28752.8	27613.5	27937.7	28911.6	34295.1	35408.3	35311.6	33857.9	33888.8	33731.1	35733	34082.3	37707.2	34520.9	37890.1	35637	21744.4	21631.7	22719.4	21925.1	19953	21041.4	29627.3	30277.1	30066.4	31885.7	31460.2	29727.3
4.41_203.0917m/z	203.092	4.41305	neg	7-keto-n-caprylic acid	LMFA01060021	Lipids and lipid-like molecules	Fatty Acyls	Fatty Acids and Conjugates			51.6	65.2	M+FA-H	C8H14O3	-4.91974	3390.15	3340.82	3334.23	3505.05	3544.9	3466.02	3228.3	3477.92	3629.79	3199.24	4220.34	5497.48	4224.21	4287.48	4911.69	3322.29	3540.4	3347.13	3567.32	2888.98	3779.67	1044.08	1521.13	1353.54	1285.36	1263.01	806.92	1121.6	1265.23	1119.27	985.795	1289.44	1233.97
5.70_225.1127m/z	225.113	5.69997	neg	7-Epi-12-hydroxyjasmonic acid	HMDB0303749	Lipids and lipid-like molecules	Fatty Acyls	Lineolic acids and derivatives			51.6	63.6	M-H	C12H18O4	-2.46814	65162.3	67553.3	67831.4	68531.9	69849.4	71400	70486	73339.3	69742.3	78834.1	70289.7	79000.1	71712.8	73217	73883.3	81382	81419.5	80972.2	91721	90947.9	82657.2	61891.2	62417.8	62432.8	56355.9	57693.6	56541.5	68560.6	69233.8	60546.5	66617.5	67147.3	70264.9
6.54_286.0843n	287.092	6.54113	pos	Melilotocarpan B	48165	Phenylpropanoids and polyketides	Isoflavonoids	Furanoisoflavonoids			51.6	61.5	M+H, M+Na	C16H14O5	0.713671	20374.1	20400.7	19650.9	20399.8	20187.4	21272.8	19999.1	20481.2	19362.2	2806.14	2930.88	2994.97	3950.38	3713.49	4887.27	3518.63	6147.93	3065.94	2336.9	2909.58	22079.9	128711	167438	111887	81202.7	54659.7	108098	11993.3	24039	9593.2	2671.82	1821.66	2843.07
6.71_212.1415n	195.138	6.71383	pos	Cucurbic acid	HMDB0029388	Lipids and lipid-like molecules	Fatty Acyls	Lineolic acids and derivatives			51.6	61.6	M+H-H2O, M+H	C12H20O3	1.28136	83300.5	84782	83608.6	85189.3	81347.3	84891.3	82007.5	81564.8	82113.9	64751.6	71148	66542.7	72187.8	76933.4	79654.8	98623.7	122043	124195	121865	114678	118152	47616.3	47181.3	48307.3	48361.9	47416.5	44241.9	73969.3	74545	59897.6	92889.6	90985.4	93925.6
6.85_194.0582n	217.047	6.8492	pos	Erbstatin Analog	45228	Phenylpropanoids and polyketides	Cinnamic acids and derivatives	Hydroxycinnamic acids and derivatives			51.6	61.7	M+H, M+Na	C10H10O4	1.66227	16301.9	15325.8	13968.3	15534.8	13845.9	15532.4	14315.1	14846	13730.4	10461.1	8938.64	9051.33	9289.56	7570.02	8032.33	7763.91	9941.44	9082.53	7852.04	7167.88	8270.1	7770.74	8246.39	8359.69	8395.74	7521.87	8156.89	9460.07	7487.97	8371.06	8811.48	8078.85	7639.2
7.48_311.1865m/z	311.186	7.48163	neg	4-Hydroxy-3-methoxy-2,10-bisaboladien-9-one	HMDB0033917	Lipids and lipid-like molecules	Prenol lipids	Sesquiterpenoids			51.6	60.4	M+FA-H	C16H26O3	0.373781	37652.5	33296.5	32707.6	33914.7	33829.6	36863.5	37945.1	36733.3	33272.8	32933.2	53048.1	64527.5	58053	51155.4	52419	51716.3	64224	55342	54375.6	52477.9	61939.4	7440.38	8185.96	8411.43	8016.46	6801.15	7906.67	8105.39	8149.62	7088.75	8732.78	8337.5	9647.09
7.68_277.2164m/z	277.216	7.67783	pos	beta-kamlolenic acid	LMFA02000157	Lipids and lipid-like molecules	Fatty Acyls	Octadecanoids			51.6	61.8	M+H-H2O	C18H30O3	0.687242	45094	45572.5	46068	46428.9	45317.5	46678.1	45176	45132.6	46127.3	26803.2	35165.5	35897.9	36018.7	36913.7	38295.6	35138.6	46162.5	48308.5	41303.3	36261.9	43148.7	62406.6	60680.4	67466.8	66156.8	65476.8	61836.8	42872	41788.4	35574.2	60496.1	55852.8	61828.3
8.25_1009.4987m/z	1009.5	8.2516	neg	Pisumsaponin I	HMDB0038316	Lipids and lipid-like molecules	Prenol lipids	Terpene glycosides			51.6	63.6	M-H2O-H	C51H80O21	-2.59778	302558	336338	280524	320204	347732	313453	326164	324201	309692	584396	387679	489337	312520	424766	504022	624595	491716	582613	516290	612590	546707	725746	861228	912572	968482	699328	717369	280686	386018	259832	353068	378957	320664
8.34_291.1966m/z	291.197	8.34293	neg	Porrigenic acid	LMFA01060225	Lipids and lipid-like molecules	Fatty Acyls	Fatty Acids and Conjugates			51.6	63.1	M-H2O-H	C18H30O4	0.213957	3027.69	3134.46	3539.55	3276.68	3727.65	3421.21	3180.75	3491.75	3724.45	980.606	1436.82	2025.43	1495.08	2062.84	1501.05	2190.04	2084.28	2139.92	2124.07	1995.29	2308.27	3343.36	3706.35	4068.76	3779.04	3565.76	3768.24	3226.23	3797.74	3256.3	4651.78	3935.99	4666.31
9.17_239.1285m/z	239.128	9.16928	neg	Suspensolide	LMFA07040014	Lipids and lipid-like molecules	Fatty Acyls	Fatty esters			51.6	62.2	M+FA-H	C12H18O2	-2.08628	6676.88	7000.06	7559.29	7706.5	7324.45	7422.35	6824.84	6340.92	7614.83	7381.43	9025.45	8009.94	5158.32	10681.3	4800.17	9545.47	5978.64	5484.93	7786.41	7637.48	7768.19	9721.44	6050.51	7768.32	10334.4	6198.25	11457.3	5879.22	7394.55	8394.24	5940.02	4445.1	8920.27
0.73_209.0295m/z	209.03	0.72575	neg	D-Glucarate	3343	Unclassified	Unclassified	Unclassified		C00818	51.5	64	M-H	C6H10O8	-3.73992	162516	164112	147855	163941	161154	165165	147593	156316	160419	151986	149645	144147	143771	144210	153273	185514	168396	174752	177325	180841	194387	116653	117715	114227	137004	118980	125335	127561	147687	148877	128669	136117	125216
11.39_306.2196n	307.227	11.3888	pos	5-Androstenetriol	HMDB0000550	Lipids and lipid-like molecules	Steroids and steroid derivatives	Androstane steroids			51.5	61.4	M+H-H2O, M+H	C19H30O3	0.428365	46211.1	45331.9	47042	39788.7	39717.7	39713.8	43174.1	37288.2	41670.5	26307.7	31914.5	22614.7	21098.6	35746.5	18011.2	30948	46321.2	47393	51105.5	35730	32052.6	65496.9	44778.7	46981	42786.2	31379.9	42107.6	71146.1	60905.8	44012	61085.4	28533.3	44884.9
11.81_194.1670n	212.201	11.8114	pos	5-Isopropyl-2-(2-methylpropyl)-2-cyclohexen-1-one	HMDB0038216	Lipids and lipid-like molecules	Prenol lipids	Monoterpenoids			51.5	61.7	M+H-H2O, M+NH4	C13H22O	-0.38098	13036.1	13773.2	12689.4	12012.3	14183.6	12338.7	13808.5	14330.2	12451.1	9078.83	8715.69	6509.09	6899.65	8314.05	9120.66	11956.2	9825.93	10629.7	8427.07	8509.39	9783.87	12386.2	10577.5	18364.5	13573.6	10749.8	8397.03	15929.3	15137.2	14490.6	10212.1	7433.92	9209.38
13.04_311.1686m/z	311.169	13.0359	neg	N-Undecylbenzenesulfonic acid	HMDB0032549	Benzenoids	Benzene and substituted derivatives	Benzenesulfonic acids and derivatives			51.5	63	M-H	C17H28O3S	-0.232887	597127	609403	637722	699810	708556	604146	677185	660218	698948	543899	554791	512435	605737	548788	986575	568916	539368	496629	700302	541464	512683	596535	2.57214e+06	788307	534397	682981	593721	719519	681605	807259	590839	715673	746627
4.13_293.1244m/z	293.124	4.12673	neg	Ethyl (S)-3-hydroxybutyrate glucoside	HMDB0031693	Lipids and lipid-like molecules	Fatty Acyls	Fatty acyl glycosides			51.5	60.3	M-H	C12H22O8	0.736804	53632.2	50881.6	48106.6	54595.7	46493.4	49642.5	50106.7	48118.2	47492.2	72977.4	72428.5	67375.5	74118.6	71734.9	73361.8	52884.6	56445.2	54421.1	66306.6	59167.2	58176.4	67085.3	89583.1	71567.4	79055.9	78690.7	88547.2	67014.5	75095	64093.4	66842.4	69648.5	59287.5
4.53_639.1571m/z	639.157	4.52897	neg	Horridin (flavone)	LMPK12112232	Lipids and lipid-like molecules	Polyketides	Flavonoids			51.5	59.2	M+FA-H	C27H30O15	0.727833	86126.8	86894.4	85360.2	86400.3	87034.9	81601.6	84886.8	81878.3	85299	174523	169770	162616	167036	162712	170810	26448.3	25257.5	26781.8	25962.5	27166.3	38337.2	120918	123944	121627	120114	126740	130490	34281.2	31113.7	32808.3	31087.5	35066.6	32058
5.29_302.1730n	285.17	5.28935	pos	oscr#3	LMFA13040097	Lipids and lipid-like molecules	Fatty Acyls	Fatty acyl glycosides			51.5	61.1	M+H-H2O, M+H	C15H26O6	0.354955	219370	216569	217003	223422	208477	222501	212479	211961	216826	142049	118839	118867	107063	109403	93830.7	146654	165392	173214	146000	148441	145792	210937	201597	182380	201924	208480	174512	216351	199150	150953	218142	207485	208032
5.77_137.1327m/z	137.133	5.76687	pos	γ-Terpinene	41114	Hydrocarbons	Unsaturated hydrocarbons	Branched unsaturated hydrocarbons		C09900	51.5	60.5	M+H	C10H16	1.36935	13488.2	13491.6	13478.4	13636	13048	13061.2	12961.1	12918.5	13546.3	14190.4	11648.2	11662.8	11062.1	11453.7	11891.2	14904.7	18678.3	19236.1	17288.5	19021.8	17183.9	9876.46	8912.68	9184.67	9550.13	9683.72	8850.24	14166.6	13371.3	12280.3	13705.3	12656.2	12882.3
5.88_493.2290m/z	493.229	5.88313	neg	L-Linalool 3-[xylosyl-(1->6)-glucoside]	HMDB0030421	Lipids and lipid-like molecules	Fatty Acyls	Fatty acyl glycosides			51.5	62.6	M+FA-H	C21H36O10	-0.0740314	9086.36	9793.35	9895.96	9603.33	9538.39	8764.08	10546.8	9231.18	9442.07	11487	9326.78	7859.07	8725.64	9891.4	8735.75	6366.92	5905.16	5641.71	5788.95	5194.56	4970.61	8997.01	8059.34	7107.83	8014.87	7563.12	8746.37	11641.4	10195.1	11590.9	9234.15	9377.3	9894.81
7.62_211.1333m/z	211.133	7.61612	neg	9Z-traumatiin	LMFA01060167	Lipids and lipid-like molecules	Fatty Acyls	Fatty Acids and Conjugates		C16311	51.5	63.5	M-H	C12H20O3	-3.15595	262552	248864	271336	266168	276925	290547	305751	291632	287175	338339	338879	303933	324363	320904	331512	332863	328305	321605	345198	377769	346727	216172	215134	201083	212000	244783	229955	374296	397565	370343	410295	465305	427912
7.78_241.1441m/z	241.144	7.77672	neg	11-dodecynoic acid	LMFA01030474	Lipids and lipid-like molecules	Fatty Acyls	Fatty Acids and Conjugates			51.5	61.2	M+FA-H	C12H20O2	-2.0198	17357.3	14791.2	14885.3	15605.9	15044.8	14842.4	17541.9	18120	17327.4	22089.3	19103.5	19168.9	18862.8	20023.6	47471.6	20016.4	17398.4	18104.9	20932.6	18618.6	18963.4	20256.4	22412.6	21310.3	20790.5	45532.5	22649.5	21021.9	20282.2	23490.5	22088.4	48795.9	21683.1
10.00_382.2722n	365.269	10.0027	pos	17-F2-dihomo-IsoP	LMFA03110167	Lipids and lipid-like molecules	Fatty Acyls	Eicosanoids			51.4	61.7	M+H-H2O, M+Na	C22H38O5	0.73155	12901.8	14102.5	13550.4	14611.1	13618.8	14377.5	13779.6	13611.8	13631.7	3026.88	5599.6	6657.06	5691.08	6287.58	5325.29	12220.6	14701.3	14763	14146.7	14357	15815.5	2675.33	2333.33	2606.09	2881.75	2242.1	2800.75	6872.98	7578.12	3920.62	8654.22	7685.23	8580.58
10.04_351.2144m/z	351.214	10.0416	pos	9S,10S,11R-trihydroxy-12Z,15Z-octadecadienoic acid	LMFA02000021	Lipids and lipid-like molecules	Fatty Acyls	Octadecanoids			51.4	61	M+Na	C18H32O5	0.646939	100576	98737.6	94456.3	96039.7	95586.2	99406.5	94487.2	93233.8	93957.9	70084.8	91623.9	93784	87988.4	85457.1	83939.1	62192.4	84354.1	87441.4	62687.4	51014.9	73194.4	167007	167187	184870	166328	153538	143399	121445	105078	76777.7	155290	136510	151498
10.49_367.2125m/z	367.212	10.4909	neg	Rapanone	LMPK15050009	Lipids and lipid-like molecules	Polyketides	Phenolic lipids		C10399	51.4	60.3	M+FA-H	C19H30O4	-0.415708	18956.9	19857.2	19806.8	17646.1	20001.7	18866	21141	17538.4	18817.7	38299.8	40449.9	33447.4	42872.4	31625	5851.06	35482.7	32081.2	28596.4	30923.2	30155.8	29616.1	38349.7	33465.7	32278.6	33778.9	6214.8	30896.4	33982.3	30655.2	43186.6	35695.8	4441.41	35790.1
4.49_259.1187m/z	259.119	4.49005	neg	5-Hexyltetrahydro-2-oxo-3-furancarboxylic acid	HMDB0030984	Organoheterocyclic compounds	Lactones	Gamma butyrolactones			51.4	58.8	M+FA-H	C11H18O4	-0.145904	4380.2	4356.42	4210.58	4210.69	4292.35	4486.27	4168.22	4280.81	4310.43	2469.03	3349.4	4319.26	2893.47	2587.83	2385.58	3115.53	3281.99	3625.86	3209.59	3764.71	3796.29	536.632	590.121	630.52	581.057	418.958	447.305	923.989	906.066	644.324	726.036	778.689	773.908
4.68_164.0475n	147.044	4.68247	pos	4-Hydroxycinnamic acid	4-Hydroxycinnamic acid	Phenylpropanoids and polyketides	Cinnamic acids and derivatives	Hydroxycinnamic acids and derivatives	***	C00811	51.4	60.1	M+H-H2O, M+H	C9H8O3	0.980407	33570	34667.4	36960.3	35398.8	33885.9	35567.4	36418.4	35679.2	38402.7	17130.5	15826.8	16018	15477.1	15676.4	16941.3	8387.51	9670.89	10732.8	9679.46	9261.73	9785.21	15041.9	15880	16115.7	16569.8	17786.7	15935.8	8417.09	7936.88	8214.47	7599.75	7310.19	6989.42
5.26_231.0656m/z	231.066	5.25993	neg	Cassiachromone	HMDB0030813	Organoheterocyclic compounds	Benzopyrans	1-benzopyrans			51.4	62.9	M-H	C13H12O4	-2.76307	8950.54	9098.87	9714.93	9646.59	9136.94	9617.24	9608.11	9106.87	9197.65	53324.8	49224.1	60984.7	45681.9	49045.5	50292.1	1150.82	1306.84	999.555	1238.41	1397.34	1069.22	26143.2	25934.9	20930.1	21963.7	23176.1	23912.7	263.555	65.6407	486.796	86.1687	344.583	276.21
6.04_194.1310n	195.138	6.03773	pos	Neocnidilide	71493	Organoheterocyclic compounds	Isobenzofurans	Unclassified		C17002	51.4	60.9	M+H-H2O, M+H	C12H18O2	1.55293	48872.3	48003.1	47827	49817.8	47435.3	48239.6	47174.9	46638.5	48865.2	28128.6	27498.7	26203.9	28652.2	27342.9	29462.8	52786.3	61958.6	62163.9	62321.8	61436.1	58057.5	16595.6	16473.8	17046	17782.8	18760.5	17034.4	33419.5	32759.5	29601.4	38052.9	34857.5	37182.4
6.99_313.1658m/z	313.166	6.9868	neg	(-)-trans-Carveol glucoside	HMDB0029848	Lipids and lipid-like molecules	Prenol lipids	Terpene glycosides			51.4	62.7	M-H	C16H26O6	0.51803	4356.14	3572.9	4124.8	3972.59	3976.21	3178.22	4082.4	3416.41	3602.94	1654.65	2216.72	2452.13	2270.6	2352.99	2408.08	2794.89	3001.32	2982.04	3160.47	2903.34	2740.68	5426.24	4654.39	5866.3	5514.43	5528.03	6110.3	2739.1	3084.23	2925.59	3458.1	3617.87	3689.51
7.85_344.2434m/z	344.243	7.85367	pos	ent-16-D1t-PhytoP	LMFA02030042	Lipids and lipid-like molecules	Fatty Acyls	Octadecanoids			51.4	61.1	M+NH4	C18H30O5	0.800643	29720.3	29427.8	28747.1	29301.8	28277.7	28075.8	26290	27188.6	26505.1	21155.6	23986.1	24219.1	24610.1	23494	22821.1	37108.7	45501.7	45991.1	37974.8	31064.4	42581.8	17799.5	16773.2	18703	18905.9	18588.3	16760.5	19866.3	19966.8	14225	31100.8	26571.8	28668.9
7.92_251.0922m/z	251.092	7.92283	neg	2,3-Dihydro-6-methoxy-2,2-dimethyl-4H-1-benzopyran-4-one	HMDB0041410	Organoheterocyclic compounds	Benzopyrans	1-benzopyrans			51.4	59.2	M+FA-H	C12H14O3	-1.20515	15056.9	13780.9	14593.9	16857.3	15570	14379.2	14347.5	13329.4	14068.5	17597.6	16487.7	16363.6	14999.5	15614.2	15844.3	13720.7	12073.4	11946.9	13164	13526.1	12202.4	16720.5	16540.8	17180.2	15045.1	16543.9	15256.1	15121.2	14533.1	15038.7	14100.6	14015.1	13915.3
8.35_394.2592m/z	394.259	8.3526	pos	Resolvin D3	LMFA04030012	Lipids and lipid-like molecules	Fatty Acyls	Docosanoids			51.4	61.9	M+NH4	C22H32O5	1.08229	5111.27	4781.07	4912.46	4547.22	4337.33	4445.11	4500.72	4510.21	4448.54	330.053	329.807	357.099	488.339	345.893	344.515	1440.88	1936.44	1737.26	1746.23	1072.05	1614.36	4000.81	4006.92	4381.14	3816.27	3429.35	3630.73	4369.01	4784.24	3491.61	5660.47	4848.26	5843.9
8.95_323.1864m/z	323.186	8.95285	neg	12-KHT	LMFA03050031	Lipids and lipid-like molecules	Fatty Acyls	Eicosanoids			51.4	62.3	M+FA-H	C17H26O3	-0.112108	116500	115189	112677	118294	130622	123429	111510	121591	115514	221566	207083	225979	195302	187051	152743	142376	154713	156695	114887	95342.2	121508	174575	184043	196034	184346	183995	161088	128717	118200	103844	171983	151921	168190
9.37_390.3581m/z	390.358	9.37222	pos	1-O-(2R-methoxy-4Z-octadecenyl)-sn-glycerol	LMGL01020043	Lipids and lipid-like molecules	Glycerolipids	Monoradylglycerols			51.4	62.2	M+NH4	C22H44O4	0.867953	5636.25	5775.55	5225.43	5722.66	5781.25	5772.7	5670.73	5779.37	5297.28	6704.09	5851.35	1939.5	19699	1337.39	2715.35	3994.44	7140.47	6314.13	4175.72	1239.89	6768.89	7797.63	2493.82	8340.07	2676.18	2695.95	1979.13	7102.62	1511.83	6767.93	4701.6	1155.58	26885
10.71_506.3610n	489.358	10.7113	pos	Theasapogenol A	HMDB0034519	Lipids and lipid-like molecules	Prenol lipids	Triterpenoids			51.3	62.2	M+H-H2O, M+H	C30H50O6	0.456502	21986.9	21712	20525.8	20493.2	19840.5	19711.5	19879.9	17675.9	18056.2	9197.98	13579.3	13856	13243	14750.2	11958.6	10731.3	13733.2	15002.3	9529.99	8377.25	12792.8	154778	152409	165435	146621	104430	118988	29353.9	25602.6	17370.5	46212.9	36058.1	42083.6
11.37_365.2695m/z	365.27	11.3742	neg	3a,20b-Pregnanediol	HMDB0002156	Lipids and lipid-like molecules	Steroids and steroid derivatives	Pregnane steroids			51.3	60	M+FA-H	C21H36O2	-0.583185	41475.2	36995.3	40810.4	39643.7	43818.9	46676.8	42959.8	38591.1	41038.5	27915	27831.6	21526.4	23259.3	29632.8	29051.7	47741.8	50710.1	47045.6	48524.5	54207.1	45006.4	10848.2	7587.27	6466.19	7852.25	7548.69	8829.7	12852.5	12941.8	10090.1	10875.7	12424.5	9946.26
3.02_153.0181m/z	153.018	3.01805	neg	Gentisic acid	618	Benzenoids	Benzene and substituted derivatives	Benzoic acids and derivatives		C00628	51.3	67.1	M-H	C7H6O4	-8.15413	6882.97	7195.32	7065.13	6703.67	6917.85	7240.36	7175	7451.24	7413.03	24846	25700.2	28390.7	28328.2	25148.1	24169.8	662.973	650.097	628.807	703.634	622.477	558.818	24003.8	23566.8	23340.6	21254.3	21950.1	21951.8	780.378	801.319	892.542	898.286	885.33	792.125
4.81_918.2435n	919.251	4.81298	pos	Kaempferol 3-(2-p-coumaroylsophoroside) 7-glucoside	HMDB0040802	Phenylpropanoids and polyketides	Flavonoids	Flavonoid glycosides			51.3	61.1	M+H, M+Na	C42H46O23	0.59108	95381.1	95298.3	100226	103992	97135.1	96445.6	100428	95248.7	98990.6	22980.1	18759.9	15780.9	16051.8	20110.6	19946.9	28531.6	28155.5	21738.6	26544.8	26009	27054	20350.2	19812.2	15929.7	16890.9	21286.8	17824.4	12208.4	12980.6	8734.83	11613.4	10606.6	9515.47
5.28_273.1344m/z	273.134	5.27862	neg	Gallicynoic acid G	LMFA01050570	Lipids and lipid-like molecules	Fatty Acyls	Fatty Acids and Conjugates			51.3	60.2	M+FA-H	C12H20O4	-0.023705	1538.59	1721.53	1475.3	1412.19	1355.6	1637.66	1608.7	1544.24	1536.44	564.705	669.102	881.003	701.499	625.632	690.704	865.162	1021.88	1176.03	941.425	1118.43	1125.96	848.387	813.607	984.692	826.042	705.315	857.41	995.895	913.835	1028.26	1074.81	933.472	1038.85
6.29_225.1127m/z	225.113	6.29287	neg	12-hydroxyjasmonic acid	LMFA02020011	Lipids and lipid-like molecules	Fatty Acyls	Octadecanoids			51.3	61.5	M-H	C12H18O4	-2.42337	142201	125526	155757	133285	138295	129811	140186	158264	152021	160135	137776	144210	132123	155681	138747	155954	131099	136867	156593	166644	175378	139569	134623	131762	131483	134053	133751	163393	173089	128069	162393	151584	159937
9.05_349.1989m/z	349.199	9.05232	pos	9-epi-9-D1c-PhytoP	LMFA02030030	Lipids and lipid-like molecules	Fatty Acyls	Octadecanoids			51.3	61.2	M+Na	C18H30O5	1.13218	19351.2	21007.6	20344.7	19206.5	20617.9	21885.6	20753	19806.9	19765	15059.6	14892.6	17383	16982.5	17413.9	17981.6	14300.9	17071.8	17692.5	15581.7	13491.2	15959.8	24179.5	23341.7	25430.2	24166.4	22146.8	20285.9	30903.6	29915	21365.9	44565.9	38590.1	40514.3
9.81_428.2779n	451.267	9.80963	pos	1(3)-glyceryl-PGF2alpha	LMFA03010181	Lipids and lipid-like molecules	Fatty Acyls	Eicosanoids			51.3	62	M+H-H2O, M+Na	C23H40O7	1.19177	14217.9	15388	14978.5	15157.3	15748.7	15468.1	14832.4	14389.8	14021.5	10673.6	16591.1	18266.3	15998.6	15974	13602.6	24343	30321	29820.5	26503.7	25256.9	27873.6	2944.99	3247.59	3663.57	4072.53	3346.73	2446.07	6238.2	5843.92	3828.92	9154.99	9192.16	8661.98
11.54_299.2581m/z	299.258	11.5414	pos	12,13-dihydroxy stearic acid	LMFA02000146	Lipids and lipid-like molecules	Fatty Acyls	Octadecanoids			51.2	60	M+H-H2O	C18H36O4	0.0134146	7626.65	8516.62	8693.43	8815.9	7921.01	6553.06	8376	7198.1	8777.16	6546.18	5244.96	6169.62	6959.6	5481.16	10071.4	6656.28	6050.19	6292.9	6096.99	7504.24	7768.25	8074.67	7586.29	7638.11	7681.88	10284	8374.75	8217.15	9032.29	8479.07	8148.61	9249.87	7058.9
3.79_325.1136m/z	325.114	3.79397	pos	D-Glucose, 6-O-alpha-D-glucopyranosyl-	HMDB0259486	Lipids and lipid-like molecules	Fatty Acyls	Fatty acyl glycosides			51.2	60.3	M+H-H2O	C12H22O11	1.90381	28334	29231.4	28207.8	28388.1	29864.8	30664.5	29013.2	28731.3	31538.8	612.454	790.7	1602.72	928.804	1011.68	600.737	32142.2	43425.7	55245.1	54105.7	37596.4	31227.6	591.666	410.753	600.14	715.268	734.818	572.553	23771.7	21403.4	24999.2	14614.8	13714.9	15631.3
6.23_415.2337m/z	415.234	6.22817	neg	(5R,9S,12R)-d6-8-IsoF[8s,11S]	LMFA03130017	Lipids and lipid-like molecules	Fatty Acyls	Eicosanoids			51.2	60.5	M+FA-H	C20H34O6	0.00395853	10396.7	10323.9	10995	10110.3	10224.7	9923.89	9861.5	10207.2	10193.2	5146.14	7272.87	6957.93	6535.28	7668.22	6338.96	9827.62	12316.6	11066.4	11121.2	9336.04	11035.9	14915.2	12871.5	14563.2	14573.7	13793.8	15426.4	18963.3	20683.8	15647	29003.7	20256.8	26969.6
6.85_324.1938n	307.191	6.8492	pos	Dinor-PGE2	LMFA03010210	Lipids and lipid-like molecules	Fatty Acyls	Eicosanoids			51.2	60.3	M+H-H2O, M+Na	C18H28O5	0.399263	54803.7	54603.2	56172.8	60652.8	55386	57655.4	54866.5	57506.9	57634.1	28063.4	39125.7	43076.6	46679.5	44910.4	45712.8	73570.7	96620	97826.6	80287.1	68897.5	85231.1	16766	16685.8	17631	18325.2	17001.2	16953.9	25355.8	24480.2	21683.4	36837.3	32883.5	34702.9
10.73_245.1901m/z	245.19	10.7304	pos	10E,16-heptadecadien-8-ynoic acid	LMFA01030475	Lipids and lipid-like molecules	Fatty Acyls	Fatty Acids and Conjugates			51.1	64.1	M+H-H2O	C17H26O2	0.280854	18585	18318	19615.5	18756.1	18538.4	19376.4	18537.6	17692.9	17243.2	17417.2	17767.1	20119.1	17245.4	17534.4	16704.8	18363.5	20821.1	20435.7	15637.6	14272.6	17112.1	11431.3	11347.2	12436.6	12534	12496.4	12001.6	15770	13436.5	12538.4	15427.8	13631.1	14046.2
15.29_124.0872m/z	124.087	15.2934	pos	L-Histidinol	HMDB0003431	Organic nitrogen compounds	Organonitrogen compounds	Amines		C00860	51.1	59.6	M+H-H2O	C6H11N3O	2.13866	2.87997e+07	2.92637e+07	2.68122e+07	2.93429e+07	3.04139e+07	3.45813e+07	3.31346e+07	3.11059e+07	2.89308e+07	2.75385e+07	2.50748e+07	2.56018e+07	2.42815e+07	2.46165e+07	2.49584e+07	2.0797e+07	2.44144e+07	2.27015e+07	2.18636e+07	2.14881e+07	2.1588e+07	2.40453e+07	2.30853e+07	2.2965e+07	2.33282e+07	2.40357e+07	2.15958e+07	2.46117e+07	2.23138e+07	2.22883e+07	2.43906e+07	2.24088e+07	2.28483e+07
4.12_253.1080m/z	253.108	4.11627	neg	(Z)-3-Oxo-2-(2-pentenyl)-1-cyclopenteneacetic acid	HMDB0030197	Organic oxygen compounds	Organooxygen compounds	Carbonyl compounds			51.1	57.8	M+FA-H	C12H16O3	-0.793556	12549	12678	12665	15291.9	11324.9	15216.7	14321.8	13581.9	14066	14337.7	16066.8	14497.7	13680.5	14407.5	13174.3	23055.7	24946.7	25721.3	24354.4	23641	19199.4	6292.1	8631.61	6704.93	6161.8	7385.3	7223.41	26545.6	21901.9	24897	23538.6	25775	25137.4
4.21_395.1919m/z	395.192	4.20795	neg	(1S,2R,4R,8S)-p-Menthane-2,8,9-triol 9-glucoside	HMDB0039978	Lipids and lipid-like molecules	Prenol lipids	Terpene glycosides			51.1	63.5	M+FA-H	C16H30O8	-0.98024	9110.17	8525.38	8917.9	8795.98	8151.34	7927.05	8839.17	8011.73	8654.49	9884.87	7499.25	12058.4	10942.5	9169.04	9468.27	6892.99	7110.33	7185.03	7008.46	6812.16	7694.46	10077.6	9964.31	10971.8	11051.6	10419.3	11022.3	8332.3	8376.7	6455.81	12012.9	9724.1	12892.1
4.91_852.5813m/z	852.581	4.90875	neg	CE(LTE4)	HMDB0290218	Unclassified	Unclassified	Unclassified			51.1	69.9	M+FA-H	C50H81NO5S	-0.569885	19037.7	18129.3	16226.7	19210.5	18264	18962.6	17828.3	17583.2	19037.1	19939.9	27687.8	33226	39722.9	30019.4	20459.3	31348.6	25442.2	26003.8	25242.2	32227.4	24975.6	39176.9	36067.2	29881.8	33868.5	23841.7	35300.2	30966.5	33058.4	37729.3	63618.6	24923.8	32323.3
5.16_301.0716m/z	301.072	5.16285	neg	Pinocembrin	HMDB0030808	Phenylpropanoids and polyketides	Flavonoids	Flavans		C09827	51.1	59.7	M+FA-H	C15H12O4	-0.61509	2972.86	2892.97	2952.1	2853.12	3413.8	3011.99	2643.43	2764.2	2690.96	1363.89	1126.66	910.87	903.112	1050.19	1333.35	385.158	837.152	585.755	499.273	466.685	1647.37	3098.54	3602.41	3465.94	3302.22	3440.44	3685.31	625.736	955.891	618.079	244.339	377.785	305.766
5.81_287.0561m/z	287.056	5.80823	neg	Eriodictyol	3415	Phenylpropanoids and polyketides	Flavonoids	Flavans		C05631	51.1	58.9	M-H	C15H12O6	-0.000995892	1931.71	1678.44	1662.63	1777.03	1775.4	1774.85	1781.32	1647.94	1761.95	10144.8	9534.36	7350.23	7703.49	9730.63	12972.1	1.03914e-06	1.03914e-06	1.03914e-06	1.03914e-06	1.03914e-06	1.03914e-06	8691.97	7465.15	7932.16	5186.41	10141.7	8377.55	1.03914e-06	1.03914e-06	1.03914e-06	1.03914e-06	1.03914e-06	1.03914e-06
6.79_334.2954m/z	334.295	6.79065	pos	1-O-(2R-hydroxy-4Z-pentadecenyl)-sn-glycerol	LMGL01020054	Lipids and lipid-like molecules	Glycerolipids	Monoradylglycerols			51.1	59.8	M+NH4	C18H36O4	0.618986	6192.72	6319.79	6479.26	6604.38	6490.41	7183.06	6370.56	6272.08	6576.34	6841.89	7746.37	3486.5	15019.6	3439.01	5003.18	6873.1	7883.75	6368.36	6551.24	3382.09	8562.53	8551.98	3746.72	7052.6	4132.98	5250.23	3635.42	7021.81	3303.53	7929.65	6219.84	4802.2	20481.4
7.00_357.0616m/z	357.062	7.0039	neg	PSOROMIC ACID	43642	Unclassified	Unclassified	Unclassified			51.1	59.1	M-H	C18H14O8	-0.0482331	176893	167486	180019	179499	189254	140894	183217	175030	147970	218340	193838	166599	189631	197163	229907	165564	172932	154686	160170	149334	152866	188856	151516	165897	155827	184989	196048	199402	160683	173332	186786	210441	130356
7.27_178.1359n	179.143	7.2718	pos	2-Cyclohexylidenecyclohexanone	HMDB0245090	Organic oxygen compounds	Organooxygen compounds	Carbonyl compounds			51.1	56.9	M+H-H2O, M+H	C12H18O	0.802356	409011	422476	423328	434744	405184	444039	449832	419242	439118	101687	102101	105931	102173	101217	101942	462652	502114	553952	449471	509120	445748	81048.1	78340.7	80536.4	82611.6	82417.1	74507.7	521633	486170	444877	545561	520862	527162
7.64_349.1988m/z	349.199	7.63912	pos	ent-16-D1c-PhytoP	LMFA02030039	Lipids and lipid-like molecules	Fatty Acyls	Octadecanoids			51.1	59.6	M+Na	C18H30O5	0.689857	554770	568173	541021	571654	569497	580659	568984	549100	566589	351138	401341	411497	419240	414403	419668	542154	673472	691131	554253	509277	644900	535642	542914	591029	560005	545095	518272	460456	427053	348106	640101	564598	640862
8.22_283.0967m/z	283.097	8.2157	pos	3,4'-DIMETHOXYFLAVONE	985662	Unclassified	Unclassified	Unclassified			51.1	58.7	M+H	C17H14O4	0.645614	2560.9	2354.14	2279.45	2770.36	2538.92	2434.04	2704.23	2253.56	2537.76	1.03914e-06	1.03914e-06	1.03914e-06	1.03914e-06	1.03914e-06	1.03914e-06	1.03914e-06	1.03914e-06	1.03914e-06	22.1741	1.03914e-06	1.03914e-06	2511.69	5671.97	3043.05	1908.5	1105.75	4179.83	1211.16	1033.05	871.393	279.373	1.03914e-06	36.4736
9.05_315.0866m/z	315.087	9.05232	pos	Pectolinarigenin	5320438	Lipids and lipid-like molecules	Polyketides	Flavonoids		C17784	51.1	59.8	M+H	C17H14O6	0.812027	3821.6	3858.73	4259.09	4322.69	4078.8	3942.3	4104.3	4054.34	4059.66	126.188	121.831	80.9149	131.34	149.868	178.22	284.603	652.472	286.284	208.299	239.022	1394.74	12114.5	17317	7843.48	8674.92	4961.94	13829	2898.38	2655.03	3791.03	302.76	171.767	295.201
9.35_327.2168m/z	327.217	9.35265	pos	delta14-9-PhytoF	LMFA02040003	Lipids and lipid-like molecules	Fatty Acyls	Octadecanoids			51.1	60.5	M+H-H2O	C18H32O6	0.659122	4910.63	4507.01	4321.76	4426.5	4247.5	4967.77	4502.8	4559.07	4444.57	3096.11	3522.55	3935.93	4150.62	3687.78	3453.02	5347.03	6273.99	5822.12	4703.57	4221.18	5521.71	1995.53	1724.96	1986.07	2001.93	1900.82	1392.28	2181.49	1787.94	1723.37	2855.62	2244.84	2194.68
9.50_317.2115m/z	317.212	9.49963	pos	15(S)-HpEPE	36348	Unclassified	Unclassified	Unclassified			51.1	60.8	M+H-H2O	C20H30O4	1.14609	22718.9	22791.6	23345.2	23880.4	22410.2	22949.9	23324.6	22012	22064.6	22553.6	21130.4	22906.9	20962.3	20739.5	19842.5	24890.3	27019.9	28015.3	24051.3	21843.6	22761.1	13416.3	13849.4	14294.6	14549.8	12671.3	11943.4	20702.2	20115	14038.2	21481.9	19842.4	21319.6
9.91_265.1800m/z	265.18	9.90663	pos	9S-HpHtrE	LMFA01040075	Lipids and lipid-like molecules	Fatty Acyls	Fatty Acids and Conjugates			51.1	58.9	M+H-H2O	C16H26O4	0.488821	13854.7	13962.2	13334.9	13992.9	13232.1	14913.9	14316.1	13869.2	14250.4	12430.5	10924.7	10909.2	11762.9	10403.6	11190.5	9836.9	11936.8	11592.9	10497.9	10281.9	10456	12929.1	11697.2	11916.4	12024.3	12363.1	10954.8	12401.6	11075.8	10602.8	11717.1	11557.2	11377.3
0.76_262.0565m/z	262.057	0.7581	neg	Lycoperdic acid	HMDB0030417	Organic acids and derivatives	Carboxylic acids and derivatives	Amino acids, peptides, and analogues			51	58.1	M+FA-H	C8H11NO6	-1.34579	231401	227643	243138	217811	221861	250687	226516	220779	221236	251887	252341	255724	239609	252268	264978	202013	228880	220835	228887	226135	214356	126221	121862	127392	137250	133528	127671	171417	184157	191305	192520	187457	188035
1.05_377.0645m/z	377.065	1.05227	pos	5-p-Coumaroylquinic acid	HMDB0301709	Organic oxygen compounds	Organooxygen compounds	Alcohols and polyols		C12208	51	72.2	M+K	C16H18O8	3.51257	75925.6	72691.5	71641	81726	68137.8	68104.3	61257.5	72189.5	76127.4	230912	205898	191608	188822	191792	193382	125240	134674	146450	139900	134220	146274	95093.4	95847.7	96594.1	104559	121191	101002	149586	142932	140485	137764	121019	126948
1.10_232.1578n	250.192	1.10332	pos	2,6-Pipecoloxylidide	HMDB0060725	Organic acids and derivatives	Carboxylic acids and derivatives	Amino acids, peptides, and analogues		C16575	51	59.9	M+H, M+NH4	C14H20N2O	1.09614	43033.5	48834.3	47784.5	52527.2	46149.8	51143.3	47691.2	48836.7	44347.9	55340.3	59574.5	57425.8	59558.8	51419.6	61507.8	23575.9	28680.1	30669.7	29579.6	29538.4	29164	132031	132532	138863	136265	166579	138754	26420.6	21076.4	25227.9	26709.5	23594.3	25489.5
1.31_286.1886m/z	286.189	1.31323	neg	Arginylleucine	HMDB0028713	Organic acids and derivatives	Carboxylic acids and derivatives	Amino acids, peptides, and analogues			51	60.7	M-H	C12H25N5O3	0.582319	3327.18	3546.9	3506.17	3411.04	3433.5	3544.72	3333.98	3492.26	3318.63	2413.26	2632.56	2767.68	3012.44	2820.72	3353.84	4765.86	5132.59	5297.74	5634.78	5969.51	5689.24	1309.23	1373.2	1447.86	1577.38	1427.91	1470.66	2273.27	2559.13	2362.17	3047.11	2922.63	2996.93
10.00_343.2270m/z	343.227	10.0027	pos	14S,21S-diHDHA	LMFA04000054	Lipids and lipid-like molecules	Fatty Acyls	Docosanoids			51	59.3	M+H-H2O	C22H32O4	0.706144	10954.8	11173.3	9980.15	11342.1	10592.4	11085.1	10257.4	10131.1	10699.5	12528.3	11004	11850	9885.06	11018	10983.7	11842.8	13643.4	14051.8	11401.4	11063.9	11915	6021.63	6287.66	5782.61	6142.97	4976.61	4182.85	8524.19	8018.24	5355.42	8131.5	8145.98	7596.71
10.72_667.4060m/z	667.406	10.7195	neg	Bafilomycin A1(Baf-A1)	HMDB0247559	Phenylpropanoids and polyketides	Macrolides and analogues	Unclassified			51	60.4	M+FA-H	C35H58O9	-0.450735	8304.52	9830.03	8543.54	7824.44	9896.03	12036.2	10454.1	8322.27	10106.7	2770.41	5155.77	7004.43	9732.36	9710.62	8710.18	10624.1	10920.2	15092.9	16238.3	12255	13228.2	8323.13	9564.84	6394.11	10224.1	4178.96	7313.5	33275.2	43278.4	28815.1	45357.2	39168.7	46313.1
10.73_337.2383m/z	337.238	10.7296	neg	ent-3alpha,14alpha,16beta,17-tetrahydroxyatisane	LMPR0104150008	Lipids and lipid-like molecules	Prenol lipids	Isoprenoids			51	60.1	M-H	C20H34O4	-0.309972	13851.3	13962.2	15494.4	15853.6	14775.9	16231.2	14385.9	14058.2	13675.9	20000.3	16874.8	13252	13830.8	16275.6	16856	33355.7	28544.1	28482.8	27007.1	42185.8	25569.9	2596.39	2641.13	1934.94	2260.11	1602.8	2129.02	2865.96	3752.25	3137.05	3161.04	3878.29	3582.42
11.28_249.1494m/z	249.149	11.2795	neg	Quadrangolin A; 2-[(1S,2S,4aR,8aS)-1-Hydroxy-4a-methyl-8-methylenedecahydro-2-naphthalenyl]acrylic acid	985308	Unclassified	Unclassified	Unclassified			51	71.6	M-H	C15H22O3	-1.05967	7488.45	7589.43	7118.29	6745.47	6967.09	6391.78	7207.99	8561.32	7694.67	7133.15	6440.04	6747.02	6288.97	7224.86	6141.73	5765.73	5668.53	6214.46	5897.25	5997.64	5732.42	7794.69	7640.58	6701.61	6620.7	7089.13	6263.21	7636.73	6552.91	6929.75	7694.28	7388.42	6420.95
2.77_187.1079m/z	187.108	2.76745	neg	Glycylleucine	Glycylleucine	Organic acids and derivatives	Carboxylic acids and derivatives	Amino acids, peptides, and analogues	***	C02155	51	61.7	M-H	C8H16N2O3	-4.78607	23384.3	25159.2	25024.7	24343.3	23054.8	23935.8	23142.7	23542.7	24289.8	16476.8	19990.6	20438.8	21079.9	21986.6	22611.6	25409.3	26407.6	27029.6	30090	30308.4	30154	12303.8	12365.1	13484.7	13210.3	11535.1	13085.8	16356.3	17948.6	17314.2	20912.3	19737.9	20299.7
5.30_507.2807m/z	507.281	5.29798	neg	glas#20	LMFA13040101	Lipids and lipid-like molecules	Fatty Acyls	Fatty acyl glycosides			51	60.3	M-H	C24H44O11	-0.675846	4773.36	4205.28	4567.07	4589.71	4280.48	3945.95	4214.94	4288.17	4610.87	1954.63	4316.3	4240.48	5338.28	4784.68	4971.43	13108.2	14320.5	14787.6	14381.6	16619.6	17294.9	191.204	185.621	94.9148	359.278	1.03914e-06	190.874	194.656	336.621	1.03914e-06	373.144	342.337	441.985
5.43_317.0668m/z	317.067	5.43402	neg	5,7,2'-Trihydroxyflavanone	LMPK12140125	Lipids and lipid-like molecules	Polyketides	Flavonoids			51	57.3	M+FA-H	C15H12O5	0.420339	14776.9	14440.7	14070	14514.7	13603.2	15857.3	13801.9	13588.3	15215.8	67082.1	54102	61991.6	48263.5	52351.1	52542.8	3350.76	3860.07	3430.3	3746.61	3895.03	6016.54	44616.4	48791.2	48331	42241.7	48914	44911.1	3685.19	4705.03	3954.83	3212.44	2829.84	3490.45
6.57_837.3194m/z	837.319	6.56845	neg	Bn-NCC-2	HMDB0038230	Organoheterocyclic compounds	Tetrapyrroles and derivatives	Unclassified			51	59.2	M+FA-H	C40H48N4O13	-0.719145	12776.7	12152.5	12158.2	12788.5	12415.3	13143.4	11912.7	13682.8	11004.5	302.079	229.516	398.447	434.263	121.42	342.122	330.439	773.438	599.4	394.112	252.34	528.154	2742.14	3190.5	2074.9	2439.67	1613.2	1856.69	1733.9	1171.08	1268.64	1642.77	1410.59	1213.23
6.65_215.1282m/z	215.128	6.64953	neg	2-Exo-hydroxy-1,8-cineole	HMDB0059610	Organoheterocyclic compounds	Oxanes	Unclassified		C03092	51	60.7	M+FA-H	C10H18O2	-4.24009	17638.5	18256.9	16287.8	15014.1	18933.9	17701.9	17039.3	12678.8	17084.3	10924.6	15059.1	14607.4	14117.6	11412.5	19554.9	15663.4	11777.2	11811.1	13754.9	16621.3	18304.2	11570.6	12976.3	12256.7	11932	19078.9	12110.3	11607.1	12393.1	10978.2	14519	20678.8	9875.1
7.06_257.1286m/z	257.129	7.06117	pos	2-(p-Acetamidophenyl)-2-ethylglutarimide	HMDB0247904	Organoheterocyclic compounds	Piperidines	Phenylpiperidines			51	58.3	M+H-H2O	C15H18N2O3	0.536162	5215.05	5492.36	5311.47	5619.51	5225.47	5484.89	5257.38	5470.11	5415.07	2886.04	3198.79	3386.2	3212.63	3431.5	2874.82	3856.29	4497.94	4335.41	4462.79	3830.04	4524.96	7678.36	7901.79	9045.08	8361.38	7061.43	7203.77	11241.5	9617.25	6721.92	13436.2	12728.1	13367.5
8.65_321.2039m/z	321.204	8.64843	pos	8E-Heptadecenedioic acid	LMFA01170053	Lipids and lipid-like molecules	Fatty Acyls	Fatty Acids and Conjugates			51	60.4	M+Na	C17H30O4	0.829658	5110.27	6037.21	5422	6164.4	6163.23	5592.49	6041.6	5056.86	6155.99	2888.37	4099.04	4851.43	4780.58	4878.17	5219.98	7142.62	8582.02	9077.93	7931.27	8380.48	9271.08	862.649	789.808	1024.54	1227.79	872.563	847.124	1471.89	1257.82	891.369	1768.91	1664.48	1616.65
8.86_267.1228m/z	267.123	8.8559	pos	2-Phenylethyl beta-D-glucopyranoside	HMDB0029819	Organic oxygen compounds	Organooxygen compounds	Carbohydrates and carbohydrate conjugates			51	58.5	M+H-H2O	C14H20O6	0.423317	12255.3	12114.9	11926.2	12272.3	11839.2	12128.5	11840	13015.8	12254.5	7045.89	9007.2	5716.54	6154.87	7742.49	8830.44	8135.13	8657.25	6903.33	6390.53	7129.09	9093.67	13838.8	8976.03	17281.6	8901.38	10075.5	8265.62	8056.57	12445.8	11882.9	8217.81	6533.05	7942.89
9.44_275.2008m/z	275.201	9.44165	pos	(-)-8-hydroxy-11E,17-octadecadien-9-ynoic acid	LMFA02000191	Lipids and lipid-like molecules	Fatty Acyls	Octadecanoids			51	59.1	M+H-H2O	C18H28O3	0.937695	289389	294346	287960	290999	295214	307538	297291	294262	294101	262549	278601	290175	286210	297258	285933	237596	285354	303635	258245	224617	271167	356019	370347	388997	381231	353755	350099	347961	341789	243794	429684	389186	437395
9.98_213.1489m/z	213.149	9.98337	pos	(+)-cucurbic acid	LMFA02020013	Lipids and lipid-like molecules	Fatty Acyls	Octadecanoids		C08482	51	59.5	M+H	C12H20O3	1.60511	15707.8	15654.1	15109.7	14481	14374.4	15132.9	14321.7	14417.6	14387.9	25713.3	20420.7	19759	19073.2	20149.2	18977.6	11672.2	13414.8	14238.3	10675.1	12519.2	12578.5	18831.4	18108.7	20197.7	18853.9	18175.5	17190.7	12534.6	12048.6	9452.22	14276	14395.4	15047.8
10.33_382.2952m/z	382.295	10.3303	pos	6-O-Acetylaustroinulin	HMDB0036803	Lipids and lipid-like molecules	Prenol lipids	Diterpenoids			50.9	59.8	M+NH4	C22H36O4	0.120711	12277.1	12362.4	12183.7	12454.3	12739.4	12649.2	11485.5	14279.4	11785.6	917.308	771.084	742.955	1276.76	703.019	1400.9	3672.33	3747.42	3560.38	4427.16	3286.15	4028.16	908.826	650.126	411.563	778.607	128.659	590.308	2984.43	3001.94	1346.49	3449.52	2664.23	3005.48
3.68_267.1342m/z	267.134	3.68202	pos	Threonylphenylalanine	HMDB0029068	Organic acids and derivatives	Carboxylic acids and derivatives	Amino acids, peptides, and analogues			50.9	70.4	M+H	C13H18N2O4	0.881782	30751.7	30919.5	34144.7	34311	31891.5	33922.6	27909.7	32034.1	32108.8	21953.3	24876.2	24985.2	24006.5	23922.9	26957.2	29983	36612.1	34216.6	35416.7	33778.6	38610.6	18740	17256.3	17396.4	18335.8	18107.6	17138.3	25195.9	25805.9	23408	32642.6	28378.8	29753.1
3.93_584.2925m/z	584.292	3.92713	pos	Dihydroergotamine	2259	Alkaloids and derivatives	Ergoline and derivatives	Lysergic acids and derivatives		C07798	50.9	75.8	M+H	C33H37N5O5	9.86118	71679.3	74112.5	73123	75259.8	73005	75179.1	75288.8	72861.7	76602.7	51883.5	41270.3	46083.4	41414	35461.2	34794.5	81168.9	87021.1	89588.8	70078.9	57957.6	71759.9	24948.3	23567.1	23054.8	25397.9	27800.9	23603.6	58810.3	52757.3	45996.3	52508.1	47387.1	48552.5
4.27_626.3026m/z	626.303	4.26668	pos	Gly-Pro-Gly-Arg-Ala-Phe	HMDB0252833	Organic acids and derivatives	Carboxylic acids and derivatives	Amino acids, peptides, and analogues			50.9	58.3	M+Na	C27H41N9O7	0.798257	113959	108623	113975	115314	110312	108104	112295	105932	112598	407018	337630	383167	315422	271987	248190	181537	195137	206685	167302	135838	180830	108581	95141.1	102472	99400.4	123341	95098.6	184097	176975	154026	148964	131654	132796
4.36_207.1383m/z	207.138	4.3613	pos	Epoxyeremopetasinorol	HMDB0029670	Organoheterocyclic compounds	Oxanes	Unclassified			50.9	59.7	M+H-H2O	C13H20O3	1.64962	15142.5	14696.7	15542.4	15906.6	15354.5	15946.7	15076.6	15325.5	16752.4	8451.31	7964.38	7361.45	7201.83	7432.65	7694.13	7908.36	8784.21	9675.89	8251.67	9318.24	9644.73	15909.4	16868.1	16157.3	16201.3	18859.5	16021.2	12614.7	11149.2	11554.1	9746.91	9352.3	9989.25
7.16_292.2040n	293.211	7.15735	pos	cis-12-Oxophytodienoic acid	HMDB0302724	Lipids and lipid-like molecules	Fatty Acyls	Eicosanoids			50.9	60.6	M+H-H2O, M+H	C18H28O3	0.419399	165104	164674	162987	172753	166436	164548	165119	164642	167858	116523	142608	147327	149313	154848	147986	182335	225641	235179	212983	183383	207671	198235	193743	214247	200035	196245	192056	170819	161932	148739	220409	191532	221466
8.69_295.2270m/z	295.227	8.68758	pos	13S-HOTrE	LMFA02000051	Lipids and lipid-like molecules	Fatty Acyls	Octadecanoids		C16316	50.9	59.2	M+H	C18H30O3	0.758215	22039	22132.1	22584.2	23454.5	21969.3	24085.7	23148.8	22296.3	21834.7	16214.8	17847.5	19436.3	17940.7	18510.7	25096.5	19819.1	22378.1	23533.1	20675.2	21183.1	23299.2	24248.1	25067.8	24858.9	26599.6	29480.5	24049.8	22265.5	22531.7	18073.5	27115.5	30901.9	26530.1
9.18_221.1540m/z	221.154	9.18077	pos	(9R,13R)-1a,1b-dihomo-jasmonic acid	LMFA02010010	Lipids and lipid-like molecules	Fatty Acyls	Octadecanoids			50.9	60.8	M+H-H2O	C14H22O3	1.66371	10555.1	11496.9	11181.3	10334.2	11030.3	11903	11532.4	11838	11489.9	9169.93	8257.15	8575.37	8752.18	8825.84	8874.9	9019.46	11655.4	10367.8	10291.4	9839.53	9807.24	12528.1	11669.2	12497.6	12308.3	12602.7	10864.9	12870.7	11051.1	10906.9	13870.2	12492.2	13934.1
1.19_231.1223n	232.13	1.18797	pos	Asparaginyl-Valine	HMDB0028744	Organic acids and derivatives	Carboxylic acids and derivatives	Amino acids, peptides, and analogues			50.8	65.5	M+H-H2O, M+H	C9H17N3O4	1.4998	10767.5	9829.55	11276	9898.24	9618.89	10269.7	10426.1	10403.6	9635.81	6721.61	6493.34	6114.46	6671.92	6359.09	6940.12	9538.99	10829.9	11864.9	11153.9	11178.1	10416	4608.87	4258.69	4841.32	4572.04	4497.21	5101.75	5974.63	5620.52	6360.76	6579.47	6702.15	6717.16
12.46_422.2667n	423.274	12.4557	pos	Lovastatin acid	HMDB0254177	Organic acids and derivatives	Hydroxy acids and derivatives	Medium-chain hydroxy acids and derivatives			50.8	60.4	M+H-H2O, M+H	C24H38O6	-0.398259	10758.6	11380.4	9713.61	11945.7	10857.4	13175.7	12328.5	10529	12928	1107.62	1807.17	2457.4	1838.97	2434.66	4168.63	7762.15	10048.4	8876.17	15250.1	11545.1	11618	955.602	428.868	962.431	1613.88	687.419	647.381	13932.7	17033.7	8479.75	11354.6	9015.57	12855.4
14.26_324.2322m/z	324.232	14.2575	pos	2,8-Dibenzylcyclooctanone	HMDB0245525	Benzenoids	Benzene and substituted derivatives	Unclassified			50.8	57.3	M+NH4	C22H26O	0.0299792	70326.3	70280.5	74161.7	71660	74749.4	71862.9	78426.2	80365	75828.8	107563	86023.9	97834.4	90788.9	93568.1	81190	89110.1	96281.2	97655.4	85696.8	89709.5	85429.3	89141.2	99806.3	99911.2	84008.9	79847.9	103767	93710.3	82735.2	102459	82140.5	93774.4	94949
2.76_203.1395m/z	203.14	2.76072	pos	ALANYL-dl-LEUCINE	44268	Organic acids and derivatives	Carboxylic acids and derivatives	Amino acids, peptides, and analogues			50.8	60	M+H	C9H18N2O3	2.44935	47299.7	47318.9	47084.3	48451.3	45077.5	48036.5	45902	45391.3	46238.9	49018.8	45911.2	45871	43654.5	43662.9	46882.8	50326.1	55779.5	59143.6	50705.9	54236.5	53026.6	28316.5	28608.5	30584.3	29960.5	29970.4	27760.4	42105	41314.6	38404.2	44866	41623.5	42259.9
3.69_198.0319m/z	198.032	3.69462	neg	p-CHLOROPHENYLALANINE	44308	Organic acids and derivatives	Carboxylic acids and derivatives	Amino acids, peptides, and analogues			50.8	84.1	M-H	C9H10ClNO2	-4.05927	241139	257409	187313	227915	228834	248317	242934	227565	215018	215093	203112	197981	188953	236012	207729	245134	240539	250181	202428	255082	236445	255236	233250	235457	223052	248458	197518	316576	292538	302596	265264	244389	277438
3.70_228.1478n	229.155	3.7	pos	Leucylproline	Leucylproline	Organic acids and derivatives	Carboxylic acids and derivatives	Amino acids, peptides, and analogues	***		50.8	58.5	M+H, M+Na	C11H20N2O3	1.56743	226652	225876	227609	234686	221376	231351	216302	221752	221838	106568	124611	125444	140773	143558	166175	233361	281292	275338	300063	305859	325522	66379.9	66870.5	71847.2	72495.5	78449.1	72855.2	116172	125183	110343	149354	136912	147012
3.97_802.2166n	801.209	3.97043	neg	Isorhamnetin 3-glucoside-7-gentiobioside	LMPK12112359	Lipids and lipid-like molecules	Polyketides	Flavonoids			50.8	56.7	M-H2O-H, M-H	C34H42O22	-0.176775	7.3673e+06	6.47139e+06	6.4433e+06	6.42256e+06	7.2144e+06	6.30376e+06	6.07151e+06	6.07913e+06	6.2972e+06	3.13704e+07	3.15466e+07	3.03316e+07	3.12843e+07	2.88116e+07	2.96685e+07	56439.4	47919.2	44682.4	56311.5	44266	41811.2	2.29351e+07	2.38324e+07	2.36176e+07	2.26738e+07	2.32853e+07	2.42318e+07	38507.6	27385.7	29455.9	20136.4	23387.4	20812.9
4.70_207.0654m/z	207.065	4.70075	pos	4-methyl-5-carboxyethyl-2-furanacrylic acid	LMFA01150052	Lipids and lipid-like molecules	Fatty Acyls	Fatty Acids and Conjugates			50.8	58.9	M+H-H2O	C11H12O5	0.894466	2887.52	2923.33	3000.43	3354.91	2955.04	3381.94	2552.49	3022.53	3271.2	12065.4	9636.05	8657.94	9629.22	9578.45	10913.4	457.375	519.831	785.578	570.386	526.784	616.854	7047.68	7196.97	7244.3	7643.69	9102.27	7005.09	122.876	44.1015	457.443	129.394	124.954	178.023
8.51_288.2536m/z	288.254	8.5095	pos	9S-hydroxy-7E-hexadecenoic acid	LMFA01050561	Lipids and lipid-like molecules	Fatty Acyls	Fatty Acids and Conjugates			50.8	58.2	M+NH4	C16H30O3	0.969222	15502.5	15328.3	15138	15549.1	15936.3	16206.9	15202.5	15581.1	15317.4	17155.9	16564.4	12613.4	18608.9	13096	25598.1	17208.2	21984.3	19376.8	15264.5	16343.2	18221.9	19684	15431.7	19426.9	15527.6	26498.7	12440.3	19033.1	14863.3	19375.2	13652.4	24103.6	20043.8
1.14_261.0585m/z	261.058	1.13517	pos	2-Keto-3-Deoxy-D-Mannooctanoic Acid	HMDB0250768	Organic oxygen compounds	Organooxygen compounds	Carbohydrates and carbohydrate conjugates			50.7	57.6	M+Na	C8H14O8	1.5922	183089	170461	179848	182272	172317	186946	173552	178485	175278	158064	132269	132908	124843	119860	132936	126467	153907	154398	138658	129277	117279	169580	154756	165536	158694	172316	152125	175275	160489	158710	162706	160960	165078
10.84_344.2218m/z	344.222	10.8444	pos	CP-642931	317565	Unclassified	Unclassified	Unclassified			50.7	71.1	M+H	C17H25N7O	7.13267	520.199	448.707	562.273	611.681	598.174	644.321	669.705	463.181	582.674	516.91	433.65	648.196	941.975	542.118	648.89	2937.16	4018.01	2871.14	3247.13	3498.58	3861.47	129.315	82.7371	94.1564	348.726	176.36	220.308	3164.06	2679.99	2913.43	3507.09	3365.62	3966.79
15.05_427.3574m/z	427.357	15.0526	pos	4alpha-formyl-ergosta-7,24(241)-dien-3beta-ol	HMDB0304196	Lipids and lipid-like molecules	Steroids and steroid derivatives	Ergostane steroids			50.7	60.1	M+H	C29H46O2	0.890371	47441.8	41722.9	46218.3	43106	70067.2	45321.8	65325.5	70297.1	58416.4	26831.6	26211.7	25003.3	22401.1	18688	24574.7	34547.8	37691.4	34601.4	29043.1	28887.6	30639.9	30723.1	24477.2	30110.2	24409.1	33101.3	23318.3	52229.8	58853.9	40205.5	49035.7	46432.1	40980.6
2.09_153.1277m/z	153.128	2.09358	pos	(+)-Camphor	41065	Lipids and lipid-like molecules	Prenol lipids	Monoterpenoids		C00808	50.7	58.5	M+H	C10H16O	1.92322	724984	711742	734695	718051	676011	719660	704504	696311	705850	694685	559954	575715	577572	558411	582956	519496	626173	635952	544435	541639	545657	622418	580158	591001	621321	649154	587736	660016	615238	606945	643221	616556	573677
3.51_301.1272m/z	301.127	3.51252	pos	N-(5,6,7,8-tetrahydro-[1,2,4]triazolo[4,3-a]pyridin-3-ylmethyl)-1,3-benzodioxole-5-carboxamide	1037578	Unclassified	Unclassified	Unclassified			50.7	70	M+H	C15H16N4O3	-7.84787	9779.82	10334.8	10049.3	10699.4	10617.6	11253.6	10967.5	10018.1	11060.3	4335.86	5614.86	6106.96	6237.47	6362.93	6248.9	12616.2	14090.4	14962.2	15752	18029.3	17399.9	4623.51	5912.19	4525.08	5113.52	5205.42	5120.54	7298.25	7864.11	8265.47	7707.6	7389.62	7711.05
3.82_229.1552m/z	229.155	3.81765	neg	Valylleucine	HMDB0029131	Organic acids and derivatives	Carboxylic acids and derivatives	Amino acids, peptides, and analogues			50.7	59.8	M-H	C11H22N2O3	-2.31296	6077.98	7027.3	5681.09	6184.96	6278.94	5733.53	5667.61	5727.33	6606.03	5598.77	4960.11	5272.45	5093.59	5246.14	5070.46	7561.98	7422.57	8368.77	6970.25	7204.09	7200.61	5767	7072.23	6897.85	6359.67	6226.07	5152.49	9890.23	12356.5	11647.2	11045.5	11215	10304.8
4.63_511.2398m/z	511.24	4.6265	neg	Ethyl 3-hydroxyoctanoate O-[glucosyl-(1->6)-glucoside]	HMDB0038738	Lipids and lipid-like molecules	Fatty Acyls	Fatty acyl glycosides			50.7	58.8	M-H	C22H40O13	0.273918	41328.4	43492.3	43517.5	45225.5	43320.6	41518.6	42606.9	41425.3	43318.9	15101.6	17192.2	17967	17468.5	16899.6	16307.3	148465	147775	165657	146457	160722	162446	7419.82	7485.84	7376.06	7071.64	8663.52	8425.98	23819.4	23313.5	25629.1	33440.1	34996.6	31508
4.70_994.2583n	995.266	4.70075	pos	Quercetin 3-(6''-sinapoylsophorotrioside)	HMDB0041267	Phenylpropanoids and polyketides	Flavonoids	Flavonoid glycosides			50.7	59.9	M+H, M+Na	C44H50O26	-0.768194	256680	232904	223436	228055	206117	220594	227479	210390	232865	866353	725576	714660	723137	691890	770088	29180.5	27195.9	29482.8	29624.3	30587	26374.4	549176	546083	541341	541191	613968	542817	4333.68	4220.59	12575.1	3511.77	4317.31	1882.53
5.09_235.0966m/z	235.097	5.08813	pos	Aloesol	HMDB0035712	Organoheterocyclic compounds	Benzopyrans	1-benzopyrans			50.7	58	M+H	C13H14O4	0.484843	10809.6	11335.2	11052.5	11944.4	10811.4	12243.2	10868.5	11782.2	11176.8	23243.2	21265.3	23090.5	18927.9	20868.9	21286.9	9858.52	13335.2	12942.3	13048	12754.9	14552.3	10424.2	9874.13	12060.9	11199.7	11582.3	10553.1	8167.43	9610.93	5890.72	7906.69	6716.96	7803.66
7.97_181.1225m/z	181.122	7.96993	pos	Jasmolone	HMDB0030039	Organic oxygen compounds	Organooxygen compounds	Alcohols and polyols			50.7	56.6	M+H	C11H16O2	0.83836	40810.1	42352.7	42512.4	42466.3	41227.9	43472	42013.7	41936.3	41839	42737.2	43484.3	43520.8	41691.4	41374.7	40017.9	42308.6	48703.6	47964.8	44371.7	44115.4	47719.7	22741.9	22961.5	24631.9	23316.3	23162.7	21443.7	34304.8	32953.1	25262.5	36569.2	33491.8	35760.3
8.03_227.1644m/z	227.164	8.02565	pos	Riesling acetal	HMDB0037562	Organoheterocyclic compounds	Tetrahydrofurans	Unclassified			50.7	59.1	M+H	C13H22O3	1.01817	2424.77	3067.69	2662.2	2885.01	2828.38	2912.85	2855.32	3620.8	3081.98	3581.09	3646.04	3072.25	2815.52	2828.75	2553.68	1438.4	1946.08	1524.01	1665.96	1581.08	1987.99	6156.94	6463.75	6533.87	6647.75	6207.13	6000.52	4238.53	4118.27	2503.92	5223.46	4334.42	4819.22
8.16_269.1749m/z	269.175	8.15737	pos	Gallicynoic acid B	LMFA01050576	Lipids and lipid-like molecules	Fatty Acyls	Fatty Acids and Conjugates			50.7	58.9	M+H	C15H24O4	0.468684	12889.2	12823.2	13528.7	12945.9	12283.1	13676	12707.9	12779.9	12885.6	13116.4	13951.6	12830.5	13499	14426.2	14212.6	18180.6	22080.6	21696.2	19298.4	17436.6	21751.8	10917.7	9740.43	11231.5	10609.6	10230.8	9119.59	6890.42	6076.94	5483.25	9691.7	8368.71	9130.47
8.55_346.2590m/z	346.259	8.54897	pos	ent-16-epi-16-F1t-PhytoP	LMFA02030009	Lipids and lipid-like molecules	Fatty Acyls	Octadecanoids			50.7	57.9	M+NH4	C18H32O5	0.69138	3779.58	3835.99	4113.41	3843.53	3665.46	3575.6	3524.17	3700.01	3336.72	2573.38	3176.23	3339.39	3548.56	3119.23	3264.85	4717.45	6148.72	6261.3	5076.42	4084.23	5387.12	707.889	655.215	722.945	726.702	638.16	653.447	928.62	761.446	622.925	1092.89	928.812	1276.31
8.73_245.1537m/z	245.154	8.72508	pos	6E,8E,12E-Hexadecatrien-10-ynoic acid	LMFA01030706	Lipids and lipid-like molecules	Fatty Acyls	Fatty Acids and Conjugates			50.7	58.7	M+H	C16H20O2	0.50837	6005.44	5828.93	5985.77	5754.06	5851.29	6704.1	5875.5	6649.12	6894.78	5469.88	5041.37	4263.12	3998.78	4567.65	4148.42	4495.8	4646.82	4904.49	5335.61	4714.34	4754.18	5366.23	4857.64	5138.94	5215.98	5651.74	4581.52	5742.48	4874.6	5360.21	5500.42	5400	4673.3
9.81_645.4348m/z	645.435	9.8132	neg	DG(22:5(4Z,7Z,10Z,13Z,19Z)-O(16,17)/0:0/i-12:0)	HMDB0298484	Unclassified	Unclassified	Unclassified			50.7	68.9	M+FA-H	C37H60O6	-3.97208	7669.52	4760.89	7041.47	6045.89	5034.29	5536.55	8397.76	6370.98	6048.03	4668.24	11011.3	13434.1	11390.9	9565.21	7243.67	5628.11	6566.49	8977.08	5855.72	3985.63	8477.68	13178.9	14810.5	16301.3	18811.5	13780.9	17666.8	7863.1	8389.87	4602.26	14128.8	11531.7	15129.2
1.96_300.0846n	299.077	1.95608	neg	4-Hydroxybenzoyl glucose	HMDB0303022	Organic oxygen compounds	Organooxygen compounds	Carbohydrates and carbohydrate conjugates			50.6	54.5	M-H, M+FA-H	C13H16O8	0.322789	165102	166587	164519	162585	156467	160293	161602	161507	170961	163741	151892	134310	150744	150864	163013	235197	238345	230609	228476	229475	226374	141124	147168	133741	149428	165978	150618	104864	103444	117110	95989.8	101788	102105
10.75_235.1694m/z	235.169	10.7497	pos	Petasalbin	HMDB0035639	Lipids and lipid-like molecules	Prenol lipids	Sesquiterpenoids			50.6	61.5	M+H	C15H22O2	0.424593	104799	109154	111085	115225	117207	112877	110822	110666	106161	97082.6	87417.1	87651.7	87100	85552.6	83860.4	85585.7	100511	95483	91221.1	78027.4	91036.9	100472	94826.8	101945	98947.2	103071	96570.6	105200	94888.6	93121.7	94340.4	102559	96712.3
10.81_326.2247n	309.221	10.8066	pos	4Z,7Z,9E,11E,13Z,16Z,19Z-docosaheptaenoic acid	LMFA01031158	Lipids and lipid-like molecules	Fatty Acyls	Fatty Acids and Conjugates			50.6	55.5	M+H-H2O, M+Na	C22H30O2	0.22522	23603.8	24653.9	25467.9	25865	24077.3	25424.4	26136.7	23472.5	24356.9	33222.7	27842.9	29986.5	27207.5	29615.1	27312.9	28624	33095.4	31799.8	27015.3	26802.2	26792.5	17540.6	16398.1	17916	15382.4	15590.4	14124.8	20741.7	19151.3	14538.6	18712.2	17856.4	18390.4
11.10_280.2636m/z	280.264	11.0988	pos	(4E,14Z)-2-Aminooctadeca-4,14-diene-1,3-diol	HMDB0242112	Organic nitrogen compounds	Organonitrogen compounds	Amines			50.6	57.2	M+H-H2O	C18H35NO2	0.325458	19463.3	23589.4	20466.8	22451.4	18943	19738	20497.4	18310.9	17725.1	12472.8	11401.9	9928.99	9463.28	12322.5	12666.2	12329.5	13225.5	14628	11390.6	10029.6	12320.8	34526.5	18716.8	27629.2	26753	24709.9	15775.7	19560.4	23903.9	26497.7	15771.2	13726.6	13290.7
12.46_576.3326m/z	576.333	12.4557	pos	Denticulaflavonol	LMPK12111996	Lipids and lipid-like molecules	Polyketides	Flavonoids			50.6	56.8	M+NH4	C35H42O6	1.21763	2848.76	3358.2	4020.08	2390.65	3959.75	2038.41	3843.09	3369.88	4812.22	1487.42	2147.01	715.304	632.115	1222.16	1821.91	1632.71	3864.94	2962.9	1749.83	2707.24	1693.51	534.515	1888.11	5695.8	771.014	998.831	491.299	1264.32	3378.3	1626.08	897.629	1767.56	97.476
15.31_210.0778m/z	210.078	15.313	neg	5-(3-Pyridyl)-2-hydroxytetrahydrofuran	HMDB0062407	Organoheterocyclic compounds	Pyridines and derivatives	Unclassified		C19578	50.6	60.1	M+FA-H	C9H11NO2	3.64099	186598	179639	171605	166830	183237	190993	188045	178646	183263	208521	184215	180009	180478	179781	178757	157638	164020	162404	159517	162422	158380	189940	190906	185932	184458	183192	186635	175549	173029	181366	176038	170978	172411
4.61_771.1989m/z	771.199	4.6081	pos	Quercetin 3-gentiobioside-7-glucoside	LMPK12112121	Lipids and lipid-like molecules	Polyketides	Flavonoids			50.6	59.2	M+H-H2O	C33H40O22	1.41081	13319.6	13139.7	16701.1	16619.8	13033.2	13292.1	15247.3	13022	14277.3	33976.2	37568.8	37943.2	33842.9	35131.3	35328.9	307.495	580.903	462.813	985.708	572.643	468.174	55529.9	53946.8	51667.1	54418	51335.8	47800.4	235.146	292.373	218.675	1.03914e-06	254.405	1.03914e-06
5.05_199.0967m/z	199.097	5.04913	neg	2-Hydroxydecanedioic acid	HMDB0000424	Organic acids and derivatives	Hydroxy acids and derivatives	Medium-chain hydroxy acids and derivatives			50.6	61.1	M-H2O-H	C10H18O5	-3.97304	13189.3	13857.9	13985.2	14871.7	13134.3	14424.9	15141.4	14352.2	15237.2	13227.2	13704.8	14530.9	13445	15247.9	14822.6	14455.1	14379.1	13897.2	13370.3	14315.1	15698.6	15662.3	16613.6	16077.4	17982.2	15326.3	14307	21391.7	20210.2	17290.5	18736.5	17553.8	18429.5
6.33_208.1465n	191.143	6.32575	pos	(5alpha,8beta,9beta)-5,9-Epoxy-3,6-megastigmadien-8-ol	HMDB0034672	Organoheterocyclic compounds	Benzopyrans	Unclassified			50.6	55.9	M+H-H2O, M+H	C13H20O2	1.02518	29833.2	30149.7	29939.4	30274.8	29252.3	30908.3	29050.7	30262.1	30376.5	24541.2	23843	24598.9	23772.9	24264.5	22828.7	31902.8	35099.1	34954.6	30848.4	30451.6	31479.4	16129.3	16839.4	16619.2	16502.6	16699	14724.6	28020.8	26188.8	20985.8	29671.3	27105.8	29329.3
6.58_119.0860m/z	119.086	6.57987	pos	4-Methylstyrene	266524	Benzenoids	Benzene and substituted derivatives	Styrenes			50.6	59.2	M+H	C9H10	3.61004	14708.9	15208.5	15627.2	16688.8	16053.6	16338.2	16789.4	15626.8	16624.4	18842.5	18007.4	17467	18322.7	17598.1	17802.6	17472.4	19473	19265	17378.1	16745.3	17328.6	15199.8	15704.8	17027.8	15582	15943.8	15606.3	17686.1	16315.1	16946.3	18077.6	17472.6	18372.4
6.72_328.2248n	327.218	6.71795	neg	16-F1-PhytoP	LMFA02030001	Lipids and lipid-like molecules	Fatty Acyls	Octadecanoids			50.6	56.3	M-H, 2M-H	C18H32O5	-0.436511	5.37383e+06	5.19809e+06	5.23633e+06	4.69583e+06	5.02724e+06	4.97316e+06	5.03653e+06	4.57094e+06	4.92263e+06	4.55996e+06	5.07863e+06	4.69743e+06	4.97658e+06	5.05135e+06	5.25079e+06	6.3332e+06	6.27894e+06	6.31822e+06	7.16574e+06	7.18547e+06	6.91823e+06	3.81938e+06	3.6673e+06	3.96518e+06	4.00682e+06	3.52408e+06	3.92367e+06	5.04534e+06	5.54457e+06	4.51599e+06	6.16695e+06	6.08654e+06	5.88091e+06
7.99_384.2380m/z	384.238	7.98882	pos	11-dehydro-TXB3	LMFA03030009	Lipids and lipid-like molecules	Fatty Acyls	Eicosanoids			50.6	57	M+NH4	C20H30O6	-0.207875	13680.7	13943.4	14636.5	14013.8	13648.7	12973.1	13387.1	13433.2	13548.3	8073.49	10105.3	9809.58	9605.49	9791.53	7972.5	7500.63	10913.6	12310.9	8630.74	6181.84	9395.89	25039.1	24350.8	28322	26037.4	23123.6	22995.5	26801.8	23562.5	15912.8	36995.7	31176.6	35105.1
8.03_235.1694m/z	235.169	8.02565	pos	2,3-Dihydroabscisic alcohol	HMDB0040685	Lipids and lipid-like molecules	Prenol lipids	Sesquiterpenoids			50.6	62.8	M+H-H2O	C15H24O3	0.475888	57292.8	59259	59416.5	60282.4	62072.3	61440.4	56198.9	56521.1	54592.6	44571.9	45815.1	48043.5	45849.4	47978.2	48995.2	48744.3	62573.8	62453.9	58142.1	52061.6	63685.8	53706.2	55145	58622.2	55829.4	56480	52472.1	58108.2	52626.5	51135.9	66222.4	60251.3	63317.4
8.03_314.0792n	297.076	8.02565	pos	5,3'-Dihydroxy-7,4'-dimethoxy-4-phenylcoumarin	LMPK12100046	Lipids and lipid-like molecules	Polyketides	Flavonoids			50.6	56.7	M+H-H2O, M+H	C17H14O6	0.555863	377766	367298	375171	376321	360512	381040	374282	378514	376415	891.536	521.742	700.447	913.701	1430.42	770.598	1457.21	2466.75	1840.96	1175.04	2623.05	10009.3	334945	823746	347345	252610	158631	342129	234053	141412	204646	23917.7	6015.45	7679.84
8.84_295.1914m/z	295.191	8.83575	neg	7Z,11Z,14Z-Hexadecatrienoic acid	LMFA01031099	Lipids and lipid-like molecules	Fatty Acyls	Fatty Acids and Conjugates			50.6	55.4	M+FA-H	C16H26O2	-0.324658	30865.8	31450.7	28697.7	30849.3	35370.2	31750.1	30452.4	29952	31310	34736.9	51667.4	65893.7	57176.9	56127.7	54704.9	43579.2	50952.3	48629.1	46468.6	41570.9	44950.3	6043.84	6569.99	7237.95	8611.16	6256.96	7171.78	7722.44	9731.39	8013.42	8324.25	7405.84	8502.61
8.86_418.2226m/z	418.223	8.8559	pos	Prednisone acetate	HMDB0256752	Lipids and lipid-like molecules	Steroids and steroid derivatives	Pregnane steroids			50.6	58	M+NH4	C23H28O6	0.375697	17443.7	21205.1	15693.8	14941.2	20535.6	19390.8	20894.4	19565.9	19926.1	13085.4	13607	9671.26	9805.45	12214.9	11944.2	13481.6	14294.1	12413.1	10092.9	11177.3	15269.8	19925.6	14614.3	22231.6	12220.3	16085.2	11505.4	11405.7	15717.1	15281.7	12250.5	11121.1	10865.1
9.94_380.2797m/z	380.28	9.94492	pos	ent-16a-Hydroxy-17-acetoxy-19-kauranal	HMDB0041495	Lipids and lipid-like molecules	Prenol lipids	Diterpenoids			50.6	57.3	M+NH4	C22H34O4	0.567652	49446	51375.9	47196.4	48915.6	50273.4	52940.7	47919.3	48590.1	48922.2	6112.73	5389.52	4845.24	5531.73	5869.28	6742.24	23659.7	32086.1	29771.3	31082.3	25975.3	26811.1	5004.07	5352.66	4938.06	5309.37	3661.59	4361.48	11324.5	15046.5	8405.06	15156.5	14014.3	15693.3
10.25_283.2057m/z	283.206	10.2548	pos	5Z,8Z,10E,12E,14Z,17Z-eicosahexaenoic acid	LMFA03000021	Lipids and lipid-like molecules	Fatty Acyls	Eicosanoids			50.5	58.6	M+H-H2O	C20H28O2	0.228018	6999.81	7166.72	7054.88	7142.57	6812.41	7586.46	7096.02	7543.75	7155.5	6933.92	6982.73	6931.81	7085.67	6651.27	6750.36	7678.31	8019.47	8450.56	7516.79	7221.69	7392.33	4175.19	4769.59	4935.85	4434.55	3976.16	3689.78	6619.04	5764.98	3836.88	5721.8	4940.96	5471.16
10.59_356.2927n	357.3	10.5927	pos	MG(0:0/18:1(9Z)/0:0)	62321	Lipids and lipid-like molecules	Glycerolipids	Monoradylglycerols			50.5	66.1	M+H-H2O, M+H	C21H40O4	-0.00501562	13232.3	14169.2	14169.8	16413.7	13124	17979	16896.5	14631.8	14316.3	8716.76	6796.39	7948.81	7342.67	7643.16	8872.86	10490.3	11699.8	14800.5	9584.17	12587.6	10797.7	7284.91	11428.9	9027.39	10493	11886.2	7956.39	7981.87	7609.41	8570.57	5252.8	8303.78	6522.46
3.84_666.1407n	647.123	3.83663	neg	(3''-Apiosyl-6''-malonyl)astragalin	HMDB0038765	Phenylpropanoids and polyketides	Flavonoids	Flavonoid glycosides			50.5	64.7	M-H2O-H, M-H	C29H30O18	-3.78015	50643.4	53594.2	52055.5	52611.3	49599.9	50887.6	48098.7	47509.5	56412.1	218510	220545	197532	198298	197111	180964	37.846	4.19226	2.37523	145.551	4.57159	203.84	71836.1	64096.4	64509.2	64245.8	62808	64241.7	0.91382	69.1733	130.605	36.9677	354.693	9.14806
4.47_479.0831m/z	479.083	4.47028	neg	Myricetin 3-galactoside	Myricetin 3-galactoside	Phenylpropanoids and polyketides	Flavonoids	Flavonoid glycosides	***		50.5	58	M-H	C21H20O13	0.0130446	6575.1	6577	5954.01	5948.68	6059.06	6418.32	6229.63	5983.06	6474.98	39797.6	25365.9	12454.9	16631.1	27201.8	36623	1.03914e-06	1.03914e-06	1.03914e-06	1.03914e-06	1.03914e-06	1.03914e-06	34623.8	32160.2	29619.4	26906.1	46783.8	37927.6	1.03914e-06	1.03914e-06	1.03914e-06	1.03914e-06	1.03914e-06	1.03914e-06
4.97_429.1763m/z	429.176	4.96613	neg	Cissoic acid	LMFA01170151	Lipids and lipid-like molecules	Fatty Acyls	Fatty Acids and Conjugates			50.5	55.7	M-H	C20H30O10	-0.6561	75608.2	77747.8	82956.6	79093.4	74283	76052.8	80689	76114.9	77374.6	41366.2	42546.7	43327.4	41045.9	43136.3	44714.4	46134.4	42314.1	47397.9	49598.2	48987.6	45530.1	47416.7	46884.1	44530.4	56866	48259.8	47276.7	69227.9	64442.2	84039	61196.9	68172.9	70275.2
5.71_287.1500m/z	287.15	5.71233	neg	Ieodomycin A	LMFA01050565	Lipids and lipid-like molecules	Fatty Acyls	Fatty Acids and Conjugates			50.5	54.5	M+FA-H	C13H22O4	-0.0717593	6629.35	6786.15	6784.93	6149.99	6757.79	7337.94	6954.21	7104.69	6996.31	2960.2	4009.98	4845.79	3794.41	4068.41	4420.53	4437.88	5952.66	5451.01	6004.3	5830.66	4183.4	8504.1	9231.67	11349.5	9487.06	8305.3	9063.59	3797.26	4609.61	4084.55	5551.85	5206.69	5550.8
8.71_333.2038m/z	333.204	8.70645	pos	2-(2Z-octentyl)-4Z-decene-1,10-dioic acid	LMFA01170144	Lipids and lipid-like molecules	Fatty Acyls	Fatty Acids and Conjugates			50.5	56.3	M+Na	C18H30O4	0.639496	178730	184858	174747	179086	183522	188750	189874	183507	184288	136233	139981	147882	146600	159346	158268	169120	212895	214780	192998	177635	203550	149108	147194	151337	149329	134760	127390	212510	214564	150330	291097	267440	293673
8.82_210.1259n	211.133	8.81775	pos	(±)-Jasmonic Acid	62988	Unclassified	Unclassified	Unclassified			50.5	58.6	M+H-H2O, M+H	C12H18O3	1.29478	16265.3	15270	15113.2	16293.6	15610.6	15260.6	15573.5	16023.8	15184.5	11041.4	13089.6	12555.9	13335.9	14284.1	14259.7	13446.2	16465.4	16379.2	14958.1	14558.2	15888.8	13228.3	12932.5	14179.3	13553.3	13116	13386.4	11935.9	11071.2	10467.2	15151.8	15300.6	15029.3
8.82_308.1989n	291.196	8.81775	pos	16-J1-PhytoP	LMFA02030067	Lipids and lipid-like molecules	Fatty Acyls	Octadecanoids			50.5	58.4	M+H-H2O, M+Na, M+H	C18H28O4	0.368088	314023	315349	310952	321359	317994	326942	324849	320783	315599	251138	285495	300245	305502	305857	294671	319853	406061	413252	359632	334849	405449	311983	299958	333046	322993	285550	282434	338112	310385	252338	433276	391582	434627
10.29_277.1444m/z	277.144	10.2895	neg	Octyl hydrogen phthalate	328993	Benzenoids	Benzene and substituted derivatives	Benzoic acids and derivatives			50.4	58.4	M-H	C16H22O4	-0.602749	10120.2	10750.6	12167.1	12094.8	12214.2	11423.8	12680.8	12747.4	11903.3	12040	11341.4	11539	10908.3	11303.8	10166.3	11254.1	10621.5	10191.7	11313.5	11023.9	10284.9	12183.9	12661.5	15729.5	14409.4	13295.5	13931.1	14122.3	13312.5	14473.6	12249.1	14308	13260.9
10.41_307.2270m/z	307.227	10.4068	pos	Methyl 8-hydroxy-11E,17-Octadecadien-9-ynoate	LMFA01031056	Lipids and lipid-like molecules	Fatty Acyls	Fatty Acids and Conjugates			50.4	56.2	M+H	C19H30O3	0.608017	17539.3	18041.3	18252.6	17377.8	18334.9	19601	18365.5	17647.3	18166.8	12132.2	12318.2	11253.6	10513.4	12317	11657.3	14478.4	20857.6	19233.8	18295.9	19362.1	17269.5	9966.91	11068.7	11461.1	9302.39	9800.53	9381.77	10385.7	10571.4	9466.44	13197.2	9111.21	10254.2
12.08_281.2472m/z	281.247	12.076	pos	(9Z,12R)-12-Hydroxyoctadec-9-enoic acid	303736	Lipids and lipid-like molecules	Fatty Acyls	Fatty acids and conjugates		C08365	50.4	57.3	M+H-H2O	C18H34O3	-0.865174	35661.3	38921.7	36032.4	38161.5	39629.6	41806.5	39456.7	41687	39933.4	41841.7	38771.8	41808.8	41378	41403.6	47142.2	40611.3	44763.4	43243.3	43049.8	43555.2	44215.9	40235.1	43325.4	43896.5	41859.6	49721.9	43557.2	42126.4	40637.7	44102.1	40964.6	49285.6	41117.3
13.07_296.2947m/z	296.295	13.0709	pos	2-Pentadecylfuran	HMDB0033609	Organoheterocyclic compounds	Heteroaromatic compounds	Unclassified			50.4	58.9	M+NH4	C19H34O	-0.1515	15818.6	17037.3	14974.9	13802.4	18134.3	16742.1	17403	13960.9	15683.1	12054.4	13469.4	7755.12	8423.71	12079.4	13154.2	14845	11642.2	9269.78	10333.6	11661.5	12410.7	17374.3	12516.6	26270.7	17249.8	14329.7	10076.7	17216.8	18593.7	18247.3	10680.4	9277.43	11409.8
3.65_358.1976m/z	358.198	3.6455	pos	1-[6-(2-Carboxypyrrolidin-1-yl)-6-oxohexanoyl]pyrrolidine-2-carboxylic acid	HMDB0257669	Organic acids and derivatives	Carboxylic acids and derivatives	Amino acids, peptides, and analogues			50.4	59.9	M+NH4	C16H24N2O6	1.06952	11785.1	10517.6	9285.71	10361.7	10053.9	10755.3	9659.16	9503.82	10537	7308.86	9211.1	8646.33	9991.56	10570.4	11368	8171.81	11512.1	10501.5	10937.6	11802.2	12019.9	6338.56	6201.91	7105.3	6544.73	6048.71	7932.56	7414.09	10631.1	7030.56	11195	7864.93	11143
4.00_262.1190m/z	262.119	4.00188	pos	Phenylalanylasparagine	HMDB0028990	Organic acids and derivatives	Carboxylic acids and derivatives	Amino acids, peptides, and analogues			50.4	58.5	M+H-H2O	C13H17N3O4	1.47353	7568.58	7357.69	6939.84	7302.37	7246.69	8175.73	7619.6	6990.03	7779.57	5146.4	5251.22	5359.5	5102.18	5488.65	5759.45	6128.19	8026.49	7668.64	8441.77	7656.24	7927.23	3731.78	3365.81	3716.15	3868.58	3492.57	3577	3656.88	4012.33	3442.61	4512	4103.1	4455.94
4.08_167.0342m/z	167.034	4.07817	pos	DL-3,4-Dihydroxymandelic acid	696	Benzenoids	Phenols	Benzenediols		C05580	50.4	55.7	M+H-H2O	C8H8O5	1.73637	1348.12	1352.81	1410.47	1437.26	1379.2	1330.64	1391.45	1385.12	1385.39	2075.93	1787.27	1729.81	1717.88	1919.46	1888.62	232.751	476.423	456.56	519.545	272.476	604.953	4885.24	4996.63	4813.58	4706.57	5130.18	4486.81	464.909	555.855	448.594	436.941	380.308	375.903
4.81_349.1846m/z	349.185	4.81298	pos	(1S,2S,4R,8S)-p-Menthane-1,2,8,9-tetrol 2-glucoside	HMDB0039975	Lipids and lipid-like molecules	Prenol lipids	Terpene glycosides			50.4	66.9	M+H-H2O	C16H30O9	-3.04482	29721.5	28723.3	28287.2	29925.2	28891.7	29694.8	28755.2	29231.3	29825.6	21076.5	37663.1	41025.7	33947	39089.1	45330	38501.2	20168.4	23924.4	35248.3	36543.2	33294.8	31459.1	39197	30776	40536.8	44115.3	40938.9	21795.8	44291	37948.7	26484.6	63975.5	42338.2
5.96_245.1391m/z	245.139	5.9628	neg	2-hydroxy-10-undecenoic acid	LMFA01050164	Lipids and lipid-like molecules	Fatty Acyls	Fatty Acids and Conjugates			50.4	55.2	M+FA-H	C11H20O3	-1.66537	8652.64	7895.1	8382.93	8418.06	8316.1	8013.72	8209.34	8792.63	7549.2	5231.22	5760.38	5045.33	5211.25	4894.74	5038.51	6657.62	7762.73	6983.57	6911.07	6330.54	6862.68	3938.34	4185.96	3943	4044.4	4147.81	3971.58	5486.2	6068.13	5923.46	7295.55	7377.92	7414.93
6.03_229.1440m/z	229.144	6.03383	neg	Undecylenic acid	HMDB0033724	Lipids and lipid-like molecules	Fatty Acyls	Fatty acids and conjugates		C13910	50.4	56.8	M+FA-H	C11H20O2	-2.89685	78543.7	73846	83397.5	82178.4	75912.5	86728.7	76614.2	91667.7	79221.6	45812.5	50588.2	43094.6	47646.5	39989.2	45103.3	77028.1	78878	75819	92620.3	99790.8	83170.7	25868.8	28465.6	25373.9	26402.9	28966.4	28122.1	57634.9	68841.5	63407.4	70390	73743.4	74180.8
6.16_327.1814m/z	327.181	6.15948	neg	Gallicynoic acid C	LMFA01050577	Lipids and lipid-like molecules	Fatty Acyls	Fatty Acids and Conjugates			50.4	55.1	M+FA-H	C16H26O4	0.20334	3681.46	3551.52	3188.07	3234.51	3321.28	3240.81	3709.81	2849.41	2999.84	2813.07	5371.73	5512.66	6809.39	5760.05	4776.23	5311.9	5904.11	5872.22	5642.51	4647.55	6711	145.001	146.415	276.843	323.86	120.401	199.568	328.633	419.07	274.438	303.434	321.001	375.562
7.21_301.1074m/z	301.107	7.21467	pos	Protofarrerol	LMPK12140695	Lipids and lipid-like molecules	Polyketides	Flavonoids			50.4	56.8	M+H-H2O	C17H18O6	1.07991	2771.93	2823.04	2576.95	3066.32	2370.29	2935.56	2770.18	2579.89	2439.24	66.4715	41.1827	1.03914e-06	86.6463	47.4807	176.35	63.9833	1.03914e-06	1.03914e-06	1.03914e-06	73.6148	672.106	18101.2	30020.9	14366.1	10368.2	7210.99	19308.9	1257.87	2318.87	915.983	197.01	37.0451	143.499
8.37_254.1520n	255.159	8.3723	pos	N-Palmitoyl Cysteine	HMDB0241923	Lipids and lipid-like molecules	Fatty Acyls	Fatty acids and conjugates			50.4	55.9	M+H-H2O, M+H	C14H22O4	0.576327	8392.24	8351.7	8461.32	8694.93	8862.67	8612.77	8945.38	9093.62	9325.5	7380.96	6908.86	6516.66	6183.31	6306.63	6198.2	5957.75	7462.59	6998.22	6514.37	6047.87	6352.54	7644.18	7775.14	8199.44	8056.42	8221.87	7651.76	7692.7	7287.45	6944.97	8573.34	7870.69	8107.63
8.81_421.2595m/z	421.26	8.80607	neg	9'-Carboxy-gamma-chromanol	HMDB0012868	Organoheterocyclic compounds	Benzopyrans	1-benzopyrans			50.4	56	M+FA-H	C23H36O4	-0.138586	20022.3	18811.3	18448.9	21858.1	21812.9	20646.4	18659.6	17688.7	19381.8	5641.21	8843.25	9072.76	9364.94	10267.1	12198.5	36906.4	41278.5	37100	46869.7	42658.8	43999.2	423.55	622.371	854.028	1042.06	676.267	782.237	6644.87	7985.87	5149.49	8793.02	9357.45	9032.37
9.89_378.2617m/z	378.262	9.88728	pos	Dimethylsphingosine	HMDB0251406	Organic oxygen compounds	Organooxygen compounds	Alcohols and polyols			50.4	56.7	M+Na	C20H37NO4	0.509532	2385.88	2549.64	2305.15	2437.91	2459.71	2105.21	1998.19	1878.35	2330.52	522.955	554.149	238.117	331.198	444.718	376.627	458.605	627.344	419.436	291.362	199.404	458.429	15476.4	14879.1	15779.4	14262	11238.4	9541.09	1815.46	1407.96	1230.56	2166.26	1802.73	1387.88
0.91_360.1504m/z	360.15	0.910567	pos	beta-Lactose	beta-Lactose	Organic oxygen compounds	Organooxygen compounds	Carbohydrates and carbohydrate conjugates	***	C01970	50.3	61.5	M+NH4	C12H22O11	1.0155	10789.5	14330.7	12922.2	12285.7	11103.6	10555.9	9542.67	9891.64	13906.8	108.396	1.03914e-06	1.03914e-06	446.575	1.03914e-06	1.03914e-06	306.197	99.8622	438.351	523.389	1.03914e-06	1.03914e-06	34428.8	37182.6	37020	38103.1	32353.7	27459.3	5186.2	3712.41	5789.83	6211.68	4622.27	5528.44
1.10_243.0745n	244.082	1.10332	pos	1-[3,4-Dihydroxy-5-(hydroxymethyl)oxolan-2-yl]-4-hydroxyhydropyridin-2-one	HMDB0243807	Organic oxygen compounds	Organooxygen compounds	Carbohydrates and carbohydrate conjugates			50.3	55.5	M+H-H2O, M+H	C10H13NO6	1.06984	412727	440587	444849	452116	411788	453763	403701	424104	395137	223742	179136	166785	182844	156499	181483	411687	455769	482462	417384	424815	375839	119714	120703	122777	130138	145674	121479	388923	338707	386334	356773	344549	346402
1.39_266.0896m/z	266.09	1.39185	neg	3-Deoxyguanosine	4149	Unclassified	Unclassified	Unclassified			50.3	56	M-H	C10H13N5O4	0.34369	9252.32	9277.52	8935.71	9112.58	8565.28	9065.61	8563.57	8740.12	8722.49	5293.33	6022.55	5971.03	7327.02	7502.23	7418.22	7767.36	8571.73	9038.92	9185.14	9661.07	10560.3	7615.76	7738.35	7756.79	8651.58	7531.01	9774.67	6410.78	7164.9	6285.3	8103.89	9316.4	9022.63
10.25_315.2538m/z	315.254	10.2519	neg	9,10-Dihydroxystearic acid	HMDB0302281	Lipids and lipid-like molecules	Fatty Acyls	Fatty acids and conjugates		C19622	50.3	55.6	M-H	C18H36O4	-0.767304	73026.5	66019.8	84450.4	71360.4	78700.5	70296	68389.3	66050.2	65447.5	50716.9	58317.2	62303.5	62077.3	65077.8	256572	82293.1	72830.7	74979.1	93628.1	85603.1	70239.7	59570	57959.4	98438.1	80713.6	288816	66397.5	64998.9	74540.7	74976	78830.1	311827	71711.8
10.77_382.2720n	365.269	10.769	pos	ent-5-epi-7-F2t-dihomo-IsoP	LMFA03110292	Lipids and lipid-like molecules	Fatty Acyls	Eicosanoids			50.3	55.9	M+H-H2O, M+Na	C22H38O5	0.278352	140045	143613	140705	145411	146677	148547	141841	146962	137363	35575.9	57871.5	67197.2	63442.7	63710.6	58313.5	125147	157200	156295	153072	151358	167203	34619	33713.6	39603.7	36053.6	33620.1	34679.3	78286.7	86996.2	52422.3	92273.1	79101.5	96255.9
10.82_307.1223m/z	307.122	10.8178	neg	Delpazolid	HMDB0250974	Benzenoids	Benzene and substituted derivatives	Aniline and substituted anilines			50.3	62.4	M-H	C14H17FN4O3	3.56694	35719.3	29853.8	41919.4	37231.6	40517.5	32963.4	33414.7	30880.6	37857.3	50084.5	62150	58662.5	65493.3	56476.4	48633.3	46946.6	51149.7	43661.4	47245.4	51477.2	48881.4	51511.5	55859.8	64339	51716.2	54176.3	61327.4	56910.9	63582.9	63072	50971.7	53762.3	53373.9
4.30_437.1087m/z	437.109	4.30265	neg	15-Demethyl plumieride	HMDB0253582	Lipids and lipid-like molecules	Prenol lipids	Terpene glycosides			50.3	56.8	M-H2O-H	C20H24O12	-0.498921	26434.3	24862	26131.1	25254.8	23877.7	20995.8	28524.4	23673.7	29138.1	62591	51727.8	43052.9	48541.1	50824.6	50573.1	38275.9	36751.7	44270.8	33519.6	35156.8	29565.9	27086.6	27578.5	25653.8	25385.5	30432.1	32515.5	7177.56	7218.76	13446.4	5814.79	7327.33	8236.62
6.57_297.0406m/z	297.041	6.56845	neg	4',5'-Dihydroxy-7-methoxy-5,2'-oxido-4-phenylcoumarin	LMPK12100059	Lipids and lipid-like molecules	Polyketides	Flavonoids			50.3	54.8	M-H	C16H10O6	0.328818	4722.91	4812.47	4659.71	4172.88	4608.75	4884.93	4623.83	4840.37	4358.19	2444.87	2699.86	2448.58	2892.27	3528.65	3134.33	1315.19	1053.24	1037.3	1186.46	1538.89	1879.05	3814.72	12786.6	3848.88	4068.87	3913.22	4090.5	1741.97	1421.52	1298.66	1235.32	1384.96	989.321
6.62_257.1392m/z	257.139	6.61538	neg	10-(2,3-Dihydroxypropoxy)-10-oxodecanoic acid	HMDB0257660	Lipids and lipid-like molecules	Fatty Acyls	Fatty acids and conjugates			50.3	55.8	M-H2O-H	C13H24O6	-0.745983	14931.7	13499.1	12454.1	11807.4	14805.1	13705	12722.7	11515.3	15255.3	6026.68	7964.67	7962.63	6089.55	7759.89	5740.77	6923.93	6753.05	7061.12	7465.02	6848.92	10118.8	11683.1	11268.6	12412.4	9069.89	7367.04	10045	10648.5	12727.9	7044.02	9550.9	6969.61	7239.07
9.56_252.1727n	253.18	9.55812	pos	Epioxylubimin	HMDB0035613	Lipids and lipid-like molecules	Prenol lipids	Sesquiterpenoids			50.3	55.1	M+H, M+Na	C15H24O3	0.641259	27521.2	29378.1	27713.1	28341.8	27564.9	28142.8	27467.5	27394.9	26723.4	23459.9	25945.5	25954.8	26307.4	28540.2	28381.3	23000.6	28932	30888.2	26496.9	23838.8	28144.1	28759.7	29355.8	30672.5	30510.7	30351.4	29395.9	31151.3	30462.3	23337	42158.6	38039.7	40689.6
9.67_260.2141n	261.221	9.67482	pos	6-[1]-ladderane hexanol	LMFA01140088	Lipids and lipid-like molecules	Fatty Acyls	Fatty Acids and Conjugates			50.3	54.9	M+H-H2O, M+H	C18H28O	0.429801	100396	98645.9	101928	102759	103352	106605	106066	108334	105580	112741	83520.6	76001.1	75787.5	71756.6	81671.4	132957	137193	153840	111017	154509	119041	26478.2	33707.6	27147.2	29427.3	38511.5	26873	45131.7	40982.7	37991.7	35685.2	47026	38528.6
1.52_245.1499m/z	245.15	1.52078	pos	Leucylhydroxyproline	HMDB0028930	Organic acids and derivatives	Carboxylic acids and derivatives	Amino acids, peptides, and analogues			50.2	56.4	M+H	C11H20N2O4	1.3485	70353.7	70718	70309.1	72553.1	68577.2	71437	68995.6	67047	69190.7	35160.7	19808.6	17224.2	18134.7	18457.7	18088.3	49308.7	40584.4	48744.1	35401.1	44569.9	43512	18711.5	14727.2	13076.2	14410.8	17663.4	12156.6	79038.4	62500.1	72055.1	54390.9	50892.7	38459
11.48_353.2688m/z	353.269	11.4784	pos	MG(0:0/18:3(9Z,12Z,15Z)/0:0)	HMDB0011540	Lipids and lipid-like molecules	Fatty Acyls	Lineolic acids and derivatives			50.2	56.7	M+H	C21H36O4	0.38572	6468.88	6519.55	6784.87	7008.56	5975.57	5776.4	8116.66	7070.52	8123.21	10614.8	9054.34	11104.3	10654.3	10968.9	7008.89	6586.29	6960.12	6271.58	6545.94	7888.15	6607.58	2045.16	2221.78	2232.21	2138.78	1621.59	1838.48	1935.66	2589.13	2243.46	1596.99	1746.2	1821.12
13.58_292.2766n	310.31	13.5768	pos	9R,10S-Epoxy-3Z,6Z-eicosadiene	LMFA12000309	Lipids and lipid-like molecules	Fatty Acyls	Oxygenated hydrocarbons			50.2	53.8	M+H, M+NH4	C20H36O	-0.0834384	488512	589277	471354	521395	620002	685635	632282	510094	503725	338926	331269	298962	344970	371654	425252	457731	438226	422461	332671	324741	437897	673270	425858	786098	550751	486941	408644	578177	589677	607478	399944	314524	357583
13.98_667.4548m/z	667.455	13.9797	pos	DG(9D3/9D3/0:0)	HMDB0116428	Lipids and lipid-like molecules	Fatty Acyls	Fatty acids and conjugates			50.2	61.5	M+Na	C39H64O7	0.650309	48216.5	47511.2	45640.4	48322.6	68481.9	49975.9	72808.5	72767.6	66797.3	46574.6	43121.3	38635.5	38921.4	44602.3	47650.4	26234.5	32725.6	27882.7	26002.7	21985.4	30515.7	31379	28792	32620.9	30219.2	39745.7	27318.1	46149.9	55050.1	24543.9	40780.4	42582.8	40270.2
3.70_238.1418n	261.131	3.7	pos	Pentaethylene glycol	290300	Organic oxygen compounds	Organooxygen compounds	Ethers			50.2	54.5	M+H, M+Na	C10H22O6	0.805494	106466	101800	106258	104876	100427	110996	94372	97804.3	94149.1	75700.3	132619	149822	134290	139471	122479	138563	97576.7	102660	119631	146974	116452	131076	138841	99059.7	133315	123140	164308	84604.2	138018	122584	159584	146683	109819
3.95_292.1296m/z	292.13	3.94605	pos	Seryltryptophan	HMDB0029050	Organic acids and derivatives	Carboxylic acids and derivatives	Amino acids, peptides, and analogues			50.2	56.8	M+H	C14H17N3O4	1.40543	8702.5	8291.47	9103.19	9108.82	7970.5	8700.01	8772.88	8621.65	8478.54	4692.95	6187.87	5456.08	6262.62	6085.88	6373.96	9305.13	10316.5	10556.8	10805.7	11475.3	11636.6	3647.35	2977.2	4409.54	4618.07	3885.95	3915.51	6226.06	7429.57	5740.06	7985.93	6783.82	7406.5
5.03_333.0614m/z	333.061	5.0319	neg	2,4',5,7-Tetrahydroxyflavanone	HMDB0040314	Phenylpropanoids and polyketides	Flavonoids	Hydroxyflavonoids			50.2	54.3	M+FA-H	C15H12O6	-0.607048	7674.05	7504.35	7945.3	7546.52	7711	7593.44	8337.89	8956.47	8793.69	24758.5	21373.9	26541.9	19102.1	25790.4	25788.6	1.03914e-06	1.03914e-06	1.03914e-06	1.03914e-06	1.03914e-06	1.03914e-06	44847.9	33632.1	38387.1	37954.8	34004.8	35259	1.03914e-06	1.03914e-06	1.03914e-06	1.03914e-06	1.03914e-06	1.03914e-06
5.07_231.1233m/z	231.123	5.06845	neg	3-Hydroxy-5Z-octenyl acetate	HMDB0030369	Lipids and lipid-like molecules	Fatty Acyls	Fatty alcohol esters			50.2	56.9	M+FA-H	C10H18O3	-2.88632	2329.86	2528.44	2420.09	3343.87	2605.52	2812.56	2519.96	2644.58	2753.63	2082.21	2400.83	2951.95	2819.73	2780.62	3388.34	2442.62	2484.72	2583.63	2677.9	3276.58	3335.47	2158.35	2615.76	3270.89	2437.43	2730.42	2169.06	1975.56	2244.4	2306.22	2522.07	3459.45	2588.02
5.36_287.0562m/z	287.056	5.3554	neg	Aromadendrin	Aromadendrin	Phenylpropanoids and polyketides	Flavonoids	Flavans	***	C00974	50.2	53.5	M-H	C15H12O6	0.138245	6424.15	6122.85	6315.68	6073.06	6024.91	6104.47	6241.61	6608.8	6056.67	16716	19049.2	16718	18991.2	20322.2	17321.3	2205.22	3933.93	2727.75	2885.1	3286.26	7573.81	13018.5	13226	11466.8	15900.4	12860.5	13394.7	3351.26	2732.74	1691.35	1500.26	1148.75	1227.44
5.38_237.1099m/z	237.11	5.38243	pos	alpha-Carboxy-delta-decalactone	HMDB0030985	Organoheterocyclic compounds	Lactones	Delta valerolactones			50.2	56	M+Na	C11H18O4	0.609575	4253.92	4207.13	3997.88	3952.58	4166.48	4532.58	3878.25	4060.98	3788.04	3509.24	3769.82	3754.36	3713.77	3906.34	3208.94	4588.6	4998.29	5519.12	4821.35	4053.42	4816.81	3054.6	2857.94	3112.76	2857.38	2766.38	2833.5	4132.86	3696.56	2965.81	5543.15	4223.87	4709.74
5.38_441.1550m/z	441.155	5.38243	pos	(+)-12a-Hydroxyerythynone	LMPK12060050	Lipids and lipid-like molecules	Polyketides	Flavonoids			50.2	58.9	M+H	C24H24O8	1.39163	5795.28	5213.75	5744.69	6087.75	5782.88	6112.81	5151.44	5986.79	5815.19	1.03914e-06	0.0197324	0.00968251	1.03914e-06	1.03914e-06	1.03914e-06	1358.06	1621.95	1343.45	954.533	919.247	1180.56	1.03914e-06	1.03914e-06	73.3206	90.9867	61.6282	1.03914e-06	909.085	764.808	372.554	325.377	211.99	710.293
7.00_283.1550m/z	283.155	7.0039	neg	Sundiversifolide	LMPR0103390002	Lipids and lipid-like molecules	Prenol lipids	Isoprenoids			50.2	53.4	M+FA-H	C14H22O3	-0.219849	8200.31	7668.89	8699.05	8244.46	8198.61	6857.92	8479.86	8208.2	7477.03	5989.47	8322.12	7879.02	8430.73	7593.62	7472.88	12131.1	13270.3	11474.3	13685.4	13885.9	15972.6	3536.29	3493.24	3522.5	4379.64	3233.49	3650.22	4549.17	4178.85	3697.8	5403.4	4921.93	4836.48
7.73_310.2145n	309.207	7.7338	neg	(9Z,11R,12S,13S,15Z)-12,13-Epoxy-11-hydroxy-9,15-octadecadienoic acid	HMDB0033505	Lipids and lipid-like molecules	Fatty Acyls	Fatty acids and conjugates			50.2	56.2	M-H2O-H, M-H	C18H30O4	0.348533	136847	113381	112325	115697	121171	121531	132687	126484	120064	84746.1	98550.5	100725	100483	125914	105498	135073	153718	174201	158995	133369	182558	126148	132564	135243	135022	115192	128517	109549	128776	116469	166228	158087	162620
7.91_232.1466n	233.154	7.91225	pos	(7b,10a)-3-Hydroxy-1,3,5-cadinatrien-9-one	HMDB0040981	Lipids and lipid-like molecules	Prenol lipids	Sesquiterpenoids			50.2	54.6	M+H-H2O, M+H	C15H20O2	1.09366	7185.57	6979.83	7381.38	6998.36	6958.72	7554.45	7174.97	7144.76	6455.35	5605.6	5568.28	5550.97	5408.29	5493.71	5042.36	7368.89	8349.73	8487.05	7249.12	6785.85	7543.02	4162.39	4330.95	4720.72	4723.11	4555.37	4150.83	6413.09	6393.67	4655.11	7991.19	6773.86	7319.99
8.43_331.1882m/z	331.188	8.4307	pos	Cymatherol B	LMFA02000375	Lipids and lipid-like molecules	Fatty Acyls	Octadecanoids			50.2	54.9	M+Na	C18H28O4	0.800639	48897.4	48389.1	47747.3	47462.5	48620.5	49492.9	49760.7	49149.6	46955.8	25242.8	30955.6	32960.5	33228.3	35040.4	34402.3	39734.6	55436.1	56381.8	50132.2	40330.6	52131.8	61840.8	63544.3	65949.8	61888.3	59570.7	54854.6	53925	49409.1	45387.2	74325	67790	77576.5
8.63_227.1644m/z	227.164	8.62883	pos	DIHYDROJASMONIC ACID, METHYL ESTER	43916	Unclassified	Unclassified	Unclassified			50.2	54.7	M+H	C13H22O3	0.945376	2558.51	2504.57	2900.07	2903.93	2714.78	2910.44	3103.12	2818.69	2870.22	2825.9	2647.72	2753.68	2733.62	2501.6	2537.39	1649.24	1924.43	2075.58	1897.41	1581.38	1945.82	5102.4	5430.66	5547.31	5658.07	5040.57	4633.01	4018.87	3513.99	2537.84	4429.13	4405.19	4926.23
8.99_267.1602m/z	267.16	8.98523	neg	Polygonal	HMDB0256674	Organic oxygen compounds	Organooxygen compounds	Alcohols and polyols			50.2	52.8	M+FA-H	C14H22O2	-0.0789855	8279.92	8681.33	7851.23	8409.57	9299.01	8533.44	6983	8297.75	7919.27	1890.93	2416.51	2152.62	2102.03	2403.89	2934.87	3556.78	3936.81	4339.34	5415.26	4293.85	5063.87	1307.05	1354.62	1643.24	1460.99	1766.17	1566.85	2617.51	2469.88	2966.75	2420.25	2148.36	2136.65
9.26_237.1851m/z	237.185	9.25552	pos	8-Hydroxy-4(6)-lactarene-5,14-diol	HMDB0035780	Organic oxygen compounds	Organooxygen compounds	Alcohols and polyols			50.2	55.2	M+H-H2O	C15H26O3	0.837381	12309.5	12198.2	12437.5	12184.6	11765.8	12631	11727.1	12068.7	12001.7	10095.4	9742.26	10051.9	11284.4	11576.9	11649.8	12541	16652.1	14669.4	15160.1	13243.3	15722.4	11133.3	11432.1	11683.9	11986.5	11696	11569.1	11056.8	9687.7	8321.64	15739.2	12953.9	14558.1
10.69_280.2400n	281.247	10.6923	pos	Linoelaidic Acid	62957	Lipids and lipid-like molecules	Fatty Acyls	Lineolic acids and derivatives			50.1	55.7	M+H-H2O, M+Na, M+H	C18H32O2	-0.966521	31250.9	28903.2	30807.5	30701.1	29716.8	31918.3	31053.9	29808.4	30028.2	30199.3	27192.1	27359.6	25204.8	27732.4	40756.6	26234.4	26587.4	28182	26375.3	27186.5	25725.6	26979.4	28443.9	30240	29663.5	46832.4	28975	30916	28134.4	29462.3	29161.3	45159.9	27853.9
10.77_382.2718n	381.265	10.768	neg	Carboprost methyl	HMDB0249645	Lipids and lipid-like molecules	Fatty Acyls	Eicosanoids			50.1	54.8	M-H2O-H, M-H	C22H38O5	-0.248809	185830	158366	184167	187295	212560	168233	160210	153798	196749	51960	84714.5	97015.4	106163	105130	75865.9	207178	194138	196579	221509	265334	227022	36748.6	38839.9	38649.7	41853.7	29350.6	38631.6	107850	125926	71621.2	132450	118163	127991
11.00_322.2146n	345.204	10.9954	pos	17-hydroxy-1-oxo-2,3-seco-androstan-3-oic acid	LMST02020113	Lipids and lipid-like molecules	Steroids and steroid derivatives	Steroids			50.1	54.6	M+H, M+Na, M+H-H2O	C19H30O4	0.608137	92281.5	98878.9	105132	90028.2	108272	95040.4	96911.9	94093.1	91695.6	105025	97869.9	80051.4	71115.5	111313	72446.1	55020.1	90237.2	77488	87948	62967.3	57959.9	148276	89453.6	105440	97695	78818.7	87054	90700.4	92664.1	71941.7	92506.9	61643.8	70096
11.15_278.1519n	279.159	11.1548	pos	Dibutyl phthalate	69881	Benzenoids	Benzene and substituted derivatives	Benzoic acids and derivatives		C14214	50.1	59.9	M+H, M+Na	C16H22O4	0.259493	694703	709128	715764	680898	680300	688955	716117	674292	651680	825433	602753	640821	633850	606443	646553	610394	622476	623434	598417	576646	595691	678088	664322	688200	639225	735798	747091	688487	596482	677655	586164	717829	599236
3.59_231.1707m/z	231.171	3.58935	pos	Valylisoleucine	HMDB0029130	Organic acids and derivatives	Carboxylic acids and derivatives	Amino acids, peptides, and analogues			50.1	54.6	M+H	C11H22N2O3	1.53742	51488.3	48675	51170.6	50249.4	49821.5	53831.7	49386	50422.5	50961.2	38896.6	38669.8	41873.2	41514.7	41654.1	45030.7	36555.5	44406.4	44151.1	40201.1	43778.3	44255.5	31354.1	33074.5	34768.3	34057.6	34405.7	32119.2	38414.4	38538.9	35410.3	43115.7	38288.2	40523.2
5.15_393.2128m/z	393.213	5.14563	neg	bhas#18	LMFA13040051	Lipids and lipid-like molecules	Fatty Acyls	Fatty acyl glycosides			50.1	55.3	M+FA-H	C17H32O7	-0.559546	7004.15	10135.1	6309.45	8267.42	8424.36	8815.87	6584.56	8427.74	7589.26	312.234	645.104	1124.2	768.064	764.397	316.666	7041.46	6927.27	6577.76	5898.82	6159.34	7186.19	1.03914e-06	1.03914e-06	1.03914e-06	1.03914e-06	1.03914e-06	1.03914e-06	519.563	1.03914e-06	1.03914e-06	157.406	1.03914e-06	1.03914e-06
5.93_464.0988m/z	464.099	5.93258	neg	[3-[1-Formyl-2-(2-furanyl)ethenyl]]-2-(2-furanyl)-5-(2-furanylmethylene)-4,5-dihydro-a-methyl-4-oxo-1H-pyrrole-1-acetic acid, 9CI	HMDB0035174	Organic acids and derivatives	Carboxylic acids and derivatives	Amino acids, peptides, and analogues			50.1	53.4	M+FA-H	C23H17NO7	0.233094	32716.3	31690.6	33718.7	32773.8	31203.9	31262.9	34061.7	23870.5	25556.4	43266	33587	37677.4	39448.2	41617.6	32001.5	30202.3	30503.2	26210.4	29561.8	30105.7	26537.2	41106.5	51276.8	48647.6	51975.9	41322.5	42555.7	41575.3	37727.3	50014.6	34118.4	34097.6	43653
6.52_220.1831n	203.18	6.52173	pos	Acoragermacrone	HMDB0037069	Lipids and lipid-like molecules	Prenol lipids	Sesquiterpenoids			50.1	55.6	M+H-H2O, M+H	C15H24O	1.54307	8786.47	8891.21	8847.09	9368.05	8752.64	9312.45	8203.18	8458.45	8637.74	15196.5	14602.7	13606.2	13731	13767.8	15309.7	4999.5	5401.27	5319.54	4692.51	5014.12	5287.19	6657.9	6171.9	6436.57	6355.38	7734.58	6436.3	2880.03	2439.14	2591.89	2272.54	2268.14	2442.82
6.57_315.2176m/z	315.218	6.56845	neg	Ambrettolic acid	LMFA01050106	Lipids and lipid-like molecules	Fatty Acyls	Fatty Acids and Conjugates			50.1	53.4	M+FA-H	C16H30O3	-0.51549	61322.2	61191.9	60933.2	57397.9	60651.6	59609.2	58193.5	61478.6	56471.2	29466.9	57831.4	78618.6	79469.4	77012	72172.7	61629	72969.7	74755	74299.3	82100.2	88628.5	10473.7	10876.1	12769	12124.2	9472.88	12122.2	11130.6	12117	9108.21	15398.3	13443.7	14617
7.14_381.2251m/z	381.225	7.13865	pos	6-[4-(2-cyclohexylacetyl)piperazin-1-yl]-2-phenylpyridazin-3-one	1080930	Unclassified	Unclassified	Unclassified			50.1	68.1	M+H	C22H28N4O2	-9.00495	34812.5	35215.3	33970.6	34348.3	35227.5	35808.2	35725.1	34518.3	34113.1	13076.4	19898.1	13552.3	11656.6	19621.9	13927.9	26239.4	44549	40659.6	45534.1	30091.7	37470.7	19531.5	15312.8	17013.1	15844.5	14085.4	14151	30768.1	31764.7	18943.9	44684	27354	39185.1
7.16_147.1170m/z	147.117	7.15735	pos	2-Methyl-3-(2-pentenyl)-2-cyclopenten-1-one	HMDB0037294	Organic oxygen compounds	Organooxygen compounds	Carbonyl compounds			50.1	52.2	M+H-H2O	C11H16O	0.983197	107106	108102	108545	111897	108054	114117	112437	106884	112225	35644.3	42367.2	45195.9	41130.2	40314.7	42661.3	57162.9	71842.9	74591.6	71937.8	68167.5	75264.6	23417.4	25594.3	28962.2	25590.2	24962	24423.1	39502.6	37560.3	36675	35755	32042	35565.6
7.81_527.3225m/z	527.323	7.80985	neg	campest-22E-en-3beta,4beta,5alpha,6alpha,8beta,14alpha,15alpha,25R,26-nonol	LMST01031080	Lipids and lipid-like molecules	Steroids and steroid derivatives	Sterols			50.1	54.4	M-H	C28H48O9	-0.0949901	3458.67	2891.15	2986.27	2776.33	3109.06	2965.22	3642.26	3270.39	3345.28	1.03914e-06	1.03914e-06	1.03914e-06	1.03914e-06	1.03914e-06	104.508	1.03914e-06	1.03914e-06	1.03914e-06	1.03914e-06	1.03914e-06	1.03914e-06	1.03914e-06	95.0943	1.03914e-06	109.913	196.942	1.03914e-06	1.03914e-06	1.03914e-06	1.03914e-06	1.03914e-06	1.03914e-06	1.03914e-06
8.49_381.2251m/z	381.225	8.48975	pos	ascr#21	LMFA13040011	Lipids and lipid-like molecules	Fatty Acyls	Fatty acyl glycosides			50.1	56.5	M+Na	C19H34O6	1.06418	10611.4	10877.8	11076.8	11099.9	10959.1	11231.5	11878	11315.8	10970.3	11105.9	11116.8	13018.3	12110.1	11782.5	12560.8	6002.48	7341.09	7140.36	6529.75	5440.43	6114.75	34771.7	35765.8	37926.2	35930.4	34011.4	29290.6	22239.5	19629.4	14408.7	24468.2	24604.9	25762.3
8.97_332.2798m/z	332.28	8.97282	pos	9,13-DiHOME(11)	LMFA02000163	Lipids and lipid-like molecules	Fatty Acyls	Octadecanoids			50.1	55.9	M+NH4	C18H34O4	0.92331	1877.09	1631.68	1595.93	1916.75	1632.31	1554.44	1388.85	1613.25	1617.78	1131.07	1610.68	1762.66	2236.13	1792.47	5903.6	1704.24	1568.04	1664.84	1510.27	1702.67	1665.26	1461.05	2008.6	1371.18	1656.19	5021.04	1758.64	1290.57	1602.67	1324.49	1479.56	6467.33	1577.02
0.76_205.0345m/z	205.035	0.7581	neg	Glucose ketone	HMDB0252777	Organoheterocyclic compounds	Oxepanes	Unclassified			50	60.4	M-H	C7H10O7	-4.02815	61497.7	66773.5	67751.1	69277.6	72431	74629.3	72241.4	72247.8	71299.4	100431	95477.4	89808.6	90130	91010.5	95852.7	80077.4	79193.7	86477	84170.5	82317.8	84971.6	73301.6	72614.4	71763.4	78254.6	77954.6	79908	84120.6	83613	89395.5	80687.2	78223.2	79939.7
10.29_296.2350n	279.232	10.2928	pos	Avenoleic acid	HMDB0029978	Lipids and lipid-like molecules	Fatty Acyls	Lineolic acids and derivatives			50	53.7	M+H-H2O, M+Na, M+H	C18H32O3	-0.524401	398676	402721	406046	398533	403908	430926	400445	405597	406349	488546	458062	452064	474426	463140	658507	447449	452509	450535	442308	453781	441180	474119	499922	483372	485262	694822	496700	496039	449581	467467	481794	566026	453535
11.05_248.2141n	249.221	11.0496	pos	Sterol	HMDB0060512	Lipids and lipid-like molecules	Steroids and steroid derivatives	Hydroxysteroids		C00370	50	52.8	M+H-H2O, M+H	C17H28O	0.217555	91502.4	103047	101528	97808.6	95909.5	100580	98715.1	92979.5	90858.1	62690.8	98334.6	111523	112314	96152.9	103321	124024	156610	176510	110926	91633.7	143829	39665.5	34694.9	40792.6	40612.8	39290.2	34592.3	47715.8	47617.2	40612.2	63094.3	53020.3	63229.6
11.76_283.2278m/z	283.228	11.759	neg	16-oxo-heptadecanoic acid	LMFA01060107	Lipids and lipid-like molecules	Fatty Acyls	Fatty Acids and Conjugates			50	53.7	M-H	C17H32O3	-0.152707	6515.36	6623.31	7242.68	6854.03	6893.94	6923.23	7033.62	7205.68	7614.97	3968.7	4816.68	5743.22	5108.07	4234.12	4032.57	5845.42	6221.7	6868.16	6240.41	6734.1	5835.63	3448.16	2999.03	2982.61	3089.79	2849.8	2471.46	1920.17	2348.55	2001.85	2290.88	2061.33	2372.38
12.32_283.1914m/z	283.191	12.316	neg	3beta-7-Drimene-3,11-diol	HMDB0036032	Organic oxygen compounds	Organooxygen compounds	Alcohols and polyols			50	53	M+FA-H	C15H26O2	-0.525864	5533.42	5053.31	5535.39	5216.06	5898.25	5506.51	5249.76	5187.06	5473.45	685.173	505.768	457.275	345.806	425.464	336.34	420.907	263.198	414.605	201.541	376.941	291.76	341.551	351.298	235.301	177.99	234.764	306.633	379.584	236.257	418.691	219.983	400.553	305.572
4.68_224.1415n	207.138	4.68247	pos	3,5-Dihydroxy-6,7-megastigmadien-9-one	HMDB0303443	Lipids and lipid-like molecules	Prenol lipids	Sesquiterpenoids			50	54.9	M+H-H2O, M+H	C13H20O3	1.27183	29498.8	30432.2	31791.4	27807.2	29076.6	30582.2	30179	29242.4	30600.7	19406.8	19319.3	18122.6	19210.8	18190	20037.1	19050.7	22630.3	24497.1	19955	22050.2	21709.1	29062.2	30771.2	30255.9	29857.3	33493.8	29819	29697.3	28310.4	28246.1	26265.5	24812.5	26493.6
5.47_287.0926m/z	287.093	5.47285	neg	2',4',alpha-Trihydroxy-4-methoxydihydrochalcone	LMPK12120576	Lipids and lipid-like molecules	Polyketides	Flavonoids			50	53.8	M-H	C16H16O5	0.222341	3336.42	3579.6	3629.21	3354.44	3430.53	3456.83	3443.05	3336.49	3559.56	33.013	220.367	117.859	112.775	251.333	414.766	19.8632	17.8839	28.9363	19.8964	34.2727	345.863	5167.88	11092.8	7288.93	7831.25	4439.12	8853.87	854.755	680.04	224.709	7.00823	7.5654	30.9484
5.69_315.2050n	316.212	5.69045	pos	6-Hydroxynon-6-enoylcarnitine	HMDB0241755	Lipids and lipid-like molecules	Fatty Acyls	Fatty acid esters			50	56.3	M+H, M+Na	C16H29NO5	1.35979	8108.15	7439.63	8138.71	8554.01	7527.93	7796.53	7954.9	7679.21	7760.81	3742.86	7108.12	1434.74	1624.58	2099.04	2567.38	11205.6	4438.53	4898.68	15463	4969.39	8278.86	9707.58	57.4508	2236.9	15322.3	1163.58	3060.39	2320.96	3294.77	4750.18	1766.96	4799.56	4958.05
6.34_310.1661m/z	310.166	6.33758	neg	Oxprenolol	HMDB0015520	Benzenoids	Phenol ethers	Unclassified		D08318	50	52.6	M+FA-H	C15H23NO3	0.394665	11100.5	11861.4	11997.3	11412.1	13655.5	12748.9	12583.8	13453.2	13551.8	3178.3	3787.09	3819.29	4556.68	3417.61	3395.04	17436.3	15468.1	13336.4	13600.6	15378	15952	1473.73	2027.56	2019.88	2111.27	2160.36	2112.58	9987.6	9657.08	11491.7	14726.5	11999.9	16197.8
6.80_417.2129m/z	417.213	6.79953	neg	Blumenol C glucoside	HMDB0040668	Lipids and lipid-like molecules	Fatty Acyls	Fatty acyl glycosides			50	52.9	M+FA-H	C19H32O7	-0.283176	23741.6	17231.1	21765.9	18704.5	22162	22086.5	19847.4	21164.7	22923.8	43330.4	44009.3	45045.6	49361.6	42674.8	40037.7	73723.8	79542.3	76153.8	88732.5	124895	80874.5	6747.72	7340.33	6365.82	8275.23	7480.27	6942.31	19448	22726.3	17003.6	18412.2	16267.1	22019
7.28_214.1561n	213.149	7.27865	neg	12-hydroxy-3Z-dodecenoic acid	LMFA01050170	Lipids and lipid-like molecules	Fatty Acyls	Fatty Acids and Conjugates			50	56.1	M-H2O-H, M-H	C12H22O3	-3.66283	1.54792e+06	1.51894e+06	1.8348e+06	1.80995e+06	1.62393e+06	1.57257e+06	1.5698e+06	1.54038e+06	1.39493e+06	372176	598255	538315	418028	484854	466057	2.01737e+06	1.77371e+06	1.96999e+06	1.96417e+06	2.05885e+06	1.75862e+06	326916	326522	339671	407387	334859	358289	2.20424e+06	1.98083e+06	2.18005e+06	2.03209e+06	2.44251e+06	2.20557e+06
7.74_221.1539m/z	221.154	7.73657	pos	(9S,13S)-1a,1b-dihomo-jasmonic acid	LMFA02010011	Lipids and lipid-like molecules	Fatty Acyls	Octadecanoids			50	57.1	M+H-H2O	C14H22O3	1.32504	11427.8	12184.6	11950.3	12344.7	11853.2	12489.2	11784.5	12026.1	11473.9	9177.55	9404.36	9829.94	9180.63	9523.41	9771.5	9565.98	11703.4	11786	10553.1	10193.9	11096.1	9619.11	9685.55	10418.6	9819.41	10175.1	9624.32	10804.4	10626.7	8677.91	11266.5	10414.7	11035.8
9.07_383.2413m/z	383.241	9.07227	pos	MG(0:0/5-iso PGF2VI/0:0)	HMDB0260537	Unclassified	Unclassified	Unclassified			50	61	M+H-H2O	C21H36O7	-3.83219	11172.8	10981.5	11630.3	11891.3	12132.7	12228.5	11903.8	11823.2	12680.4	8830.72	10344.6	11064.1	10469.8	10095.9	8975.97	5938.27	7246.88	7559.09	6173.5	5107.37	6810.02	30806.1	31265.5	35288.7	34497.3	30160.4	28177.3	21202.7	18368.1	12802.6	25861.1	24357.3	25904.1
9.24_310.1783n	311.186	9.2361	pos	Botrydial	LMPR0103640001	Lipids and lipid-like molecules	Prenol lipids	Isoprenoids		C09622	50	54.3	M+H, M+Na	C17H26O5	0.784004	30061.4	29386	30200.7	30625.1	29712.6	31786	29606	28865.1	29599.2	29111.2	24354.4	22594.5	24242.9	22800.3	23652.3	22455.9	26112	24706.1	24041.4	22516.5	23181.5	25410.6	24331.2	24980.4	24496.2	25735.6	23249.1	26826.1	22875.9	22291.7	23705.8	21381.9	23991.4
9.66_290.1882n	289.181	9.65777	neg	Cymatherelactone	LMFA07040130	Lipids and lipid-like molecules	Fatty Acyls	Fatty esters			50	53.2	M-H2O-H, M-H	C18H26O3	-0.00626306	57346	54302.2	66817.2	60935.4	53448.2	58548	51406.5	54426.2	50574.5	69042.8	68813.4	69957.2	71697	70711.4	67445.8	44627	43855.4	49979.9	38775.1	35058.5	42651	117541	135772	126572	120802	117578	118659	100686	97339.4	72731.6	113749	105146	103581
1.64_294.1818m/z	294.182	1.63518	pos	Phenylalanyllysine	HMDB0029000	Organic acids and derivatives	Carboxylic acids and derivatives	Amino acids, peptides, and analogues			49.9	56.5	M+H	C15H23N3O3	1.9287	10603.4	10491.1	11246	11419.4	11054.1	12215.1	11165.5	11189	11191.4	9714.04	12288.2	11768	13307.5	12549.6	14288.1	11332	13175.8	12537.4	13058.8	13296.3	15090.1	6944.87	6369.52	7726.86	7608.33	7421.01	7160.36	7645.23	8401.5	6671.96	9809.57	8256.02	8850.97
10.41_325.2375m/z	325.238	10.4068	pos	methyl 10,13-dihydroxy-9-oxo-11-octadecenoate	LMFA01050150	Lipids and lipid-like molecules	Fatty Acyls	Fatty Acids and Conjugates			49.9	62.8	M+H-H2O	C19H34O5	0.539795	11268.6	12669.5	13856.3	11816.1	12990.5	11515.9	11840.1	12194	10737.6	7489.9	7808.11	9790.15	9040.56	8168.85	9260.85	11594.7	12762.1	13480.1	11177.2	11315.8	13023.3	9271.07	14581.2	13174.7	11586.7	10741.8	10274.9	9379.47	9907.45	7015.23	10498.3	7836.13	7411.32
10.47_317.2087m/z	317.209	10.465	pos	12,13S-EpODE	LMFA02000281	Lipids and lipid-like molecules	Fatty Acyls	Octadecanoids		C04594	49.9	54	M+Na	C18H30O3	0.0994829	7290.32	7890.34	7120.18	6694.45	7702.56	8750.55	7703.71	7934.98	7508.86	5307.26	4066.69	4898	5035.58	5087.25	9266.42	8786.34	9919.11	9061.66	10507	10925.2	10297	3197.34	4335.96	3514.69	4274.05	8532.08	4354.16	4512.45	4797.85	3728.03	5172.78	8573.58	4282.74
10.60_281.2112m/z	281.211	10.6035	pos	12S-HHTrE	LMFA03050002	Lipids and lipid-like molecules	Fatty Acyls	Fatty acids and conjugates		C20388	49.9	52.3	M+H	C17H28O3	0.306762	20503.9	20241.1	21678.6	22747.8	18865.2	22647.2	21821.7	20041.4	20130.6	16824.6	21546.9	27130	25415.9	24118.5	21327.4	16314.3	19579.5	22010	15955.7	15309.4	18235.1	13683.6	13663.7	15418.9	15909.8	14320.7	13210	8340.9	6958.6	6222.32	10970.4	10054	9997.35
12.00_308.2351n	331.224	12.0001	pos	5alpha-Androstane-3beta,7alpha,17beta-triol	HMDB0247012	Lipids and lipid-like molecules	Steroids and steroid derivatives	Androstane steroids			49.9	52.5	M+Na, M+K, M+H	C19H32O3	-0.0490308	231101	237529	217499	217942	244451	236469	240058	229931	225445	193516	213963	131386	99691.3	214126	109197	131523	252476	216670	257530	171208	173826	242890	135111	145802	148058	98945.6	135461	224263	213743	113816	271276	107199	186143
13.43_284.2946m/z	284.295	13.4283	pos	Safingol ( L-threo-sphinganine)	LMSP01080055	Lipids and lipid-like molecules	Sphingolipids	Sphingoid bases			49.9	52.8	M+H-H2O	C18H39NO2	-0.504915	988219	1.20315e+06	1.0471e+06	964807	1.14413e+06	1.35908e+06	1.08283e+06	1.02167e+06	1.05535e+06	519540	589358	409950	579453	584518	967450	804242	945106	668120	637483	589736	804299	1.27739e+06	762684	1.60493e+06	1.05402e+06	1.07971e+06	704743	1.00401e+06	1.252e+06	1.16129e+06	694786	683583	679583
13.56_126.1027m/z	126.103	13.5581	pos	2-Methylhistamine	HMDB0245231	Organic nitrogen compounds	Organonitrogen compounds	Amines		C17928	49.9	53.3	M+H	C6H11N3	1.2399	891339	938707	904825	868074	957073	870022	950497	954270	933745	887795	765174	795067	749917	732709	782587	660664	763972	771002	743216	695029	699442	748289	727164	751600	689602	766495	707910	763907	743668	733073	709000	685994	667400
3.68_394.1647m/z	394.165	3.68202	pos	gamma-Glutamylfelinylglycine	HMDB0252619	Organic acids and derivatives	Carboxylic acids and derivatives	Amino acids, peptides, and analogues			49.9	64	M+H	C15H27N3O7S	1.091	2951.83	3101.9	3114.17	3063.47	3720.93	4661.66	2657.47	3829.56	5143.42	197.772	223.935	1.03914e-06	448.425	223.291	558.81	581.825	400.385	495.205	222.877	1109.7	18.1731	434.833	842.879	192.283	397.901	270.48	1.03914e-06	7435.48	7000.31	7228.15	2976.07	1933.39	2214.67
3.97_393.1192m/z	393.119	3.97043	neg	Aloesin	67335	Unclassified	Unclassified	Unclassified		C08994	49.9	57.4	M-H	C19H22O9	0.321503	6234.77	4726.7	4618.27	4423.17	6079.47	4962.52	4546.66	4944.56	5302.89	9680.11	11544.8	10391.8	11219.3	10465.1	10934.3	2111.16	2129.89	2133.23	1755.04	2053.7	1449.38	8870.73	9181.98	9250.14	9573.98	8571.87	8103.55	390.853	278.303	1022.42	377.943	551.24	609.124
4.30_915.2770m/z	915.277	4.30363	pos	Torososide B	HMDB0034855	Organic oxygen compounds	Organooxygen compounds	Carbohydrates and carbohydrate conjugates			49.9	58	M+H-H2O	C40H52O25	0.506598	59618.4	59383.7	63703.5	65226.8	58037.2	62663.2	58570.7	55018.4	60571.3	352885	248316	252578	275683	276914	267437	1.03914e-06	1.03914e-06	1.03914e-06	1.03914e-06	1114.12	1.03914e-06	281139	211748	197958	207437	234990	185718	18.5943	1.03914e-06	1.03914e-06	1.03914e-06	451.699	1.03914e-06
4.51_371.0985m/z	371.098	4.50962	neg	3-(Benzoyloxy)-2-hydroxypropyl ?-D-glucopyranosiduronic acid	984911	Unclassified	Unclassified	Unclassified			49.9	52.7	M-H	C16H20O10	0.220552	5759.25	5472.92	5783.33	5806.93	5889.82	5951.15	5664.93	5352.01	5999.63	8808.64	9313.66	9368.29	9206.03	8498.75	9154.63	3995.71	3981.81	4134.33	3553.53	4009.88	7609.98	13653	14327.3	13037.4	13396.4	15214	13874.4	3815.74	3358.37	3716.74	2364.49	2917.02	2416.19
4.65_172.0968m/z	172.097	4.64592	neg	Acetyl-DL-Leucine	73549	Unclassified	Unclassified	Unclassified			49.9	61.6	M-H	C8H15NO3	-6.50167	714.774	804.287	831.017	845.488	740.516	806.534	792.994	844.726	881.594	481.747	505.038	418.937	647.345	705.348	854.549	1958.4	1907.23	1639.46	1967.15	2202.04	2219.81	378.804	334.38	366.124	390.878	348.195	531.155	597.812	743.102	848.264	775.011	743.294	820.971
6.27_188.0475m/z	188.048	6.2674	pos	N-Phenylpropionamide	HMDB0255232	Benzenoids	Benzene and substituted derivatives	Anilides			49.9	61.9	M+K	C9H11NO	2.05553	35087.2	34074	33108.3	34081.5	32969.3	34502.6	32726.7	32143.6	33390.7	50724.7	42586.9	36175.4	33669	41674.1	44080.3	38820.2	39490.7	46346.1	40349.3	36749.2	27904.8	36904.8	48987.3	42563.4	52134.6	43565	36462.6	40111.9	38484.8	43391.8	33128.5	40675.4	33575.8
7.27_137.0963m/z	137.096	7.2718	pos	7-nonynoic acid	LMFA01030508	Lipids and lipid-like molecules	Fatty Acyls	Fatty Acids and Conjugates			49.9	53.6	M+H-H2O	C9H14O2	1.20904	5738.21	5624.71	5619.23	6038.21	5876.02	5586.6	5833.59	5934.01	6011.76	3550.82	3777.68	3868.64	3760.18	3660.14	3562.7	5220.06	6415.95	6478.2	5691.17	5393.31	5769.72	3814.22	3729.72	4180.88	4019.71	3928.74	3637.66	5940.18	5355.11	4909.22	6388.86	5808.98	6262.99
0.71_171.0052m/z	171.005	0.70935	neg	DL-Glycerol 1-phosphate	65927	Lipids and lipid-like molecules	Glycerophospholipids	Glycerophosphates		C03189	49.8	61.6	M-H	C3H9O6P	-7.11314	15409.3	15505.9	16615.6	17280.6	17158.4	18028.8	16345.5	16925.8	15847.1	19610.1	16995.9	11685.1	9828.83	13447.7	11142.8	22032.1	19700.4	20003.4	18370.8	20423.2	18923.8	13603.7	14382.1	10524.7	14029.5	11136.3	8101.24	19123.2	17305.2	17711.7	24028.2	28271.5	23687.6
10.00_346.2590m/z	346.259	10.0027	pos	9-hydroperoxy-12,13-epoxy-10-octadecenoic acid	LMFA02000105	Lipids and lipid-like molecules	Fatty Acyls	Octadecanoids			49.8	52.5	M+NH4	C18H32O5	0.543943	25869.9	27304.6	25147.4	25132.4	25237.3	24704.4	22852.8	25176.9	24805.6	17330.4	24112.7	23021.8	21493.1	20491.3	20065.6	14405.9	21300.5	23585	14638.9	12856	18492.9	39731.5	41068.5	45204.1	40776.2	34987.6	34233.1	30364.1	28421.7	19634.1	40890.2	36639.8	41167
10.25_339.2513m/z	339.251	10.2548	pos	9-(1-benzylpiperidin-4-yl)-8-ethyl-5,6,7,9-tetrahydroimidazo[1,2-a][1,4]diazepine	1045178	Unclassified	Unclassified	Unclassified			49.8	80.5	M+H	C21H30N4	-8.97604	10139.6	11425.4	10046.7	11060.9	10412.1	12385	11325.8	11052.1	10231.4	7939.26	10049.4	9576.41	9465.71	11012.9	26688.8	11898.4	11198.3	10474.9	12059.2	12498.8	12445	9596.88	9638.92	8209.28	10757.5	23642.2	9436.7	8163.57	9538.74	9756.48	10110.7	27795.4	10672.9
10.84_327.2320m/z	327.232	10.8444	pos	16(17)-EpDPE	HMDB0013621	Lipids and lipid-like molecules	Fatty Acyls	Fatty acids and conjugates			49.8	52.4	M+H-H2O	C22H32O3	0.319354	18526.6	18828	18717.8	19475.8	18275.2	19555.5	17485.7	18332.1	17200.4	23643.5	20609.1	19839.5	20697.9	21055.9	19821.8	21728.1	23959.6	24719.6	21731.3	21319.5	21373.7	12319.3	11488.3	11605.3	11509.4	11007.2	10205.6	16011.6	15339.5	10914.8	13098.3	13193.4	15026.8
11.47_358.2953m/z	358.295	11.4661	pos	N-palmitoyl threonine	LMFA08020107	Lipids and lipid-like molecules	Fatty Acyls	Fatty amides			49.8	53.2	M+H	C20H39NO4	0.442527	4173.04	3982.17	4256.86	4830.44	3044.83	4222.03	4340.54	3946.62	4605.18	401.732	395.33	608.267	504.457	509.045	258.02	1220.51	1403.89	1038.39	1649.49	1683.13	1407.59	692.206	455.146	386.426	453.89	319.434	471.753	886.855	605.164	937.719	903.194	500.689	724.645
12.47_285.2435m/z	285.243	12.4745	neg	2-methoxy-hexadecanoic acid	LMFA01080009	Lipids and lipid-like molecules	Fatty Acyls	Fatty Acids and Conjugates		C13947	49.8	54.1	M-H	C17H34O3	-0.184169	3485.79	3593.2	3815.55	3457.43	3548.17	4193.43	3627.52	3873.51	4031.18	2494.99	3232.38	4102.92	3200.56	3385.1	2420.7	2724.61	2842.6	2743.32	2162.59	2292.02	2480.82	2126.28	1303.66	2433.44	1409.64	1573.25	1606.06	1105.26	1015.77	732.746	884.796	697.707	883.789
5.18_201.1639m/z	201.164	5.17917	pos	Alpha-Calacorene	265068	Lipids and lipid-like molecules	Prenol lipids	Sesquiterpenoids			49.8	55	M+H	C15H20	0.561532	7242.96	6159.57	6877.38	7231.89	6270.88	6874.12	6281.89	6756.69	7155.14	9641.7	9111.76	8428.15	9249.15	8727.23	8585.94	10000.3	11057.9	10557.9	9597.48	11262.3	10436.9	3100.3	3129.04	3545.46	3118.36	3526.97	2939.11	4032.29	3907.89	4871.8	3901.34	4027.82	4042.43
6.47_345.2281m/z	345.228	6.47095	neg	4-methyl-hexadecanedioic acid	LMFA01170025	Lipids and lipid-like molecules	Fatty Acyls	Fatty Acids and Conjugates			49.8	52.2	M+FA-H	C17H32O4	-0.390157	101510	114654	91870.3	91712.2	105335	105194	105237	108546	109639	48419.2	76873.7	79332.7	84522.8	77141.9	87263.5	146760	173744	155735	143580	161784	188803	13262.8	15102.6	14531.6	15621.4	14769.6	14874.3	19059.9	21775.3	19028.1	32641.7	28096	31248.7
7.06_404.2776n	449.276	7.05945	neg	bhos#26	LMFA13040076	Lipids and lipid-like molecules	Fatty Acyls	Fatty acyl glycosides			49.8	52.4	M-H, M+FA-H	C21H40O7	0.594074	4351.9	4703.47	5005.67	6090.88	4846.41	4189.92	4936.1	5643.96	4933.82	1864.89	2848.82	2196.59	3435.91	2699.52	3912.66	2096.44	2055.41	2543.9	3520.42	2767.17	3464.95	18789.7	17192.8	19995.1	23059	20522.1	22642.1	4046.87	4910.48	5329.45	5468.91	5240.67	5116
7.46_368.2434m/z	368.243	7.46483	pos	Prostaglandin E3	HMDB0002664	Lipids and lipid-like molecules	Fatty Acyls	Eicosanoids		C06439	49.8	56.5	M+NH4	C20H30O5	0.591938	8999.97	9464.89	9401.62	9341.3	9109.66	9425.17	9609.5	8870.53	8892.19	10785	11255.9	9998.91	9961.35	10629.6	10062.7	9620.87	11822.3	11930	10069.6	8696.28	10478.7	7983.23	7665.26	7768.16	7225.57	6959.7	6649.12	13613.8	13059.3	10438.6	17539.8	15759.9	16795.9
7.64_289.1389m/z	289.139	7.63912	pos	4-Aminophenylmannoside	HMDB0246178	Organic oxygen compounds	Organooxygen compounds	Carbohydrates and carbohydrate conjugates			49.8	54.3	M+NH4	C12H17NO6	-2.06945	15683.5	16684.5	16176.4	16042.9	16751.9	18493.6	17779.3	16710.6	16738.1	16851.5	15660.5	14081.2	14457	14867.2	15122.9	16509.2	18812.2	17989.5	17631.1	19251.3	17575.3	8876.22	8372.6	7961.42	9241.86	11869.5	9143.34	19452.7	19216.3	15388.3	20049	21292.8	19354.1
7.68_368.2180n	369.225	7.67783	pos	Arginyl-prolyl-proline	HMDB0249363	Organic acids and derivatives	Carboxylic acids and derivatives	Amino acids, peptides, and analogues			49.8	54	M+H, M+Na	C16H28N6O4	2.09545	182202	185292	180170	186156	183826	187032	182610	174847	176387	116088	158907	160238	158031	160934	143749	131969	173017	186266	138486	111457	142651	286718	284147	316791	293246	283605	271912	202302	187493	155803	275200	228620	268941
8.06_230.2480m/z	230.248	8.0624	pos	N,N-Dimethyldodecylamine-N-oxide	265686	Unclassified	Unclassified	Unclassified			49.8	52.2	M+H	C14H31NO	0.723983	326795	322950	319817	325769	321212	347941	342700	339410	334216	287147	312380	289725	434285	289736	377060	329178	380405	335775	311518	307753	356641	385794	322908	373968	315093	397099	274491	371747	303014	393306	380659	388089	517490
8.97_279.2321m/z	279.232	8.97282	pos	(13S)-13-hydroxyoctadeca-9,11-dienoic acid	HMDB0242324	Lipids and lipid-like molecules	Fatty Acyls	Lineolic acids and derivatives			49.8	53	M+H-H2O	C18H32O3	0.907708	80322.7	81607.7	82609.3	83409.2	82060.4	88230.5	83018.5	81763	84697.1	59559.9	71779.9	85982.6	80272.1	83674.7	270491	75555.6	58554.8	60960.2	72494.8	83185.1	73932.7	77750	89950.1	67230.4	86506.6	256223	94771.2	64186.8	87088.4	75663.5	84416.8	305744	75945.3
0.78_393.1869m/z	393.187	0.776533	pos	Simmondsin	HMDB0030394	Organic oxygen compounds	Organooxygen compounds	Carbohydrates and carbohydrate conjugates			49.7	52.5	M+NH4	C16H25NO9	0.312605	2.14387e+06	1.95433e+06	1.96497e+06	2.11915e+06	1.83573e+06	2.17168e+06	2.03158e+06	1.96982e+06	1.76237e+06	1.19287e+06	1.32384e+06	1.19149e+06	1.18116e+06	1.26089e+06	1.35558e+06	1.93464e+06	1.98329e+06	2.35778e+06	2.13552e+06	2.00559e+06	1.8296e+06	658623	629954	587467	647108	711752	605513	916566	856932	951250	856181	806294	782620
1.12_123.0445m/z	123.044	1.11917	pos	4-Hydroxybenzaldehyde	62451	Organic oxygen compounds	Organooxygen compounds	Carbonyl compounds		C00633	49.7	55.5	M+H	C7H6O2	3.27021	8945.75	9044.28	9242.07	9116.55	9605.06	10184	9928.81	9141.1	8671.67	6538.56	6613.49	6390.95	6628.93	6655.46	7759.97	5787.55	7110.1	7410.99	7285.21	6561.61	7462.03	5603.29	4893.15	5862.11	5807.63	5611.32	5587.73	6055.43	6477.4	5094.94	6442.01	6016.8	5915.95
10.88_875.4644m/z	875.464	10.8787	neg	(3b,16a,20R)-3,16,20,22,25-Pentahydroxy-5-cucurbiten-11-one 3-[glucosyl-(1->6)-glucoside]	HMDB0035345	Lipids and lipid-like molecules	Steroids and steroid derivatives	Steroidal glycosides			49.7	53.2	M+FA-H	C42H70O16	-0.237224	51364.4	45735.1	55520.8	53716.5	54783.3	50870.3	50920.5	47629.3	59453.7	76094.2	67059.8	60954.1	64510.5	61193.6	58798.8	100624	91063.5	82977.5	74303.6	106336	80880.2	15956.4	23640.6	17677.4	21269.8	17491.8	16769.8	46082.4	49226	37598.1	36546.4	44526.6	43683.5
10.98_398.2435n	399.251	10.9761	pos	Tris(butoxyethyl)phosphate	70068	Organic acids and derivatives	Organic phosphoric acids and derivatives	Phosphate esters		C14446	49.7	50.7	M+H, M+Na	C18H39O7P	0.51511	106711	106969	113694	114177	106767	102626	107689	104365	97059.6	81501.1	65670.8	70753.6	77861.2	71828.5	69421	66283.3	89938.7	91511.7	73668.4	69104.8	71616.3	90908.6	86194	94439.4	78737.1	96624.9	79339.6	92851.6	90256.9	90761.9	81434.7	86018.1	79386.2
11.37_249.1852m/z	249.185	11.3731	pos	5-Hydroxy-4-methoxybisabola-2,10-dien-9-one	HMDB0302604	Lipids and lipid-like molecules	Prenol lipids	Sesquiterpenoids			49.7	57.2	M+H-H2O	C16H26O3	0.981092	5162.04	4749.26	4947.34	4029.87	4354.74	3929	4715.41	3851.43	4428.87	2983.63	3185.11	2853.11	2775.97	3536.06	2203.3	3019.08	4457.1	4141.63	4815.47	3434.12	3286.66	8023.73	6323.84	6343.47	5694.78	4444.61	5739.23	5936.17	4730.03	4571.48	5063.7	2944.4	4189.66
11.74_310.2508n	293.248	11.7367	pos	13(S)-HODE methyl ester	45152	Unclassified	Unclassified	Unclassified			49.7	52.1	M+H-H2O, M+Na	C19H34O3	0.0481982	42128	47665.6	39194.6	35913.2	29942	31983.9	33143.4	29946.8	30625.8	20203.1	32414	17913.2	14781.6	30111.5	16468.6	26837.9	46190.9	38390.7	35183.7	33246.8	29222.9	64621	47918.2	49880.2	41140.4	29362	40341.3	39440.2	33700.9	20263.2	43125.7	17831.8	28391.1
13.96_413.3415m/z	413.342	13.961	pos	4a-Formyl-5a-cholesta-8,24-dien-3b-ol	HMDB0001203	Lipids and lipid-like molecules	Steroids and steroid derivatives	Cholestane steroids			49.7	54.7	M+H	C28H44O2	0.323571	20371.6	19596.4	17271.6	19545.4	20415.9	20605.9	22552.6	20313.6	21032.2	17617.4	16047.5	15450.2	14120.7	14069	14631.3	13050.9	16215.2	15210	13965.4	12116.4	14808.7	14935.4	14236.1	14252.3	12708.1	16539.5	11868.7	18751.6	22138	13116.7	20543.3	16888.1	17322.7
2.13_237.0872m/z	237.087	2.12993	pos	N'-Formylkynurenine	HMDB0001200	Organic oxygen compounds	Organooxygen compounds	Carbonyl compounds		C02406	49.7	53.7	M+H	C11H12N2O4	0.951929	17300	16880.5	17156.5	17678.2	16852	17793.7	17672.1	16856	17737.4	16812.9	14918.9	14551.9	15262.7	13897.9	14448.1	10372.2	10975.7	11078.5	10683	10744.1	11300.7	9669.77	9407.57	9776.89	9102.36	10566.9	9199.88	12411.1	11189.5	11054.8	11447.4	11066.5	11597.9
3.93_369.1190m/z	369.119	3.9325	neg	sinapaldehyde glucoside	984908	Unclassified	Unclassified	Unclassified			49.7	52.3	M-H	C17H22O9	-0.289598	165608	150040	177998	149578	147906	146872	150939	145044	147835	113969	93629	82714.4	111441	93951.9	98869.2	294862	243756	231187	251997	238076	222604	76621.7	66092	84942.5	70451.8	73230	78428.9	113731	100295	107699	99331	88326.4	112650
4.00_352.1620m/z	352.162	4.00188	pos	GR 79236X	985893	Unclassified	Unclassified	Unclassified			49.7	55.7	M+H	C15H21N5O5	1.27335	8715.51	9180.64	8698.45	8803.55	8344.45	8380.26	8505.77	8208.67	8766.35	6829.49	12327.1	11268.7	11805.5	13330.1	14769.6	4503.16	6563.86	6527.24	7724.54	6898.59	8485.25	5371.72	5213.26	6492.14	5555.51	6974.65	6801.59	4002.55	4209.46	4140.98	4411.95	3607.54	4868.51
4.53_193.0474m/z	193.047	4.52897	neg	Temozolomide	HMDB0014991	Organoheterocyclic compounds	Imidazotetrazines	Unclassified			49.7	53.1	M-H	C6H6N6O2	-2.72319	9069.19	9434.39	8939.83	9092.92	9452.86	8766.45	9015.25	8965.51	9238.79	13703.5	12980.1	12741.5	12677	12131.2	13323.5	8980.54	8890.87	8587.44	8831.76	8822.5	9004.99	4859.1	5272.96	5088.06	5039.34	5409.35	5396.68	9318.06	8729.77	9976.83	7034.89	8426.44	7160.76
4.92_332.2069m/z	332.207	4.92235	pos	(+)-trans-Carveol glucoside	HMDB0029849	Lipids and lipid-like molecules	Prenol lipids	Terpene glycosides			49.7	54.3	M+NH4	C16H26O6	0.437933	7098.12	8473.57	8156.94	7888.59	7071.12	6779.2	7571.66	6801.2	6912	1179.19	904.907	1050.32	1123.77	863.536	741.66	4365.14	5948.1	5417.02	5585.05	5864.39	4950.19	159.165	161.13	501.89	395.09	438.14	238.167	3094.57	3611.69	2995.43	3132.19	3180.67	2920.45
5.40_363.0725m/z	363.072	5.39843	neg	7-Hydroxy-2-methyl-4-oxo-4H-1-benzopyran-5-carboxylic acid 7-glucoside	HMDB0036377	Organic oxygen compounds	Organooxygen compounds	Carbohydrates and carbohydrate conjugates			49.7	53.2	M-H2O-H	C17H18O10	0.780628	1126.54	1339.78	1222.16	1231.84	1073.02	1287.68	923.565	1100.56	957.13	5954.11	5871.71	5694.64	7442.44	6051.25	7095.7	1.03914e-06	17.2899	15.942	19.7849	20.9779	1.03914e-06	5171.44	4833.94	6117.23	5086.39	5753.91	6726.76	57.0995	30.302	45.1524	32.7477	17.7463	45.811
5.77_133.1014m/z	133.101	5.76687	pos	p-Mentha-1,3,5,8-tetraene	86395	Benzenoids	Benzene and substituted derivatives	Phenylpropenes			49.7	54.2	M+H	C10H12	1.79579	7277.32	6892.88	7137.05	7654.54	7063.06	7139.62	7078.24	6624.07	7215.73	6465.83	5823.88	5937.24	5748.15	5710.63	5604.17	10474.1	13125	12433.4	12735.4	13255.7	12728.8	3569.36	3553.92	3393.4	3573.53	3921.42	3465.65	8803.61	7859.06	6746.42	8786.17	7983.77	8003.92
7.01_182.1301n	227.128	7.01407	neg	10-undecynoic acid	LMFA01030618	Lipids and lipid-like molecules	Fatty Acyls	Fatty Acids and Conjugates			49.7	53.8	M-H, M+FA-H	C11H18O2	-3.30201	1.00932e+06	1.03913e+06	1.04488e+06	1.02887e+06	1.06793e+06	938938	1.06728e+06	1.01681e+06	927861	960511	853249	852163	860633	830883	788904	998129	1.01392e+06	964047	982148	950438	1.01395e+06	785491	769771	707798	748469	747940	764035	1.02622e+06	981757	898771	1.14362e+06	1.06058e+06	995735
8.05_211.1333m/z	211.133	8.05017	neg	(-)-9,10-dihydrojasmonic acid	LMFA02020204	Lipids and lipid-like molecules	Fatty Acyls	Octadecanoids			49.7	54.4	M-H	C12H20O3	-3.18248	89105.2	81780.1	84615.9	92610.8	92695.1	80029.7	87143.3	78722.3	80250	113185	90757.9	91553.5	93437.8	94555.9	94108.4	73295.1	59498.2	71421.9	61466.2	63731	55908.1	91805.9	85476.6	81049.5	104698	90863.9	88732.8	104100	100680	89059	110230	112290	112577
8.16_334.2954m/z	334.295	8.15737	pos	1-O-(2R-methoxy-4Z-tetradecenyl)-sn-glycerol	LMGL01020046	Lipids and lipid-like molecules	Glycerolipids	Monoradylglycerols			49.7	52.6	M+NH4	C18H36O4	0.757596	25133.9	25514.8	24575.8	25827.1	25850.1	25929.2	25864.4	25354.5	25804.8	18599	16413.6	15843.3	23672.6	15666.3	48212.4	23033.4	30521.6	31522.7	18706.7	15488.5	20744.1	30081.8	14368.1	25182.4	14497.3	59595.8	14617.4	24143.5	15638.5	22045.6	75011.8	52634.1	18060.6
0.65_110.0719m/z	110.072	0.645117	pos	2,3-Diaminopyridine	324989	Unclassified	Unclassified	Unclassified			49.6	58.8	M+H	C5H7N3	5.4731	18803.3	18913.7	19492	20568.4	20700	22625.6	21796.4	22599.7	25280	25441.8	22865.1	19304.3	18558.5	17958.5	18442.8	10940.6	13342	12505.9	12428	13344.3	11715.7	18427.3	18753.1	18454.5	19310.7	21275.8	19319.4	19063.8	19393	18303.6	16433.1	15175.9	16798
1.09_152.0569m/z	152.057	1.08757	pos	Guanine	Guanine	Organoheterocyclic compounds	Imidazopyrimidines	Purines and purine derivatives	***	C00242	49.6	54.8	M+H	C5H5N5O	1.51075	138540	152885	158215	164365	144510	159017	153763	155482	147750	120170	158490	165120	186812	182911	192135	92840.8	119760	123019	126010	121899	131690	122140	121160	143387	143481	142529	156336	88696.7	107513	79296	116417	96337.3	130807
10.39_446.4206m/z	446.421	10.3875	pos	1-O-(2R-methoxy-4Z-docosenyl)-sn-glycerol	LMGL01020051	Lipids and lipid-like molecules	Glycerolipids	Monoradylglycerols			49.6	52.6	M+NH4	C26H52O4	0.428656	3633.16	3888.8	3849.35	3794.97	3538.41	4046.75	3357.65	3428.49	3633.21	3637.13	2610.61	881.441	20003.5	710.373	1130.52	1997.53	3627.25	3329.68	1885.58	234.387	3568.06	6709.1	1808.55	7509.25	1443.62	1291.61	976.66	4542.8	951.011	5713.35	2978.43	137.994	28682.7
10.41_504.3450n	505.352	10.4068	pos	Cyclopassifloic acid D	HMDB0035948	Organic acids and derivatives	Peptidomimetics	Hybrid peptides			49.6	53.2	M+H-H2O, M+H	C30H48O6	-0.25576	3712.17	4503.89	5173.85	3640.52	3520.71	3570.88	2902.98	3906.57	3202.66	1356.78	1964.95	2144.8	3234.25	2838.85	2536.99	2502.91	2670	3249.7	3144.73	2254.54	3038.37	52580.5	57982.8	61452.8	51155.8	37749.5	39938.2	6773.61	5706.35	4510.2	10556.3	8477.48	9205.19
11.35_269.2485m/z	269.249	11.3478	neg	3-methyl-hexadecanoic acid	LMFA01020197	Lipids and lipid-like molecules	Fatty Acyls	Fatty Acids and Conjugates			49.6	52.9	M-H	C17H34O2	-0.268913	1778.85	1424.73	1635.78	1754.8	1751.2	1945.49	1695.26	1843.39	1802.95	477.876	614.112	533.414	569.421	408.669	609.45	765.007	925.077	741.976	1110.31	770.799	1034.37	1276.29	713.806	1076.94	1028.66	928.555	1079.29	1406.91	1724	1375.31	1449.67	1375.95	1411.25
13.48_309.2785m/z	309.279	13.4844	pos	19-oxo-eicosanoic acid	LMFA01060132	Lipids and lipid-like molecules	Fatty Acyls	Fatty Acids and Conjugates			49.6	53.7	M+H-H2O	C20H38O3	-0.865829	147266	152387	145068	145049	160785	160742	157817	156240	159975	178616	188078	172441	190650	178722	158585	190179	194429	182064	189270	187093	174524	209727	205845	201099	186801	172385	195597	195185	184740	190958	206404	168456	192583
3.89_321.0609m/z	321.061	3.88885	pos	Dihydromyricetin	LMPK12113405	Lipids and lipid-like molecules	Polyketides	Flavonoids		C02906	49.6	53.4	M+H	C15H12O8	1.29907	18198.6	18802.5	17248	18781.5	17940.3	19412.3	18640.3	19337.8	18657.7	61788.6	54811.7	38882.4	46151.6	53989.6	65055.4	1.03914e-06	1.03914e-06	1.03914e-06	1.03914e-06	1.03914e-06	1.03914e-06	64150.6	64749.3	59509.9	60406.5	79048.2	68579.6	1.03914e-06	1.03914e-06	1.03914e-06	1.03914e-06	1.03914e-06	1.03914e-06
4.89_495.2085m/z	495.208	4.89068	neg	2-O-(beta-D-galactopyranosyl-(1->6)-beta-D-galactopyranosyl) 2S,3R-dihydroxynonanoic acid	LMFA13010051	Lipids and lipid-like molecules	Fatty Acyls	Fatty acyl glycosides			49.6	63	M-H2O-H	C21H38O14	0.298625	79126.4	80164.2	78006.6	81112	74840.8	80395.9	79468.3	75373.1	77758.2	100481	104479	120231	104173	85957	70794.8	61045.8	61805.7	65187.5	42792.4	35482.8	43658.3	197021	244596	240537	208892	176214	188480	105321	109381	74824.1	96751	78545.9	90654
5.50_307.1905m/z	307.191	5.49783	pos	Lactapiperanol D	HMDB0033631	Lipids and lipid-like molecules	Prenol lipids	Diterpenoids			49.6	52.9	M+H-H2O	C18H28O5	0.49214	19276.2	19209.2	18845.6	19435.8	18991.2	19584.7	19915.3	19114.1	19800.5	14672.6	17766	18552.3	17934.9	18870.3	18281.8	20649.3	26801.4	29834.5	23894	23206.2	26426.5	9890.06	9384.87	9695.87	9908.54	9418.48	9612.98	13398.7	13875.5	10187.6	18603.8	16027.1	18086.8
5.88_242.1388m/z	242.139	5.88205	pos	Diplosporin	HMDB0030680	Organoheterocyclic compounds	Pyrans	Pyranones and derivatives			49.6	52.3	M+NH4	C12H16O4	0.706739	2865.08	2870.57	2770.6	3227.58	2960.99	3015.89	2858.55	2980.57	3416.23	1498.68	998.709	950.49	1017.92	982.139	988.444	3462.82	3242.97	3754.44	3457.62	4192.54	5324.4	783.309	731.496	596.608	633.736	889.871	509.568	1568.39	1117.43	1220.3	1533.82	1132.68	1143.02
5.94_246.1258n	247.133	5.94065	pos	Annuolide C	HMDB0036488	Lipids and lipid-like molecules	Prenol lipids	Terpene lactones			49.6	52.3	M+H-H2O, M+H	C15H18O3	0.894207	9628.32	9856.32	9600.12	9678.5	9944.72	9707.16	9227.95	9501.05	9894.93	8826.12	8311.41	7681.95	8127.05	7980.26	8310.1	9693.02	10550.1	10608.4	9407.3	9809.32	9071.96	7461.2	7231.27	7312.51	7457.24	8292.15	7260.52	8756.33	8023.76	8386.63	8507.89	8360.8	7977.35
6.11_387.2025m/z	387.202	6.11492	neg	5a,6a-Epoxy-7E-megastigmene-3a,9e-diol 3-glucoside	HMDB0031676	Organic oxygen compounds	Organooxygen compounds	Carbohydrates and carbohydrate conjugates			49.6	52.6	M-H	C19H32O8	0.0843876	22284.7	23029	21412.5	17853.8	21503.6	17979.2	18384.3	19540	19762	28534.7	27914.2	30289.2	28221.1	26629.8	31392.2	40596.4	50857.1	46578.8	51272.4	60413.6	59070.9	7112.22	6191.09	5663.24	6146.36	6666.08	6632.81	14123.7	15802	14795.4	22447.9	17826.8	19862.8
7.52_271.2269m/z	271.227	7.52197	pos	(-)-Malyngolide	65417	Unclassified	Unclassified	Unclassified			49.6	50.8	M+H	C16H30O3	0.405059	4560.2	4462.01	4483.85	4074.34	3772.15	4001.94	3890.62	3564.6	3574.17	3280.42	3422.26	3462.53	3248.19	3311.72	3582.42	5974.36	6548.02	6192.41	6097.91	5796.42	6731.89	1609.69	1515.12	1787.88	1556.95	1699.79	1571.42	2177.97	2170.38	1695.73	2561.43	2241.08	2341.04
10.35_334.2376m/z	334.238	10.3492	pos	Phytocassane D	HMDB0041057	Lipids and lipid-like molecules	Prenol lipids	Diterpenoids			49.5	54	M+NH4	C20H28O3	-0.32124	23036.5	24687.1	23082.6	23176.6	22539.9	21742	22967	22500.8	22348.9	12363.3	16045.6	17603.8	17546.7	17623.7	15495.7	14608.4	17847.6	18857.1	13247.1	9981.19	15260.6	56305.8	56694.7	61755.8	53958.5	46845.1	46047.5	32385.8	29660.8	20031.7	38111.9	30952.8	33634.2
10.83_434.2881n	457.277	10.8253	pos	Bis[2-(2-butoxyethoxy)ethyl] hexandioate	288570	Unclassified	Unclassified	Unclassified			49.5	50.4	M+NH4, M+Na, M+H	C22H42O8	0.398586	8134.66	8947.64	7654.83	6782.54	7869.96	8782.27	7417.98	7980.6	8145.82	4596.16	3090.19	3530.12	3750.99	3305.01	124080	3530.95	5047.67	3998.22	4183.14	4272.16	4132.49	3945.5	3732.77	3185.69	4450.97	2398.77	3586.97	3667.26	4736.24	4070.83	3438.88	98868.3	3004.31
11.34_352.2614n	353.269	11.3418	pos	1-Monolinolenoyl-rac-glycerol	HMDB0252853	Lipids and lipid-like molecules	Fatty Acyls	Lineolic acids and derivatives			49.5	51.3	M+H-H2O, M+H	C21H36O4	0.0245775	34244.6	37311.2	35503.5	29686.4	31060.1	33785.7	31328	30713.5	26642.5	34451	24471	28036.6	36421.5	28553.1	25288.9	21855.2	21369.9	24034.9	20196.1	21367.8	25340.5	13606.5	10613.6	14974.7	13221.8	11680.9	11577.9	16324.6	17490.7	11569.1	12418.3	8161.98	11765.9
11.65_764.4828m/z	764.483	11.6503	pos	PS(18:1(9Z)/18:4(6Z,9Z,12Z,15Z))	HMDB0116752	Lipids and lipid-like molecules	Glycerophospholipids	Glycerophosphoserines			49.5	78.3	M+H-H2O	C42H72NO10P	-4.15961	26036.3	23248.9	25920.4	22332.8	22219.4	21669.4	22230.1	21282.7	22355.3	23279	23702.5	24550.4	17232.7	24514.3	97276.4	28316.2	30823.3	29812.8	31349.3	30118.1	20888.3	13262	26755.5	31123.9	21108.5	83201.4	29357	21315	31626.2	37273.8	8546.82	103706	21044.7
11.74_277.2164m/z	277.216	11.7367	pos	9-HOTE	HMDB0010224	Lipids and lipid-like molecules	Fatty Acyls	Lineolic acids and derivatives			49.5	51.9	M+H-H2O	C18H30O3	0.515589	6271.86	6891.61	5827.55	5478.05	5568.6	4578.73	5034.28	4272.64	5788.16	2619.97	3813.49	2956.07	3148.21	4039.42	4045.81	3846.62	5530.14	5432.76	5275.87	4588.21	4359.8	11218.2	9933.71	10155.9	8968.68	5928.45	7279.84	7330.43	7894.21	5409.68	9168.42	5027.72	6106.18
12.00_265.2164m/z	265.216	12.0001	pos	(Z)-heptadec-14-en-11-ynoic acid	LMFA01031149	Lipids and lipid-like molecules	Fatty Acyls	Fatty Acids and Conjugates			49.5	51.2	M+H	C17H28O2	0.656719	2644.4	2811.97	2511.93	2426.48	2560.16	2570.63	2493.27	1951.78	1927.38	1173.07	1982.12	3143.44	2542.28	1979.76	1612.13	2128.97	2530.27	2605.35	1828.19	1297.91	2388.28	564.659	462.174	314.604	456.279	368.583	220.535	955.199	603.271	577.925	1205.72	738.069	905.762
12.87_283.2628m/z	283.263	12.8694	pos	Petroselinic acid	3553	Lipids and lipid-like molecules	Fatty Acyls	Fatty Acids and Conjugates		C08363	49.5	53.2	M+H	C18H34O2	-1.19861	107644	111218	111146	110288	122254	113266	114726	120398	122081	128103	124306	123266	119189	126894	142852	132046	131737	135034	134475	138101	128332	126679	137129	136559	133394	150495	142825	124564	130825	138499	124613	144611	130559
13.05_1026.6686n	1049.66	13.0524	pos	PC(24:1(15Z)/LTE4)	HMDB0288732	Unclassified	Unclassified	Unclassified			49.5	60.1	M+NH4, M+Na	C55H99N2O11PS	-2.02273	4.97163e+06	4.9676e+06	4.7735e+06	5.18037e+06	4.95541e+06	4.9549e+06	4.40744e+06	4.35106e+06	4.41018e+06	4.98583e+06	5.38525e+06	5.47349e+06	5.2896e+06	5.07326e+06	6.15926e+06	5.04406e+06	5.66088e+06	5.51992e+06	5.15087e+06	5.77517e+06	5.29693e+06	4.66404e+06	5.58984e+06	5.64449e+06	5.8243e+06	6.71484e+06	5.42485e+06	4.86095e+06	5.03037e+06	5.79726e+06	4.69448e+06	6.5544e+06	5.07292e+06
5.60_251.1643m/z	251.164	5.59518	pos	(1R,5S,6S,8R)-8-Hydroxy-11-(hydroxymethyl)-1,5,11-trimethyltricyclo[6.2.1.02,6]undec-2-en-9-one	985742	Unclassified	Unclassified	Unclassified			49.5	50.4	M+H	C15H22O3	0.585307	18494.1	18574.3	18074.7	19500	18308.1	19166.5	18224.8	18964.5	19220.8	13886.3	14176.7	13624.3	14040.2	15015.9	15973	19002.9	24811.7	25157.6	23846.8	22719.4	23939.3	13508	12378.4	12698.1	13401.9	12604.3	12180.2	15962.3	15378.2	13628.6	22293.3	19181.5	21736.1
6.17_480.2569n	479.25	6.17047	neg	Citronellyl beta-sophoroside	HMDB0032839	Lipids and lipid-like molecules	Prenol lipids	Terpene glycosides			49.5	50.6	M-H, M+FA-H	C22H40O11	-0.277633	13032.3	10706	10884.6	11692.9	11526.9	11477.9	11490.1	10557.7	11481	15014.3	16962.2	12012.5	14837.7	17110.9	14807.1	20112.3	20479.7	21093.1	23801.2	18462.7	21348.4	45083.2	38553.2	36444.6	37877.4	48605.9	43792.1	15832.9	18391.1	21437.7	18888.7	16529.3	15815.9
7.64_290.1883n	291.196	7.63912	pos	Cymathere lactone	65418	Unclassified	Unclassified	Unclassified			49.5	55.1	M+H-H2O, M+H	C18H26O3	0.509189	88726.2	90054.5	88658.8	92340.8	89664.1	92336.5	90402.6	90268.2	90998.1	54397	60067.5	62821.1	63507.7	63970.2	64849.4	81930.8	100893	103698	85287.7	81175.6	97662.6	91220.5	90269	96997.5	92089.6	89089.4	86947.8	80755.7	76333.2	61952.5	107925	96588.2	109398
8.81_343.2488m/z	343.249	8.80607	neg	13-HpOME(14E)	LMFA02000098	Lipids and lipid-like molecules	Fatty Acyls	Octadecanoids			49.5	50.4	M+FA-H	C18H34O3	-0.498918	116657	114866	117623	131615	133173	130398	121623	127178	133561	128466	163084	162010	158108	140354	135504	81377	92624.9	79759.6	80026	73720.9	97326.1	249308	271568	290004	290688	263799	285050	270697	231820	157088	285401	279656	282041
0.76_149.0077m/z	149.008	0.7581	neg	D-Tartaric acid	86561	Organic oxygen compounds	Organooxygen compounds	Carbohydrates and carbohydrate conjugates		C02107	49.4	58.6	M-H	C4H6O6	-9.52059	98587.8	92157.8	110596	75480.4	99826	121118	95125.8	98372.6	95482.9	61623	56614.1	59366.3	54454.3	48019.3	60674.2	57165.5	52613.5	56421	63057.6	52769.6	50489.6	76480.5	67623.2	75830.2	83796.9	75322.6	67873.5	96538.1	104563	112044	103504	105053	109258
10.29_312.2301n	335.219	10.2928	pos	8(R)-Hydroperoxylinoleic acid	HMDB0004706	Lipids and lipid-like molecules	Fatty Acyls	Lineolic acids and derivatives		C14831	49.4	50.8	M+H, M+Na	C18H32O4	0.132406	105965	109519	102839	102072	110733	120386	109616	111515	106381	104336	94525.1	106659	109179	107091	175181	109886	108762	107990	99669.9	114640	111600	125945	124700	122255	123443	173762	121275	121515	117928	99680.9	142320	187155	125393
10.71_210.1622n	193.159	10.7113	pos	7-tridecynoic acid	LMFA01030600	Lipids and lipid-like molecules	Fatty Acyls	Fatty Acids and Conjugates			49.4	50.3	M+H-H2O, M+H	C13H22O2	1.01521	19656.1	18935.9	19923.2	19698.3	19507.8	20866.4	19977.5	19022.1	19867.9	18159	18220.1	18438.2	17192.2	17999.3	16887.3	21012.3	24143.5	23375.1	20395.4	19341.8	22439.5	15599.2	15792.2	16725.4	16635	15319.9	14832.3	22878.5	20771.5	15321.4	25896.1	21866.2	24445.7
11.23_719.4710m/z	719.471	11.2287	pos	GM4 Ganglioside	HMDB0252895	Lipids and lipid-like molecules	Fatty Acyls	Fatty acyl glycosides			49.4	58	M+H-H2O	C36H68N2O13	2.90334	26360.8	26767.4	27237.3	26608.2	25534.5	25180.1	24920.6	23643.9	19360.7	12977.5	15712.5	22400.6	22847.2	26541.8	22950.7	9262.82	9388.69	12565.6	10235.5	8463.27	10244.6	81652.4	81776.1	85024.9	72664.7	71626.9	67277.9	30368.7	35327.9	24960.3	39969.7	40087.6	41215.1
11.37_291.2319m/z	291.232	11.3731	pos	4-Androstenediol	HMDB0005849	Lipids and lipid-like molecules	Steroids and steroid derivatives	Androstane steroids		C14210	49.4	49.9	M+H	C19H30O2	0.05605	134184	133555	133049	113936	115954	112254	123582	111501	120771	91643.2	104208	74662.1	67385	115469	62005.7	111597	168421	159643	195502	145067	133896	169497	116207	129921	117362	84515.3	118421	140262	125944	90287.4	124669	59185.9	93204.9
11.81_170.1539m/z	170.154	11.8114	pos	9-amino-decanoic acid	LMFA01100012	Lipids and lipid-like molecules	Fatty Acyls	Fatty Acids and Conjugates			49.4	50.5	M+H-H2O	C10H21NO2	-0.220055	12044.8	12917.4	11862.9	10818.6	11958.5	11602.5	12343	12529.4	11142.6	9675.06	9261.78	6672.75	6792.54	8458.68	9244.11	10294.8	10592.8	10311.4	8168.44	7867.11	10325.5	11586.2	9029.68	16733.9	13714.2	10794.1	8674.62	14157.2	13014.3	14311	9986.5	7220.08	8323.08
12.30_259.2055m/z	259.205	12.3034	pos	11E,17-Octadecadien-9-ynoic acid	LMFA01031088	Lipids and lipid-like molecules	Fatty Acyls	Fatty Acids and Conjugates			49.4	51.8	M+H-H2O	C18H28O2	-0.659671	23338.8	29342.6	25227.9	24668.7	26607.4	26115.1	25969.4	24955.8	24874.8	31159.2	26729.3	27727.3	29619.2	28298	26586.6	30087.2	32102.1	30217.7	29760	30314.2	28870.5	17812.2	18369.6	15656.7	16546	17021.9	17421.7	24018.9	21581.7	15450.9	21118.8	19828.1	21076.9
2.12_217.1188m/z	217.119	2.12038	neg	Serylisoleucine	HMDB0029042	Organic acids and derivatives	Carboxylic acids and derivatives	Amino acids, peptides, and analogues			49.4	52.6	M-H	C9H18N2O4	-2.59322	9642.15	11376.6	10856.5	10775.1	11017.3	10815.7	11223.1	10498.5	10084.3	6717.8	7168.34	7030.4	7606.77	7354.04	9485.31	10838.4	12699.6	11305.5	12216.4	13563.3	13094.9	4967.69	5351.6	5203.52	5146.01	5137.56	5357.63	6196.14	7443.32	6456.86	6920.62	6395.65	7023.97
3.85_366.2129m/z	366.213	3.85068	pos	(1S,2S,4R)-p-Menth-8-ene-1,2,10-triol 2-glucoside	HMDB0039469	Lipids and lipid-like molecules	Prenol lipids	Terpene glycosides			49.4	53.6	M+NH4	C16H28O8	1.83598	6144.33	5960.64	6129.53	7294.86	6479.64	7814.76	6656.51	6673.21	6861.78	883.643	1688.17	1650.25	1263.4	1445.94	1259.47	5874.2	6822.12	7031.15	6561.61	5409.97	4588.4	556.346	499.414	564.178	513.675	599.582	878.193	1529.62	1092.48	732.011	1011.37	588.641	929.706
4.47_317.0661m/z	317.066	4.47307	pos	Isorhamnetin	Isorhamnetin	Phenylpropanoids and polyketides	Flavonoids	Flavones	***	C10084	49.4	52.8	M+H	C16H12O7	1.64501	20444.8	21204.3	20561.3	22246.1	22144.4	22842.4	21546.2	22079.1	23576.8	27126.6	24327.8	23299.3	23805	23258.3	24307.2	6254.53	6824.32	6702.08	5721.7	6104.1	6859.67	19021.8	19835.1	19241.9	19940.3	21717.9	19073.5	6722.31	5217.42	5723.88	5315.6	5113.8	5426.41
6.29_226.1207n	249.11	6.28677	pos	3,4-Methylenesebacic acid	HMDB0059729	Lipids and lipid-like molecules	Fatty Acyls	Fatty acids and conjugates			49.4	49.9	M+H-H2O, M+H, M+Na	C12H18O4	0.647151	99937.9	96765.8	95581.6	97622.8	95535.3	98642.9	94584.6	95883.2	98967.3	76769.9	77441.3	79020.9	80121.8	78685.8	80905.2	114222	134249	127791	131335	128012	142890	49232.9	52801	52238	53117.5	57133.2	48481.5	79988.8	78242.8	58631.7	88959.5	80098	81455.9
9.16_331.1884m/z	331.188	9.16118	pos	N-[(3S,4R)-1-[(2,5-dimethylpyrazol-3-yl)methyl]-4-(hydroxymethyl)pyrrolidin-3-yl]pyrazine-2-carboxamide	1091529	Unclassified	Unclassified	Unclassified			49.4	51.6	M+H	C16H22N6O2	2.06483	7329.59	8320.19	7186.19	7733.52	7693.58	8323.67	8957.45	8577.22	8673.34	4233.66	4105.86	4501.51	4545.27	5112.65	5164.24	5449.9	7433.86	6909.11	6889.74	6236.17	7105.15	6772.14	6769.7	6672.48	7037.61	7023.58	5843.7	10603.9	10822	7503.66	14135.5	12811.5	15041.4
0.74_112.0510m/z	112.051	0.7445	pos	Cytosine	Cytosine	Organoheterocyclic compounds	Diazines	Pyrimidines and pyrimidine derivatives	***	C00380	49.3	54.1	M+H	C4H5N3O	4.5033	30812.2	34249.4	33252.1	32166.7	33508.5	35703.8	35410.8	35820.6	30734.8	25620.9	34199.7	37631.3	41493.6	45106.4	47538.1	10614.4	14306.3	15384.3	19566.7	15537	22270.3	27003.6	27542.7	31514	33680.9	29878.1	34867.5	25686.3	32396.8	18341.2	33426.4	27446.5	31868.1
0.76_259.0222m/z	259.022	0.7581	neg	Glucose 6-phosphate	HMDB0001401	Organic oxygen compounds	Organooxygen compounds	Carbohydrates and carbohydrate conjugates		C00092	49.3	51.9	M-H	C6H13O9P	-0.931055	70423.3	79132.8	80385.3	62053.7	76301.7	91416.5	71183	77846.5	77656.6	99546.3	87610.8	96951.7	80010.2	86637.1	94157.4	79624	67113.1	87081.2	85928.2	70720.5	56916.9	97209.2	81270.6	89434.7	96197.1	73971.4	74303.5	82453.8	78638.9	93178.9	99742.1	108968	95135.4
10.69_289.2162m/z	289.216	10.6923	pos	(8R,9R,10R,13S,14S)-10,13-Dimethyl-2,3,4,7,8,9,11,12,14,15,16,17-dodecahydro-1H-cyclopenta[a]phenanthrene-3,7,17-triol	HMDB0258016	Lipids and lipid-like molecules	Steroids and steroid derivatives	Androstane steroids			49.3	49.8	M+H-H2O	C19H30O3	0.0986801	10962.3	11203.5	11997.5	12240.5	11848.7	12316.1	12305.7	11261.2	11417.1	8386.94	11073.4	7073.02	4871.14	11052.2	6907.11	10099	13948.4	14207.9	16367.1	11917	11724.9	11075.6	7141.23	8084.55	7522.27	6000.4	7724.47	13415.2	13211.9	7620.6	15226	9751.87	12108.1
10.95_326.2459n	309.243	10.9479	pos	8-methoxy-13-hydroxy-9,11-octadecadienoic acid	LMFA01080002	Lipids and lipid-like molecules	Fatty Acyls	Fatty Acids and Conjugates			49.3	50.3	M+NH4, M+K, M+H-H2O	C19H34O4	0.584714	20489.4	23959.6	21640.7	22340.6	21815.7	18851.1	19634.7	22665.1	19143.4	13433.7	18464.4	11701.3	10055.1	19055.6	9529.33	12795.1	22464.9	23357.7	23397.2	13487.6	16215.4	25249.7	15768.7	15916.4	13651.8	12232.1	14571	20431.8	23801.3	12790.7	24845.2	12533	17832.4
13.13_228.1960m/z	228.196	13.1254	pos	11-tridecynoic acid	LMFA01030604	Lipids and lipid-like molecules	Fatty Acyls	Fatty Acids and Conjugates			49.3	51.9	M+NH4	C13H22O2	1.05204	2485.29	2046.75	2892.21	1991.02	2762.64	3385.78	3251.49	2357.47	2764.4	2717.41	2429.76	3650.97	4941.14	3658.46	2815	1633.2	1706.61	3674.04	1551.77	1949.35	2512.75	1598.61	2285.31	1535.65	1453.77	1845.86	9983.97	3365.11	3108.64	3183.52	1199.15	1546.06	1523.24
3.72_280.1295m/z	280.129	3.71772	pos	Asparaginyl-Phenylalanine	HMDB0028738	Organic acids and derivatives	Carboxylic acids and derivatives	Amino acids, peptides, and analogues			49.3	55.7	M+H	C13H17N3O4	1.00317	7296.97	5074.81	6141.57	6972.71	7199.65	7251.16	6540.86	6148.89	6430.96	3743.47	5218.31	4382.25	4836.51	4430.16	5128.84	5937.5	6973.61	8128.25	7049.09	8035.92	8306.7	3399.28	4011.7	3954.06	3674.74	4542.16	4014.34	4680.05	4485.09	3542.78	6565.36	4630.67	5442.17
3.74_293.1146m/z	293.115	3.7439	neg	gamma-Glutamylphenylalanine	HMDB0000594	Organic acids and derivatives	Carboxylic acids and derivatives	Amino acids, peptides, and analogues			49.3	51.4	M-H	C14H18N2O5	0.953752	10028.6	10203.6	8650.33	11692.1	8867.99	11204.8	9284.71	10398.9	10013.1	11067.6	11993.2	15987.7	13574.7	13683.4	13130.3	8683.79	9929.46	11491.6	8682.9	8174.56	9114.21	13313	10792.3	10622.9	12553.8	9849.38	12592.5	12365.5	13895.9	10523.6	13391.6	14534	12603.1
3.74_294.1221n	295.129	3.7366	pos	Tyrosylhydroxyproline	HMDB0029106	Organic acids and derivatives	Carboxylic acids and derivatives	Amino acids, peptides, and analogues			49.3	52.4	M+H-H2O, M+H	C14H18N2O5	1.72978	30693.1	29459.6	30902.7	30637.3	28799	31699.9	29828.2	28822.2	30495.7	35266.5	36426.9	39752.2	38518.9	39877.9	41443.7	21075.7	25244.3	26944.4	21346.3	20617.3	23449.9	30189.9	31369.7	31696.9	32639.6	32345.6	30793.8	25744.4	26646.3	20349.3	29403.8	28601	28988.7
4.23_319.0817m/z	319.082	4.22965	pos	6-Methoxyeriodictyol	LMPK12140630	Lipids and lipid-like molecules	Polyketides	Flavonoids			49.3	52	M+H	C16H14O7	1.51691	14962.7	14559.9	14545.4	15072.2	15263.1	15469	15535.8	14209.2	15871.8	13381.6	10744.5	7459.19	8080.54	9832.63	9937.11	22989.1	26036.2	29325.3	23262	22131.6	21621.6	5015.44	4671.43	4042.84	4544.43	5977.99	4681.76	6232.13	5464.97	6837.89	4941.07	5162.21	4808.43
4.27_458.1437n	481.133	4.26668	pos	7-Hydroxy-4-methylphthalide O-[arabinosyl-(1->6)-glucoside]	HMDB0041336	Organic oxygen compounds	Organooxygen compounds	Carbohydrates and carbohydrate conjugates			49.3	53.3	M+NH4, M+Na	C20H26O12	2.8676	41919.3	43501	45588.7	43114.2	43670.5	46084.7	44060.4	44389.6	44536.9	26753.8	22046	19216.6	21706.5	22765	24108.6	23402.2	26631.5	29214.4	25566.6	30411.3	23228.8	13601.4	13335	12644.4	13538.8	17390.3	12489.8	12827.4	12352.4	15069.3	10603.5	10468.9	10092.1
4.42_244.1547m/z	244.155	4.41638	pos	N-(3-hydroxy-octanoyl)-homoserine lactone	LMFA08030036	Lipids and lipid-like molecules	Fatty Acyls	Fatty amides			49.3	52.2	M+H	C12H21NO4	1.54501	2202.53	2487.78	2314.75	2415.21	2898.08	2751.64	2609.61	2468.59	2549.55	720.107	646.269	723.167	603.21	501.484	850.204	1590.52	1889.31	2013.01	2094.89	1844.59	2030.03	413.658	478.968	416.275	330.258	665.563	587.141	1260.37	1129.41	1132.19	1225.67	1119.33	1081.95
5.46_213.1488m/z	213.149	5.45913	pos	8-Hydroxy-4,8-dimethyl-4E,9-decadienoic acid	LMFA01050373	Lipids and lipid-like molecules	Fatty Acyls	Fatty Acids and Conjugates			49.3	50.5	M+H	C12H20O3	1.53636	32051.8	32642.2	32682.7	31475.9	32809.5	34173.6	31222.3	31676.8	32756.3	7757.03	8341.31	7731.75	7705.74	7943.99	8444.57	45950.9	49102.8	54183.2	53156.8	55477.5	55062.7	5445.23	5085.18	5318.64	5157.56	5307.7	4893.88	14757	12748.3	14558	16204.6	16938.3	16821.6
6.47_285.0768m/z	285.077	6.47095	neg	Isosakuranetin	HMDB0253690	Phenylpropanoids and polyketides	Flavonoids	O-methylated flavonoids			49.3	50	M-H	C16H14O5	-0.0184804	7089.19	7541.39	6045.93	6475.48	7075.59	7661.21	7070.06	7612.53	7555.88	312.618	308.187	314.322	387.684	630.738	700.661	431.776	1009.69	564.731	358.411	498.051	4069.94	15587.6	32214.9	15206.8	14670.5	11025.8	19308.6	5504.84	5726.45	2718.94	740.038	352.161	390.722
7.16_182.1309n	165.128	7.15735	pos	7-undecynoic acid	LMFA01030615	Lipids and lipid-like molecules	Fatty Acyls	Fatty Acids and Conjugates			49.3	49	M+H-H2O, M+H	C11H18O2	1.10856	180371	178171	179335	185308	176142	186783	184036	175503	179968	61030.2	70342.9	76829.4	69267.2	68298.1	70551	95914.2	121636	127344	120649	113288	126424	38794.6	42975.7	46876	41746.3	41524.2	41212.1	66953.6	63605.6	62348	61523.9	54232.1	60529.8
7.18_276.2091n	277.216	7.17615	pos	9Z,11Z,13Z,15Z-octadecatetraenoic acid	LMFA02000328	Lipids and lipid-like molecules	Fatty Acyls	Octadecanoids			49.3	50.1	M+H-H2O, M+H	C18H28O2	0.524546	104729	105680	108762	111615	109752	110933	111897	111883	111546	60673.4	78640.6	77470.9	84874.6	88176.2	94788.5	108552	138178	136128	139317	132051	140820	71519	72622.4	76245.1	78076.3	73948.5	71702.6	81467.1	79480	67564	116588	110359	121694
8.15_253.1443m/z	253.144	8.15305	neg	Eremopetasinorol	HMDB0029668	Organic oxygen compounds	Organooxygen compounds	Alcohols and polyols			49.3	50.6	M+FA-H	C13H20O2	-0.994771	5252.26	5279.2	4822.3	4759.72	5292.36	4509.71	4714.03	4874.31	4818.7	3997.65	5170.16	5080.92	5352.09	4756.33	4509.69	5022.56	5318.2	4967.6	4389.34	3788.31	5171.72	2658.55	2610.12	2941.8	2786.87	2182.69	2631.02	3858.19	4420.49	3223.24	4597.62	4481.62	4004.33
9.18_219.1747m/z	219.175	9.18077	pos	3-Hydroxy-1,10-bisaboladien-9-one	HMDB0034722	Lipids and lipid-like molecules	Prenol lipids	Sesquiterpenoids			49.3	61.6	M+H-H2O	C15H24O2	1.4615	14663.5	15977.9	15309.6	14261.4	14943.5	15469.7	14102.6	14258.6	14126.6	15212.1	12273.7	12450.6	13096.1	12093.8	12384.2	11721.7	13780.6	13970.2	12874.6	12812	12258	13925	12796.3	13951.3	13773.1	14483.5	12489.9	14539.9	13289.9	13635.6	15309.6	12475.7	13591.4
0.65_164.0742m/z	164.074	0.645117	pos	DL-Ethionine	HMDB0251518	Organic acids and derivatives	Carboxylic acids and derivatives	Amino acids, peptides, and analogues			49.2	58.6	M+H	C6H13NO2S	1.23235	353236	336642	336541	344853	342916	353859	334730	329735	377359	268294	242929	228755	226949	225544	234649	315263	364450	360059	334958	339673	327514	252219	244091	256746	252130	271147	242762	288831	256825	278730	317406	299045	302147
1.39_249.0614m/z	249.061	1.39185	neg	3,5,6-Trihydroxy-5-(hydroxymethyl)-2-methoxy-2-cyclohexen-1-one	HMDB0041031	Organic oxygen compounds	Organooxygen compounds	Carbonyl compounds			49.2	47.5	M+FA-H	C8H12O6	-0.707804	12612.1	12617.6	12625.8	13012.2	12818.8	12907.5	13334.7	13379.8	13844.7	15419.2	15219.1	15449.2	16746.6	15086.6	15961.6	10444.8	9984.25	9711.67	10698.6	10663.4	10657.5	17364.3	18966	17527.1	19278.5	20846.5	20415.3	16643.4	17013.8	17345.9	13065.7	12722	12110.4
10.17_476.2781m/z	476.278	10.171	neg	PE(18:2(9Z,12Z)/0:0)	LMGP02050011	Lipids and lipid-like molecules	Glycerophospholipids	Glycerophosphoethanolamines			49.2	49.1	M-H	C23H44NO7P	-0.377523	42309.8	40653	39042.7	39320	39631.4	49383.2	47701.3	45256	40537.7	35784	55333.2	45770.3	49165.7	53199.7	40087.6	57834.3	50488.5	49302.9	53898.2	46549.7	70082	20218.8	19857.7	14844.7	20596.9	15693.2	16694.1	17241	20275.7	19361.6	21289	19493.1	19226.2
10.29_301.2163m/z	301.216	10.2928	pos	Dehydroabietic acid	41263	Lipids and lipid-like molecules	Prenol lipids	Diterpenoids		C12078	49.2	52.4	M+H	C20H28O2	0.411064	5187.91	5079.38	4865.24	5803.42	5977.17	5809.43	5170.22	5328.13	5451.82	5380.94	4594.03	5087.62	4777.87	5013.21	4896.1	5648.76	6023.6	6910.97	6244.78	5223.85	6004.43	2911.37	2853.55	2728.16	2911.25	2393.42	2582.41	4825.34	4593.45	3325.69	4338.33	4268.21	4728
10.47_279.1965m/z	279.197	10.4742	neg	3-Methyl-5-pentyl-2-furanheptanoic acid	HMDB0112095	Lipids and lipid-like molecules	Fatty Acyls	Fatty acids and conjugates			49.2	49.4	M-H	C17H28O3	-0.191732	40021.2	37413.1	40799.2	40485.3	42229.4	40912.4	38817.3	36365.6	41262.2	20261.5	33612.8	42054.8	38944.8	31332.7	32160.2	55958.2	64693.4	61471.6	56355.7	50093.3	55796.5	17720.8	20647.6	20917.8	22482.6	17821.1	18602.1	20656.8	19578.9	15341.8	25677.5	27068.6	26488
11.06_280.2040n	303.193	11.0637	pos	12-hydroxy-5,8,10-heptadecatrienoic acid	LMFA01050195	Lipids and lipid-like molecules	Fatty Acyls	Fatty Acids and Conjugates			49.2	50.4	M+NH4, M+Na, M+H	C17H28O3	0.595771	19944.8	25924.4	22116.3	21933.5	20875.4	21113.8	21649.4	18837.4	18917.9	20449.9	22798.7	26092.6	23590.3	19551.8	19119	14716.9	19127.3	22118.7	12563.6	10646.1	13990.7	18447.8	11963.2	16102.7	16377.6	15721	10883.5	10018.1	9742.65	6818.68	9931.91	8891.54	9367.64
11.23_296.2352n	297.243	11.2287	pos	9(R)-HODE	45660	Lipids and lipid-like molecules	Fatty Acyls	Octadecanoids		C14767	49.2	49.3	M+H-H2O, M+H	C18H32O3	0.335915	306150	314541	312522	314422	291633	298964	305100	307278	288527	248852	247039	272021	286705	289677	438191	254534	286408	267054	271456	288940	275569	328323	311748	300668	316583	457854	326739	359110	385989	308934	452020	562149	435156
13.16_297.2069m/z	297.207	13.1631	neg	6,9-hexadecadienoic acid	LMFA01030272	Lipids and lipid-like molecules	Fatty Acyls	Fatty Acids and Conjugates			49.2	50.2	M+FA-H	C16H28O2	-1.04975	13722	14258.4	13940.2	13705.6	14799.1	14446.6	14458.1	13504.7	14828.8	1.03914e-06	1.03914e-06	1.03914e-06	1.03914e-06	1.03914e-06	1.03914e-06	1.03914e-06	1.03914e-06	1.03914e-06	1.03914e-06	1.03914e-06	1.03914e-06	1.03914e-06	1.03914e-06	1.03914e-06	1.03914e-06	1.03914e-06	1.03914e-06	1.03914e-06	1.03914e-06	1.03914e-06	1.03914e-06	1.03914e-06	1.03914e-06
3.46_251.1036m/z	251.104	3.45817	neg	Serylphenylalanine	HMDB0029046	Organic acids and derivatives	Carboxylic acids and derivatives	Amino acids, peptides, and analogues			49.2	48.3	M-H	C12H16N2O4	-0.573778	20152.8	20847	20418.7	20394.3	20868.5	20089.1	20124	20373.8	20257.2	15704.2	17411.2	19854.4	19390.3	19734.9	19645	23547.1	25229.1	24350	25515.7	26980.5	26362.5	11401.5	11475	12356.8	12756	12060.7	12862.1	17398.1	20254.6	17838	22618	20338.2	22468.3
3.69_682.1358n	663.118	3.69462	neg	Tricin 7-diglucuronoside	HMDB0037460	Phenylpropanoids and polyketides	Flavonoids	Flavonoid glycosides			49.2	55.7	M-H2O-H, M-H	C29H30O19	-3.46921	13627.6	14579.3	11416.6	12360.8	13543.6	12127.5	11724.5	11145.1	12565.8	76967.5	60972.4	38785.1	40334.9	59523.8	76595.8	150.759	206.02	234.848	425.928	1.03914e-06	1.194	42426.1	39514.1	36502	31316.1	52714.4	45181.2	1.03914e-06	1.03914e-06	160.153	136.29	1.03914e-06	156.207
3.95_463.1791m/z	463.179	3.94605	pos	Diffusoside D	LMPR0102070052	Lipids and lipid-like molecules	Prenol lipids	Isoprenoids			49.2	57.5	M+H	C20H30O12	-4.13247	21997.1	21827.4	22720.4	24402.3	21407.6	24090.8	23977.9	23560.7	22736.5	16761.6	10344.8	7587.09	8278.59	6935.75	7495.55	3980.21	3387.67	4111.6	3899.99	4294.89	4577.25	71723.6	50462.4	45897.7	50034.4	67582	45635.4	23947.9	19149.5	22074.4	14606.6	13596	10410
4.40_274.1651m/z	274.165	4.39883	pos	(4E)-3-Hydroxyhex-4-enoylcarnitine	HMDB0241670	Lipids and lipid-like molecules	Fatty Acyls	Fatty acid esters			49.2	52.7	M+H	C13H23NO5	0.624975	21205.9	22311.8	23493.1	26592.6	27737	28502.2	23314.5	23391.4	22592.7	5089.37	5101.58	3864.79	4052.66	3965.71	6161.75	20611.4	23939.1	24595	20588	21894.3	18823.4	2533.76	2454.77	2362.37	2480.58	3607.88	2422.77	10010.3	10302.5	8690.91	11761	9582.77	10896.6
4.98_250.1206n	251.128	4.97915	pos	delta-CEHC	HMDB0242106	Organoheterocyclic compounds	Benzopyrans	1-benzopyrans			49.2	50.2	M+H-H2O, M+H	C14H18O4	0.218973	6881.33	5898.54	6958.07	6497.44	6348.51	7577.04	5767.26	5463.33	7010.88	3287.73	2590.42	2562.61	3423.09	3146.43	3085.92	3124.32	2639.67	3419.79	3216.49	3996.7	3050.25	2468.8	2751.41	2725.28	2366.04	3401.36	3001.33	4036.43	3749.09	3609.79	4041.72	3483.19	3520.21
5.32_194.0450m/z	194.045	5.31708	neg	Salicyluric acid	617	Benzenoids	Benzene and substituted derivatives	Benzoic acids and derivatives		C07588	49.2	54.1	M-H	C9H9NO4	-4.67539	916.957	993.124	1010.79	1129.75	1040.46	1178.15	1128.48	1226.17	1304.38	532.075	454.583	427.339	532.501	541.222	467.875	521.46	600.529	528.964	483.524	595.569	703.08	594.061	559.847	564.436	694.311	565.817	495.495	708.269	591.336	621.229	688.033	603.535	750.611
6.20_509.2237m/z	509.224	6.20272	neg	Linalool oxide D 3-[apiosyl-(1->6)-glucoside]	HMDB0031367	Organic oxygen compounds	Organooxygen compounds	Carbohydrates and carbohydrate conjugates			49.2	49.9	M+FA-H	C21H36O11	-0.673026	44654.3	43941.5	42439.6	41510.4	39266.9	41045	43854	39109.7	39555.8	84355.8	100773	77826.1	88796.2	94581.7	88726.5	72020.8	82804.1	69771.2	86466.6	77066.2	83619	121993	120149	118710	122358	138312	129167	61490.8	59278	69245.9	56320.9	56592.2	54186.7
7.18_339.2144m/z	339.214	7.17615	pos	Phenylalanylarginine	HMDB0028989	Organic acids and derivatives	Carboxylic acids and derivatives	Amino acids, peptides, and analogues			49.2	50.9	M+NH4	C15H23N5O3	1.66122	10586.7	10168.3	10061.5	10653.4	10827.2	10921.8	10672.7	9866.33	10419.2	3419.45	6262.83	7362.7	7156.09	6721.59	7290.82	8127.86	11356.8	11020.8	12131.4	12396.2	13290.8	1043.99	1104.41	1524.33	1258.83	1256.6	1131.01	1322	1081.79	1016.13	1429.43	1196.12	1510.35
7.85_271.1443m/z	271.144	7.85367	pos	Imazamethabenz-methyl	HMDB0034913	Benzenoids	Benzene and substituted derivatives	Benzoic acids and derivatives		C11494	49.2	50.4	M+H-H2O	C16H20N2O3	0.814916	3761.22	3228.15	3423.55	3380.05	3208.31	3219.11	3408.23	3111.29	3339.06	1460.1	1796.73	1990.66	1898.29	2034.09	1787.88	2422.1	3106.6	3170.19	2529.67	2539.12	2903.68	3817.14	3894.46	4121.4	3731.59	3331.32	3006.49	4187.66	3892.57	2781.88	5508.17	4567.73	5526.68
0.63_130.0866m/z	130.087	0.629067	pos	CYCLOLEUCINE	44142	Organic acids and derivatives	Carboxylic acids and derivatives	Amino acids, peptides, and analogues		C03969	49.1	55.2	M+H	C6H11NO2	2.66616	262391	261183	259558	269935	261238	276853	259659	255831	270662	265262	248164	240305	240353	237543	245988	224174	269247	256948	232185	240639	228703	184309	185565	192751	188463	204038	180269	226396	212942	229026	252216	227106	245664
11.81_142.1227m/z	142.123	11.8114	pos	3-amino-octanoic acid	LMFA01100020	Lipids and lipid-like molecules	Fatty Acyls	Fatty Acids and Conjugates			49.1	50.2	M+H-H2O	C8H17NO2	0.308723	6809.82	7035.19	6024.84	4979.02	6270.83	6707.8	6065.24	6496.52	5867.6	4753.81	4300.67	3836.65	3704.06	4166.05	4726.36	5448.92	5128.91	4424.48	4520.41	4517.83	5135.94	6517.07	4787.17	8681.48	7287.08	6258.2	4746.38	6973.12	6613.64	6338.83	4606.88	3514.76	4153.19
12.53_156.1383m/z	156.138	12.5306	pos	9-amino-nonanoic acid	LMFA01100010	Lipids and lipid-like molecules	Fatty Acyls	Fatty Acids and Conjugates			49.1	55.8	M+H-H2O	C9H19NO2	0.208363	5560.67	6303.43	6698.98	8466.85	6404.82	6855.73	7220.02	5706.3	7776.7	5051.31	4057.49	3972.56	4336.38	5706.27	6151.62	4302.92	4295.55	4593.56	4043	4734.55	4339.17	8135.41	4342.65	7866.48	6596.28	4883.16	3922.75	6318.3	5742.76	6465.23	4916.28	4482.69	5205.64
3.68_274.1763m/z	274.176	3.68202	pos	delta-Hydroxylysylnorleucine	HMDB0253190	Organic acids and derivatives	Carboxylic acids and derivatives	Amino acids, peptides, and analogues			49.1	54.2	M+H-H2O	C12H25N3O5	0.604308	12481.8	12130.1	11310.4	12120.9	11246.1	13460	10727.5	10866.7	10845.2	11037.4	11002.3	11691.1	11675.6	12384.7	12579.6	9003.04	11628.8	9897.72	9810.96	9913.81	12094.1	6768.83	6875.48	7308.63	8190.1	7516.08	7203.7	10676.7	12129	10484.4	13377.1	11922.4	11877.5
4.02_161.0600m/z	161.06	4.02103	pos	2,6-Dihydroxynaphthalene	265035	Unclassified	Unclassified	Unclassified			49.1	57.9	M+H	C10H8O2	2.11202	12356.4	12146.9	12208.1	12727.6	12220	12698.2	12311.7	12636.8	12846.6	7376.58	6163.3	5799.42	5516.76	6057.17	5914.19	13932.8	14534.9	15455.5	13492.8	13596.7	13933.6	6930.87	7098.47	7042.84	7037.66	7974.49	7069.61	12252.3	10858.5	12725.5	11603.9	11348.3	11759.9
4.70_883.2520m/z	883.252	4.70175	neg	Chrysophanol 1-tetraglucoside	HMDB0034572	Organic oxygen compounds	Organooxygen compounds	Carbohydrates and carbohydrate conjugates			49.1	49.4	M-H2O-H	C39H50O24	0.710631	240920	234713	232803	244120	233636	238396	239872	228565	229629	67366	61909.4	49645.2	59220.2	58658.4	64411.9	270001	239560	250444	222001	203295	253889	29633.1	26090	20125.8	24783.9	27408.7	24502.9	270685	255487	211324	263834	234552	248318
4.83_269.1361m/z	269.136	4.83198	pos	3-Hydroxydodecanedioic acid	HMDB0000413	Organic acids and derivatives	Hydroxy acids and derivatives	Medium-chain hydroxy acids and derivatives			49.1	48.9	M+Na	C12H22O5	0.653235	86887.2	84315.1	86262.8	87002	85439.1	92815.8	85675.6	85828.2	85479.6	76090.8	66348.4	70667.6	65261.2	64674.2	63490.6	68313	86441.9	83948.3	77208.8	71587.5	74538.2	68167.7	64807.5	71483	70500.6	77007.1	63275.8	107755	109588	74283.4	127282	109124	115416
5.28_302.1728n	301.166	5.27862	neg	Daumone-3	LMFA13040004	Lipids and lipid-like molecules	Fatty Acyls	Fatty acyl glycosides			49.1	50.4	M-H, M+FA-H	C15H26O6	-0.391222	119829	130164	122338	128782	119520	127654	116127	120124	120523	131626	111727	119429	103248	104940	87644.6	108824	108042	109311	103438	102772	97273.5	238672	223961	205840	230036	220746	214580	177043	182950	141461	182042	171861	157388
5.42_228.1364n	211.133	5.42068	pos	2Z-Dodecenedioic acid	LMFA01170033	Lipids and lipid-like molecules	Fatty Acyls	Fatty Acids and Conjugates			49.1	50.4	M+H-H2O, M+Na	C12H20O4	1.10954	37733.6	39613.3	38158.9	39451.5	36787.8	39234.8	36763.9	38197.1	37082.1	22825.3	23469.9	24672.2	22367.4	21463	18560.1	52963.2	57434.2	59207.6	49466.6	50558.3	53152.4	18133.1	17467.1	16698.9	17787.4	18420.8	16530	30163.3	27124.1	25267.6	30320.9	29058.2	30763.5
5.65_209.1176m/z	209.118	5.64882	neg	7-Epijasmonic acid	HMDB0303804	Lipids and lipid-like molecules	Fatty Acyls	Lineolic acids and derivatives		C16317	49.1	52.1	M-H	C12H18O3	-3.39813	31243.9	37906.4	40235.5	34138.7	32849	30310.1	29970.8	29520.3	32652.7	56890.2	31379.6	39672.5	36319.9	35617	27139.4	23026.6	26732.1	22409.8	22882.5	19876.1	19593.2	76007.4	78593.3	59745.2	64054.3	60766.5	66130.8	49506.9	54274.1	34626.7	57257.3	63337.5	45259.6
5.77_475.1264m/z	475.126	5.77085	neg	Kaempferol 7,4'-dimethyl ether 3-glucoside	LMPK12112591	Lipids and lipid-like molecules	Polyketides	Flavonoids			49.1	60.5	M-H	C23H24O11	3.80245	5606.72	6113.76	6649.82	5901.35	5707.25	5925.62	5591.11	5200.26	5534.04	6117.18	7418.48	7398.19	8232.35	5744.03	7121.76	8947.85	9976.81	10161.6	10743.3	9961.46	11646.7	2071.45	2311.01	1658.92	3086.39	3006.52	2718.07	6879.19	7720.91	8140.65	8266.31	8225.74	6862.6
5.87_867.2929m/z	867.293	5.86567	neg	Epimedin C	LMPK12112015	Lipids and lipid-like molecules	Polyketides	Flavonoids			49.1	50.3	M+FA-H	C39H50O19	0.0729665	6887.11	4837.01	6269.99	6618.48	7429.4	6539.23	7374.3	6195.18	5120.21	73742	61868.4	54690.4	56928.8	60536.1	75978.4	1.03914e-06	1.03914e-06	1.03914e-06	1.03914e-06	1.03914e-06	1.03914e-06	20134	24569.3	22583.3	27800.9	35281.8	31873.6	1.03914e-06	1.03914e-06	1.03914e-06	1.03914e-06	1.03914e-06	1.03914e-06
5.96_180.0656m/z	180.066	5.9628	neg	DL-o-Tyrosine	58353	Organic acids and derivatives	Carboxylic acids and derivatives	Amino acids, peptides, and analogues			49.1	54.8	M-H	C9H11NO3	-5.67753	1611.17	1682.6	1509.65	1701.08	1925.21	1856.55	1926.71	2173.71	1899.14	988.455	1030.56	1099.61	1240.03	1285.09	1024.48	1348.72	1909.76	1402.06	1585.13	1220.96	1467.57	1813.53	2245.01	2012.91	2327.48	1875.16	1993.47	2360.69	2309.6	2088.16	3351.59	2927.42	3602.42
6.71_219.1746m/z	219.175	6.71383	pos	selina-4(14),11-dien-7-ol	LMPR0103190017	Lipids and lipid-like molecules	Prenol lipids	Isoprenoids			49.1	59.3	M+H-H2O	C15H24O2	1.05281	15960.4	15580.9	15601.6	16673.8	15744.3	14457.7	14212.7	14315	14414.3	16986.7	11255.2	13518.5	12934.8	16267.2	13827.9	14092.1	16143.9	14758.3	11580.5	14188.6	11854.2	11669.5	13600	13156.5	12700	13693.3	11304.5	14903.1	12649.8	11907	16146.6	12213.1	12829
0.79_164.0475n	182.081	0.793317	pos	9-hydroxy-7E-Nonene-3,5-diynoic acid	LMFA01030721	Lipids and lipid-like molecules	Fatty Acyls	Fatty Acids and Conjugates			49	52.7	M+H, M+NH4	C9H8O3	0.914036	24649	26922.7	25883.9	27942.2	28902.5	30071.3	26725.4	28407.6	27662.9	7985.27	10723	11948.9	11528	14366.5	9263	10832.1	14101.7	16859.3	14774	17071.8	14992.4	12720.8	11487.4	11986.9	11925.2	10112.6	12028.2	12732.6	14004.2	14402.2	14037.6	15856.4	12530.1
1.09_381.1871m/z	381.187	1.08757	pos	Pglu-his-pro	HMDB0256375	Organic acids and derivatives	Carboxylic acids and derivatives	Amino acids, peptides, and analogues			49	52	M+NH4	C16H21N5O5	-2.78071	752706	846107	778379	880097	721994	826874	740654	768632	645471	311783	306542	315512	304493	292060	318306	343868	405004	411133	400549	392191	339611	359254	380409	377918	387773	452301	362249	668996	565990	651306	578838	551963	539197
10.27_478.3215m/z	478.321	10.2741	pos	4-(4-oxopyrrolo[1,2-a]quinoxalin-5-yl)-N-[3-(4-piperidin-1-ylpiperidin-1-yl)propyl]butanamide	1031175	Unclassified	Unclassified	Unclassified			49	62.2	M+H	C28H39N5O2	8.02768	3303.72	3550.11	3185.46	3112.2	2340.86	2773.42	2974.43	2773.55	2143.11	1611.44	1143.34	2009.63	3173.83	2633.72	30006.6	1430.65	658.74	1701.15	395.436	2417.56	1850.04	970.491	1558.09	2171.21	5318.11	5112.84	2418.65	37005.6	1822.18	2394.9	1196.52	9798.05	4449.73
10.50_359.1841m/z	359.184	10.503	neg	Arginyltryptophan	HMDB0028720	Organic acids and derivatives	Carboxylic acids and derivatives	Amino acids, peptides, and analogues			49	49.8	M-H	C17H24N6O3	1.03941	17083.9	19862.4	22210.6	18653.3	22283.9	19488.1	21956.9	18753.8	23838.8	23729	29076.3	24806.4	27008.2	22214.9	22630	28632.1	28092.9	24550	25096.4	26041	26976.3	10237.8	11517	9089.47	14701.4	10146.9	11221.2	22074.6	32472	16415.4	28585.2	29275.7	30470.9
10.92_297.2434m/z	297.243	10.924	neg	11-cycloheptyl,2R-hydroxyundecanoic acid	LMFA01140097	Lipids and lipid-like molecules	Fatty Acyls	Fatty Acids and Conjugates			49	48.5	M-H	C18H34O3	-0.460101	205290	195973	206689	194546	199163	184579	201361	187271	198896	174480	178082	212197	199540	189475	622547	192650	164527	155659	175165	231571	186079	210716	242127	182061	227829	678852	243603	212001	233219	214422	239662	696117	194269
11.00_291.1956m/z	291.196	10.9954	pos	ent-16-epi-16-A1-PhytoP	LMFA02030064	Lipids and lipid-like molecules	Fatty Acyls	Octadecanoids			49	64.2	M+H-H2O	C18H28O4	0.306029	18812.3	18988.9	21527	19201.7	20457.7	18750.4	19921	18643.9	19297.6	19218.3	18649.6	16689.8	15467.3	20075.9	14858.3	13356.7	19843.2	17930.7	17946.5	14611.3	14937.4	27834.4	19534.5	22610.7	21964.6	18731.5	19038.5	20196.6	20508.1	16324.7	21559.1	16551	18010.1
11.15_315.2540m/z	315.254	11.1471	neg	(9S,10S)-9,10-dihydroxyoctadecanoate	HMDB0059633	Lipids and lipid-like molecules	Fatty Acyls	Fatty acids and conjugates		C15988	49	49	M-H	C18H36O4	-0.369523	15191.5	13844.8	16028	14493.2	13032.2	14706.6	14989.6	13737.8	14245.9	23749.2	15852	18010.6	17807.3	19225.8	16195.1	23593.8	16229.2	20850.5	16933.8	20986.6	16514.5	21512.9	26850.7	22268.8	23422.2	16786.5	27073.1	28300.3	27076.5	20729.5	24371	14467.8	17279.6
11.35_418.2933n	463.292	11.3478	neg	Palmitoyl glucuronide	HMDB0010331	Lipids and lipid-like molecules	Fatty Acyls	Fatty acyl glycosides		C03033	49	47	M-H, M+FA-H	C22H42O7	0.667544	25701.6	23187.2	24083.3	24872.2	28843.7	26331.7	26004	24016.8	28361.1	6837.68	8290.14	8544.28	7853.91	8033.92	10206.8	8505	10969.9	8563.97	12125.9	9749.57	12173.1	21427.1	15720.7	19448.4	19507.1	17681.2	18304.5	19160.7	24215.7	18493	18917.1	18738.9	18670
12.11_306.2793m/z	306.279	12.114	pos	Isoxeniaphyllenol	LMPR0104420003	Lipids and lipid-like molecules	Prenol lipids	Isoprenoids			49	52.5	M+NH4	C20H32O	0.719944	2417.87	3883.38	2329.73	2556.6	3005.08	3476.74	3861.73	3211.92	2852.31	2223.98	2280.93	1780.26	1769.72	2154.83	1818.88	1857.49	2322.77	2946.86	1443.18	2193.02	2374.17	3093.88	1506.79	4234.25	3075.96	2024.21	2075.84	3043.46	3132.82	3117.32	2204.83	855.534	1958.83
12.87_1000.6532n	1023.64	12.8694	pos	PC(22:0/LTE4)	HMDB0287797	Unclassified	Unclassified	Unclassified			49	57.7	M+NH4, M+Na	C53H97N2O11PS	-1.84708	1.27539e+06	1.53216e+06	1.45908e+06	1.4643e+06	1.48613e+06	1.50132e+06	1.38067e+06	1.43881e+06	1.42316e+06	1.65071e+06	1.66957e+06	1.62898e+06	1.48489e+06	1.75973e+06	1.88227e+06	1.63078e+06	1.71246e+06	1.66262e+06	1.7534e+06	1.67613e+06	1.6106e+06	1.67357e+06	1.81538e+06	1.72368e+06	1.82863e+06	2.04706e+06	1.82699e+06	1.5571e+06	1.6584e+06	1.70043e+06	1.7055e+06	1.89059e+06	1.63833e+06
13.61_748.5196m/z	748.52	13.614	pos	DG(17:0/LTE4/0:0)	HMDB0295675	Unclassified	Unclassified	Unclassified			49	62.4	M+H-H2O	C43H75NO8S	2.01543	135238	103423	140151	136386	82912.3	98741.8	101948	115183	126587	165458	133401	145759	170868	131617	58670.7	116278	139695	139258	138166	107717	108436	149121	143946	178008	163394	69844.9	165882	170763	146197	181035	159339	40141.4	186068
3.76_534.1959n	557.185	3.75585	pos	Isosyringinoside	HMDB0040814	Organic oxygen compounds	Organooxygen compounds	Carbohydrates and carbohydrate conjugates			49	49.3	M+NH4, M+Na	C23H34O14	1.9621	91393.8	99120.6	101790	106148	100143	106138	96421.3	105664	102270	165773	161600	146616	143684	147807	150770	128679	151937	146718	139347	135470	133520	99091.7	100768	99634.5	102991	118495	102864	119751	116705	101992	122267	120097	112217
3.82_190.0534m/z	190.053	3.81765	neg	N-Acetyl-DL-methionine	62466	Unclassified	Unclassified	Unclassified			49	52.5	M-H	C7H13NO3S	-4.97325	10213	11619.9	10067.3	10344	10442.3	10373.6	9289.96	9575.3	10495.8	5861.56	9162.66	8902.7	9602.22	10726.5	10078.9	24613.7	24326.3	24183.4	23805.1	27756.3	27229.2	3458.1	3628.16	3610.9	4225.1	4839.33	4115.85	11440.8	15647.2	14586.7	14990.6	13683.7	14912.5
3.95_625.1772m/z	625.177	3.94605	pos	Tamarixetin 3-rutinoside	LMPK12112406	Lipids and lipid-like molecules	Polyketides	Flavonoids			49	53.9	M+H	C28H32O16	1.48714	9355.06	10694.8	11895.8	12526.3	11025.9	10729.6	10892.3	10739.7	10570.6	68421.4	64375.9	57619.8	57235.2	58789.2	67671.9	1.03914e-06	1.03914e-06	1.03914e-06	1.03914e-06	1.03914e-06	1.03914e-06	29474.6	27832.9	26100.7	27190.3	36109.6	28823.7	1.03914e-06	1.03914e-06	1.03914e-06	1.03914e-06	1.03914e-06	1.03914e-06
4.92_224.0687n	207.065	4.92235	pos	5-(3',4',5'-Trihydroxyphenyl)-gamma-valerolactone	HMDB0041691	Benzenoids	Phenols	Benzenetriols and derivatives			49	50.8	M+H-H2O, M+H	C11H12O5	1.07919	2130.3	2281.73	2100.26	2377.24	2269.19	2204.65	2165.8	2142.45	2158.22	8316.24	7220.19	4560.91	6303.71	6674.04	9973.87	106.498	185.306	67.334	73.8324	173.613	41.727	7767.04	7735.42	8125.65	7885.11	12425.3	9813.51	1.03914e-06	1.03914e-06	56.0111	63.8152	49.0828	81.5435
5.02_447.1297m/z	447.13	5.02185	neg	Puddumin A	HMDB0033741	Phenylpropanoids and polyketides	Flavonoids	Flavonoid glycosides			49	53.2	M-H	C22H24O10	0.00674488	2871.65	4302.28	3584.86	4247.3	3811.61	3542.48	4920.29	4607.77	5376.8	2633.5	2552.54	2201.07	2579.73	2662.97	2228.14	1995.27	3651.15	822.338	2446.52	2242.74	8725.57	9207.62	9304.8	9767.56	10195.8	10668.6	9638.28	1867.36	3224.4	1660.49	198.929	1.03914e-06	543.077
5.61_280.2040n	263.201	5.61375	pos	12-Hydroxyheptadeca-5,8,10-trienoic acid	HMDB0244447	Lipids and lipid-like molecules	Fatty Acyls	Fatty acids and conjugates			49	49.9	M+H-H2O, M+H	C17H28O3	0.489897	9226.61	9540.98	9369.11	10172.5	9379.98	9819.8	9382.57	10469	10436.4	8517.65	10768.1	11205.7	10979.9	10076.8	11015.8	14837.5	19646.7	20928.5	16094.8	14669.9	17358.3	2908.22	2778.02	2909.97	3284.72	2999.49	2858.34	3756.96	3830.49	3380.2	6187.42	4528.63	6335.19
5.93_321.0591m/z	321.059	5.93258	neg	serine-glyoxylate	HMDB0258250	Organic acids and derivatives	Carboxylic acids and derivatives	Amino acids, peptides, and analogues			49	54.9	2M-H	C5H7NO5	4.77555	7380.63	7244.97	7650.73	7811.89	7467.01	7405.47	8202.89	6871.29	7243.84	8911.62	7309.86	7523.47	7590.01	8836.16	7199.32	6002.23	6784.23	5754.08	5971.47	5569.47	5502.54	8912.16	10394.6	9453.83	10369.8	9292.26	9308.33	8633.84	8025.34	10265.8	7190.59	7304.25	9218.42
5.98_299.1499m/z	299.15	5.9844	neg	Gallicynoic acid A	LMFA01050575	Lipids and lipid-like molecules	Fatty Acyls	Fatty Acids and Conjugates			49	48.1	M+FA-H	C14H22O4	-0.362104	6047.64	6546.25	6134.74	6726.45	5815.2	5918.71	6443.08	6262.21	6191.04	5612.34	4674.81	4469.95	4400.4	4514.86	3618.82	3133.43	3589.06	3691.13	3347.14	2727.1	3162.01	11335.2	12663.4	10411.4	12978.6	10521.8	10498.3	9590.5	8920.12	6196.79	7770.16	7649.28	7958.72
6.27_187.0397m/z	187.04	6.2674	pos	Angelical	HMDB0302137	Phenylpropanoids and polyketides	Coumarins and derivatives	Unclassified			49	60.8	M+H-H2O	C11H8O4	3.68194	2228.82	2473.89	2609.65	2535.09	2570.56	2793.95	2659.89	2772.17	2790.92	2069.39	1829.29	1607.73	1518.15	2128.17	2173.83	2583.95	2645.82	3185.92	2706.38	2504.45	1859.03	2271.07	3424.64	3011	3847.9	3169.87	2512.83	3212.6	3254.71	3658.76	2675.98	3670.47	2673.83
6.64_381.2262m/z	381.226	6.6378	pos	oscr#21	LMFA13040080	Lipids and lipid-like molecules	Fatty Acyls	Fatty acyl glycosides			49	52.8	M+Na	C19H34O6	3.92221	91794.2	92485	95158.1	97449	94529.5	99874.8	96532.4	98355.7	97529.4	55292.7	65159.9	63800.1	65570.7	71827.6	63849.4	76644	104762	103734	91667.5	69703.6	87036.9	95750.4	89413.3	96248.5	96121.6	88458.9	84029.6	134637	132814	87090.6	201598	166804	195387
7.89_385.2232m/z	385.223	7.89045	neg	Berkeleylactone M	LMFA07040173	Lipids and lipid-like molecules	Fatty Acyls	Fatty esters			49	50.1	M-H	C20H34O7	0.0172097	4981.8	4953.76	5843.37	6680.21	6088.15	5775.74	6333.57	6096.98	6289.19	3790.78	5729.12	7599.29	5671.89	5118.49	4926.87	10222.9	10656.3	10965.8	12783.3	13445.9	9403.73	1816.46	2546.18	2688.41	2182.84	2501.1	2763.5	4157.6	4384.14	3287.1	4178.74	3891.08	4784.46
9.24_383.2413m/z	383.241	9.2361	pos	MG(5-iso PGF2VI/0:0/0:0)	HMDB0260485	Unclassified	Unclassified	Unclassified			49	54.9	M+H-H2O	C21H36O7	-3.7503	6716.41	6443.34	6314.33	6321.13	6752.81	7860.23	7071.93	6942.19	7298.39	6299.24	6082.27	6682.34	6526.67	6194.08	5505.95	3257.75	4081.45	3458.04	3253.59	2978.12	3348.35	18303.5	19184	20457.4	19763.6	17232.7	17030.4	12358	10063.4	7280.38	14798.6	11858.4	14602.1
9.45_249.1493m/z	249.149	9.44825	neg	4,11,13,15-Tetrahydroridentin B	HMDB0036150	Lipids and lipid-like molecules	Prenol lipids	Terpene lactones			49	50.9	M-H2O-H	C15H24O4	-1.20199	21904.8	24201.8	26186	21182.3	25541.9	20999.5	23758.9	23943.1	24058.9	28445.9	31499	32497.5	34593.2	33223.1	31671.4	33791.4	30701.6	28196.7	31086.4	30687.7	34262	18997.9	18933	19674.9	18713.7	19420.9	17861.8	23101.8	22882.5	24270.3	25887.9	26726	28614.1
9.67_352.2615n	353.269	9.67482	pos	MG(18:3(9Z,12Z,15Z)/0:0/0:0)	HMDB0011570	Lipids and lipid-like molecules	Fatty Acyls	Lineolic acids and derivatives			49	48.7	M+H-H2O, M+H	C21H36O4	0.388291	751550	730444	732509	743776	750120	764770	741358	763779	752419	853658	626366	559845	560734	520212	571100	1.0069e+06	1.03222e+06	1.14521e+06	832077	1.15543e+06	890945	166365	224692	172311	190686	216756	167313	302909	275995	252011	226007	273249	245557
[truncated: 27,980 more rows]
