# Supplementary material for: Metabolomics and Transcriptomics Jointly Explore the Mechanism of Pod Color Variation in Purple Pod Pea
Source: Curr Issues Mol Biol. 2025 Feb 1;47(2):94. doi: 10.3390/cimb47020094 (PMC11854479; doi:10.3390/cimb47020094)
Supplement: Supplementary file 1 [file cimb-47-00094-s001.zip › Table S10.xlsx]

## Sheet: steelblue_Hub_genes
Table S10. The imformation of hub genes in the steelblue module.
Gene-Steelblue hub genes	PP-S1-1	PP-S1-2	PP-S1-3	GP-S1-1	GP-S1-2	GP-S1-3	PP-S2-1	PP-S2-2	PP-S2-3	GP-S2-1	GP-S2-2	GP-S2-3	Description	Pathway
Psat5g201640	6.40225	12.8859	9.56432	0.166696	0.153273	0.0230778	12.9883	13.3246	14.2495	0.301166	0.104735	0.15215	flavonoid hydroxylase [Medicago truncatula]	Flavone and flavonol biosynthesis|Flavonoid biosynthesis
Psat3g072160	33.755	55.3623	37.8557	0.42698	0.321693	0.332827	52.1374	54.2684	56.3968	0.541798	0.589679	0.410576	RecName: Full=Phenylalanine ammonia-lyase 1	Phenylpropanoid biosynthesis|Phenylalanine metabolism
Psat3g040960	89.8287	157.815	109.721	1.46783	1.21562	0.948317	132.398	136.208	140.249	1.73085	1.52154	1.21546	phenylalanine ammonia-lyase [Pisum sativum]	Phenylpropanoid biosynthesis|Phenylalanine metabolism
Psat5g264880	20.3376	34.7307	25.4088	0.161471	0	0.0312963	37.2273	34.8138	34.7897	0.125667	0	0.0952309	myb transcription factor [Medicago truncatula]	0
Psat2g188920	57.1669	73.233	65.3036	7.0099	7.01115	6.92036	72.9453	74.5839	76.7209	9.2921	9.45364	8.22881	4-coumarate:CoA ligase-like protein [Medicago truncatula]	Phenylpropanoid biosynthesis|Ubiquinone and other terpenoid-quinone biosynthesis|Phenylalanine metabolism
Psat2g048120	3.13895	3.59919	3.2819	0	0	0	3.78359	3.73748	4.24443	0.0354303	0.0355952	0.035799	0	0
Psat3g129320	16.4734	19.3607	17.2051	0.176478	0.0940957	0.0263115	20.8291	21.9051	22.508	0.211302	0.172482	0.10675	PREDICTED: uncharacterized protein LOC101489056 [Cicer arietinum]	0
Psat5g278880	1.11532	2.1024	1.70291	0	0.00887888	0.0260689	2.04221	2.06822	2.16024	0.0174462	0.00876368	0.0264415	receptor-like serine/threonine-protein kinase NCRK [Medicago truncatula]	0
Psat0s2795g0080	4.37412	10.5656	8.29774	0.0867201	0.0214676	0.0840403	11.3697	11.9718	11.7626	0.0632729	0.0423782	0	elongated petiolule 1-like protein [Pisum sativum]	0
Psat5g276320	9.67575	11.2341	10.7816	0.0259979	0.0772295	0	11.0631	12.1455	12.1957	0.0505829	0.0508183	0	pentatricopeptide repeat-containing protein At3g62890 [Medicago truncatula]	0
Psat5g227440	11.7394	15.7607	19.3915	0.115939	0.017662	0.0345711	17.3008	18.348	18.5425	0.0867604	0.0348657	0.0350652	PREDICTED: beta-fructofuranosidase, soluble isoenzyme I-like [Cicer arietinum]	Starch and sucrose metabolism|Galactose metabolism
Psat2g071960	13.8861	16.6188	14.1871	0.0386323	0.0765077	0	19.5655	22.4657	23.4193	0.0375826	0.0377575	0	0	0
Psat7g197800	42.19	57.0534	47.6423	0.145041	0.28724	0	64.9082	63.0814	60.0846	0	0.141756	0	0	0
Psat7g146680	11.1694	12.6101	11.5949	4.32875	4.61342	4.93065	12.8044	12.7261	12.9279	5.02856	4.93869	5.18341	phospholipase SGR2 [Medicago truncatula]	0
Psat6g159400	24.8496	28.9765	25.84	0.492411	0.0513249	0.0251155	31.9463	34.752	35.6348	0.22691	0.253295	0.152847	hypothetical protein MtrunA17_Chr1g0194161 [Medicago truncatula]	0
Psat6g014360	25.0527	27.5703	24.3634	0.279897	0.0615899	0.0452079	29.1245	32.2342	30.9596	0.196655	0.151977	0.137562	putative transcription factor C2H2 family [Medicago truncatula]	0
Psat6g043720	2.94195	4.14618	3.51857	0.360045	0.234283	0.428672	3.7096	4.17242	3.788	0.450337	0.402163	0.262902	receptor-like kinase [Medicago truncatula]	0
Psat2g041080	9.49669	17.1722	8.28015	0.11509	0	0	16.2965	15.4665	15.8643	0.0559816	0.0562421	0	putative transcription factor MYB-HB-like family [Medicago truncatula]	0
Psat6g148960	29.1295	30.7058	32.4745	0.511029	0.202409	0.181587	36.6523	38.0918	38.0859	0.522001	0.332972	0.284646	Na+/H+ exchanger 1 [Medicago truncatula]	0
Psat5g142280	306.099	361.967	303.736	1.79156	0.850048	1.01278	411.727	414.474	427.105	1.32532	1.51388	0.935541	putative phi class glutathione transferase GSTF2 [Medicago truncatula]	Drug metabolism - cytochrome P450|Glutathione metabolism|Metabolism of xenobiotics by cytochrome P450
Psat6g197240	9.87927	10.7864	9.81548	0.0716405	0.0709387	0	14.5417	13.7375	15.2809	0.11151	0	0.0422515	ATP-binding protein, putative [Medicago truncatula]	0
Psat5g197360	75.0506	83.7779	82.4037	16.3711	14.2224	13.7558	80.4046	80.706	78.8584	17.1789	17.0641	16.2427	3-hydroxyisobutyryl-CoA hydrolase-like protein 5 [Medicago truncatula]	Carbon metabolism|Propanoate metabolism|beta-Alanine metabolism|Valine, leucine and isoleucine degradation
Psat2g071920	4.64497	5.91807	4.45235	0	0	0.0178836	7.41044	7.62919	7.71699	0	0	0	putative ste24 endopeptidase [Medicago truncatula]	Terpenoid backbone biosynthesis
Psat0s1883g0120	21.2504	26.5426	19.8202	0.219163	0.180847	0.176992	28.4605	28.8098	25.8635	0.53302	0.2142	0.0359044	uncharacterized protein LOC11442025 isoform X1 [Medicago truncatula]	0
Psat5g116280	130.786	160.612	131.416	0.406589	0.11503	0.168868	160.256	165.708	159.219	0.395542	0.283845	0	cytosine-5 DNA methyltransferase [Pisum sativum]	Cysteine and methionine metabolism
Psat1g214560	92.7272	105.615	93.0208	26.3216	29.9429	30.0748	116.69	118.422	122.39	33.527	31.6528	32.2451	putative geraniol dehydrogenase (NADP(+)) [Medicago truncatula]	Phenylpropanoid biosynthesis
Psat0s4013g0080	66.6941	84.7381	80.3825	40.3462	34.2429	36.8148	83.688	84.2691	82.9911	38.7087	38.4067	39.3821	minichromosome maintenance 2 protein [Pisum sativum]	Meiosis - yeast|Cell cycle - yeast|DNA replication|Cell cycle
Psat2g062000	51.5321	58.2439	46.9767	0.177157	0.292369	0.45782	66.3032	60.1966	64.0203	0.402134	0.634866	0.232182	0	0
Psat1g176160	144.607	198.624	185.854	11.5366	12.0676	13.0545	162.586	164.462	168.183	14.7866	15.123	16.4042	Blue (type 1) copper domain [Medicago truncatula]	0
Psat4g097880	576.805	588.154	584.704	38.764	36.6301	31.2088	612.565	629.972	646.833	40.5092	36.7034	34.2583	putative flavanone 3-dioxygenase [Medicago truncatula]	Flavonoid biosynthesis
Psat6g158800	18.6807	22.99	23.3929	9.0906	9.05276	8.48387	23.406	21.3966	21.2882	9.35937	9.11225	9.30422	DHHC-type zinc finger protein [Medicago truncatula]	0
Psat3g046040	45.2325	55.2568	48.4803	0.491128	0.22579	0.127487	44.2677	48.1205	47.0932	0.32421	0.454292	0.28448	PREDICTED: WRKY transcription factor 44 [Cicer arietinum]	0
Psat1g154200	92.9332	101.501	96.8959	16.3337	15.2284	14.8822	94.7681	97.1738	102.827	19.6098	20.1866	19.2267	putative xenobiotic-transporting ATPase [Medicago truncatula]	0
Psat2g050720	173.637	216.522	168.535	23.999	26.7058	21.7691	189.83	192.039	208.589	32.9454	33.9522	31.4136	RecName: Full=Trans-cinnamate 4-monooxygenase; AltName: Full=Cinnamic acid 4-hydroxylase; Short=C4H; Short=CA4H; AltName: Full=Cytochrome P450 73; AltName: Full=Cytochrome P450C4H	Ubiquinone and other terpenoid-quinone biosynthesis|Degradation of aromatic compounds|Stilbenoid, diarylheptanoid and gingerol biosynthesis|Phenylpropanoid biosynthesis|Phenylalanine metabolism|Flavonoid biosynthesis
Psat2g016120	6.46494	8.36643	5.82974	0.151495	0.171441	0.251681	8.28002	9.11654	9.8769	0.315812	0.0846085	0.404191	PREDICTED: two-pore potassium channel 3-like [Cicer arietinum]	0
Psat3g023040	2.02616	2.58024	2.10925	0.254735	0.107011	0.134653	2.1899	2.1049	2.40401	0.120152	0.1358	0.174516	phenylalanine ammonia-lyase [Pisum sativum]	Phenylpropanoid biosynthesis|Phenylalanine metabolism
Psat1g052520	17.1506	19.9335	24.6448	0.765698	0.19779	0.548462	30.5284	32.2119	28.1693	1.03637	1.07373	0.850814	0	0
Psat4g039880	6.83903	6.9325	7.14192	0.491384	0.358525	0.601515	7.55226	7.62511	6.91454	0.595444	0.66562	0.550797	hypothetical protein TSUD_207620 [Trifolium subterraneum]	0
Psat0s3964g0040	138.853	138.549	139.195	36.4253	36.9601	36.8069	143.336	142.402	145.898	42.0449	36.0005	40.4709	0	0
Psat4g148800	3.07749	5.68973	3.73929	0.289814	0.34739	0.118256	6.17095	5.72464	7.0359	0.608395	0.372699	0.299866	RecName: Full=Carotenoid 9,10(9',10')-cleavage dioxygenase 1; AltName: Full=PsCCD1; AltName: Full=PsNCED1	0
Psat6g012800	31.2665	29.4131	28.3282	2.71574	2.3873	2.47069	31.931	30.1988	30.4908	3.49115	3.29073	3.29595	26S proteasome non-ATPase regulatory subunit 14 homolog [Medicago truncatula]	Proteasome
Psat6g013080	48.7864	84.2357	62.592	2.24904	2.04143	1.95755	50.6737	52.2051	49.0073	2.16768	2.84941	2.6815	PREDICTED: alpha-amylase-like [Cicer arietinum]	Starch and sucrose metabolism
Psat4g191760	416.374	451.267	402.961	5.03752	9.16487	6.40013	425.488	444.664	448.212	7.87855	7.13783	5.85193	dihydroflavanol 4-reductase [Pisum sativum]	Flavonoid biosynthesis
Psat5g101040	2.42582	4.79945	2.7591	0.0673966	0.100105	0.032657	5.62155	5.78012	5.13182	0.0819567	0.181144	0.132495	transcription repressor MYB 5-like protein [Trifolium pratense]	0
Psat1g197840	144.354	167.163	151.427	3.50011	1.68663	2.11368	134.718	141.615	138.485	3.58688	2.76104	2.54204	Oryzain alpha chain, partial [Mucuna pruriens]	0
Psat3g000360	321.062	343.05	337.372	2.01261	0.721565	0.91636	341.506	358.754	369.296	1.5022	1.28027	0.41783	plasma membrane H+-ATPase [Medicago truncatula]	Oxidative phosphorylation
Psat3g063480	47.002	113.703	74.6661	4.39892	4.68416	3.38468	61.7835	63.6469	61.3733	4.42993	4.27771	4.47602	NADPH-dependent aldehyde reductase-like protein, chloroplastic [Medicago truncatula]	Fatty acid biosynthesis|Biosynthesis of unsaturated fatty acids|Fatty acid metabolism|Biotin metabolism
Psat5g262840	18.4377	20.8824	19.1691	0.124947	0.103102	0.181629	16.0384	16.8929	18.1509	0.546984	0.284941	0.36845	strictosidine synthase family protein [Medicago truncatula]	0
Psat2g180800	615.217	648.266	612.958	4.00243	1.75421	2.00296	612.072	620.098	630.323	3.89368	3.1102	1.54788	leucoanthocyanidin dioxygenase [Medicago truncatula]	Flavonoid biosynthesis
Psat3g191240	259.997	261.766	237.996	1.40544	1.5554	1.2819	280.951	285.954	275.362	1.2064	0.646409	0.975164	transducin family protein/WD-40 repeat protein [Medicago truncatula]	Ribosome biogenesis in eukaryotes
