# Supplementary material for: Metabolomics and Transcriptomics Jointly Explore the Mechanism of Pod Color Variation in Purple Pod Pea
Source: Curr Issues Mol Biol. 2025 Feb 1;47(2):94. doi: 10.3390/cimb47020094 (PMC11854479; doi:10.3390/cimb47020094)
Supplement: Supplementary file 1 [file cimb-47-00094-s001.zip › Table S11.xlsx]

## Sheet: Sheet1
Table S11. The network file of hub genes in the steelblue module
node1	node2	weight
Psat3g046040	Psat5g116280	0.63185
Psat3g046040	Psat4g097880	0.63145
Psat4g097880	Psat5g276320	0.630913
Psat5g276320	Psat3g129320	0.630741
Psat5g116280	Psat6g014360	0.630436
Psat5g276320	Psat3g040960	0.630215
Psat5g116280	Psat3g129320	0.629969
Psat3g046040	Psat5g142280	0.629897
Psat4g097880	Psat6g014360	0.629819
Psat3g129320	Psat3g040960	0.629532
Psat5g116280	Psat3g040960	0.629418
Psat5g142280	Psat3g129320	0.629378
Psat6g148960	Psat5g276320	0.629228
Psat3g046040	Psat3g129320	0.628961
Psat6g148960	Psat6g014360	0.628691
Psat4g097880	Psat6g148960	0.628662
Psat3g046040	Psat6g148960	0.628468
Psat5g142280	Psat6g148960	0.6284
Psat3g040960	Psat3g072160	0.627508
Psat7g197800	Psat5g276320	0.627392
Psat5g276320	Psat2g048120	0.627122
Psat3g000360	Psat3g046040	0.62703
Psat5g276320	Psat3g072160	0.626906
Psat4g097880	Psat5g197360	0.626582
Psat5g197360	Psat5g276320	0.626474
Psat6g159400	Psat3g129320	0.626271
Psat2g048120	Psat3g040960	0.62624
Psat6g014360	Psat6g159400	0.626147
Psat2g062000	Psat5g276320	0.626104
Psat6g014360	Psat2g048120	0.626016
Psat5g142280	Psat6g159400	0.625888
Psat5g227440	Psat5g276320	0.625808
Psat6g014360	Psat7g197800	0.625731
Psat7g197800	Psat3g040960	0.625588
Psat5g197360	Psat6g014360	0.625529
Psat5g142280	Psat2g048120	0.625439
Psat5g197360	Psat5g142280	0.625422
Psat3g046040	Psat7g197800	0.625399
Psat5g142280	Psat3g072160	0.625273
Psat5g197360	Psat3g129320	0.625227
Psat3g191240	Psat3g046040	0.625194
Psat3g000360	Psat5g276320	0.625112
Psat2g062000	Psat3g129320	0.625024
Psat4g097880	Psat2g048120	0.624954
Psat1g197840	Psat5g116280	0.624835
Psat2g062000	Psat6g014360	0.624733
Psat5g197360	Psat6g148960	0.624655
Psat5g116280	Psat5g227440	0.624645
Psat4g039880	Psat3g046040	0.624577
Psat2g048120	Psat3g072160	0.624561
Psat1g197840	Psat4g097880	0.624487
Psat3g000360	Psat6g014360	0.624424
Psat3g191240	Psat4g097880	0.624326
Psat2g062000	Psat5g142280	0.624297
Psat4g039880	Psat5g116280	0.624243
Psat3g046040	Psat3g072160	0.624219
Psat3g046040	Psat2g048120	0.624177
Psat2g062000	Psat3g040960	0.624116
Psat6g014360	Psat5g227440	0.624004
Psat2g180800	Psat5g276320	0.62384
Psat3g129320	Psat5g264880	0.623763
Psat0s3964g0040	Psat3g046040	0.623557
Psat5g276320	Psat5g264880	0.623536
Psat6g148960	Psat5g227440	0.623449
Psat3g000360	Psat6g148960	0.62334
Psat4g039880	Psat6g014360	0.623248
Psat3g191240	Psat6g014360	0.623208
Psat0s3964g0040	Psat5g116280	0.623152
Psat2g062000	Psat6g148960	0.623088
Psat7g197800	Psat3g072160	0.622912
Psat4g039880	Psat3g129320	0.622892
Psat7g197800	Psat2g048120	0.622867
Psat0s1883g0120	Psat5g276320	0.622849
Psat4g191760	Psat3g046040	0.622827
Psat6g159400	Psat3g072160	0.622644
Psat5g264880	Psat3g072160	0.622572
Psat6g014360	Psat5g264880	0.622483
Psat5g262840	Psat4g097880	0.622448
Psat0s3964g0040	Psat6g014360	0.622342
Psat5g116280	Psat5g264880	0.622266
Psat4g039880	Psat6g148960	0.622215
Psat5g262840	Psat5g276320	0.622153
Psat5g142280	Psat5g264880	0.622027
Psat4g191760	Psat5g116280	0.621986
Psat2g180800	Psat3g129320	0.621942
Psat4g191760	Psat4g097880	0.621876
Psat6g159400	Psat7g197800	0.621827
Psat0s3964g0040	Psat5g142280	0.621801
Psat2g062000	Psat3g072160	0.621654
Psat0s1883g0120	Psat5g142280	0.621511
Psat1g197840	Psat3g129320	0.621433
Psat2g180800	Psat5g197360	0.621374
Psat5g197360	Psat3g072160	0.621353
Psat2g048120	Psat5g264880	0.621293
Psat2g062000	Psat7g197800	0.621202
Psat2g180800	Psat3g000360	0.621112
Psat1g176160	Psat5g276320	0.621105
Psat6g148960	Psat5g264880	0.62108
Psat5g262840	Psat5g197360	0.621045
Psat3g000360	Psat1g197840	0.620979
Psat2g180800	Psat1g197840	0.620945
Psat3g191240	Psat3g040960	0.620875
Psat4g039880	Psat5g197360	0.620759
Psat4g097880	Psat5g264880	0.620689
Psat6g159400	Psat5g227440	0.620645
Psat3g129320	Psat2g188920	0.620428
Psat5g197360	Psat7g197800	0.620383
Psat6g012800	Psat4g097880	0.620355
Psat5g262840	Psat6g014360	0.620279
Psat2g062000	Psat6g159400	0.620236
Psat3g000360	Psat6g159400	0.620199
Psat5g262840	Psat5g142280	0.620108
Psat6g012800	Psat5g116280	0.620075
Psat6g012800	Psat5g276320	0.619841
Psat5g276320	Psat2g188920	0.619798
Psat4g191760	Psat5g142280	0.619749
Psat1g176160	Psat5g197360	0.619666
Psat0s1883g0120	Psat3g072160	0.619635
Psat0s3964g0040	Psat5g197360	0.619608
Psat6g012800	Psat6g014360	0.619468
Psat2g188920	Psat3g072160	0.61939
Psat3g023040	Psat5g116280	0.619347
Psat0s1883g0120	Psat2g048120	0.619267
Psat6g012800	Psat3g129320	0.619134
Psat6g012800	Psat5g142280	0.619061
Psat1g176160	Psat3g129320	0.618936
Psat5g262840	Psat6g148960	0.618852
Psat2g071960	Psat5g276320	0.618776
Psat6g014360	Psat2g188920	0.618728
Psat1g154200	Psat3g046040	0.618668
Psat5g227440	Psat5g264880	0.618635
Psat4g039880	Psat3g072160	0.618625
Psat4g191760	Psat6g148960	0.618529
Psat3g000360	Psat2g062000	0.618461
Psat3g191240	Psat2g180800	0.618396
Psat1g176160	Psat5g142280	0.618377
Psat4g039880	Psat7g197800	0.618357
Psat1g197840	Psat4g039880	0.618335
Psat1g197840	Psat6g159400	0.61827
Psat6g013080	Psat3g046040	0.618239
Psat0s1883g0120	Psat6g159400	0.618213
Psat0s3964g0040	Psat2g062000	0.618148
Psat5g142280	Psat2g188920	0.618107
Psat6g014360	Psat2g071960	0.617996
Psat4g039880	Psat5g227440	0.617899
Psat3g023040	Psat4g097880	0.617822
Psat2g180800	Psat7g197800	0.617809
Psat2g062000	Psat0s1883g0120	0.617787
Psat2g180800	Psat5g262840	0.617744
Psat6g148960	Psat2g188920	0.617703
Psat3g191240	Psat1g197840	0.61769
Psat2g071960	Psat3g040960	0.617634
Psat0s3964g0040	Psat6g159400	0.61757
Psat3g046040	Psat2g188920	0.617521
Psat5g262840	Psat3g000360	0.617436
Psat0s3964g0040	Psat4g039880	0.617391
Psat1g154200	Psat5g197360	0.617341
Psat1g154200	Psat5g276320	0.617293
Psat5g197360	Psat5g264880	0.617255
Psat1g154200	Psat4g097880	0.617218
Psat3g191240	Psat5g227440	0.617166
Psat5g116280	Psat2g071960	0.617134
Psat5g262840	Psat4g039880	0.617089
Psat2g071960	Psat3g072160	0.617023
Psat1g154200	Psat5g116280	0.616986
Psat1g197840	Psat0s3964g0040	0.616958
Psat0s1883g0120	Psat5g197360	0.616924
Psat2g180800	Psat2g048120	0.61689
Psat3g191240	Psat4g191760	0.616849
Psat5g197360	Psat2g188920	0.616848
Psat1g154200	Psat3g129320	0.616778
Psat6g148960	Psat2g071960	0.616659
Psat3g191240	Psat0s3964g0040	0.616529
Psat5g262840	Psat0s3964g0040	0.616457
Psat1g154200	Psat6g014360	0.616442
Psat1g176160	Psat3g072160	0.616429
Psat1g197840	Psat3g072160	0.616299
Psat1g197840	Psat2g048120	0.616278
Psat4g097880	Psat2g071960	0.616123
Psat1g197840	Psat1g176160	0.615923
Psat3g023040	Psat6g148960	0.615885
Psat3g000360	Psat4g191760	0.615701
Psat6g159400	Psat2g188920	0.615555
Psat1g154200	Psat6g148960	0.615517
Psat6g197240	Psat3g040960	0.615505
Psat1g176160	Psat2g062000	0.615439
Psat6g012800	Psat4g039880	0.615421
Psat5g262840	Psat4g191760	0.615389
Psat5g116280	Psat6g197240	0.615381
Psat6g012800	Psat2g062000	0.615334
Psat6g197240	Psat6g148960	0.615309
Psat4g191760	Psat0s3964g0040	0.615239
Psat5g262840	Psat7g197800	0.615177
Psat6g159400	Psat2g071960	0.615147
Psat1g176160	Psat5g227440	0.61512
Psat4g191760	Psat4g039880	0.615019
Psat5g262840	Psat2g048120	0.614893
Psat1g176160	Psat7g197800	0.614836
Psat3g191240	Psat0s1883g0120	0.614833
Psat5g262840	Psat3g072160	0.614771
Psat6g012800	Psat0s3964g0040	0.614743
Psat4g191760	Psat6g159400	0.614672
Psat5g262840	Psat6g159400	0.614586
Psat3g023040	Psat3g072160	0.614571
Psat3g000360	Psat5g264880	0.614504
Psat4g191760	Psat5g227440	0.614488
Psat5g227440	Psat2g188920	0.614376
Psat3g000360	Psat6g012800	0.614324
Psat2g180800	Psat0s1883g0120	0.614184
Psat3g000360	Psat3g023040	0.614021
Psat3g023040	Psat6g159400	0.613983
Psat6g013080	Psat5g116280	0.613859
Psat6g013080	Psat5g276320	0.613744
Psat1g176160	Psat6g159400	0.613694
Psat6g012800	Psat7g197800	0.613686
Psat6g197240	Psat6g159400	0.613669
Psat3g191240	Psat5g264880	0.613619
Psat1g197840	Psat0s1883g0120	0.613569
Psat6g013080	Psat5g197360	0.613397
Psat4g039880	Psat2g188920	0.613296
Psat2g180800	Psat3g023040	0.613038
Psat6g013080	Psat4g097880	0.612979
Psat5g262840	Psat1g154200	0.61294
Psat2g071960	Psat5g227440	0.612909
Psat4g191760	Psat1g176160	0.612865
Psat4g039880	Psat1g154200	0.612614
Psat6g043720	Psat3g040960	0.612563
Psat1g197840	Psat5g264880	0.612422
Psat6g012800	Psat5g227440	0.612354
Psat0s3964g0040	Psat2g188920	0.612314
Psat1g154200	Psat6g159400	0.612284
Psat3g023040	Psat2g062000	0.612226
Psat3g046040	Psat6g197240	0.612068
Psat1g176160	Psat5g264880	0.611968
Psat0s1883g0120	Psat2g071960	0.611876
Psat5g262840	Psat0s1883g0120	0.611842
Psat6g012800	Psat1g154200	0.611758
Psat3g023040	Psat5g264880	0.61165
Psat6g012800	Psat0s1883g0120	0.611405
Psat1g154200	Psat2g188920	0.611279
Psat2g180800	Psat1g154200	0.611166
Psat1g154200	Psat7g197800	0.611111
Psat1g176160	Psat0s1883g0120	0.611073
Psat4g039880	Psat3g023040	0.610996
Psat6g012800	Psat2g188920	0.610961
Psat6g013080	Psat6g014360	0.610952
Psat1g154200	Psat5g227440	0.610804
Psat5g197360	Psat2g071960	0.610505
Psat5g116280	Psat6g043720	0.610324
Psat5g262840	Psat2g188920	0.610266
Psat3g000360	Psat2g188920	0.61009
Psat3g023040	Psat1g176160	0.609906
Psat6g012800	Psat5g264880	0.609886
Psat3g023040	Psat0s1883g0120	0.609807
Psat5g142280	Psat6g043720	0.609754
Psat2g180800	Psat2g188920	0.609699
Psat3g191240	Psat2g071960	0.609525
Psat3g000360	Psat2g071960	0.609262
Psat4g191760	Psat2g188920	0.608998
Psat5g197360	Psat6g197240	0.608857
Psat6g043720	Psat2g048120	0.608804
Psat4g191760	Psat3g023040	0.60873
Psat3g000360	Psat6g013080	0.608626
Psat6g148960	Psat6g043720	0.608448
Psat6g043720	Psat5g264880	0.608228
Psat3g191240	Psat2g188920	0.608128
Psat4g097880	Psat6g043720	0.607985
Psat7g146680	Psat3g129320	0.607928
Psat6g197240	Psat2g188920	0.607811
Psat3g191240	Psat1g154200	0.607753
Psat6g013080	Psat7g197800	0.607403
Psat6g013080	Psat4g039880	0.60735
Psat6g043720	Psat7g197800	0.607231
Psat7g146680	Psat5g276320	0.607142
Psat6g043720	Psat5g227440	0.60708
Psat7g146680	Psat2g048120	0.606854
Psat6g012800	Psat3g023040	0.606514
Psat3g023040	Psat2g188920	0.606389
Psat5g197360	Psat6g043720	0.606182
Psat2g062000	Psat6g043720	0.60596
Psat2g180800	Psat6g197240	0.605859
Psat6g013080	Psat6g159400	0.605631
Psat6g012800	Psat2g071960	0.605415
Psat3g023040	Psat1g154200	0.60508
Psat5g142280	Psat7g146680	0.604746
Psat1g176160	Psat2g071960	0.604521
Psat6g158800	Psat3g040960	0.604289
Psat7g146680	Psat5g264880	0.604232
Psat6g013080	Psat1g154200	0.604195
Psat7g146680	Psat2g188920	0.604101
Psat3g023040	Psat2g071960	0.604027
Psat2g062000	Psat7g146680	0.60384
Psat4g097880	Psat7g146680	0.603563
Psat2g050720	Psat3g129320	0.603246
Psat7g146680	Psat7g197800	0.603188
Psat3g000360	Psat6g043720	0.60285
Psat6g013080	Psat0s1883g0120	0.602799
Psat3g046040	Psat7g146680	0.602557
Psat1g176160	Psat6g043720	0.60231
Psat6g159400	Psat7g146680	0.602284
Psat2g050720	Psat3g046040	0.602175
Psat2g016120	Psat3g129320	0.602099
Psat3g023040	Psat6g197240	0.601821
Psat5g262840	Psat6g197240	0.601719
Psat2g016120	Psat3g072160	0.601659
Psat2g050720	Psat4g097880	0.601618
Psat7g146680	Psat5g227440	0.601513
Psat3g072160	Psat5g201640	0.601468
Psat2g041080	Psat3g072160	0.601444
Psat2g016120	Psat3g040960	0.601261
Psat1g154200	Psat6g197240	0.601257
Psat0s1883g0120	Psat7g146680	0.601094
Psat3g023040	Psat6g043720	0.600996
Psat2g050720	Psat5g142280	0.600817
Psat3g040960	Psat5g201640	0.600782
Psat2g016120	Psat5g276320	0.60075
Psat2g050720	Psat2g188920	0.600628
Psat6g158800	Psat5g227440	0.600517
Psat6g158800	Psat4g097880	0.600395
Psat6g158800	Psat6g014360	0.600317
Psat2g050720	Psat6g148960	0.600176
Psat6g158800	Psat6g148960	0.599789
Psat5g264880	Psat5g201640	0.599634
Psat0s3964g0040	Psat7g146680	0.599524
Psat2g071920	Psat3g129320	0.599451
Psat2g071920	Psat3g072160	0.599394
Psat2g016120	Psat5g142280	0.599266
Psat2g016120	Psat5g116280	0.599019
Psat2g041080	Psat5g264880	0.598927
Psat6g158800	Psat2g048120	0.59879
Psat2g048120	Psat5g201640	0.598737
Psat2g041080	Psat5g276320	0.598572
Psat6g158800	Psat7g197800	0.598421
Psat2g041080	Psat6g014360	0.598251
Psat6g158800	Psat5g264880	0.59817
Psat1g154200	Psat6g043720	0.59797
Psat2g016120	Psat7g197800	0.597828
Psat1g052520	Psat3g129320	0.597663
Psat2g071920	Psat3g040960	0.597658
Psat5g142280	Psat2g041080	0.597565
Psat2g016120	Psat4g097880	0.59748
Psat6g158800	Psat6g159400	0.597426
Psat2g071920	Psat5g264880	0.59729
Psat6g012800	Psat2g050720	0.597175
Psat2g071920	Psat5g276320	0.597124
Psat0s3964g0040	Psat2g050720	0.597074
Psat2g071920	Psat6g014360	0.597012
Psat2g050720	Psat5g264880	0.596956
Psat4g191760	Psat7g146680	0.596797
Psat2g041080	Psat7g197800	0.596632
Psat1g052520	Psat6g148960	0.596281
Psat2g050720	Psat0s1883g0120	0.596118
Psat2g071920	Psat5g142280	0.596068
Psat6g148960	Psat2g041080	0.595962
Psat1g052520	Psat6g014360	0.595919
Psat2g016120	Psat0s1883g0120	0.595793
Psat6g158800	Psat2g062000	0.595603
Psat2g050720	Psat5g227440	0.595545
Psat2g071920	Psat6g148960	0.595513
Psat1g197840	Psat2g050720	0.595438
Psat2g071920	Psat6g159400	0.595429
Psat2g071920	Psat7g197800	0.595395
Psat3g000360	Psat7g146680	0.595342
Psat1g052520	Psat5g276320	0.595267
Psat1g197840	Psat6g158800	0.595136
Psat2g188920	Psat5g201640	0.595127
Psat5g116280	Psat2g071920	0.594914
Psat5g227440	Psat5g201640	0.594812
Psat3g063480	Psat5g276320	0.594765
Psat1g197840	Psat7g146680	0.594694
Psat2g062000	Psat2g041080	0.594594
Psat3g000360	Psat6g158800	0.594496
Psat2g016120	Psat5g227440	0.594475
Psat0s1883g0120	Psat2g041080	0.594436
Psat6g013080	Psat2g071960	0.594025
Psat2g041080	Psat2g071960	0.593953
Psat3g063480	Psat5g116280	0.593855
Psat2g071960	Psat5g201640	0.593759
Psat2g180800	Psat6g158800	0.593713
Psat6g043720	Psat7g146680	0.593647
Psat3g046040	Psat2g041080	0.593533
Psat2g062000	Psat2g071920	0.593468
Psat6g158800	Psat0s1883g0120	0.593418
Psat3g063480	Psat5g197360	0.593272
Psat4g097880	Psat2g071920	0.593138
Psat1g214560	Psat3g129320	0.593097
Psat1g052520	Psat5g227440	0.593019
Psat2g016120	Psat5g197360	0.592964
Psat0s1883g0120	Psat2g071920	0.592907
Psat2g041080	Psat5g227440	0.592669
Psat3g063480	Psat4g097880	0.592449
Psat0s1883g0120	Psat5g201640	0.592347
Psat0s3964g0040	Psat2g016120	0.592309
Psat2g071920	Psat5g227440	0.592036
Psat2g071920	Psat2g188920	0.591994
Psat4g191760	Psat6g158800	0.591882
Psat6g197240	Psat2g041080	0.591739
Psat3g191240	Psat2g050720	0.59158
Psat2g050720	Psat2g071960	0.591506
Psat1g052520	Psat7g197800	0.591247
Psat3g063480	Psat6g014360	0.591192
Psat3g063480	Psat5g142280	0.591154
Psat1g052520	Psat2g062000	0.591037
Psat6g013080	Psat6g158800	0.590957
Psat3g191240	Psat2g016120	0.59079
Psat4g039880	Psat1g052520	0.590579
Psat3g023040	Psat2g050720	0.59038
Psat6g012800	Psat6g158800	0.590322
Psat5g262840	Psat3g063480	0.590142
Psat3g000360	Psat2g016120	0.590059
Psat1g214560	Psat6g014360	0.589878
Psat4g191760	Psat2g016120	0.589722
Psat6g158800	Psat2g071960	0.58962
Psat1g052520	Psat0s1883g0120	0.589451
Psat3g063480	Psat3g023040	0.589393
Psat4g039880	Psat2g041080	0.589145
Psat6g012800	Psat2g016120	0.588946
Psat1g214560	Psat5g142280	0.588582
Psat6g043720	Psat5g201640	0.588559
Psat2g180800	Psat2g016120	0.58845
Psat6g158800	Psat6g043720	0.58833
Psat0s3964g0040	Psat2g041080	0.588246
Psat1g214560	Psat2g071960	0.588111
Psat3g000360	Psat2g041080	0.588081
Psat4g039880	Psat2g071920	0.587973
Psat3g191240	Psat2g041080	0.587936
Psat3g063480	Psat3g000360	0.587709
Psat1g214560	Psat5g116280	0.587633
Psat1g214560	Psat6g159400	0.587591
Psat6g158800	Psat6g197240	0.587463
Psat2g071920	Psat5g197360	0.587453
Psat2g016120	Psat7g146680	0.587261
Psat4g039880	Psat5g201640	0.587192
Psat0s3964g0040	Psat2g071920	0.587162
Psat3g000360	Psat1g052520	0.587034
Psat2g016120	Psat6g043720	0.586829
Psat1g052520	Psat1g154200	0.586657
Psat4g097880	Psat1g214560	0.586592
Psat1g214560	Psat6g197240	0.586504
Psat0s3964g0040	Psat5g201640	0.586449
Psat1g176160	Psat5g201640	0.586312
Psat3g191240	Psat2g071920	0.58628
Psat1g176160	Psat2g041080	0.586192
Psat2g180800	Psat1g052520	0.586058
Psat3g063480	Psat4g039880	0.585719
Psat3g000360	Psat2g071920	0.585624
Psat2g041080	Psat7g146680	0.585292
Psat3g063480	Psat0s3964g0040	0.585089
Psat3g000360	Psat5g201640	0.585005
Psat3g063480	Psat2g188920	0.584887
Psat3g063480	Psat0s1883g0120	0.584634
Psat4g191760	Psat2g071920	0.584338
Psat3g191240	Psat5g201640	0.584173
Psat3g063480	Psat1g154200	0.583731
Psat1g214560	Psat7g146680	0.583583
Psat4g191760	Psat5g201640	0.583424
Psat6g012800	Psat2g071920	0.583337
Psat2g180800	Psat2g071920	0.583245
Psat4g039880	Psat1g214560	0.58312
Psat6g158800	Psat7g146680	0.583029
Psat3g046040	Psat1g214560	0.583016
Psat3g023040	Psat2g071920	0.582602
Psat2g071920	Psat5g201640	0.58246
Psat6g012800	Psat5g201640	0.582353
Psat0s4013g0080	Psat5g264880	0.582076
Psat2g016120	Psat2g071920	0.582033
Psat1g176160	Psat2g071920	0.581937
Psat4g191760	Psat1g052520	0.581667
Psat1g154200	Psat2g071920	0.581301
Psat2g016120	Psat5g201640	0.581137
Psat1g197840	Psat2g071920	0.580932
Psat1g154200	Psat1g214560	0.580227
Psat1g176160	Psat1g214560	0.58012
Psat0s4013g0080	Psat2g048120	0.579843
Psat4g191760	Psat1g214560	0.579543
Psat0s4013g0080	Psat5g276320	0.578913
Psat0s4013g0080	Psat6g159400	0.578792
Psat0s4013g0080	Psat6g014360	0.578682
Psat2g016120	Psat2g050720	0.578666
Psat5g262840	Psat2g071920	0.57864
Psat0s4013g0080	Psat2g188920	0.57839
Psat3g063480	Psat6g158800	0.578004
Psat0s2795g0080	Psat5g264880	0.577828
Psat6g013080	Psat2g016120	0.577658
Psat1g214560	Psat2g071920	0.577345
Psat3g000360	Psat1g214560	0.577182
Psat1g214560	Psat5g201640	0.577081
Psat2g050720	Psat2g041080	0.576902
Psat2g050720	Psat5g201640	0.576768
Psat0s2795g0080	Psat3g040960	0.576344
Psat1g052520	Psat5g201640	0.576176
Psat5g262840	Psat1g214560	0.575692
Psat3g046040	Psat0s4013g0080	0.5753
Psat1g214560	Psat2g041080	0.575118
Psat5g278880	Psat2g048120	0.575026
Psat0s2795g0080	Psat3g129320	0.574842
Psat1g052520	Psat2g050720	0.574769
Psat2g050720	Psat1g214560	0.574486
Psat1g052520	Psat2g016120	0.574469
Psat6g158800	Psat2g041080	0.573925
Psat2g016120	Psat6g158800	0.573645
Psat0s4013g0080	Psat2g071960	0.573449
Psat2g062000	Psat0s4013g0080	0.573104
Psat6g013080	Psat1g052520	0.572473
Psat5g276320	Psat5g278880	0.572355
Psat5g227440	Psat0s2795g0080	0.572113
Psat3g063480	Psat2g050720	0.572064
Psat1g176160	Psat0s4013g0080	0.571718
Psat3g063480	Psat7g146680	0.571676
Psat5g227440	Psat5g278880	0.571635
Psat7g197800	Psat5g278880	0.571445
Psat0s4013g0080	Psat6g197240	0.571367
Psat0s2795g0080	Psat2g188920	0.571269
Psat0s2795g0080	Psat5g201640	0.571077
Psat2g071960	Psat5g278880	0.570975
Psat6g014360	Psat5g278880	0.570428
Psat6g158800	Psat2g071920	0.570246
Psat6g148960	Psat0s2795g0080	0.57009
Psat5g142280	Psat5g278880	0.569744
Psat1g197840	Psat0s4013g0080	0.56928
Psat6g148960	Psat5g278880	0.569213
Psat5g116280	Psat0s2795g0080	0.569009
Psat6g043720	Psat5g278880	0.568679
Psat2g180800	Psat0s4013g0080	0.568439
Psat6g197240	Psat5g278880	0.568219
Psat0s1883g0120	Psat5g278880	0.567903
Psat2g062000	Psat5g278880	0.567277
Psat6g012800	Psat0s4013g0080	0.566413
Psat7g146680	Psat5g278880	0.566121
Psat6g158800	Psat0s4013g0080	0.56606
Psat6g013080	Psat1g214560	0.565741
Psat3g191240	Psat0s4013g0080	0.565411
Psat7g146680	Psat0s2795g0080	0.56498
Psat0s4013g0080	Psat2g041080	0.56421
Psat3g046040	Psat5g278880	0.56416
Psat2g071920	Psat0s2795g0080	0.56402
Psat2g041080	Psat0s2795g0080	0.563816
Psat4g191760	Psat0s4013g0080	0.563185
Psat2g071920	Psat5g278880	0.563079
Psat3g063480	Psat2g016120	0.562624
Psat3g023040	Psat5g278880	0.562201
Psat4g039880	Psat5g278880	0.561733
Psat0s4013g0080	Psat2g071920	0.561631
Psat1g176160	Psat0s2795g0080	0.560745
Psat2g016120	Psat0s2795g0080	0.56028
Psat0s3964g0040	Psat0s2795g0080	0.560018
Psat3g000360	Psat0s2795g0080	0.559155
Psat6g158800	Psat5g278880	0.55881
Psat3g000360	Psat5g278880	0.558276
Psat3g191240	Psat5g278880	0.557922
Psat6g158800	Psat0s2795g0080	0.557674
Psat1g214560	Psat0s2795g0080	0.557346
Psat1g154200	Psat0s2795g0080	0.55693
Psat1g052520	Psat0s2795g0080	0.556148
Psat2g180800	Psat5g278880	0.555815
Psat0s4013g0080	Psat5g278880	0.555352
Psat0s4013g0080	Psat0s2795g0080	0.555187
Psat1g197840	Psat5g278880	0.555132
Psat6g012800	Psat0s2795g0080	0.554954
Psat5g262840	Psat5g278880	0.553532
Psat2g050720	Psat5g278880	0.552948
Psat6g013080	Psat5g278880	0.551631
Psat2g050720	Psat0s2795g0080	0.551004
Psat3g063480	Psat5g278880	0.545965
Psat3g063480	Psat0s2795g0080	0.543185
Psat4g148800	Psat5g201640	0.542152
Psat4g148800	Psat3g040960	0.540203
Psat4g148800	Psat3g129320	0.539005
Psat4g148800	Psat6g197240	0.536846
Psat4g148800	Psat2g041080	0.535407
Psat4g148800	Psat7g146680	0.535284
Psat4g148800	Psat6g159400	0.535013
Psat5g101040	Psat5g264880	0.534196
Psat4g148800	Psat5g276320	0.533928
Psat4g148800	Psat0s1883g0120	0.533556
Psat4g148800	Psat5g142280	0.532658
Psat4g148800	Psat5g227440	0.53206
Psat5g101040	Psat2g071920	0.531529
Psat5g101040	Psat2g048120	0.531056
Psat4g148800	Psat5g278880	0.530312
Psat5g101040	Psat2g041080	0.529944
Psat5g101040	Psat3g040960	0.529706
Psat5g101040	Psat3g129320	0.528989
Psat4g148800	Psat4g097880	0.528279
Psat5g101040	Psat7g146680	0.527288
Psat4g148800	Psat1g052520	0.526407
Psat5g101040	Psat0s2795g0080	0.526142
Psat5g101040	Psat6g159400	0.525082
Psat4g148800	Psat2g050720	0.524641
Psat5g101040	Psat6g043720	0.524308
Psat4g148800	Psat0s3964g0040	0.524059
Psat4g148800	Psat4g039880	0.523877
Psat5g101040	Psat6g014360	0.523737
Psat4g148800	Psat1g176160	0.523174
Psat5g101040	Psat5g142280	0.522465
Psat5g101040	Psat5g227440	0.521739
Psat6g012800	Psat4g148800	0.521321
Psat5g101040	Psat5g116280	0.51965
Psat3g000360	Psat4g148800	0.518998
Psat5g101040	Psat1g052520	0.517419
Psat5g101040	Psat4g097880	0.516617
Psat1g197840	Psat4g148800	0.515713
Psat5g101040	Psat5g197360	0.513959
Psat5g101040	Psat2g050720	0.51251
Psat5g101040	Psat3g023040	0.512258
Psat5g101040	Psat3g046040	0.511793
Psat5g101040	Psat1g176160	0.511139
Psat6g013080	Psat4g148800	0.50949
Psat5g101040	Psat4g191760	0.508626
Psat3g000360	Psat5g101040	0.507678
Psat3g063480	Psat4g148800	0.504962
Psat5g262840	Psat5g101040	0.501138
Psat3g063480	Psat5g101040	0.493593
