# Supplementary material for: Metabolomics and Transcriptomics Jointly Explore the Mechanism of Pod Color Variation in Purple Pod Pea
Source: Curr Issues Mol Biol. 2025 Feb 1;47(2):94. doi: 10.3390/cimb47020094 (PMC11854479; doi:10.3390/cimb47020094)
Supplement: Supplementary file 1 [file cimb-47-00094-s001.zip › Table S12.xlsx]

## Sheet: Sheet1
Table S12. The FPKM data of DEGs involved in flavonoid biosynthesis pathway.
Gene name	Gene ID	PP-S1	PP-S2	GP-S1	GP-S2	FC(PP-S1_vs_GP-S1)	FC(PP-S2_vs_GP-S2)
PAL1	Psat0s4534g0080	3.03496	2.68516	0.403239	0.596132	6.52647	3.5043
PAL1	Psat1g046920	13.2357	11.8178	2.74211	2.79141	3.82683	3.23362
PAL1	Psat3g023040	2.23855	2.23294	0.165466	0.143489	12.5287	14.5617
PAL1	Psat3g023120	14.2277	13.5893	0.52728	0.194525	25.9832	68.8591
PAL1	Psat3g040960	119.122	136.285	1.21059	1.48928	97.3996	90.5104
PAL2	Psat3g041080	6.11291	3.68617	0.963153	1.2951	5.34677	1.84623
PAL1	Psat3g072160	42.3243	54.2675	0.3605	0.514018	116.404	104.575
PAL17.1	Psat6g072360	32.9296	35.3684	10.2775	13.3813	2.20405	1.64311
PAL2	Psat6g182520	47.8779	45.0858	1.96909	4.26067	23.3147	9.58186
C4H	Psat2g050720	186.231	196.819	24.158	32.7704	6.70889	5.006
CHI	Psat6g237840	806.356	530.14	226.379	374.697	2.56197	0.41485
CHI	Psat6g237920	8.19434	7.36732	0.0315399	3.37541	258.808	1.18265
F3H	Psat4g099840	7.07453	8.14345	0.0627847	0.0506033	111.679	159.927
F3H	Psat4g097880	583.221	629.79	35.5343	37.157	15.4129	15.9494
F3H	Psat4g100080	7.45576	5.25548	2.27546	2.85743	2.2766	0.839231
F3'H	Psat4g047360	376.952	302.339	85.1246	96.4194	3.42824	2.13567
F3'H	Psat5g201640	9.6175	13.5208	0.114349	0.186017	83.1067	71.6858
F3'5'H	Psat0ss6620g0120	240.799	248.96	2.7565	5.92477	86.357	41.0203
DFR	Psat4g191760	423.534	439.455	6.86751	6.9561	60.6722	62.1754
ANS	Psat2g180800	625.48	620.831	2.58654	2.85059	240.822	216.791
FLS	Psat0s1078g0040	85.8312	50.5584	0.812938	1.8199	104.581	26.7809
				Psat3g191240	Psat3g046040	0.625194
				Psat3g191240	Psat4g097880	0.624326
				Psat3g191240	Psat6g014360	0.623208
				Psat3g191240	Psat3g040960	0.620875
				Psat3g191240	Psat2g180800	0.618396
				Psat3g191240	Psat1g197840	0.61769
				Psat3g191240	Psat5g227440	0.617166
				Psat3g191240	Psat4g191760	0.616849
				Psat3g191240	Psat0s3964g0040	0.616529
				Psat3g191240	Psat0s1883g0120	0.614833
				Psat3g191240	Psat5g264880	0.613619
				Psat3g191240	Psat2g071960	0.609525
				Psat3g191240	Psat2g188920	0.608128
				Psat3g191240	Psat1g154200	0.607753
				Psat3g191240	Psat2g050720	0.59158
				Psat3g191240	Psat2g016120	0.59079
				Psat3g191240	Psat2g041080	0.587936
				Psat3g191240	Psat2g071920	0.58628
				Psat3g191240	Psat5g201640	0.584173
				Psat3g191240	Psat0s4013g0080	0.565411
				Psat3g191240	Psat5g278880	0.557922
