# Supplementary material for: Metabolomics and Transcriptomics Jointly Explore the Mechanism of Pod Color Variation in Purple Pod Pea
Source: Curr Issues Mol Biol. 2025 Feb 1;47(2):94. doi: 10.3390/cimb47020094 (PMC11854479; doi:10.3390/cimb47020094)
Supplement: Supplementary file 1 [file cimb-47-00094-s001.zip › Table S2.xlsx]

## Sheet: PP-S1_vs_GP-S1
Table S2 Statistics of total DEMs in each comparison group.
ID	m/z	Retention time (min)	Ion mode	Metabolites	Compound ID	Super Class	Class	Sub Class	level	kegg	Score	Fragmentation Score	Adducts	Formula	Mass Error (ppm)	VIP	P-value	adj.P-value	log2(FC)	FC	average(A)	average(B)	PP-S1-1	PP-S1-2	PP-S1-3	PP-S1-4	PP-S1-5	PP-S1-6	GP-S1-1	GP-S1-2	GP-S1-3	GP-S1-4	GP-S1-5	GP-S1-6
5.23_1085.3339m/z	1085.33	5.2349	pos	Xyloglucan Heptasaccharide	HMDB0253105	Organic oxygen compounds	Organooxygen compounds	Carbohydrates and carbohydrate conjugates			46.1	45.8	M+Na	C39H66O33	-3.75004	2.25239	2.82278e-10	1.35606e-08	-36.4648	1.05438e-11	1.03914e-06	98553.9	1.03914e-06	1.03914e-06	1.03914e-06	1.03914e-06	1.03914e-06	1.03914e-06	84457.2	98932	110169	90743	107866	99156.9
5.09_987.2623m/z	987.262	5.08742	neg	Palmidin B	HMDB0034037	Benzenoids	Anthracenes	Unclassified			38.4	0	2M-H	C30H22O7	-3.60175	1.73012	1.42087e-10	8.02808e-09	-35.7127	1.77587e-11	1.03914e-06	58514.1	1.03914e-06	1.03914e-06	1.03914e-06	1.03914e-06	1.03914e-06	1.03914e-06	61267.7	58306.5	56919.4	52708.7	54154	67728.2
0.81_543.2040m/z	543.204	0.809483	pos	N-(1-Cyanocyclopropyl)-4-fluoro-4-methyl-2-[[2,2,2-trifluoro-1-[4-(4-methylsulfonylphenyl)phenyl]ethyl]amino]pentanamide	HMDB0248081	Organic acids and derivatives	Carboxylic acids and derivatives	Amino acids, peptides, and analogues			36.4	0	M+NH4	C25H27F4N3O3S	-1.4007	1.2188	9.56247e-08	1.22163e-06	-34.7221	3.52868e-11	1.03914e-06	29448.3	1.03914e-06	1.03914e-06	1.03914e-06	1.03914e-06	1.03914e-06	1.03914e-06	20920	30402.2	32965.5	36614.5	28389.3	27398.1
3.57_700.1768m/z	700.177	3.57067	pos	ZINOSTATIN	HMDB0260026	Organic oxygen compounds	Organooxygen compounds	Carbohydrates and carbohydrate conjugates			40.9	20	M+K	C35H35NO12	-3.45941	1.64911	3.46111e-11	2.87672e-09	-12.1878	0.000214342	11.3781	53084.2	1.03914e-06	1.03914e-06	68.2689	1.03914e-06	1.03914e-06	1.03914e-06	57373.1	56322.2	54071.2	50244.4	45926.1	54568.1
3.95_854.1564m/z	854.156	3.94605	pos	(R)-3-hydroxybutanoyl-CoA	LMFA07050148	Lipids and lipid-like molecules	Fatty Acyls	Fatty acyl thioesters		C03561	36.3	0	M+H	C25H42N7O18P3S	-3.34908	1.31784	4.98423e-11	3.77796e-09	-12.1159	0.000225301	7.60667	33762.2	1.03914e-06	45.64	1.03914e-06	1.03914e-06	1.03914e-06	1.03914e-06	31513.9	32520.1	35688.2	30410.7	37974.9	34465.3
5.03_513.1762m/z	513.176	5.03182	pos	Isoswertisin 3''-O-(2'''-methylbutyrate)	LMPK12111001	Lipids and lipid-like molecules	Polyketides	Flavonoids			52.4	69.6	M+H-H2O	C27H30O11	1.31288	1.97833	6.35867e-10	2.41245e-08	-8.24196	0.00330311	252.861	76552.5	587.962	1.03914e-06	1.03914e-06	444.652	255.843	228.708	74105.8	79913.3	91261.9	75039.6	67935.1	71059.1
5.23_993.4898m/z	993.49	5.23102	neg	PGP(22:5(7Z,10Z,13Z,16Z,19Z)/22:6(4Z,7Z,10Z,13Z,16Z,19Z))	HMDB0116504	Lipids and lipid-like molecules	Glycerophospholipids	Glycerophosphoglycerophosphates			37	0	M+FA-H	C50H78O13P2	-0.211428	1.7051	1.30598e-14	1.56253e-11	-7.94243	0.00406528	230.02	56581.7	1380.12	1.03914e-06	1.03914e-06	1.03914e-06	1.03914e-06	1.03914e-06	54426	56113	60345.5	55983.4	56309.4	56312.7
6.16_925.2979m/z	925.298	6.15948	neg	2-[(3-cyano-6-propan-2-yl-7,8-dihydro-5H-1,6-naphthyridin-2-yl)sulfanyl]-N-[4-(4-methylphenyl)-1,3-thiazol-2-yl]acetamide	996976	Unclassified	Unclassified	Unclassified			36.4	0	2M-H	C24H25N5OS2	5.44769	1.12437	2.22961e-07	2.47569e-06	-7.76782	0.00458832	115.78	25233.7	1.03914e-06	34.1063	31.7826	247.99	380.804	1.03914e-06	27033.7	27671.9	33079.6	20246	20423.9	22947.2
4.59_651.1921m/z	651.192	4.58757	neg	[3-(3-methyl-1,2,4-triazol-4-yl)azetidin-1-yl]-[4-(trifluoromethoxy)phenyl]methanone	1038173	Unclassified	Unclassified	Unclassified			38.6	0	2M-H	C14H13F3N4O2	1.93467	1.15222	1.89547e-11	1.8871e-09	-7.60965	0.00511996	132.771	25932	48.0686	121.077	164.473	131.223	331.782	1.03914e-06	25564.4	29495.3	26678.7	24076.3	24744.5	25032.6
5.12_1020.7331m/z	1020.73	5.12085	neg	FMC-5(d18:1/24:0)	LMSP05010035	Lipids and lipid-like molecules	Sphingolipids	Neutral glycosphingolipids			37.4	0	M-H	C58H103NO13	-2.50906	2.86773	8.27909e-08	1.08701e-06	-7.57177	0.00525619	873.564	166197	1.03914e-06	1.03914e-06	1.03914e-06	2729.44	1.03914e-06	2511.95	190444	137147	145016	192334	196042	136200
5.23_519.1607m/z	519.161	5.23102	neg	Biotin sulfoxide	HMDB0249229	Organoheterocyclic compounds	Biotin and derivatives	Unclassified			38	0.0458	2M-H	C10H16N2O4S	3.5772	1.08117	5.19293e-13	1.51445e-10	-7.54891	0.00534011	122.062	22857.6	167.294	214	147.771	37.2917	74.4223	91.593	22765	20835.3	23507.1	22590.8	22986.8	24460.3
3.91_589.1299m/z	589.13	3.91327	neg	4-propan-2-yl-N-(thiophen-3-ylmethyl)benzenesulfonamide	1051670	Unclassified	Unclassified	Unclassified			36.3	0	2M-H	C14H17NO2S2	-5.07457	4.71852	5.96533e-10	2.29336e-08	-7.389	0.00596607	2624.04	439826	1713.09	1867.41	2831.05	4507.47	2466.41	2358.8	495445	497328	422980	434154	384155	404896
4.51_805.2395m/z	805.24	4.51198	pos	Petunidin 3-(6''-p-coumarylglucoside)-5-glucoside	LMPK12010360	Lipids and lipid-like molecules	Polyketides	Flavonoids			43.8	29.9	M+NH4	C37H39O19+	-3.61778	2.61262	2.94509e-08	4.67458e-07	-7.10721	0.00725296	979.472	135044	962.767	1260.62	872.412	920.972	852.215	1007.84	135527	149632	168698	108040	123269	125101
5.77_513.1762m/z	513.176	5.76687	pos	8-Prenylquercetin 4'-methyl ether 3-rhamnoside	LMPK12112404	Lipids and lipid-like molecules	Polyketides	Flavonoids			53	69.5	M+H-H2O	C27H30O11	1.34474	2.4468	1.16967e-10	6.9724e-09	-6.99092	0.00786181	920.545	117091	590.953	962.7	1290.43	841.19	908.508	929.487	103529	122698	134099	110151	114505	117563
5.79_605.3542m/z	605.354	5.78925	neg	Deferoxamine	HMDB0014884	Organic acids and derivatives	Carboxylic acids and derivatives	Carboxylic acid derivatives		C06940	38.2	0	M+FA-H	C25H48N6O8	4.6161	1.4745	1.17444e-09	3.86641e-08	-6.66104	0.00988159	423.8	42887.8	338.245	321.121	1019.22	585.162	279.049	1.03914e-06	39386.2	38531.8	48162.5	40928.8	49942.1	40375.7
5.07_542.1629n	1083.32	5.06845	neg	Comuside	HMDB0250428	Lipids and lipid-like molecules	Prenol lipids	Terpene glycosides			38.8	10.3	M-H, 2M-H	C24H30O14	-1.1684	4.71024	9.7621e-13	2.32935e-10	-6.53669	0.0107711	4686.44	435094	2724.72	3363.76	3165.07	3130.1	6998.32	8736.63	423649	440502	452973	407306	470611	415523
3.83_768.1566m/z	768.157	3.8317	pos	Flavinat	HMDB0252293	Nucleosides, nucleotides, and analogues	Flavin nucleotides	Unclassified			37.6	0	M+H-H2O	C27H33N9O15P2	3.5604	1.17908	1.042e-10	6.42271e-09	-6.51582	0.0109281	298.935	27354.8	1.03914e-06	1.03914e-06	780.455	517.926	495.231	1.03914e-06	28011.9	26957.6	29721.5	22915.7	29140.5	27381.6
5.16_969.2513m/z	969.251	5.16285	neg	2-[(2-fluorophenyl)methyl]-8-[4-(4-fluorophenyl)piperazin-1-yl]sulfonyl-[1,2,4]triazolo[4,3-a]pyridin-3-one	1000501	Unclassified	Unclassified	Unclassified			36	0	2M-H	C23H21F2N5O3S	-8.31599	3.1853	1.60606e-11	1.7238e-09	-6.36182	0.0121591	2435.33	200289	4249.43	1656.75	1094.41	2271.38	2781.14	2558.87	208606	203388	195293	186076	184877	223491
4.83_498.1557m/z	498.156	4.83492	neg	3-Amino-6-{4-[(4-Methylpiperazin-1-Yl)sulfonyl]phenyl}-N-Pyridin-3-Ylpyrazine-2-Carboxamide	HMDB0248784	Benzenoids	Benzene and substituted derivatives	Benzenesulfonamides			36.1	0.114	M+FA-H	C21H23N7O3S	-1.6889	1.1138	1.5529e-11	1.67923e-09	-6.27841	0.0128828	313.841	24361.1	300.533	277.276	321.782	248.602	245.528	489.324	22853.1	25908.3	26751.2	22021.7	24485.2	24147.3
4.67_971.2668m/z	971.267	4.66533	pos	Isorhamnetin 3-rhamnosyl-(1->2)-gentiobiosyl-(1->6)-glucoside	LMPK12112383	Lipids and lipid-like molecules	Polyketides	Flavonoids			37.7	0	M+Na	C40H52O26	3.07282	1.72425	2.7963e-09	7.38547e-08	-6.07256	0.0148585	878.339	59113.4	1293.18	1727.81	765.321	653.457	1.03914e-06	830.264	60620.6	58287.2	68514	52974.6	49079.8	65204.1
4.91_519.1609m/z	519.161	4.90875	neg	butyl 2,5-dimethyl-1,1-dioxo-1,2,6-thiadiazine-4-carboxylate	1082277	Unclassified	Unclassified	Unclassified			37.8	0	2M-H	C10H16N2O4S	3.97914	1.15027	1.7039e-10	9.23445e-09	-6.0099	0.0155182	405.838	26152.5	388.376	387.618	382.714	326.963	532.239	417.12	24402.6	23703.2	29705.6	24433.2	28389.2	26281
5.23_542.1633n	1083.32	5.23102	neg	Haploperoside C	985114	Unclassified	Unclassified	Unclassified			36.3	0.321	M-H, 2M-H	C24H30O14	-0.562331	3.25909	1.54766e-12	3.30992e-10	-5.80968	0.0178284	3738.72	209706	4569.14	4185.73	3251.07	3171.94	4130.38	3124.05	194006	209221	223739	201989	205104	224176
3.78_725.1193m/z	725.119	3.77917	neg	N-(5-ethyl-1,3,4-thiadiazol-2-yl)-2-[1-(4-fluorophenyl)imidazol-2-yl]sulfanylacetamide	1048625	Unclassified	Unclassified	Unclassified			37	0	2M-H	C15H14FN5OS2	2.43303	1.04395	1.0312e-07	1.30126e-06	-5.77713	0.0182352	405.397	22231.6	29.1598	1375.1	1.03914e-06	803.154	1.03914e-06	224.973	28500.7	20368.4	21651.2	18093.5	25367.2	19408.4
4.39_991.2361m/z	991.236	4.39417	neg	N-(6-ethoxy-1,3-benzothiazol-2-yl)-1-(3-oxo-4H-1,4-benzothiazine-2-carbonyl)piperidine-4-carboxamide	993023	Unclassified	Unclassified	Unclassified			36.5	0	2M-H	C24H24N4O4S2	-4.4814	1.40064	5.08071e-12	7.56136e-10	-5.65848	0.0197983	770.266	38905.6	522.482	898.828	1111.82	340.239	1400.76	347.464	39567.3	38663.1	41210.1	35644.4	36482.4	41866.4
5.68_519.1610m/z	519.161	5.684	neg	5-fluoro-3-(2-oxopyrrolidin-1-yl)-1H-indole-2-carboxamide	1037722	Unclassified	Unclassified	Unclassified			39.1	0	2M-H	C13H11FN3O2	2.38663	1.88586	6.26447e-13	1.7063e-10	-5.62014	0.0203315	1431.64	70414.8	1649.11	1303.75	1519.63	1292.44	913.858	1911.06	69624.6	70387.5	75286.8	66219.4	74108.3	66862.2
3.82_545.1213m/z	545.121	3.81765	neg	Nebicapone	HMDB0255496	Phenylpropanoids and polyketides	Stilbenes	Unclassified			36.4	0	2M-H	C14H11NO5	2.09307	2.17244	8.76696e-11	5.70089e-09	-5.5769	0.0209501	1967.69	93922.6	458.815	2453.94	2071.56	2752.33	1898.32	2171.19	98120.9	88447.3	103919	82614.5	90266.1	100167
0.81_385.1713m/z	385.171	0.809483	pos	2,3-Butanediol apiosylglucoside	HMDB0033063	Organic oxygen compounds	Organooxygen compounds	Carbohydrates and carbohydrate conjugates			36.9	0	M+H	C15H28O11	2.20311	1.06335	1.06539e-08	2.0968e-07	-5.56169	0.0211721	479.064	22627.1	2874.38	1.03914e-06	1.03914e-06	1.03914e-06	1.03914e-06	1.03914e-06	21512.6	22054.1	26956.6	18625.4	25176.7	21437.2
3.79_325.1136m/z	325.114	3.79397	pos	D-Glucose, 6-O-alpha-D-glucopyranosyl-	HMDB0259486	Lipids and lipid-like molecules	Fatty Acyls	Fatty acyl glycosides			51.2	60.3	M+H-H2O	C12H22O11	1.90381	1.42805	2.304e-06	1.75471e-05	-5.51549	0.0218611	924.516	42290.5	612.454	790.7	1602.72	928.804	1011.68	600.737	32142.2	43425.7	55245.1	54105.7	37596.4	31227.6
3.79_770.1720m/z	770.172	3.79397	pos	FADH	HMDB0001197	Nucleosides, nucleotides, and analogues	Flavin nucleotides	Unclassified		C01352	42.3	18.6	M+H-H2O	C27H35N9O15P2	3.20749	2.40905	1.14989e-08	2.21331e-07	-5.51191	0.0219154	2560.87	116853	2251.34	1061.07	2345.89	1501.54	3625.34	4580.04	121409	128236	136602	121478	96545.1	96845.7
5.79_695.3234m/z	695.323	5.78925	neg	4-[[(2S)-1-[(2-ethoxyphenyl)methyl]-4,4-difluoropyrrolidin-2-yl]methoxy]pyridine	1087634	Unclassified	Unclassified	Unclassified			38.5	0	2M-H	C19H22F2N2O2	1.20632	1.20188	5.82123e-10	2.25923e-08	-5.48368	0.0223484	646.292	28918.9	478.597	476.681	1005.53	399.401	1224.49	293.052	30392.1	26035.6	32858.8	28637.5	30677.6	24912
4.83_510.2679n	533.257	4.83198	pos	Atrasentan	986575	Unclassified	Unclassified	Unclassified			36	0	M+NH4, M+Na	C29H38N2O6	-9.88708	1.66424	2.52671e-07	2.73635e-06	-5.22365	0.0267624	1513.93	56569.2	622.638	1389.46	1389.64	1289.66	2216.67	2175.52	38135.3	55847.4	58554.8	58302.9	72774.9	55800.1
5.38_371.2043m/z	371.204	5.38243	pos	1-(1-benzyl-6-oxopyridazin-4-yl)-N-(2-methoxyethyl)piperidine-4-carboxamide	1018129	Unclassified	Unclassified	Unclassified			46.5	50.3	M+H	C20H26N4O3	-9.26828	1.39226	5.07205e-08	7.29283e-07	-5.04834	0.0302204	1190.56	39396	1036.6	1052.33	1131.73	1267.55	1290.36	1364.78	33090.1	34711.8	46077.4	36443.7	48891.5	37161.4
5.28_725.2851m/z	725.285	5.27862	neg	CAY10581	45721	Unclassified	Unclassified	Unclassified			38.3	0	2M-H	C22H21NO4	-2.42892	1.21868	6.18201e-11	4.39623e-09	-5.03809	0.0304356	907.345	29811.9	660.103	1178.05	1565	1057.01	779.104	204.815	29636.5	29944.5	31819.5	27370.5	33150.1	26950.4
4.41_741.2797m/z	741.28	4.41305	neg	(2,4-difluorophenyl)-[3-(4-methylphenyl)-1-oxa-2,4,8-triazaspiro[4.5]dec-3-en-8-yl]methanone	1030846	Unclassified	Unclassified	Unclassified			38.8	0	2M-H	C20H19F2N3O2	-2.7605	1.52522	3.59064e-11	2.92026e-09	-4.98247	0.0316321	1482.36	46862.4	1697.07	2583.01	750.152	1875.44	758.163	1230.31	44831.1	43869.4	44377.5	45236.4	52181.6	50678.4
5.38_348.2149n	393.213	5.38437	neg	2-(2-methylpropyl)-N-(2-morpholin-4-ylethyl)-1-oxo-3,4-dihydropyrrolo[1,2-a]pyrazine-3-carboxamide	1096033	Unclassified	Unclassified	Unclassified			38.8	0	M-H, M+FA-H	C18H28N4O3	-3.45207	2.26591	9.39237e-07	8.1976e-06	-4.701	0.0384466	4132.51	107487	3406.5	4018.66	4016.23	4688.88	4079.01	4585.77	88603.8	117300	99199.1	98804.4	151503	89511
0.79_377.1559m/z	377.156	0.793317	pos	Epinephrine glucuronide	HMDB0010336	Organic oxygen compounds	Organooxygen compounds	Carbohydrates and carbohydrate conjugates		C03033	42.6	26	M+NH4	C15H21NO9	1.23515	1.35438	1.32012e-08	2.48788e-07	-4.65648	0.0396514	1495.42	37714.1	3887.9	1.03914e-06	1.03914e-06	5084.6	1.03914e-06	1.03914e-06	36387.9	42511.6	35629	39566.7	42322.3	29866.9
3.78_557.1197m/z	557.12	3.77917	neg	Cidofovir	989498	Organoheterocyclic compounds	Diazines	Pyrimidines and pyrimidine derivatives		C06909	38.4	0	2M-H	C8H14N3O6P	5.21777	2.31333	2.30318e-08	3.86838e-07	-4.55806	0.0424511	4697.72	110662	4167.35	3551.75	5969.47	4098.89	6811.93	3586.91	133270	103171	120488	89198.8	119715	98129.4
5.07_260.0840n	519.161	5.06845	neg	4'-Hydroxyflurbiprofen	HMDB0060917	Benzenoids	Benzene and substituted derivatives	Biphenyls and derivatives			39.3	4.83	M-H2O-H, 2M-H	C15H13FO3	-3.344	1.16252	2.06559e-09	5.88142e-08	-4.54449	0.0428522	1179.51	27525.1	1110.5	1384.22	1300.65	1124.17	813.47	1344.03	24086.4	26105.8	31421	24150.2	30592.1	28794.8
5.68_925.2981m/z	925.298	5.684	neg	8-[4-(4-fluorophenyl)piperazin-1-yl]sulfonyl-3-(3-methylbutylsulfanyl)-[1,2,4]triazolo[4,3-a]pyridine	1019631	Unclassified	Unclassified	Unclassified			36.9	0	2M-H	C21H26FN5O2S2	3.20132	1.0767	1.26019e-07	1.53844e-06	-4.49612	0.0443131	1068.82	24119.8	2745.37	842.821	614.408	689.771	863.274	657.28	24225	23271.9	30460.2	25561.6	23874.3	17325.6
5.11_997.3189m/z	997.319	5.10598	neg	curcumin 4',4''-O-beta-D-digentiobioside	HMDB0304299	Phenylpropanoids and polyketides	Diarylheptanoids	Linear diarylheptanoids			47.4	39.8	M-H2O-H	C45H60O26	-0.575063	6.71165	8.49203e-14	5.69659e-11	-4.36728	0.0484525	44498.7	918398	43100.9	44007.5	43804.7	46440	44463.7	45175.5	935169	928468	968611	866813	933034	878294
4.51_803.2240m/z	803.224	4.50962	neg	Rubrofusarin 6-[glucosyl-(1->3)-glucosyl-(1->6)-glucoside]	HMDB0034569	Organic oxygen compounds	Organooxygen compounds	Carbohydrates and carbohydrate conjugates			48.2	50.6	M+FA-H	C33H42O20	-1.46643	2.66837	4.09339e-09	9.99867e-08	-4.09014	0.0587144	8687.67	147965	8683.96	9102.37	8607.33	8042.79	9151.58	8538	154853	149305	174078	117655	144973	146924
7.27_482.2329m/z	482.233	7.2718	pos	SEERZIQQUAZTOL-WOJBJXKFSA-N	HMDB0258207	Organoheterocyclic compounds	Pyridines and derivatives	Phenylpyridines			43.3	35.3	M+Na	C26H34FNO5	3.33421	1.15567	1.81561e-09	5.36525e-08	-3.99076	0.0629017	1749.4	27811.6	1742.25	1740.15	1841.83	1777.75	1850.6	1543.8	26340.9	27754.1	32021	25229	31124.4	24400.1
4.23_805.2392m/z	805.239	4.22965	pos	Cyanidin 3-(6''-ferulylglucoside)-5-glucoside	LMPK12010161	Lipids and lipid-like molecules	Polyketides	Flavonoids			44.2	34.5	M+NH4	C37H39O19+	-4.03411	1.60416	2.60183e-07	2.81033e-06	-3.98691	0.0630696	3434.91	54462.3	5351.07	3774.85	2623.92	3599.72	2151.69	3108.24	54018	56982.9	72886.2	42672.5	50341.9	49872.2
5.11_1019.3003m/z	1019.3	5.10598	neg	Gladiatoside B1	HMDB0036258	Phenylpropanoids and polyketides	Flavonoids	Flavonoid glycosides			37.8	0	M-H	C47H56O25	-3.46599	2.1731	4.24537e-09	1.02657e-07	-3.96955	0.063833	6280.16	98384.2	7859.74	4429.96	6544.55	9233.34	3440.99	6172.37	82625	102087	117183	94508.1	103047	90855.1
0.81_392.1307m/z	392.131	0.8053	neg	Pentetic acid	HMDB0256284	Organic acids and derivatives	Carboxylic acids and derivatives	Pentacarboxylic acids and derivatives			39.8	8.38	M-H	C14H23N3O10	-1.01628	1.7111	5.42203e-08	7.70777e-07	-3.80627	0.0714825	4453.11	62296.5	5563.88	4184.99	2034.39	5149.04	6982.23	2804.1	62415.9	70266	60905	45690.2	73645.1	60856.7
5.12_229.1438m/z	229.144	5.12085	neg	Cladosporacid B	LMFA01050582	Lipids and lipid-like molecules	Fatty Acyls	Fatty Acids and Conjugates			52.1	66.4	M-H	C12H22O4	-3.06284	3.54532	1.25641e-08	2.38966e-07	-3.80004	0.0717915	19308.6	268955	15008.8	20007.1	17233.3	23648.5	19087.9	20866.3	289206	243303	235361	282687	326151	237019
6.62_311.1832m/z	311.183	6.61855	pos	Exametazime	HMDB0252140	Organic nitrogen compounds	Organonitrogen compounds	Oximes			38.4	0	M+K	C13H28N4O2	-4.48179	1.40934	6.96049e-08	9.466e-07	-3.69772	0.0770682	3268.06	42404.7	2713.43	3744	4249.31	2997.46	3054.46	2849.68	39571.7	46045.8	52886.7	37906	44465.5	33552.7
5.38_925.2980m/z	925.298	5.38437	neg	Anhydroicaritin 3-(6'''-acetylgalactosyl)(1->3)-rhamnoside-7-glucoside	LMPK12112024	Lipids and lipid-like molecules	Polyketides	Flavonoids			44.7	26.8	M+FA-H	C41H52O21	-0.34143	1.07673	1.1987e-08	2.29502e-07	-3.69278	0.0773326	1907.64	24667.9	2836.54	1863.36	2796.2	1759.45	967.662	1222.6	21922.9	29424.4	26137.1	24869	25392.4	20261.9
7.28_449.2880m/z	449.288	7.27865	neg	(6RS)-6,19-epidioxy-24,24-difluoro-25-hydroxy-6,19-dihydrovitamin D3	LMST03020146	Lipids and lipid-like molecules	Steroids and steroid derivatives	Secosteroids			40.2	10.4	M-H2O-H	C27H42F2O4	1.55653	1.96962	1.39473e-08	2.59966e-07	-3.64989	0.0796662	6651.21	83488.5	4096.69	9458.7	7527.53	5576.63	6924.6	6323.13	93839.7	72630.1	92106.1	85835.1	89977.1	66542.9
5.65_1019.3005m/z	1019.3	5.64882	neg	Gladiatoside B2	HMDB0036257	Phenylpropanoids and polyketides	Flavonoids	Flavonoid glycosides			38.4	2.09	M-H	C47H56O25	-3.25235	1.7731	1.04053e-11	1.22621e-09	-3.63739	0.0803591	5354.27	66629.3	4960.6	5747.46	5756.44	4582.53	4650.37	6428.22	68199.5	62434.2	70063.4	67956.2	70897.2	60225.1
12.83_422.2668n	423.274	12.8314	pos	3alpha,7alpha,11alpha-Trihydroxy-12-oxo-5beta-cholan-24-oic Acid	LMST04010415	Lipids and lipid-like molecules	Steroids and steroid derivatives	Bile acids and derivatives			47.2	42.2	M+H-H2O, M+H	C24H38O6	-0.204201	1.316	1.50411e-06	1.22088e-05	-3.62254	0.0811906	3113.45	38347.4	1838.63	2492.11	2847.38	3172.38	2637.99	5692.19	26219.2	35509.7	33657.7	50484.1	43881.9	40331.8
5.12_297.1319m/z	297.132	5.12085	neg	7-Methyladenine	HMDB0011614	Organoheterocyclic compounds	Imidazopyrimidines	Purines and purine derivatives		C02241	38.4	0	2M-H	C6H7N5	-3.83845	1.31318	1.84986e-09	5.42635e-08	-3.59282	0.0828807	3068.16	37019	1779.91	2959.72	3275.63	3775.39	2932.05	3686.26	34708.6	33173.2	34359.4	41397.7	42775.2	35700
4.55_611.2913m/z	611.291	4.55085	pos	Cilengitide	HMDB0250242	Organic acids and derivatives	Carboxylic acids and derivatives	Amino acids, peptides, and analogues			36.6	0	M+Na	C27H40N8O7	0.169857	1.14646	1.34528e-12	3.01092e-10	-3.57083	0.0841538	2345.57	27872.4	1500.87	2394.89	1735.33	2397.23	2731.08	3314.01	26378	27058.6	27929.5	27272.9	30160.4	28435.1
5.30_365.1814m/z	365.181	5.29798	neg	[3-[3-(dimethylamino)pyrazin-2-yl]oxypyrrolidin-1-yl]-(oxan-4-yl)methanone	1079247	Unclassified	Unclassified	Unclassified			37.9	0	M+FA-H	C16H24N4O3	-5.21575	1.06901	1.85531e-10	9.89901e-09	-3.52076	0.0871258	2127.91	24423.4	2399	2202.19	2175.18	2010.82	2030.26	1949.99	21742.2	23662.1	23344.9	23876.5	27425.6	26489.1
4.63_465.2346m/z	465.235	4.6265	neg	glas#10	LMFA13040104	Lipids and lipid-like molecules	Fatty Acyls	Fatty acyl glycosides			52.6	71	M-H	C21H38O11	0.895085	1.40281	1.09395e-10	6.64935e-09	-3.47544	0.0899057	3784.94	42099.1	4281.27	3700.12	3426.07	4283.94	3372.63	3645.63	39471.7	37877.9	45661	39722.8	44628.6	45232.4
0.84_379.1355m/z	379.136	0.839	neg	EGTA	986046	Organic acids and derivatives	Carboxylic acids and derivatives	Tetracarboxylic acids and derivatives			38.7	0	M-H	C14H24N2O10	-0.716007	2.41908	4.5753e-10	1.91811e-08	-3.4124	0.0939218	11868.8	126369	13016.6	11671	8182.31	13436.6	16036.3	8869.9	128189	133222	115798	112120	143883	125000
5.24_231.1595m/z	231.16	5.24113	neg	2-methyl-decanoic acid	LMFA01020090	Lipids and lipid-like molecules	Fatty Acyls	Fatty Acids and Conjugates			40.7	8.42	M+FA-H	C11H22O2	-3.43293	1.04542	1.73717e-13	8.50092e-11	-3.38509	0.0957167	2251.19	23519.3	2307.49	2366.73	2617.14	2140.86	1990.97	2083.92	24059.1	22592.7	23075.2	23229.6	25249.8	22909.3
7.28_517.2758m/z	517.276	7.27865	neg	Asn-Arg-Ala-Ile	HMDB0304797	Organic acids and derivatives	Carboxylic acids and derivatives	Amino acids, peptides, and analogues			38.8	1.19	M+FA-H	C19H36N8O6	3.79028	1.7576	5.58316e-09	1.25903e-07	-3.32426	0.0998387	6759.36	67702.8	4362.59	9436.23	8152.91	5202.89	6882.16	6519.38	73591.5	61259.8	73384.2	69422.1	73941.1	54618.3
5.20_513.2003m/z	513.2	5.20065	neg	2-[1-[2-[(4-Carbamimidoylbenzoyl)amino]-3-(4-hydroxyphenyl)propanoyl]piperidin-4-yl]oxyacetic acid	HMDB0249516	Benzenoids	Benzene and substituted derivatives	Benzoic acids and derivatives			39.4	9.27	M+FA-H	C24H28N4O6	2.5009	1.26992	5.51944e-12	7.85011e-10	-3.30334	0.101297	3543.27	34979.1	2338.95	4192.63	3714.26	4110.86	3513.93	3388.99	36348.2	31818.5	36293.1	34702.6	37078.9	33633.2
3.91_567.1343m/z	567.134	3.91327	neg	N-(3-bicyclo[2.2.1]heptanyl)-2,4-dioxo-1H-pyrimidine-5-sulfonamide	1004240	Unclassified	Unclassified	Unclassified			38.9	0	2M-H	C11H14N3O4S	1.01492	1.56004	3.23921e-09	8.24041e-08	-3.26659	0.10391	5570.29	53606.7	5699.42	4658.34	6134.06	6097.61	6195.9	4636.42	61854.6	59857.4	51317.7	52609.1	45834.1	50167.2
0.71_258.1100m/z	258.11	0.712583	pos	Glycerophosphocholine	Glycerophosphocholine	Lipids and lipid-like molecules	Glycerophospholipids	Glycerophosphocholines	***	C00670	53.1	70.9	M+H	C8H20NO6P	-0.236403	2.84766	2.45792e-08	4.05746e-07	-3.24736	0.105304	18745	178008	29083.6	24656.6	14956.3	13575.8	13623.4	16574.2	173411	186490	211470	150091	194419	152166
5.80_473.2363m/z	473.236	5.80435	pos	N-[2-(cyclohexen-1-yl)ethyl]-1-[3-[(4-methylphenyl)methyl]-4-oxothieno[3,2-d]pyrimidin-2-yl]piperidine-3-carboxamide	1012536	Unclassified	Unclassified	Unclassified			37.1	0	M+H-H2O	C28H34N4O2S	-1.36373	1.51093	2.75325e-08	4.45084e-07	-3.23475	0.106229	5322.21	50101.2	5531.4	5874.58	6912.23	4958.01	4182.18	4474.89	47219.9	53856.5	62611.9	42971.8	46808.5	47138.5
4.63_511.2398m/z	511.24	4.6265	neg	Ethyl 3-hydroxyoctanoate O-[glucosyl-(1->6)-glucoside]	HMDB0038738	Lipids and lipid-like molecules	Fatty Acyls	Fatty acyl glycosides			50.7	58.8	M-H	C22H40O13	0.273918	2.67083	2.79696e-12	4.95423e-10	-3.20615	0.108356	16822.7	155254	15101.6	17192.2	17967	17468.5	16899.6	16307.3	148465	147775	165657	146457	160722	162446
7.28_585.2632m/z	585.263	7.27865	neg	(23S)-26,26,26,27,27,27-hexafluoro-1alpha,23,25-trihydroxyvitamin D3	LMST03020090	Lipids and lipid-like molecules	Steroids and steroid derivatives	Secosteroids			38.1	0	M+FA-H	C27H38F6O4	-4.41395	1.08452	2.38458e-09	6.57028e-08	-3.17953	0.110374	2870.94	26011	1793.97	3828.21	2962.74	2755.42	3277.97	2607.33	29240.8	23375.7	28675	24961.2	27218.4	22595
4.51_410.2155n	455.214	4.50962	neg	(4-propylpiperazin-1-yl)-[4-(6-thiomorpholin-4-ylpyridin-3-yl)phenyl]methanone	998454	Unclassified	Unclassified	Unclassified			36.9	0	M-H, M+FA-H	C23H30N4OS	3.48698	1.07418	1.57585e-12	3.34041e-10	-3.14599	0.11297	2852.14	25246.9	2790.9	3059.7	2538.44	3594.7	2606.53	2522.56	24003.4	24559.2	26238.6	24314.3	27241.1	25124.9
5.79_229.1439m/z	229.144	5.78925	neg	Cladosporacid C	LMFA01050581	Lipids and lipid-like molecules	Fatty Acyls	Fatty Acids and Conjugates			54.2	76.2	M-H	C12H22O4	-2.76976	5.26044	1.87002e-11	1.87844e-09	-3.1389	0.113526	68890.4	606823	68252.7	68162.8	70378.2	70269	73822.1	62457.4	600041	571767	664823	572292	649312	582702
4.85_213.1487m/z	213.149	4.85017	pos	Patulolide C	LMFA07040122	Lipids and lipid-like molecules	Fatty Acyls	Fatty esters			52.9	68.6	M+H	C12H20O3	1.04553	2.50039	7.57592e-09	1.60478e-07	-3.12765	0.114415	15851	138540	14815.8	16560.5	16353.3	15313	14734.8	17328.8	111260	129033	139604	140526	160317	150499
4.85_392.2048n	415.194	4.85017	pos	ethyl 1-[2-(4-methyl-2-morpholin-4-yl-6-oxopyrimidin-1-yl)acetyl]piperidine-4-carboxylate	1027437	Unclassified	Unclassified	Unclassified			38.1	0	M+H-H2O, M+Na	C19H28N4O5	-2.94175	2.72858	2.22626e-08	3.75887e-07	-3.09632	0.116927	19401	165924	22080.1	18665.9	16904.8	18006.3	18033.3	22715.6	125292	161180	164780	171565	190572	182154
3.91_762.3400m/z	762.34	3.90813	pos	Glabrin D	HMDB0033613	Organic acids and derivatives	Carboxylic acids and derivatives	Amino acids, peptides, and analogues			36.9	0	M+Na	C36H49N7O10	-4.50538	1.23607	1.39871e-06	1.14987e-05	-3.0951	0.117026	4097.71	35015.3	4837.43	3967.25	6169.93	2641.49	3999.13	2971.02	40703.9	41919.5	41194.8	28063.6	24968.3	33241.8
5.07_399.1073m/z	399.107	5.06907	pos	Daunomycinone	HMDB0250878	Benzenoids	Naphthacenes	Tetracenequinones			38.5	2.04	M+H	C21H18O8	-0.385242	1.26383	1.08526e-09	3.6477e-08	-3.06488	0.119503	4236.4	35450.1	3680.66	4308.73	4857.92	3832.08	4907.06	3831.93	35631.9	39535.7	37666.2	32276.3	30266.1	37324.1
3.68_741.1618m/z	741.162	3.67603	neg	Salicyluric beta-D-glucuronide	HMDB0240252	Organic oxygen compounds	Organooxygen compounds	Carbohydrates and carbohydrate conjugates			37.3	0.0767	2M-H	C15H17NO10	-1.93945	1.96528	1.84288e-09	5.41828e-08	-3.06304	0.119656	10261.3	85756.8	9223.25	10862.3	11856.6	9929.54	9293.3	10402.9	89392.8	82291.7	97153.3	70240.3	86052.1	89410.8
4.63_489.2317m/z	489.232	4.6272	pos	N-(2,3-dihydro-1H-inden-1-yl)-1-[6-(4-fluorophenyl)-6,8-dihydro-5H-imidazo[5,1-c][1,4]oxazine-1-carbonyl]piperidine-4-carboxamide	1092221	Unclassified	Unclassified	Unclassified			41.2	14.2	M+H	C28H29FN4O3	4.18089	2.97547	3.40402e-09	8.59099e-08	-3.04389	0.121254	23810.2	196365	21592.1	25168.7	26689.4	24529.9	20366.2	24514.6	167744	195362	229774	178284	197991	209038
4.97_527.1724m/z	527.172	4.96613	neg	Perlolyrine	HMDB0030327	Alkaloids and derivatives	Harmala alkaloids	Unclassified		C09231	39.6	0.0511	2M-H	C16H12N2O2	-0.206149	1.36356	1.76044e-08	3.12977e-07	-3.00718	0.124379	5211.31	41898.5	5329.59	5198.33	5440.15	5063.31	5117.37	5119.11	34349.5	36629.1	41102.2	44370	48457.9	46482.2
12.46_557.3247m/z	557.325	12.4625	neg	PA(18:1(9Z)-O(12,13)/8:0)	HMDB0266646	Unclassified	Unclassified	Unclassified			36.7	0	M-H2O-H	C29H53O9P	-0.270535	1.24766	1.13627e-07	1.41343e-06	-2.99878	0.125106	4421.74	35344	2454.62	4329.14	4200.76	4542.64	4600.4	6402.87	26084.8	36858.4	36425.3	43395.7	35007.5	34292.5
4.70_885.2667m/z	885.267	4.70075	pos	Kaempferol 3-O-alpha-L-rhamnopyranosyl(1->6)-beta-D-glucopyranosyl(1->2)-beta-D-glucopyranoside-7-O-alpha-L-rhamnopyranoside	LMPK12111828	Lipids and lipid-like molecules	Polyketides	Flavonoids			38.4	0	M+H-H2O	C39H50O24	0.860231	1.47722	1.04854e-10	6.44113e-09	-2.9983	0.125147	6085.21	48624.5	7934.92	5160.42	6277.18	8208.37	5641.72	3288.68	50939.4	48330.6	53845.2	44641	45827.6	48163.3
12.82_569.3691m/z	569.369	12.8237	neg	DG(6 keto-PGF1alpha/8:0/0:0)	HMDB0297120	Unclassified	Unclassified	Unclassified			39.3	0	M-H	C31H54O9	-0.746242	3.53908	8.14997e-07	7.26926e-06	-2.97983	0.12676	36984.8	291770	31285.3	32853.6	31051.7	42575.9	39352.2	44790.2	242888	239581	264294	393859	308491	301507
5.05_883.2508m/z	883.251	5.04913	neg	Panzhihuacycaside	LMPK12110265	Lipids and lipid-like molecules	Polyketides	Flavonoids			39.3	2.3	M-H2O-H	C39H50O24	-0.641995	3.45689	1.30325e-11	1.4528e-09	-2.96224	0.128315	34305	267350	38834.1	33532.7	26608.5	30490.1	35647.6	40717.2	283551	267610	263617	248399	252382	288539
4.63_579.2274m/z	579.227	4.6265	neg	2-(2-amino-4-ethyl-6-oxopyrimidin-1-yl)-N-(3-fluorophenyl)acetamide	1029843	Unclassified	Unclassified	Unclassified			39.2	0	2M-H	C14H15FN4O2	-1.92241	1.07273	4.45917e-11	3.45395e-09	-2.95767	0.128722	3310.69	25719.7	3331.93	3542.11	3615.96	3620.21	2379.18	3374.74	26276.9	23678.4	27731.8	23358	26986	26287.4
5.13_657.2979m/z	657.298	5.13087	neg	2-(4-methoxyphenyl)-N-(2-methylphenyl)imidazo[1,2-a]pyridin-3-amine	1006422	Unclassified	Unclassified	Unclassified			39.4	0	2M-H	C21H19N3O	-0.637713	1.28062	4.98108e-10	2.0284e-08	-2.95401	0.129049	4747.57	36788.9	5980	5539.08	6096.04	4246.73	2602.79	4020.76	37650.5	38076.5	36429.2	30873.7	37905.7	39797.7
2.06_250.0937m/z	250.094	2.05667	pos	3'-Azido-3'-deoxythymidine, 98%	HMDB0246088	Nucleosides, nucleotides, and analogues	Pyrimidine nucleosides	Pyrimidine 2',3'-dideoxyribonucleosides			45.5	41.2	M+H-H2O	C10H13N5O4	0.750673	1.64649	2.93279e-11	2.53171e-09	-2.92327	0.131828	7989.14	60602.7	8499.13	7992.4	8678.45	8048	5598.66	9118.2	55756	59268.9	66336.4	58008.8	64315.2	59931.1
3.56_709.1528m/z	709.153	3.56072	neg	Scleroglucan	HMDB0029948	Organic oxygen compounds	Organooxygen compounds	Carbohydrates and carbohydrate conjugates			38.2	0.639	M-H	C24H40O20P2	1.70925	1.14147	1.53548e-12	3.30838e-10	-2.83958	0.139701	4125.56	29531.3	4390.25	4350.77	3372.91	4170.83	4082.37	4386.23	32185.7	30235.9	28872.5	28557.5	28701.1	28635
4.98_410.2385m/z	410.238	4.97915	pos	Valyl-prolyl-glycyl-valyl-glycine	HMDB0259877	Organic acids and derivatives	Carboxylic acids and derivatives	Amino acids, peptides, and analogues			41.6	18.7	M+H-H2O	C19H33N5O6	-3.0879	1.49555	6.86945e-08	9.36425e-07	-2.79388	0.144198	7436.66	51572.6	6728.51	7965.17	8530.56	9405.59	5938.04	6052.09	37944.4	54274	51671	51119.3	61223	53204
4.15_407.1733n	408.181	4.15435	pos	N-(1,3-benzodioxol-5-yl)-4-(3-cyclopropyl-[1,2,4]triazolo[4,3-b]pyridazin-6-yl)piperazine-1-carboxamide	1045935	Unclassified	Unclassified	Unclassified			45.7	41.6	M+H, M+Na	C20H21N7O3	6.61364	3.096	1.32075e-09	4.21002e-08	-2.78464	0.145124	31754.9	218812	30613.3	34180.1	28993.8	29247.7	30444.6	37049.7	189058	220454	218025	203301	251271	230763
1.63_159.0287m/z	159.029	1.63267	neg	Oxoadipic acid	322	Organic acids and derivatives	Keto acids and derivatives	Medium-chain keto acids and derivatives		C00322	40.9	13.4	M-H	C6H8O5	-7.18613	2.11661	8.72986e-07	7.71691e-06	-2.75784	0.147845	15664.9	105955	26649.9	20113.4	11887	11145.1	12455.7	11738.5	91537.5	88355.9	118415	110197	137470	89754.9
0.79_441.1478n	440.141	0.789133	neg	2-(1,2-benzoxazol-3-yl)-N-[2-[2-oxo-2-(oxolan-2-ylmethylamino)ethyl]-4,6-dihydrothieno[3,4-c]pyrazol-3-yl]acetamide	1043984	Unclassified	Unclassified	Unclassified			36	0	M-H2O-H, M-H	C21H23N5O4S	1.68027	2.45199	2.51928e-09	6.84258e-08	-2.70831	0.15301	21383.5	139752	32129.7	19921.8	12905.7	20379.5	22429.2	20534.8	157971	147453	131219	122554	147836	131481
5.46_213.1488m/z	213.149	5.45913	pos	8-Hydroxy-4,8-dimethyl-4E,9-decadienoic acid	LMFA01050373	Lipids and lipid-like molecules	Fatty Acyls	Fatty Acids and Conjugates			49.3	50.5	M+H	C12H20O3	1.53636	1.50651	6.99668e-11	4.80972e-09	-2.70703	0.153145	7987.4	52155.7	7757.03	8341.31	7731.75	7705.74	7943.99	8444.57	45950.9	49102.8	54183.2	53156.8	55477.5	55062.7
2.82_384.1154m/z	384.115	2.81825	pos	Succinyladenosine	Succinyladenosine	Nucleosides, nucleotides, and analogues	Purine nucleosides	Unclassified	***		57.7	94	M+H	C14H17N5O8	1.1591	1.89412	2.0484e-12	3.99603e-10	-2.704	0.153467	12659	82486.9	13304.1	12715.4	12010.1	12733.4	11759.7	13431.6	84267.6	85452.5	78121.2	77657.3	88100.4	81322.5
0.81_394.1460m/z	394.146	0.809483	pos	4-(2-Aminoethylamino)-3-[bis(carboxymethyl)amino]-3-(carboxymethyl)hexanedioic acid	HMDB0257978	Organic acids and derivatives	Carboxylic acids and derivatives	Pentacarboxylic acids and derivatives			41.2	15.8	M+H	C14H23N3O10	0.878714	1.61621	3.67809e-07	3.74581e-06	-2.69242	0.154704	9510.5	61475.5	11841.4	7014.27	7715.93	7210.43	10315.8	12965.2	63691.6	60676.6	76581	44685.4	66215.3	57003.1
0.81_381.1507m/z	381.151	0.809483	pos	[4-[6-[(6-methylpyridin-2-yl)amino]pyridazin-3-yl]piperazin-1-yl]-thiophen-2-ylmethanone	1046037	Unclassified	Unclassified	Unclassified			40	18.4	M+H	C19H20N6OS	4.02121	3.29409	1.14369e-09	3.78242e-08	-2.68248	0.155773	39040.7	250626	54384.5	35125	32164	42418.9	29798.4	40353.3	242230	261156	287251	235484	255018	222616
4.02_767.2743m/z	767.274	4.02103	pos	2-(3,4-Dihydroxyphenyl)ethyl 3-O-(6-deoxy-alpha-L-mannopyranosyl)-6-O-[3,4-dihydroxy-4-(hydroxymethyl)oxolan-2-yl]-4-O-[(2E)-3-(3,4-dimethoxyphenyl)prop-2-enoyl]-beta-D-glucopyranoside	810459	Unclassified	Unclassified	Unclassified			38.7	0	M+H-H2O	C36H48O19	-1.74961	1.63362	4.69114e-08	6.84053e-07	-2.6742	0.15667	9763.77	62320.7	12520.7	11262.9	7028.58	7886.29	9896.67	9987.46	61561.5	64337.6	77809.5	56103	61056.5	53055.9
4.66_426.2097n	471.208	4.66473	neg	Perospirone	HMDB0256347	Organoheterocyclic compounds	Diazinanes	Piperazines			36.5	0.196	M-H, M+FA-H	C23H30N4O2S	1.86621	1.00029	3.38045e-06	2.41944e-05	-2.67198	0.156911	3825.37	24379.3	1975.97	3040.97	3264.18	4913.8	4012.81	5744.5	18117.5	21062.8	19694.4	28674	29538.3	29188.6
7.83_271.1551m/z	271.155	7.83425	neg	Methyl dihydrojasmonate	HMDB0031740	Lipids and lipid-like molecules	Fatty Acyls	Lineolic acids and derivatives			47.8	40.7	M+FA-H	C13H22O3	0.0321968	1.56422	2.74009e-08	4.437e-07	-2.6185	0.162837	9453.33	58054.1	9168.94	9973.35	10134.6	9246.44	8941.13	9255.53	70355.2	55232.2	61309	51528.9	60715.3	49183.8
4.42_651.2839m/z	651.284	4.41638	pos	Cryptophycin 52	HMDB0250550	Organic acids and derivatives	Peptidomimetics	Hybrid peptides			39.6	32.6	M+H-H2O	C36H45ClN2O8	1.05804	3.31142	7.77248e-11	5.15878e-09	-2.61607	0.163111	41471.6	254253	42667.8	43338.3	44499.1	38307.8	37175.9	42840.8	226506	255499	279080	241140	258824	264471
4.81_594.2699m/z	594.27	4.81298	pos	Endomorphin-2	HMDB0005774	Phenylpropanoids and polyketides	Isoflavonoids	Isoflav-2-enes			41.2	20.1	M+Na	C32H37N5O5	2.09481	1.43403	9.12507e-08	1.17879e-06	-2.5791	0.167345	8185.86	48916	7847.95	7391.16	3475.12	9520.67	7133.94	13746.3	38046.1	48118	53093.7	56497.6	52018.6	45721.8
5.77_1171.5838m/z	1171.58	5.77085	neg	Mepartricin B	HMDB0254450	Organic oxygen compounds	Organooxygen compounds	Carbohydrates and carbohydrate conjugates			37	0	M+FA-H	C59H86N2O19	2.7443	2.64258	1.22744e-09	4.00891e-08	-2.57185	0.168189	27650.7	164403	28592.7	28035.1	28180.3	28205.2	27994.7	24896.1	137581	156504	163365	180979	173602	174385
4.43_899.2101m/z	899.21	4.43157	neg	ethyl 4-[4-(pyrimidin-2-ylsulfamoyl)anilino]quinazoline-2-carboxylate	1013570	Unclassified	Unclassified	Unclassified			36.3	0	2M-H	C21H18N6O4S	-5.22951	1.47261	1.52957e-07	1.80105e-06	-2.52597	0.173623	9163.53	52778.4	11177.3	9283.25	5966.96	7318.6	8819.23	12415.9	47790.7	49009.9	41738	63327.9	56369.1	58434.7
2.82_382.1005m/z	382.101	2.8226	neg	N6-Succinyl Adenosine	HMDB0255303	Organic acids and derivatives	Carboxylic acids and derivatives	Dicarboxylic acids and derivatives			41.7	12.8	M-H	C14H17N5O8	0.288338	1.85658	2.45598e-10	1.21711e-08	-2.52073	0.174255	14277.8	81936.3	13629.4	15017.8	13179.6	15059.1	14209.8	14571.1	86785.3	78769.2	73532.1	79801.5	92278.4	80451.5
5.56_253.1412m/z	253.141	5.5564	pos	2',5'-Dideoxyadenosine	HMDB0245554	Nucleosides, nucleotides, and analogues	2',5'-dideoxyribonucleosides	Unclassified			40	3.58	M+NH4	C10H13N5O2	1.74736	1.6304	1.31867e-10	7.64509e-09	-2.51142	0.175382	10999.5	62717.3	10495.7	12099.3	10793.4	10223.7	11450.2	10934.7	54160.8	60810.1	65620.7	63350.7	65251.7	67109.6
0.79_345.1296m/z	345.13	0.793317	pos	Blepharin	HMDB0029344	Organic oxygen compounds	Organooxygen compounds	Carbohydrates and carbohydrate conjugates			44.9	30.5	M+NH4	C14H17NO8	1.12653	1.24828	3.2774e-08	5.07646e-07	-2.49526	0.177359	6655.35	37524.8	11918	5357.77	6446.12	6250.78	4026.95	5932.46	39294	42219.2	37350	36363.7	39892.9	30029
1.09_690.2600n	713.249	1.08757	pos	Starch, bleached	HMDB0303307	Organic oxygen compounds	Organooxygen compounds	Carbohydrates and carbohydrate conjugates			37.5	0	M+H, M+Na	C27H46O20	2.61049	1.52906	1.79749e-07	2.06268e-06	-2.47168	0.180281	10202.6	56592.8	18210.2	6600.59	12536.3	11545.6	7303.95	5019.07	56263.5	62010.1	68461.4	49120.7	54470.4	49230.8
4.16_428.1475m/z	428.147	4.15968	neg	2-(2-methylquinazolin-4-yl)oxy-N-(3,4,5-trimethoxyphenyl)acetamide	1042468	Unclassified	Unclassified	Unclassified			38.3	0	M+FA-H	C20H21N3O5	3.02407	1.04164	9.55744e-10	3.32061e-08	-2.46784	0.180761	4706.98	26039.8	4647.98	4561.96	5273.31	5070.36	4840.51	3847.78	26336.7	24160	24763	26941.8	30158.6	23878.6
4.19_408.1993m/z	408.199	4.19195	pos	4-N-(2,5-dimethoxyphenyl)-5-nitro-2-N-(oxolan-2-ylmethyl)pyrimidine-2,4,6-triamine	1044827	Unclassified	Unclassified	Unclassified			38.9	0	M+NH4	C17H22N6O5	0.738002	1.14887	7.83929e-10	2.85573e-08	-2.46669	0.180906	5669.9	31341.7	4944.3	6639.17	6365.28	5353.93	5849.37	4867.38	28789.5	33535.6	35334	28539.1	31939	29913.2
4.70_415.1942m/z	415.194	4.70075	pos	N-[(2,4-difluorophenyl)methyl]-2-methyl-7-(2-methylpropanoylamino)quinoline-5-carboxamide	1017353	Unclassified	Unclassified	Unclassified			38.4	0	M+NH4	C22H21F2N3O2	0.397268	1.96659	2.03173e-07	2.29141e-06	-2.46596	0.180998	17015.5	94009.3	18032.5	15582.4	16573.3	16168.3	15983.2	19753.3	69515.4	89133.3	89741.4	97558.5	112493	105614
5.05_635.2889m/z	635.289	5.05052	pos	Sialorphin	HMDB0258277	Organic acids and derivatives	Carboxylic acids and derivatives	Amino acids, peptides, and analogues			37.3	0	M+H-H2O	C26H40N10O10	-1.03539	1.05559	7.89542e-08	1.04615e-06	-2.45689	0.182139	4902.12	26914.1	4468.91	5350.67	7358.83	5317.87	2800.37	4116.06	23419.2	31735.2	27788.5	24218.2	23895.3	30428.4
1.63_227.0169m/z	227.017	1.63267	neg	9-Aminocamptothecin (R,S)	991865	Unclassified	Unclassified	Unclassified			37.5	0	M-H	C13H8O2S	-1.2908	1.95688	1.05455e-07	1.32435e-06	-2.44918	0.183115	17065.3	93194.6	25161	20619.6	13647.3	13797.7	14451.9	14714.3	81843.4	82221.9	102526	101221	110635	80719.6
4.70_414.1871n	459.185	4.70175	neg	1-[(2-fluorophenyl)methyl]-3-[2-[4-(2-fluorophenyl)piperazin-1-yl]-2-oxoethyl]imidazolidin-2-one	1001662	Unclassified	Unclassified	Unclassified			38.2	0	M-H, M+FA-H	C22H24F2N4O2	0.827157	1.74412	1.51864e-07	1.7907e-06	-2.43478	0.184951	13774.5	74476.3	13841	13058.3	13685	13946.2	13162.9	14953.5	61810.3	68834.7	65375.8	75910.5	92539.2	82387.3
1.20_376.0878m/z	376.088	1.19767	neg	N-(2-methyl-5,6-dihydro-4H-cyclopenta[c]pyrazol-3-yl)-3,5-bis(trifluoromethyl)benzamide	1049829	Unclassified	Unclassified	Unclassified			38.6	0	M-H	C16H13F6N3O	-3.09282	2.16297	1.78888e-12	3.6727e-10	-2.39248	0.190454	21495.5	112864	23071.1	22432.3	19855.3	20286	19415	23913.4	119170	104873	110582	117204	114029	111328
5.71_495.2448m/z	495.245	5.71233	neg	oscr#9	LMFA13040014	Lipids and lipid-like molecules	Fatty Acyls	Fatty acyl glycosides			41.3	15.3	2M-H	C11H20O6	0.19221	1.47096	3.55936e-07	3.64159e-06	-2.38179	0.191871	10271.3	53532.3	10783.5	11915.8	12178.6	9850.93	8433.3	8465.71	60784	57080.9	64894.1	44542.5	50907.2	42984.9
0.81_621.1548m/z	621.155	0.8053	neg	3-(4-cyclopropylsulfonylpiperazine-1-carbonyl)-1H-pyridazin-6-one	1047121	Unclassified	Unclassified	Unclassified			37.6	0	2M-H	C12H15N4O4S	-1.09267	2.15061	2.94259e-08	4.67319e-07	-2.36568	0.194026	21982.4	113296	29696.7	29305.7	9468.46	22848	24977.4	15598	113388	121738	108975	91643.4	126572	117460
6.60_616.2903m/z	616.29	6.59903	pos	Dihydroergocryptine	HMDB0251310	Lipids and lipid-like molecules	Steroids and steroid derivatives	Steroid lactones			39.1	4.12	M+K	C32H43N5O5	1.28813	1.079	6.21122e-11	4.40615e-09	-2.3642	0.194224	5447.19	28045.9	5188.11	5617.82	4850.29	6078.58	5220.65	5727.7	24613.6	29049.5	30154.5	28239.9	28546	27671.6
4.67_463.1999n	464.207	4.66533	pos	4-Hydroxynonenal glutathione	HMDB0240578	Organic acids and derivatives	Carboxylic acids and derivatives	Amino acids, peptides, and analogues			36.1	0	M+H-H2O, M+H	C19H33N3O8S	2.22418	1.09221	4.56895e-07	4.493e-06	-2.35953	0.194854	5737.7	29446.1	5680.72	6533.71	2112.17	6086.42	5840.58	8172.6	21171.6	29754.3	32494.6	27554.5	34327.6	31374.1
1.20_378.1041m/z	378.104	1.19767	neg	Hyaluronan biosynthesis, precursor 1	HMDB0060071	Organic oxygen compounds	Organooxygen compounds	Carbohydrates and carbohydrate conjugates		C04794	41.7	14	M-H	C14H21NO11	-0.183264	2.64515	2.51004e-12	4.61592e-10	-2.35566	0.195377	33167.5	169761	30824.3	33319.1	27732.4	32730.9	34070.9	40327.3	175963	158125	167301	178843	170931	167403
4.16_406.1656m/z	406.166	4.15968	neg	Mecinarone	HMDB0254392	Phenylpropanoids and polyketides	Linear 1,3-diarylpropanoids	Chalcones and dihydrochalcones			41.5	15.5	M-H2O-H	C24H27NO6	-0.873393	2.22005	5.73841e-10	2.23804e-08	-2.3438	0.196991	23763.7	120634	24840.5	26816.6	23367.9	26650.7	21021.6	19885.2	130671	108582	116220	114872	134579	118879
8.80_422.2671n	405.264	8.79848	pos	Monoketocholic acid	HMDB0254862	Lipids and lipid-like molecules	Steroids and steroid derivatives	Bile acids, alcohols and derivatives			46.5	37.7	M+H-H2O, M+Na	C24H38O6	0.678929	1.1248	1.03234e-08	2.04428e-07	-2.32144	0.200068	6213.06	31054.8	4099.66	5478.11	5514.42	6803.95	6819.92	8562.28	25371.3	33009.9	29782.5	31822.5	31608.5	34734
9.94_380.2797m/z	380.28	9.94492	pos	ent-16a-Hydroxy-17-acetoxy-19-kauranal	HMDB0041495	Lipids and lipid-like molecules	Prenol lipids	Diterpenoids			50.6	57.3	M+NH4	C22H34O4	0.567652	1.06979	1.36967e-08	2.55955e-07	-2.29603	0.203622	5748.46	28231	6112.73	5389.52	4845.24	5531.73	5869.28	6742.24	23659.7	32086.1	29771.3	31082.3	25975.3	26811.1
3.93_414.1162n	413.109	3.9325	neg	Asperuloside	HMDB0248667	Organic oxygen compounds	Organooxygen compounds	Carbohydrates and carbohydrate conjugates			47	39	M-H, 2M-H	C18H22O11	0.0547069	1.05834	3.03468e-09	7.85271e-08	-2.29048	0.204408	5700.54	27888.1	5920.83	6192.42	4760.23	5822.48	6163.25	5344.02	32975.6	27094.9	26429.7	28598.3	27271.3	24958.7
1.09_389.1199m/z	389.12	1.09145	neg	Wybutoxine	HMDB0039126	Organic acids and derivatives	Carboxylic acids and derivatives	Amino acids, peptides, and analogues			44.1	37.5	M-H2O-H	C16H20N6O7	-4.03304	1.05828	2.28498e-06	1.74266e-05	-2.27131	0.207142	5975.35	28846.6	6751.58	2480.04	14575.8	4905.59	4572.05	2567.03	32268.6	27277.5	29517.9	22716.1	32849.8	28449.9
3.34_321.1192m/z	321.119	3.34362	neg	Triethyl citrate	HMDB0034263	Organic acids and derivatives	Carboxylic acids and derivatives	Tricarboxylic acids and derivatives			39.5	0	M+FA-H	C12H20O7	0.179876	1.02827	2.33661e-11	2.17884e-09	-2.27077	0.207219	5384.85	25986.3	5572.09	5016.67	5542.88	5719.57	5033.08	5424.81	26758.4	26341	25824.1	23681.4	25024.8	28288.1
7.27_178.1359n	179.143	7.2718	pos	2-Cyclohexylidenecyclohexanone	HMDB0245090	Organic oxygen compounds	Organooxygen compounds	Carbonyl compounds			51.1	56.9	M+H-H2O, M+H	C12H18O	0.802356	4.44569	7.35035e-10	2.71728e-08	-2.2487	0.210414	102508	487176	101687	102101	105931	102173	101217	101942	462652	502114	553952	449471	509120	445748
4.98_392.2046n	391.197	4.98447	neg	Glycylphenylalanylleucylglycine	HMDB0252827	Organic acids and derivatives	Carboxylic acids and derivatives	Amino acids, peptides, and analogues			44.1	30.1	M-H, 2M-H	C19H28N4O5	-3.5539	6.48434	9.82312e-09	1.96544e-07	-2.24791	0.21053	219905	1.04453e+06	214752	219562	248468	222489	208183	205977	861878	1.00295e+06	1.06627e+06	1.00406e+06	1.19601e+06	1.13605e+06
5.02_915.5431m/z	915.543	5.02185	neg	PG(22:5(4Z,7Z,10Z,13Z,16Z)/22:5(7Z,10Z,13Z,16Z,19Z))	HMDB0116619	Lipids and lipid-like molecules	Glycerophospholipids	Glycerophosphoglycerols			37.3	0	M+FA-H	C50H79O10P	4.35437	2.28513	5.58682e-08	7.90312e-07	-2.22858	0.213369	28172.1	132035	28081.9	18076.5	27580.7	30417.3	34984.6	29891.4	144390	133163	126577	119961	157421	110695
4.70_391.1976m/z	391.198	4.70175	neg	(3S,4S)-3-hydroxytetradecane-1,3,4-tricarboxylic acid	LMFA01170075	Lipids and lipid-like molecules	Fatty Acyls	Fatty Acids and Conjugates		C04529	42.3	13.8	M+FA-H	C17H30O7	0.774495	3.83219	2.49535e-07	2.71359e-06	-2.21924	0.214755	80472.4	374718	71336.8	80566.7	85013.4	81587.4	79028.6	85301.6	307817	342801	325898	397512	460829	413451
4.98_414.1869n	415.194	4.97915	pos	N-(2-fluorophenyl)-4-[3-[(4-fluorophenyl)methyl]-2-oxoimidazolidin-1-yl]piperidine-1-carboxamide	1078808	Unclassified	Unclassified	Unclassified			38.7	0.753	M+H, M+Na	C22H24F2N4O2	0.486995	2.71787	5.27202e-07	5.07042e-06	-2.20271	0.217229	40672.8	187234	38459.8	40136	49524.3	40638.6	38156.3	37121.8	137091	202540	218781	164550	213968	186478
5.09_287.1468m/z	287.147	5.08813	pos	7,8-Dihydro-2'-deoxyguanosine	HMDB0247293	Nucleosides, nucleotides, and analogues	Purine nucleosides	Purine 2'-deoxyribonucleosides			40.3	6.01	M+NH4	C10H15N5O4	1.96032	1.11764	1.08648e-07	1.35864e-06	-2.16865	0.222418	7123.06	32025.5	10180.6	5862.81	6365.87	6401.05	7315.1	6612.94	26334.8	33421.4	26819.3	34394.1	35611.9	35571.8
8.81_421.2595m/z	421.26	8.80607	neg	9'-Carboxy-gamma-chromanol	HMDB0012868	Organoheterocyclic compounds	Benzopyrans	1-benzopyrans			50.4	56	M+FA-H	C23H36O4	-0.138586	1.2779	7.18809e-09	1.54072e-07	-2.16742	0.222608	9231.28	41468.8	5641.21	8843.25	9072.76	9364.94	10267.1	12198.5	36906.4	41278.5	37100	46869.7	42658.8	43999.2
5.54_229.1440m/z	229.144	5.5403	neg	Talaromycin A	HMDB0030143	Organic oxygen compounds	Organooxygen compounds	Ethers			52.6	68.1	M-H	C12H22O4	-2.32086	2.13398	5.97482e-08	8.35375e-07	-2.16458	0.223048	26083.9	116943	23488.4	27944.6	25869.3	24226.2	26404.5	28570.4	103996	101971	102978	133071	133842	125801
7.27_259.1282m/z	259.128	7.2718	pos	Methocarbamol	HMDB0014567	Benzenoids	Phenol ethers	Anisoles			47.3	40.1	M+NH4	C11H15NO5	-2.48695	1.659	4.36169e-09	1.04855e-07	-2.16342	0.223226	15446.2	69195.3	16133.7	15540.3	16350.9	14923.7	14462.1	15266.6	64878.5	70545.8	79787.9	63395.1	74607.8	61957
5.80_166.1360n	149.133	5.80435	pos	4E,6E-undecenal	LMFA06000278	Lipids and lipid-like molecules	Fatty Acyls	Fatty aldehydes			43.9	23.3	M+H-H2O, M+H	C11H18O	1.3138	1.44944	3.6961e-10	1.65192e-08	-2.1523	0.224953	11850.6	52680.5	12910.8	12034.6	11901.3	11450.2	11353.4	11453.6	48057.6	53506.1	59076.1	49662.3	55486.5	50294.7
0.84_381.1512m/z	381.151	0.839	neg	2-amino-2,3,7-trideoxy-D-lyxo-hept-6-ulosonic acid	LMFA01050473	Lipids and lipid-like molecules	Fatty Acyls	Fatty Acids and Conjugates		C16850	45.2	31.5	2M-H	C7H13NO5	-0.607449	2.71157	5.24766e-12	7.65205e-10	-2.15143	0.225089	41575.2	184706	46814.1	42733.7	41593.7	39318.9	40892.8	38097.9	178479	188549	174466	180168	199673	186898
5.03_611.2913m/z	611.291	5.0319	neg	2-(4-fluorophenyl)-5-(hydroxymethyl)-N-(3-methylbutyl)triazole-4-carboxamide	1087735	Unclassified	Unclassified	Unclassified			38.6	0	2M-H	C15H19FN4O2	0.336933	1.52872	6.47145e-09	1.42195e-07	-2.14189	0.226583	13474.3	59467.3	16050.9	13639.5	17769.8	11902.7	11098.7	10384.1	58450.1	60896.3	55808.4	52225.5	60695.1	68728.5
5.80_230.1521n	213.149	5.80435	pos	Dodecanedioic acid	5596	Lipids and lipid-like molecules	Fatty Acyls	Fatty acids and conjugates		C02678	56	84.6	M+H-H2O, M+H	C12H22O4	1.3195	1.44263	3.88937e-10	1.71441e-08	-2.11846	0.230293	12096.9	52528.3	12633	12268	12060.6	12041.7	11880	11698	46677.1	53933.3	58399.6	49923.1	55100.5	51135.9
0.81_394.1463m/z	394.146	0.8053	neg	2-fluoro-N-[1-(5-phenyl-1H-pyrazol-3-yl)pyrrolidin-3-yl]benzamide	1082649	Unclassified	Unclassified	Unclassified			36.3	0	M+FA-H	C20H18FN4O	4.6982	1.71005	3.88416e-09	9.58491e-08	-2.11374	0.231047	17259.2	74700.1	22200.6	14694.8	16691.7	16432.3	21909.5	11626.4	74250.4	74523.5	73039.1	67203.6	86188.8	72995.4
4.72_335.1713m/z	335.171	4.71952	neg	1-Octen-3-yl glucoside	HMDB0032959	Lipids and lipid-like molecules	Fatty Acyls	Fatty acyl glycosides			53.9	71.1	M+FA-H	C14H26O6	0.438716	2.25067	1.02469e-07	1.29417e-06	-2.10407	0.232602	30586.1	131496	26774	32130.4	30802.5	29820.6	30557.8	33431.6	109315	116821	120628	139795	152410	150007
1.10_523.1779m/z	523.178	1.10332	pos	Rolapitant	HMDB0257293	Organic acids and derivatives	Carboxylic acids and derivatives	Amino acids, peptides, and analogues			41.1	16.7	M+Na	C25H26F6N2O2	-2.394	4.41918	1.13311e-08	2.18976e-07	-2.03863	0.243396	123532	507537	160042	118369	115074	123911	97477.9	126320	521076	522530	577659	488208	515854	419896
7.27_214.1571n	197.154	7.2718	pos	12-hydroxy-10-dodecenoic acid	LMFA01050168	Lipids and lipid-like molecules	Fatty Acyls	Fatty Acids and Conjugates			52.8	66.5	M+H-H2O, M+Na, M+H	C12H22O3	1.01945	2.95756	1.96899e-09	5.68855e-08	-2.03063	0.244749	55273.7	225839	54829.1	56247.5	57061.3	54411.7	53712.8	55379.7	217580	233392	258375	206221	235432	204031
4.12_420.2240m/z	420.224	4.11627	neg	2-(7-amino-3-oxo-6,7,8,9-tetrahydro-5H-[1,2,4]triazolo[4,3-a]azepin-2-yl)-N-(furan-2-ylmethyl)-N-(3-methylbutyl)acetamide	1077094	Unclassified	Unclassified	Unclassified			38.4	0	M+FA-H	C19H29N5O3	-3.19732	1.69034	6.40511e-10	2.42688e-08	-2.009	0.248446	18519.3	74540.7	21327.9	21090	22630.4	17224.1	15567.1	13276.3	78580.4	73712.6	80429.9	75465.9	71959.7	67095.6
7.28_214.1561n	213.149	7.27865	neg	12-hydroxy-3Z-dodecenoic acid	LMFA01050170	Lipids and lipid-like molecules	Fatty Acyls	Fatty Acids and Conjugates			50	56.1	M-H2O-H, M-H	C12H22O3	-3.66283	8.57912	4.47794e-10	1.8957e-08	-2.004	0.249308	479614	1.92379e+06	372176	598255	538315	418028	484854	466057	2.01737e+06	1.77371e+06	1.96999e+06	1.96417e+06	2.05885e+06	1.75862e+06
6.93_973.5012m/z	973.501	6.93015	neg	Hoduloside IV	HMDB0039073	Lipids and lipid-like molecules	Prenol lipids	Triterpenoids			38.3	0	M+FA-H	C47H76O18	-0.163143	1.07769	1.35726e-08	2.54295e-07	-1.99919	0.25014	7620.92	30466.6	9143.11	5438.31	8761.21	6184.81	6957.62	9240.45	29728.8	31621.1	34946.7	31758.5	28049.1	26695.3
4.68_552.2227m/z	552.223	4.68247	pos	2-Amino-N-[1-[[2-[[1-(2-hydroxyethylamino)-1-oxo-3-phenylpropan-2-yl]-methylamino]-2-oxoethyl]amino]-1-oxopropan-2-yl]-3-(4-hydroxyphenyl)propanamide	HMDB0247859	Organic acids and derivatives	Carboxylic acids and derivatives	Amino acids, peptides, and analogues			42.2	17.4	M+K	C26H35N5O6	1.5852	4.2903	1.86607e-08	3.27123e-07	-1.99623	0.250655	120736	481684	121438	119822	114133	122635	118269	128121	449407	500885	569110	443427	419083	508189
4.70_883.2520m/z	883.252	4.70175	neg	Chrysophanol 1-tetraglucoside	HMDB0034572	Organic oxygen compounds	Organooxygen compounds	Carbohydrates and carbohydrate conjugates			49.1	49.4	M-H2O-H	C39H50O24	0.710631	3.01706	6.72519e-09	1.46604e-07	-1.99434	0.250982	60201.9	239865	67366	61909.4	49645.2	59220.2	58658.4	64411.9	270001	239560	250444	222001	203295	253889
5.09_264.1572n	309.155	5.08742	neg	1,4,7,10,13,16-Hexaoxacyclooctadecane	HMDB0244804	Organic oxygen compounds	Organooxygen compounds	Ethers			39.9	0.828	M-H, M+FA-H	C12H24O6	-0.398231	3.86123	2.89718e-08	4.62907e-07	-1.99241	0.251319	99528.2	396023	98707.2	100962	91114.8	104265	110263	91857.3	377975	336757	359143	417186	465214	419860
12.45_567.3535m/z	567.354	12.4521	neg	Penicisteroid F	LMST01031167	Lipids and lipid-like molecules	Steroids and steroid derivatives	Sterols			39.6	0	M+FA-H	C30H50O7	-0.612349	2.87137	3.37745e-07	3.48887e-06	-1.97876	0.253707	56160.3	221359	46378.6	57220.4	58890	53034.4	54761.1	66677.2	169319	218660	223596	275082	224610	216885
5.54_399.1924m/z	399.192	5.53677	pos	[4-[[1-(furan-2-carbonyl)piperidin-4-yl]methoxy]phenyl]-morpholin-4-ylmethanone	1034360	Unclassified	Unclassified	Unclassified			40.8	14.7	M+H	C22H26N2O5	2.48844	1.05208	2.24464e-07	2.48776e-06	-1.97714	0.253993	7498.44	29522.3	7033.94	8806.49	4570.06	6863.44	8563.19	9153.49	22903.5	27449.4	32394.5	32315.4	28582	33488.9
0.77_372.0699m/z	372.07	0.773367	neg	Fluazifop	HMDB0252322	Benzenoids	Benzene and substituted derivatives	2-phenoxypropionic acids		C18527	38.5	0.748	M+FA-H	C15H12F3NO4	-0.47161	3.35034	2.51728e-07	2.73024e-06	-1.95879	0.257244	77877.2	302737	87881	64528.3	61769.8	85145.6	101683	66255.1	302229	320152	256336	256215	367234	314257
11.17_281.2122m/z	281.212	11.1748	neg	11,13-hexadecadienal	LMFA06000095	Lipids and lipid-like molecules	Fatty Acyls	Fatty aldehydes			47	36.8	M+FA-H	C16H28O	-0.281381	1.22148	1.31841e-06	1.09477e-05	-1.94534	0.259653	10698.8	41204.3	10032.1	9977.47	12977.5	9089.15	10369.1	11747.6	47417.7	43568	34740.5	40162.5	49899.8	31437
1.10_545.1597m/z	545.16	1.10332	pos	Piperaduncin B	LMPK12120468	Lipids and lipid-like molecules	Polyketides	Flavonoids		C09829	36.1	0	M+K	C29H30O8	4.8154	1.70509	3.08288e-07	3.24022e-06	-1.9437	0.259949	20364.1	78338.8	32640.3	20834.7	15794.3	19513.1	14615.6	18786.6	76130.9	77822.3	94825.9	76540	80972.4	63741.6
0.77_458.1069m/z	458.107	0.773367	neg	[4-(4-fluorophenyl)sulfonylpiperazin-1-yl]-(3-phenyl-1H-pyrazol-5-yl)methanone	1025394	Unclassified	Unclassified	Unclassified			37.2	0	M+FA-H	C20H18FN4O3S	0.736248	3.61366	4.04855e-07	4.0521e-06	-1.93851	0.260885	92345	353968	75777.6	75404.2	76098	100681	141898	84210.4	318171	413675	298820	315661	381791	395689
6.45_271.1551m/z	271.155	6.44753	neg	3,9-Dimethyl-6-(1-methylethyl)-1,4-dioxaspiro[4.5]decan-2-one	HMDB0303222	Lipids and lipid-like molecules	Prenol lipids	Terpene lactones			43.2	17.7	M+FA-H	C13H22O3	0.152297	1.10397	1.02948e-06	8.86733e-06	-1.93525	0.261475	8701.72	33279.3	7654.75	8041.26	9690.73	9557.69	8946.31	8319.59	30766.7	31529.5	32530.3	28884.1	44613.8	31351.6
5.77_773.3939m/z	773.394	5.77085	neg	(4-Ethylnaphthalen-1-yl)[1-(5-fluoropentyl)-1H-indol-3-yl]methanone	HMDB0259633	Organoheterocyclic compounds	Indoles and derivatives	Naphthoylindoles			41.8	23.7	2M-H	C26H26FNO	1.96024	6.61128	3.12205e-09	7.99113e-08	-1.90664	0.266713	312505	1.17169e+06	316316	353461	312738	329642	276231	286645	1.02237e+06	1.10738e+06	1.10977e+06	1.25221e+06	1.27382e+06	1.26461e+06
4.27_346.1871m/z	346.187	4.26522	neg	3-Hydroxy-cis-5-octenoylcarnitine	HMDB0240766	Lipids and lipid-like molecules	Fatty Acyls	Fatty acid esters			39.5	0	M+FA-H	C15H27NO5	-0.0466819	1.70771	1.21539e-11	1.3761e-09	-1.90545	0.266933	20741.5	77703	24995	22015.3	22409.8	20197.3	18225.3	16606.5	82744.8	76587.1	77405.1	75338.3	75362.6	78780.4
4.65_756.3226m/z	756.323	4.6467	pos	Rifamycin B	LMPK05000003	Lipids and lipid-like molecules	Polyketides	Ansamycins and related polyketides		C01848	37.9	0	M+H	C39H49NO14	0.0337881	1.11619	4.72326e-08	6.86656e-07	-1.89964	0.268011	8979.73	33505.1	8725.67	11510.2	6426.57	7891.8	6818.83	12505.3	30164.6	35412	38061.6	32850.2	35017.7	29524.6
11.80_267.1965m/z	267.197	11.7957	neg	4-oxo-2E-hexadecenoic acid	LMFA01060230	Lipids and lipid-like molecules	Fatty Acyls	Fatty Acids and Conjugates			51.9	62.6	M-H	C16H28O3	-0.209192	1.21206	1.47923e-08	2.72362e-07	-1.89812	0.268292	10548	39315.1	9003.35	10615.1	13534.4	10862	9878.35	9394.48	35057	37975.5	45633.9	35533	41219.4	40472
8.69_330.2410n	353.23	8.68758	pos	5,8,12-Trihydroxy-9-octadecenoic acid	LMFA01050543	Lipids and lipid-like molecules	Fatty Acyls	Fatty Acids and Conjugates			46.9	40.1	M+H-H2O, M+H, M+Na	C18H34O5	1.08784	1.28302	4.65006e-08	6.7978e-07	-1.89755	0.268399	11923.6	44425	9100.86	11117.4	12172.5	12664	12736.9	13750.2	35033.4	46066.8	42639.3	46809.2	50335.2	45666.5
4.28_438.2339m/z	438.234	4.28472	pos	Sibrafiban	HMDB0258287	Benzenoids	Benzene and substituted derivatives	Benzoic acids and derivatives			47.6	45	M+NH4	C20H28N4O6	-1.84513	1.32264	1.51258e-06	1.22541e-05	-1.89306	0.269235	12973.6	48187	17095.8	13380.2	12625.2	11969.1	12071.2	10700.1	45140.9	51997	60862.3	44201.8	36435.5	50484.7
4.68_550.2074m/z	550.207	4.68338	neg	Astin I	HMDB0041419	Organic acids and derivatives	Peptidomimetics	Hybrid peptides		C00373	39.5	25	M-H	C25H34ClN5O7	0.0808975	3.70596	2.11856e-10	1.08468e-08	-1.86829	0.273897	101170	369374	95125.2	101965	100840	106412	96693.7	105987	374362	372009	386617	357001	326396	399859
4.76_675.2541m/z	675.254	4.7579	neg	3-acetamido-N-[2-(5-fluoro-1H-indol-3-yl)ethyl]benzamide	1084752	Unclassified	Unclassified	Unclassified			38.1	0	2M-H	C19H17FN3O2	0.544067	1.53927	1.85707e-09	5.43248e-08	-1.85074	0.27725	17822.5	64283.3	18672.2	18905.7	19063.3	19076.6	16009.6	15207.5	59190.5	56841.4	66184.4	64454.1	68430.5	70598.6
0.79_358.0543m/z	358.054	0.789133	neg	N-(3-cyanothiophen-2-yl)-1-methylsulfonylpiperidine-4-carboxamide	1044016	Unclassified	Unclassified	Unclassified			36.7	0	M+FA-H	C12H15N3O3S2	1.82318	5.88404	4.29205e-09	1.03699e-07	-1.84878	0.277627	260945	939911	296723	243065	230329	264165	293623	237762	882100	994931	882484	846955	1.06969e+06	963300
0.71_245.0427m/z	245.043	0.70935	neg	Glycerophosphoglycerol	HMDB0240316	Organic acids and derivatives	Organic phosphoric acids and derivatives	Phosphate esters			53.2	70.5	M-H	C6H15O8P	-1.94089	5.20485	2.2211e-09	6.24715e-08	-1.83601	0.280096	207531	740927	297067	236151	174199	177339	174300	186128	811455	701804	763024	704490	749739	715047
0.79_383.1663m/z	383.166	0.793317	pos	2-(acetylamino)-1,5-anhydro-2-deoxy-3-O-b-D-galactopyranosyl-D-arabino-Hex-1-enitol	HMDB0002278	Organic oxygen compounds	Organooxygen compounds	Carbohydrates and carbohydrate conjugates			47.2	40.4	M+NH4	C14H23NO10	0.677775	7.05837	5.95079e-10	2.29082e-08	-1.83307	0.280667	378391	1.34818e+06	429301	374861	359726	380051	340643	385762	1.30286e+06	1.42801e+06	1.50968e+06	1.26943e+06	1.32329e+06	1.25582e+06
5.79_297.1318m/z	297.132	5.78925	neg	4-Amino-4-deoxyarabinose	HMDB0246348	Organic oxygen compounds	Organooxygen compounds	Carbohydrates and carbohydrate conjugates			38.1	3.34	2M-H	C5H11NO4	4.96848	2.20377	7.67861e-13	1.91118e-10	-1.8296	0.281342	36936	131285	37341.2	36570.3	34723.8	36531.7	40103.6	36345.4	129659	126723	137273	131325	136798	125933
0.79_243.0744n	244.082	0.793317	pos	3-Deazauridine	991654	Unclassified	Unclassified	Unclassified			39.8	3.25	M+H-H2O, M+H	C10H13NO6	0.64648	1.6324	1.83071e-08	3.22294e-07	-1.82789	0.281677	20630.4	73241.5	24688.5	17473.6	17929.7	19810.9	21209.6	22670.3	73854.3	80767.5	77112.1	76935.2	71507.5	59272.7
6.72_1027.6305m/z	1027.63	6.71795	neg	N-Docosahexaenoyl Tryptophan	HMDB0242023	Unclassified	Unclassified	Unclassified			37.6	0	2M-H	C33H42N2O3	-1.31338	1.11282	6.59272e-07	6.10471e-06	-1.82763	0.281728	9890.53	35106.7	5301.77	10555.7	8448.63	10416.9	9827.86	14792.3	34745.3	32897.1	27574.3	40995.7	38706.5	35721
0.81_396.1616m/z	396.162	0.809483	pos	E-64	986471	Unclassified	Unclassified	Unclassified		C01341	37.5	0	M+K	C15H27N5O5	-7.74136	4.08457	3.80801e-10	1.69407e-08	-1.82142	0.282942	128138	452879	137764	134045	118549	128258	124072	126143	451346	460931	505559	410623	460965	427852
12.46_522.3558n	545.345	12.4557	pos	Oleic Acid-biotin	45287	Unclassified	Unclassified	Unclassified			36.3	4.87	M+NH4, M+Na, M+H	C28H50N4O3S	-8.79835	1.89574	6.80909e-05	0.00031775	-1.81872	0.283472	30516.3	107652	27186.8	30769.4	30787.2	24482.6	24817	45054.8	67309.1	100712	117741	153299	106858	99992.8
1.09_145.0128m/z	145.013	1.09145	neg	Oxoglutaric acid	119	Organic acids and derivatives	Keto acids and derivatives	Gamma-keto acids and derivatives		C00026	46.3	45.1	M-H	C5H6O5	-9.69793	1.40574	6.93188e-10	2.57909e-08	-1.817	0.28381	15372.8	54165.8	17015.2	17486.8	14507.2	15780.9	13583.3	13863.4	51389.2	49751.7	52029.1	57387.4	59982.6	54454.7
3.74_458.1217m/z	458.122	3.7439	neg	Malvidin 3-rhamnoside	HMDB0303639	Phenylpropanoids and polyketides	Kavalactones	Unclassified			39.3	13.5	M-H2O-H	C23H25O11+	-0.2471	1.34503	3.68068e-07	3.74581e-06	-1.80809	0.28557	14444.8	50582.4	14380.7	13101.6	13691.7	15388.1	15877.1	14229.7	56324.8	52402.1	60819.2	41087.4	43717.9	49142.9
11.37_499.3147n	500.322	11.3731	pos	1H-Benzimidazole-2-carboxamide, 1-(4-methoxybutyl)-N-(2-methylpropyl)-N-((3S,5R)-5-(4-morpholinylcarbonyl)-3-piperidinyl)-	HMDB0259406	Organic acids and derivatives	Carboxylic acids and derivatives	Amino acids, peptides, and analogues			39.7	5.3	M+H, M+Na	C27H41N5O4	-2.35422	1.24626	7.09587e-07	6.48534e-06	-1.8025	0.286678	12694	44279.5	10615.4	12065	11549.5	15465.4	12483.9	13984.5	39925.2	45355.9	37676.5	56189.4	39506.1	47024.1
6.45_200.1405n	199.133	6.44753	neg	3-Hydroxy-2,8-dimethyl-1,7-dioxaspiro[5.5]undecane	LMPK09000029	Lipids and lipid-like molecules	Polyketides	Polyether antibiotics			48.9	51	M-H2O-H, M-H	C11H20O3	-3.92891	1.59566	3.95976e-10	1.73882e-08	-1.79589	0.287995	20079.2	69720.7	18583.6	19468.2	21349.6	20962.7	19196.7	20914.4	61649.2	72598.4	67102.2	68370.9	74743.4	73860.3
4.76_1013.3140m/z	1013.31	4.7579	neg	2-Decarboxybetanin	HMDB0036378	Organic oxygen compounds	Organooxygen compounds	Carbohydrates and carbohydrate conjugates			41.1	50.5	2M-H	C23H27N2O11+	-1.66525	2.01901	5.06398e-09	1.17153e-07	-1.79	0.289171	32424.2	112128	40032.4	28677.1	37280	29952.5	28091.4	30511.8	98234.4	124840	119062	110691	106098	113843
3.74_437.1475n	438.155	3.7366	pos	3-[3-(3-ethoxy-4-methoxyphenyl)-1,2,4-oxadiazol-5-yl]-6-(4-fluorophenyl)-6,7-dihydro-4H-triazolo[5,1-c][1,4]oxazine	1030806	Unclassified	Unclassified	Unclassified			37.1	0.0952	M+H, M+Na	C22H20FN5O4	-5.59231	3.50344	2.35992e-07	2.59367e-06	-1.78978	0.289216	99379.2	343616	99933.2	102722	92784.1	100191	94366.9	106278	350062	381223	402834	313209	267143	347222
4.57_626.2598m/z	626.26	4.56965	pos	Damme	HMDB0250840	Organic acids and derivatives	Carboxylic acids and derivatives	Amino acids, peptides, and analogues			43.1	28	M+Na	C29H41N5O7S	-3.50771	3.4254	1.12097e-09	3.73295e-08	-1.77944	0.291297	93896.4	322339	86764.4	92489	93787.9	93167.3	91866.6	105303	295257	340040	357111	307254	298431	335940
1.11_391.1357m/z	391.136	1.10767	neg	5-[2-[(2-ethylpyrazole-3-carbonyl)amino]propan-2-yl]-[1,3]dioxolo[4,5-d]pyrimidine-7-carboxamide	1030489	Unclassified	Unclassified	Unclassified			37	0	M+FA-H	C15H18N6O4	-4.2108	1.14728	4.38979e-09	1.05147e-07	-1.77314	0.292571	10669	36466.4	10222	9394.93	11046.8	10874.8	10503.7	11971.8	34787.2	34832.3	36814.1	32806.6	42339.5	37218.6
4.43_364.1970m/z	364.197	4.43483	pos	Nepetaside	HMDB0038149	Lipids and lipid-like molecules	Prenol lipids	Terpene glycosides			43.3	22.4	M+NH4	C16H26O8	1.10853	1.75762	7.58777e-07	6.85035e-06	-1.77275	0.29265	25605.3	87494.6	26870.4	24159.5	27046.7	25130.1	24433.2	25991.8	89115.5	97337.3	104466	74120.4	67891.1	92037
3.74_436.1396m/z	436.14	3.7439	neg	5,10-Methenyltetrahydrofolic acid	HMDB0001354	Organoheterocyclic compounds	Pteridines and derivatives	Pterins and derivatives		C00445	39.2	7.53	M-H2O-H	C20H21N7O6	4.57399	2.79831	4.1499e-07	4.133e-06	-1.7571	0.295842	65802.4	222424	60957.6	66030.3	66899.9	65985.9	67301.5	67639.1	247920	232537	266834	185145	186063	216046
7.28_281.1369m/z	281.137	7.27865	neg	Artemisinin	532	Lipids and lipid-like molecules	Prenol lipids	Isoprenoids		C09538	37.1	0	M-H	C15H22O5	-9.15398	3.95571	9.40207e-10	3.27056e-08	-1.75229	0.296831	129709	436979	99995.1	162880	145916	111414	130129	127918	455974	411290	449803	440999	464660	399146
1.09_468.1355m/z	468.136	1.09145	neg	(2S)-3-[[2-[(5R)-3-(4-Carbamimidoylphenyl)-4,5-dihydro-1,2-oxazol-5-yl]acetyl]amino]-2-[(3-methylphenyl)sulfonylamino]propanoic acid	HMDB0250050	Benzenoids	Benzene and substituted derivatives	Benzenesulfonamides			37.9	5.93	M-H2O-H	C22H25N5O6S	1.65144	3.72126	8.14459e-08	1.07277e-06	-1.74253	0.298844	117224	392259	77773.1	109972	119386	105649	130608	159958	370055	426837	340528	362999	445363	407770
4.15_773.2850m/z	773.285	4.1459	neg	1H-indol-6-yl-[2-[3-(2-methoxyphenyl)-1,2,4-oxadiazol-5-yl]pyrrolidin-1-yl]methanone	1007557	Unclassified	Unclassified	Unclassified			37.5	0	2M-H	C22H19N4O3	1.12684	1.11093	4.11455e-06	2.85703e-05	-1.73199	0.301036	10971.5	36445.6	12101.6	12234.7	5043.36	11162.7	11125.7	14160.7	38937	30311.3	38630.5	40092.5	43335.3	27367.3
4.34_311.1736n	312.181	4.34215	pos	Noberastine	HMDB0255678	Organoheterocyclic compounds	Imidazopyridines	Unclassified			45.7	37.7	M+H, M+Na	C17H21N5O	-3.36184	1.71123	3.78872e-09	9.38951e-08	-1.73172	0.301093	24633.8	81814.5	25391.2	26533.3	25862.6	25304.8	22592.3	22118.6	78319.1	88766.5	92020.3	74352.4	75611.4	81817.4
3.93_414.1168n	415.124	3.92713	pos	5-(3',4',5'-trihydroxyphenyl)-gamma-valerolactone-O-methyl-4'-O-glucuronide	HMDB0060027	Organic oxygen compounds	Organooxygen compounds	Carbohydrates and carbohydrate conjugates			52	63.8	M+H, M+Na	C18H22O11	1.50917	1.83838	6.27605e-10	2.39021e-08	-1.71968	0.303616	28688	94488	36386.7	28675.9	23798.6	26471	27349.4	29446.7	88889.4	99407.6	103243	90258.8	94103.5	91025.8
4.87_455.1626m/z	455.163	4.87248	neg	1,3,5-Triazin-2(1H)-one, 4-amino-1-(2-deoxy-beta-D-erythro-pentofuranosyl)-	HMDB0255781	Organoheterocyclic compounds	Triazines	1,3,5-triazines			38.2	0	2M-H	C8H12N4O4	-4.08684	1.12264	4.25458e-08	6.32534e-07	-1.70995	0.305671	10933.1	35767.5	10147.2	11692.9	7047.02	9422.97	12203.8	15084.5	33631.9	33000.8	39905.2	32822	38915.7	36329.2
0.83_411.1615m/z	411.161	0.827267	pos	N-[(2,4-difluorophenyl)methyl]-2-morpholin-4-yl-5,6,7,8-tetrahydroquinazoline-6-carboxamide	1049234	Unclassified	Unclassified	Unclassified			36.5	0	M+Na	C20H22F2N4O2	2.95785	2.21327	1.43442e-06	1.17238e-05	-1.68911	0.310118	44655.5	143995	70207.1	68051.9	39153	40999.5	16608.7	32912.7	145833	135865	167445	140624	136469	137737
1.45_235.1423n	236.15	1.44575	pos	cyclopropyl-[3-(1-methyltetrazol-5-yl)piperidin-1-yl]methanone	1037103	Unclassified	Unclassified	Unclassified			37.4	0.03	M+H-H2O, M+H	C11H17N5O	-4.36538	3.39147	2.87312e-07	3.05807e-06	-1.68313	0.311407	104189	334577	166602	99516.6	85928.5	89862.7	90965.8	92261.1	373026	315491	369041	278240	331446	340219
0.78_379.1714m/z	379.171	0.776533	pos	De-O-methylsimmondsin	HMDB0041208	Organic oxygen compounds	Organooxygen compounds	Carbohydrates and carbohydrate conjugates			43.1	21	M+NH4	C15H23NO9	0.852705	3.42296	2.32093e-08	3.88688e-07	-1.67556	0.313044	105007	335439	108399	105664	94360.8	116109	90847.1	114663	319777	351530	387564	340041	330138	283581
4.74_366.2275m/z	366.228	4.73777	pos	12-oxo-Resolvin E1	LMFA03140010	Lipids and lipid-like molecules	Fatty Acyls	Eicosanoids			43.5	22.3	M+NH4	C20H28O5	0.125568	1.27062	1.27004e-07	1.5472e-06	-1.66982	0.314291	14649.3	46610.6	12740.8	15172.5	10231.2	12810	16810.1	20131.3	42506.1	51106.2	53093.9	48118.9	42856.4	41982.1
3.93_252.0637n	235.06	3.92713	pos	2-O-(Z-p-Hydroxycinnamoyl)-(x)-glyceric acid	HMDB0041195	Phenylpropanoids and polyketides	Cinnamic acids and derivatives	Hydroxycinnamic acids and derivatives			40.2	5.77	M+H-H2O, M+H	C12H12O6	1.40014	1.19479	9.6001e-10	3.33142e-08	-1.6318	0.322685	13251.3	41065.7	16507	13733	10881.9	12075.7	13106.6	13203.4	38042.7	43659.6	44051.4	39498.9	41922.9	39218.7
0.79_262.0923m/z	262.092	0.793317	pos	7,8-dihydro-L-Biopterin	5106	Organoheterocyclic compounds	Pteridines and derivatives	Pterins and derivatives		C02953	38.3	0	M+Na	C9H13N5O3	5.1468	1.70258	1.45175e-07	1.72654e-06	-1.62476	0.324264	27507.7	84831	30375.9	24037.2	26593.1	26699.7	26966.1	30374.1	73080.2	92515.2	97861.3	87239.1	86978	71312.5
7.16_500.2367n	501.244	7.15735	pos	Fluprostenol isopropyl ester	45695	Unclassified	Unclassified	Unclassified			38.6	0.609	M+H, M+Na	C26H35F3O6	-3.72685	1.0588	1.23582e-06	1.03542e-05	-1.6218	0.32493	10846.1	33379.9	8037.82	11970.8	13771.7	10654.7	10507	10134.7	24270.2	31940.2	37122	35479.6	33358	38109.2
1.46_173.1055n	174.113	1.46438	pos	N-Acetylisoleucine	HMDB0061684	Organic acids and derivatives	Carboxylic acids and derivatives	Amino acids, peptides, and analogues			43.3	20	M+H-H2O, M+H	C8H15NO3	2.05327	2.33581	7.24417e-08	9.7781e-07	-1.62172	0.324947	52175.6	160566	77324.3	50647	44508.4	46293.2	46892.6	47387.8	175415	152860	173752	136559	160418	164396
4.10_433.2193m/z	433.219	4.09687	neg	(2s)-2-[[(2s)-2-Acetamido-5-[[n-(Methylcarbamoyl)carbamimidoyl]amino]pentanoyl]-Methyl-Amino]-3-Phenyl-Propanoic Acid	HMDB0250026	Organic acids and derivatives	Carboxylic acids and derivatives	Amino acids, peptides, and analogues			36.5	0.62	M-H	C20H30N6O5	-2.70996	1.10647	4.15569e-07	4.13449e-06	-1.60417	0.328925	11994.5	36465.8	13794.6	13684.4	14683.6	10634.3	10330.8	8839.57	39016.8	39848.7	41469.4	29787.9	36565.5	32106.7
5.79_365.1193m/z	365.119	5.78925	neg	D-Fructosazine	HMDB0035284	Organoheterocyclic compounds	Diazines	Pyrazines			38.8	0.446	M+FA-H	C12H20N2O8	-2.79408	1.03206	1.60542e-10	8.86264e-09	-1.59905	0.330095	10229.8	30990.3	10073.2	10060.8	9517.59	10219.5	11455.7	10051.7	31361.9	31123.3	32934.2	29558.9	32770.3	28193.5
4.12_422.2388m/z	422.239	4.11663	pos	Pisumionoside	HMDB0039947	Lipids and lipid-like molecules	Prenol lipids	Terpene glycosides			56.6	87.9	M+NH4	C19H32O9	0.927807	1.81429	3.69992e-09	9.20105e-08	-1.59422	0.331202	31843.9	96146.7	37144.1	33541.9	35041.9	30250.5	28442.2	26643.1	89287.8	102179	107974	92566.1	91853.3	93019.7
1.10_442.1560m/z	442.156	1.10332	pos	Acorafloxacin	HMDB0247964	Organoheterocyclic compounds	Quinolines and derivatives	Quinoline carboxylic acids			37.3	1.63	M+Na	C21H23F2N3O4	2.65222	3.24303	4.43137e-07	4.37261e-06	-1.57794	0.334959	105871	316072	131261	98876.1	104387	107414	87811.4	105476	310126	341023	372205	315517	313748	243813
4.51_624.2445m/z	624.245	4.50962	neg	(5R,6R,7R,8R)-8-hydroxy-7-(hydroxymethyl)-N-[(4-propan-2-yloxyphenyl)methyl]-5-(3,4,5-trimethoxyphenyl)-5,6,7,8-tetrahydrobenzo[f][1,3]benzodioxole-6-carboxamide	1088662	Unclassified	Unclassified	Unclassified			38.4	0	M+FA-H	C32H37NO9	-0.838328	2.90421	3.56948e-11	2.9189e-09	-1.57732	0.335103	82668	246694	72302.2	84348.8	83263.4	84023.9	82043	90027	238463	239586	265441	245038	234931	256708
0.77_298.0515m/z	298.051	0.773367	neg	Lettowianthine	HMDB0034923	Alkaloids and derivatives	Aporphines	Unclassified			38.8	7.24	M-H2O-H	C19H11NO4	1.5261	4.65191	6.25366e-08	8.67222e-07	-1.55669	0.339929	221102	650437	259423	210206	179697	215146	262737	199406	638769	717641	581728	570028	728755	665701
5.77_797.3897m/z	797.39	5.76687	pos	N-{2-[(N-{2-[(N-{2-[(N-Lactoylvalyl)oxy]-3-methylbutanoyl}valyl)oxy]propanoyl}valyl)oxy]-3-methylbutanoyl}valine	985002	Unclassified	Unclassified	Unclassified			37	0	M+K	C36H62N4O13	-6.35814	1.66176	3.29408e-09	8.3427e-08	-1.55257	0.340902	28009.2	82162	33714.4	26748.3	26186.2	33724.8	24973.3	22708.1	73369.1	86244.4	80068.9	83002	82331.9	87955.5
4.21_479.2176m/z	479.218	4.21057	pos	Biotin pantothenate	HMDB0249228	Organoheterocyclic compounds	Biotin and derivatives	Unclassified			44.9	35.9	M+NH4	C19H31N3O8S	1.36214	1.45413	1.35559e-08	2.54219e-07	-1.55137	0.341187	21460.3	62898.9	22098.9	23336.1	19966.4	21499.2	18461.4	23399.6	53905.2	67951.6	68980.6	65096.3	58326.1	63133.7
4.25_359.1824m/z	359.182	4.24647	neg	E-64-C	990321	Organic acids and derivatives	Carboxylic acids and derivatives	Amino acids, peptides, and analogues			38.9	0	M+FA-H	C15H26N2O5	0.159605	1.05474	9.94316e-09	1.97985e-07	-1.53996	0.343895	11544.1	33568.6	13610.9	12104.8	14494.6	11843.6	9597.72	7612.9	36247.4	33466.5	32602.4	31240.8	32618.4	35236.1
3.93_437.1065m/z	437.107	3.9325	neg	N-Acetylalliin	HMDB0242184	Organic acids and derivatives	Carboxylic acids and derivatives	Amino acids, peptides, and analogues			39.4	9.53	2M-H	C8H13NO4S	1.73434	1.08843	1.48011e-08	2.72362e-07	-1.53205	0.345787	12465.8	36050.5	14704.6	11997.7	11085.3	12588.1	11950.4	12468.5	42237.4	34910.1	34970.8	36177.3	35661	32346.1
5.07_340.2126m/z	340.213	5.06907	pos	Undec-3-enedioylcarnitine	HMDB0241176	Lipids and lipid-like molecules	Fatty Acyls	Fatty acid esters			39.2	4.01	M+H-H2O	C18H31NO6	2.19351	1.03322	4.16613e-05	0.000207459	-1.5305	0.346157	12117.9	35006.9	12438.2	14513.1	7649.53	11115.8	12949.8	14040.9	42141.3	40482	34866.6	33119.5	20829.3	38602.9
0.79_468.1354m/z	468.135	0.789133	neg	2,2,2-Trifluoro-N-((1R,2S)-1-((1-(4-fluorophenyl)-1H-indazol-5-yl)oxy)-1-(3-methoxyphenyl)-2-propanyl)acetamide	HMDB0248776	Organoheterocyclic compounds	Azoles	Pyrazoles			36.7	0	M-H2O-H	C25H21F4N3O3	2.80985	3.42733	2.78376e-09	7.3669e-08	-1.52758	0.346859	122503	353177	110438	113405	111793	129913	141096	128371	337581	383158	315266	340257	374607	368194
6.23_327.2169m/z	327.217	6.2282	pos	(10S,13R,16S)-d14-9-PhytoF[9R,12S]	LMFA02040091	Lipids and lipid-like molecules	Fatty Acyls	Octadecanoids			52.6	67.6	M+H-H2O	C18H32O6	0.727414	1.0254	5.08282e-08	7.30105e-07	-1.51809	0.349148	11108.5	31816.1	8390.58	11528.1	10874.8	12328.2	11923.9	11605.5	28060.4	35138.6	33329.8	29719.2	29206.2	35442.4
1.12_538.1394m/z	538.139	1.12462	neg	2-[5-(2,3-dihydro-1,4-benzodioxin-6-ylsulfonyl)-1-methyl-6,7-dihydro-4H-pyrazolo[4,3-c]pyridin-3-yl]-5-(4-methylphenyl)-1,3,4-oxadiazole	1016927	Unclassified	Unclassified	Unclassified			36.3	0	M+FA-H	C24H23N5O5S	-1.6774	1.0304	3.02879e-08	4.78377e-07	-1.5173	0.349338	11271.4	32265	7911.88	13935.5	10843.4	11633.1	10680.5	12623.8	27708.4	32230.3	31245.7	35289.3	34524	32592.1
4.27_347.1949n	348.202	4.26668	pos	1-(1,3-dimethyl-6-morpholin-4-yl-2-oxobenzimidazol-5-yl)-3-propan-2-ylurea	1095131	Unclassified	Unclassified	Unclassified			39	1.9	M+H, M+Na, M+H-H2O	C17H25N5O3	-2.53086	2.64461	1.83108e-09	5.39458e-08	-1.49542	0.354678	75271	212224	89163.7	78098.5	80862.2	71600.7	66496.6	65404.4	209108	224434	227912	210574	189114	212200
5.77_378.2154n	401.205	5.76687	pos	Neotame	HMDB0034566	Organic acids and derivatives	Carboxylic acids and derivatives	Amino acids, peptides, and analogues			37.7	0	M+NH4, M+Na	C20H30N2O5	-0.154899	1.80931	3.11596e-09	7.98262e-08	-1.49189	0.355548	35311.9	99317	41283.7	32222.8	34203.4	35795.8	33544.7	34821.1	84974.3	104385	99881.2	101388	106068	99205.1
4.98_540.1992m/z	540.199	4.98447	neg	N-[1-(3,4-dimethoxyphenyl)ethyl]-2-(4-ethylphenyl)-3-oxo-3a,4,5,5a,6,7,8,9,9a,9b-decahydro-1H-pyrazolo[4,3-c]quinoline-8-carboxamide	1000361	Unclassified	Unclassified	Unclassified			36.8	0	M+FA-H	C29H27N4O4	-4.59156	1.22251	1.69423e-07	1.96212e-06	-1.48224	0.357932	16569.3	46291.7	13187	16757.5	15243.9	15004.2	17467.1	21756.1	38620.8	48654.5	43857.3	48567.1	52905.3	45145.4
7.28_349.1242m/z	349.124	7.27865	neg	5-(3-(4-(2-(4-Fluorophenyl)ethoxy)phenyl)propyl)furan-2-carboxylic acid	HMDB0248362	Organoheterocyclic compounds	Furans	Furoic acid and derivatives			45.1	37.1	M-H2O-H	C22H21FO4	-0.878138	1.99052	4.85364e-10	1.98772e-08	-1.47775	0.359049	43490.1	121126	34834.5	52537.7	49075.2	37534.1	43619.5	43339.1	121749	116457	124599	124745	125003	114200
4.93_520.2329m/z	520.233	4.92753	neg	5,9,11-trihydroxyprosta-6E,14Z-dien-1-oate	HMDB0062413	Lipids and lipid-like molecules	Prenol lipids	Diterpenoids			40.9	16.9	M-H2O-H	C30H37NO8	-2.09144	1.07417	2.29495e-11	2.16535e-09	-1.47633	0.359403	12601.5	35062.2	11948.2	13017	11824.3	14042.7	12607.6	12169	34591.5	37148	34005.1	33503.2	36781.8	34343.8
5.77_376.2099n	399.199	5.76687	pos	5-[3-[2-(1,4-dioxa-8-azaspiro[4.5]decan-8-yl)-2-oxoethyl]piperidin-1-yl]-2-methylpyridazin-3-one	1098425	Unclassified	Unclassified	Unclassified			38.4	0.227	M+Na, M+K, M+NH4, M+H	C19H28N4O4	-3.00074	10.6595	1.85711e-09	5.43248e-08	-1.4686	0.361333	1.25582e+06	3.47554e+06	1.48196e+06	1.15496e+06	1.24984e+06	1.23311e+06	1.19286e+06	1.22221e+06	3.02506e+06	3.59072e+06	3.4895e+06	3.4991e+06	3.74798e+06	3.50086e+06
1.09_261.0849n	306.083	1.09145	neg	Pisatoside	HMDB0039127	Organic oxygen compounds	Organooxygen compounds	Carbohydrates and carbohydrate conjugates			55.3	79	M+FA-H, 2M-H, M-H	C10H15NO7	0.0679222	8.13209	2.51063e-09	6.83195e-08	-1.45497	0.364764	746784	2.04731e+06	770112	766369	729329	654996	684693	875208	2.11772e+06	2.10866e+06	1.88344e+06	1.91045e+06	2.25909e+06	2.00451e+06
12.11_636.4237n	659.413	12.114	pos	Ginsenoside Rh7	HMDB0039446	Lipids and lipid-like molecules	Prenol lipids	Triterpenoids			39.8	10.2	M+NH4, M+Na, M+H	C36H60O9	-0.0635911	2.18668	3.14593e-07	3.29484e-06	-1.44828	0.366458	54984	150042	45834.7	43032.1	58491.5	54523	56975.5	71046.9	118099	160596	160363	161444	145236	154513
4.25_690.3339m/z	690.334	4.24875	pos	Officinoterpenoside A2	LMPR0104050020	Lipids and lipid-like molecules	Prenol lipids	Isoprenoids			38.6	0	M+NH4	C32H48O15	1.13101	1.10539	1.73523e-06	1.37939e-05	-1.44222	0.368001	14336	38956.4	14616	16575.1	11657.3	12972.5	13471.4	16723.4	37950.9	41315.8	49197.2	37456.3	33646.2	34172
8.65_311.1865m/z	311.187	8.64615	neg	(7Z)-14-hydroxy-10,13-dioxoheptadec-7-enoic acid	LMFA01050450	Lipids and lipid-like molecules	Fatty Acyls	Fatty Acids and Conjugates			53.3	70.4	M-H	C17H28O5	0.451193	1.19914	1.5235e-05	8.71709e-05	-1.44128	0.368241	17630.3	47877	10621	18904	26219.9	18183.4	17630.7	14222.5	47483	39935.3	41492.8	43240.7	55871.9	59238
4.01_417.1404m/z	417.14	4.00873	neg	(2R,3S,4S,5R,6S)-2-(Hydroxymethyl)-6-[4-(3-hydroxyprop-1-enyl)-2,6-dimethoxyphenoxy]oxane-3,4,5-triol	HMDB0242525	Organic oxygen compounds	Organooxygen compounds	Carbohydrates and carbohydrate conjugates			44.2	22.6	M+FA-H	C17H24O9	0.361333	2.18858	1.74501e-06	1.38568e-05	-1.43235	0.370527	57287.9	154612	62621.8	61647.9	52163.6	53887.1	61253	52153.9	148621	133012	190480	175550	147703	132305
0.81_408.1622m/z	408.162	0.8053	neg	(2R,3R,4S,5S,6R)-2-(3-(4-Cyclopropylbenzyl)-4-fluoro-1H-indol-1-yl)-6-(hydroxymethyl)tetrahydro-2H-pyran-3,4,5-triol	HMDB0259648	Nucleosides, nucleotides, and analogues	Nucleoside and nucleotide analogues	1-pyranosylindoles			36.4	2.68	M-H2O-H	C24H26FNO5	1.20694	1.54883	4.21819e-07	4.18658e-06	-1.41367	0.375357	28833.5	76816.3	36891	29421.6	19555.6	30630.1	34925.7	21577.1	74830.6	82978.7	77630.2	66235	86830.1	72393.3
5.77_161.1326m/z	161.133	5.76687	pos	7-Isopropyl-5-methylbicyclo[2.2.2]oct-5-en-2-one	HMDB0036681	Organic oxygen compounds	Organooxygen compounds	Carbonyl compounds			48.4	44	M+H-H2O	C12H18O	0.844319	2.33181	2.82807e-09	7.4229e-08	-1.41219	0.375741	63984.9	170290	73268.7	60489.3	63152.3	62168.4	61532	63298.9	146636	177782	169112	171713	182843	173653
3.87_434.1730n	452.207	3.86963	pos	Cycloartocarpin	HMDB0041166	Phenylpropanoids and polyketides	Flavonoids	Pyranoflavonoids			38.7	3.66	M+H, M+NH4	C26H26O6	0.0400467	1.04575	2.71638e-13	1.08927e-10	-1.40933	0.376485	12827	34070.3	11900.5	14277.6	12102.2	12927.8	12629.7	13124	33218.1	34094.2	33754.4	33825.1	34622.6	34907.4
6.66_678.4325n	679.44	6.65673	pos	Descladinose roxithromycin	HMDB0060814	Organic oxygen compounds	Organooxygen compounds	Carbohydrates and carbohydrate conjugates			46.3	38.7	M+H, M+Na	C33H62N2O12	3.33081	2.31407	1.77584e-06	1.40896e-05	-1.40211	0.378374	65876.2	174103	39851.2	62480.3	54270.8	69384.8	77476.3	91794.1	137001	178677	179073	191263	169628	188977
5.77_196.1465n	179.143	5.76687	pos	Aleprylic acid	LMFA01030189	Lipids and lipid-like molecules	Fatty Acyls	Fatty Acids and Conjugates			54.6	75.3	M+H-H2O, M+H	C12H20O2	0.752131	4.14838	2.31215e-09	6.44988e-08	-1.39604	0.37997	206100	542412	238347	195506	202409	200165	197992	202183	468156	565463	542261	550604	575977	552013
7.28_417.1117m/z	417.112	7.27865	neg	5-[[3-(4-fluorophenyl)-1,2,4-oxadiazol-5-yl]methyl]-1-(4-methoxyphenyl)pyrazolo[3,4-d]pyrimidin-4-one	1007628	Unclassified	Unclassified	Unclassified			38	0	M-H	C21H15FN6O3	0.109798	1.2645	1.3479e-09	4.26446e-08	-1.39544	0.380128	19215.1	50548.9	16045.5	23669.7	21756.9	16985.4	18905.4	17927.5	50047.3	49909	52388	50214.8	53502.7	47231.8
10.77_382.2720n	365.269	10.769	pos	ent-5-epi-7-F2t-dihomo-IsoP	LMFA03110292	Lipids and lipid-like molecules	Fatty Acyls	Eicosanoids			50.3	55.9	M+H-H2O, M+Na	C22H38O5	0.278352	2.17691	1.72835e-07	1.99524e-06	-1.39507	0.380227	57685.2	151713	35575.9	57871.5	67197.2	63442.7	63710.6	58313.5	125147	157200	156295	153072	151358	167203
4.27_385.1139m/z	385.114	4.26522	neg	Linocinnamarin	HMDB0030678	Organic oxygen compounds	Organooxygen compounds	Carbohydrates and carbohydrate conjugates			57.6	94.3	M+FA-H	C16H20O8	-0.363868	1.01907	6.4464e-10	2.43613e-08	-1.39419	0.380458	12526.4	32924.4	15362.9	13665.8	11389.8	11909.5	12478.7	10351.5	32845	31864.6	31496.8	33313.6	35233	32793.3
1.11_425.1531n	470.151	1.10767	neg	Filgotinib	HMDB0252256	Organoheterocyclic compounds	Pyridines and derivatives	Phenylpyridines			47.3	49.7	M-H, M+FA-H	C21H23N5O3S	2.25969	4.2776	3.63881e-07	3.71235e-06	-1.39144	0.381184	226144	593268	162398	217316	236367	200639	250864	289280	570192	634362	509926	549713	686038	609376
11.09_577.2688m/z	577.269	11.0914	neg	Hellebrigenin-3-O-	984996	Unclassified	Unclassified	Unclassified			37.1	0	M-H	C30H42O11	5.76972	1.2033	6.37901e-07	5.94466e-06	-1.38598	0.382629	18080.2	47252.5	21176.8	20407.6	17198	15703	15949.9	18045.6	50822.9	46560.5	48391.7	40892	56355.2	40492.5
5.00_537.2352n	518.217	5.00317	neg	N-[4-[(4-Ethylpiperazin-1-yl)methyl]-3-(trifluoromethyl)phenyl]-4-methyl-3-(1H-pyrrolo[2,3-b]pyridin-4-yloxy)benzamide	HMDB0255575	Benzenoids	Benzene and substituted derivatives	Anilides			38.3	0	M-H2O-H, M-H	C29H30F3N5O2	0.105054	3.0319	5.97812e-07	5.62216e-06	-1.38591	0.382647	114356	298854	110261	121915	87799.1	99582.9	113578	152997	268840	298756	296117	302127	360634	266650
4.38_788.3125m/z	788.312	4.38008	pos	Antibiotic 205t3	HMDB0255695	Lipids and lipid-like molecules	Prenol lipids	Triterpenoids			42.6	25.3	M+H	C39H49NO16	0.109439	3.01715	3.06553e-07	3.22669e-06	-1.3817	0.383766	112803	293937	114755	111383	115713	112360	111350	111258	288071	330823	337522	269055	239607	298547
4.27_386.2181m/z	386.218	4.26668	pos	Carrageenan, potassium salt of	HMDB0303208	Organic acids and derivatives	Carboxylic acids and derivatives	Amino acids, peptides, and analogues			39.1	6.55	M+K	C15H33N5O4	4.77379	1.47467	9.26617e-08	1.19168e-06	-1.37685	0.385059	27034.4	70208.6	28561.7	31328.5	22851.7	26837.2	23224.5	29403	68194.7	70982.1	69799.8	65831.2	83324.2	63119.4
0.81_623.1698m/z	623.17	0.8053	neg	3-[3-[3-(1H-pyrazol-5-yl)phenyl]-1,2,4-oxadiazol-5-yl]benzonitrile	1007767	Unclassified	Unclassified	Unclassified			37.7	0	2M-H	C18H10N5O	0.0793796	1.53447	1.08221e-05	6.51085e-05	-1.37522	0.385495	30670.2	79560.6	41894.9	19706.2	26456.9	37902.3	34855.3	23205.4	75259.2	86796.1	67710.1	65104.1	94089.8	88404.3
5.38_496.2521n	495.245	5.38437	neg	N-[3-[benzyl(methyl)amino]propyl]-1-(1-ethylindol-5-yl)sulfonylpiperidine-3-carboxamide	1080995	Unclassified	Unclassified	Unclassified			36.5	0	M-H2O-H, M-H	C27H36N4O3S	2.52444	1.15444	8.26852e-10	2.96634e-08	-1.37319	0.386037	16354.1	42364.2	17689.3	16472.9	18452.5	17073.7	14971.6	13464.8	39086.5	43769.7	43494.9	41429	45264.8	41139.9
6.91_618.3057m/z	618.306	6.90758	pos	PKOHA-PS	LMGP20040010	Lipids and lipid-like molecules	Glycerophospholipids	Oxidized glycerophospholipids			40.3	8.79	M+H-H2O	C29H50NO12P	3.05123	1.31308	6.07402e-06	3.98295e-05	-1.36195	0.389057	22829.4	58678.8	16076.3	23620.9	25461.5	28241.6	25730.6	17845.5	54996.6	49412	49661.8	61530.7	72195.6	64275.8
5.77_215.1644m/z	215.164	5.76687	pos	6-hydroxy-4-dodecanolide	LMFA07040043	Lipids and lipid-like molecules	Fatty Acyls	Fatty esters			44.9	27.8	M+H	C12H22O3	1.23231	1.90178	2.76927e-09	7.33528e-08	-1.36037	0.389483	45128.3	115867	53137	44131	43922.2	44023.9	42685	42870.4	101175	121427	115690	117667	123997	115246
1.14_323.0732m/z	323.073	1.14275	neg	2-(3,5-dimethyl-4-nitropyrazol-1-yl)-N-[2-(trifluoromethyl)phenyl]acetamide	1052364	Unclassified	Unclassified	Unclassified			36.2	0	M-H2O-H	C14H13F3N4O3	-8.44385	1.16247	8.84779e-09	1.81688e-07	-1.3548	0.390988	17226.4	44058.7	21250	18382.2	15584.3	17108.1	14949.9	16084	45414.3	39354.7	42741.1	48297.1	45206.1	43338.9
12.11_703.4040m/z	703.404	12.1111	neg	Ophiopogonin C'	HMDB0029312	Lipids and lipid-like molecules	Steroids and steroid derivatives	Steroidal glycosides			42.4	22	M-H2O-H	C39H62O12	-3.10313	1.14305	5.78536e-06	3.82581e-05	-1.35473	0.391009	17307	44262.3	14328.5	15445.1	20185.1	17890.1	15308.5	20684.4	33846.8	42199.3	41684.8	54760.4	49156.1	43926.2
7.15_477.2466m/z	477.247	7.14745	neg	Emorfazone	HMDB0251777	Organic nitrogen compounds	Organonitrogen compounds	Amines			41.7	21	2M-H	C11H17N3O3	-0.136487	1.39545	0.000148806	0.000627291	-1.35204	0.391739	28216.1	72027.8	15201.2	28879.9	33544.4	30403.2	24410.9	36856.9	78070.9	52591.3	59648.6	100024	69902.8	71929.3
1.09_325.0802n	343.114	1.08757	pos	Zofenoprilat	HMDB0260038	Organic acids and derivatives	Carboxylic acids and derivatives	Amino acids, peptides, and analogues			36.8	0	M+NH4, M+Na	C15H19NO3S2	-1.28125	1.14131	8.69365e-07	7.69004e-06	-1.34887	0.3926	16965.1	43212.1	23331.9	15687.2	16015.2	16485.6	12724.6	17545.9	47228.9	44561.1	48932.7	38243.5	43730.7	36575.6
0.79_261.0847n	306.083	0.789133	neg	Dihydromaleimide beta-D-glucoside	HMDB0030277	Organic oxygen compounds	Organooxygen compounds	Carbohydrates and carbohydrate conjugates			53.7	71.3	M-H, M+FA-H	C10H15NO7	-0.468644	8.04132	1.79656e-09	5.33645e-08	-1.34861	0.392669	820421	2.08934e+06	1.01941e+06	789436	726257	843806	764550	779070	2.19283e+06	2.06584e+06	2.1279e+06	1.92627e+06	2.21485e+06	2.00837e+06
4.12_404.2288m/z	404.229	4.11663	pos	Sonchuionoside C	HMDB0035212	Lipids and lipid-like molecules	Prenol lipids	Terpene glycosides			42.1	20.1	M+NH4	C19H30O8	2.33575	1.02676	9.37265e-09	1.89894e-07	-1.34676	0.393173	13384.1	34041.1	17204.1	13678.1	13116.3	12617.6	11671.6	12016.7	30954.8	34075.3	36787.9	32202.9	34649.8	35575.8
0.79_462.1192m/z	462.119	0.789133	neg	Peonidin 3-O-glucoside	64241	Phenylpropanoids and polyketides	Flavonoids	Flavonoid glycosides		C12141	36.1	0	M-H	C22H23O11+	5.16495	2.05148	4.03268e-06	2.81372e-05	-1.33716	0.395798	56568.3	142922	44237.1	48273.2	48126.7	60755.4	75748.9	62268.1	129107	154198	116262	131905	156819	169242
5.45_215.1282m/z	215.128	5.45333	neg	Limonene-1,2-diol	LMPR0102090016	Lipids and lipid-like molecules	Prenol lipids	Isoprenoids		C07276	48	46.2	M+FA-H	C10H18O2	-3.82412	1.05599	2.09042e-08	3.59841e-07	-1.33519	0.39634	14458.8	36480.8	13560.5	13533.7	15476.2	14214.3	14093.8	15874.1	31484.9	36366.4	33811.9	38547	39854.7	38819.7
1.41_248.1376n	231.134	1.40818	pos	(3-methoxy-7-azaspiro[3.5]nonan-7-yl)-(1H-pyrazol-4-yl)methanone	1077088	Unclassified	Unclassified	Unclassified			36.6	0.0459	M+H-H2O, M+H	C13H18N3O2	-9.32583	1.14081	2.47468e-05	0.000132534	-1.33418	0.396616	17996.7	45375.7	31332.1	16969.4	13736.6	15011.8	15041	15889.6	50565.4	41783.3	51263	34526.9	46803.6	47312.2
10.77_382.2718n	381.265	10.768	neg	Carboprost methyl	HMDB0249645	Lipids and lipid-like molecules	Fatty Acyls	Eicosanoids			50.1	54.8	M-H2O-H, M-H	C22H38O5	-0.248809	2.53702	2.25975e-06	1.72739e-05	-1.33257	0.397061	86808.1	218627	51960	84714.5	97015.4	106163	105130	75865.9	207178	194138	196579	221509	265334	227022
5.80_253.1412m/z	253.141	5.80435	pos	2',3'-Dideoxyadenosine	HMDB0245544	Nucleosides, nucleotides, and analogues	Purine nucleosides	Purine 2',3'-dideoxyribonucleosides			46.3	35.2	M+NH4	C10H13N5O2	1.81617	1.98001	5.50514e-10	2.17434e-08	-1.32887	0.398081	50498	126854	53632.3	50791.6	49146.4	48858.9	48717.5	51841.1	112406	127104	132759	129109	134611	125132
3.93_369.1190m/z	369.119	3.9325	neg	sinapaldehyde glucoside	984908	Unclassified	Unclassified	Unclassified			49.7	52.3	M-H	C17H22O9	-0.289598	2.70778	1.47845e-07	1.75196e-06	-1.31809	0.401067	99095.7	247080	113969	93629	82714.4	111441	93951.9	98869.2	294862	243756	231187	251997	238076	222604
5.77_400.2463n	423.236	5.76687	pos	N,N-dimethyl-5-[2-(3-methylbutylamino)-2-oxoethyl]-6-oxo-7,8,9,10-tetrahydro-6aH-pyrido[1,2-a]quinoxaline-3-carboxamide	1088066	Unclassified	Unclassified	Unclassified			38.1	0	M+H-H2O, M+Na, M+NH4	C22H32N4O3	-2.82385	2.17713	1.40134e-05	8.11625e-05	-1.31722	0.401308	65477.4	163160	46331.2	63423.8	67424.4	70264.5	76737.7	68682.8	124286	190707	191836	175505	133576	163050
0.77_315.0719n	296.054	0.773367	neg	S-NEPC	64656	Unclassified	Unclassified	Unclassified			36.7	0	M-H2O-H, M+FA-H	C16H13NO6	-7.58836	9.86114	8.68365e-08	1.12934e-06	-1.31477	0.40199	1.29737e+06	3.22737e+06	1.49336e+06	1.23556e+06	1.11477e+06	1.29358e+06	1.48444e+06	1.16251e+06	3.1155e+06	3.47901e+06	2.98139e+06	2.83514e+06	3.64607e+06	3.30711e+06
6.48_368.2178n	369.225	6.4827	pos	11-dehydro TXB2	36259	Lipids and lipid-like molecules	Fatty Acyls	Eicosanoids		C05964	39.4	8.86	M+H, M+Na	C20H32O6	-5.60212	1.05105	3.81552e-07	3.85991e-06	-1.31045	0.403194	14849	36828.3	10903.4	15768.3	15916	15317.4	14350.6	16838	31414.8	40311.4	37724.9	33762.8	35376.7	42379.2
0.79_415.1242n	460.122	0.789133	neg	N6-(delta2-isopentenyl)-adenosine 5'-monophosphate	HMDB0304433	Benzenoids	Phenanthrenes and derivatives	Unclassified		C04713	38.1	1.67	M-H2O-H, M+FA-H	C15H22N5O7P	-3.61603	3.55546	2.24924e-06	1.72164e-05	-1.30911	0.40357	174499	432389	153525	162520	137688	190396	241936	160932	404283	479592	354974	397968	486106	471413
1.10_411.1438m/z	411.144	1.10332	pos	N-[(2-fluorophenyl)methyl]-2-[2-oxo-3-(trifluoromethyl)quinoxalin-1-yl]propanamide	1076010	Unclassified	Unclassified	Unclassified			38.3	0	M+NH4	C19H15F4N3O2	-0.147974	1.24208	2.19448e-08	3.72263e-07	-1.29518	0.407486	20861.1	51194.8	21439.9	16740.9	22250	19589.4	21775.5	23371.1	46075.9	51656.8	54817.5	52473.4	55664.5	46480.8
0.81_446.1274m/z	446.127	0.809483	pos	Anlotinib	HMDB0248447	Organic oxygen compounds	Organooxygen compounds	Ethers			38.3	9.74	M+K	C23H22FN3O3	-0.783826	1.64189	2.39234e-08	3.97192e-07	-1.29249	0.408247	36661.2	89801.4	34700.9	36261.4	38103	31413.2	40114.3	39374.1	78499.6	92016	95533	99917.7	84940.9	87901.2
7.14_381.2251m/z	381.225	7.13865	pos	6-[4-(2-cyclohexylacetyl)piperazin-1-yl]-2-phenylpyridazin-3-one	1080930	Unclassified	Unclassified	Unclassified			50.1	68.1	M+H	C22H28N4O2	-9.00495	1.01517	8.76226e-05	0.000394671	-1.29149	0.40853	15288.8	37424.1	13076.4	19898.1	13552.3	11656.6	19621.9	13927.9	26239.4	44549	40659.6	45534.1	30091.7	37470.7
0.77_583.1988m/z	583.199	0.773367	neg	N-(furan-2-ylmethyl)-2-[2-(hydroxymethyl)-5-methoxy-4-oxopyridin-1-yl]acetamide	1051347	Unclassified	Unclassified	Unclassified			37.1	0	2M-H	C14H16N2O5	-9.82626	2.35078	2.40525e-07	2.62848e-06	-1.28762	0.409627	76900.8	187734	60963.5	62362.3	68586.9	95195.9	92461	81835	189879	198648	162948	174739	207424	192765
1.88_215.1395m/z	215.139	1.88455	pos	Prolyl-Valine	HMDB0029030	Organic acids and derivatives	Carboxylic acids and derivatives	Amino acids, peptides, and analogues			43.5	22.9	M+H	C10H18N2O3	2.21309	1.36853	1.75395e-06	1.39236e-05	-1.28687	0.409839	26377	64359.3	19756	23721.6	24939.1	27497.2	28500.4	33847.5	51035.3	63723.2	59734.6	70217.7	68168.4	73276.6
0.76_144.1021m/z	144.102	0.760583	pos	N-(2-Hydroxypropyl)methacrylamide	HMDB0254991	Organic acids and derivatives	Carboxylic acids and derivatives	Carboxylic acid derivatives			44.8	30.7	M+H	C7H13NO2	1.4738	1.65453	2.51776e-09	6.84258e-08	-1.27628	0.412858	37677.9	91261.1	40766.6	38249.7	37797.8	34764.7	35161.5	39326.7	92948.5	98999.4	93477.5	82021.9	85633.3	94485.7
5.42_228.1364n	211.133	5.42068	pos	2Z-Dodecenedioic acid	LMFA01170033	Lipids and lipid-like molecules	Fatty Acyls	Fatty Acids and Conjugates			49.1	50.4	M+H-H2O, M+Na	C12H20O4	1.10954	1.2696	6.82767e-09	1.48328e-07	-1.27526	0.413151	22226.3	53797	22825.3	23469.9	24672.2	22367.4	21463	18560.1	52963.2	57434.2	59207.6	49466.6	50558.3	53152.4
8.10_353.2300m/z	353.23	8.10012	pos	15-keto-PGE1	36195	Lipids and lipid-like molecules	Fatty Acyls	Eicosanoids		C04654	42.9	27.5	M+H	C20H32O5	-6.47791	1.37016	4.60343e-07	4.52075e-06	-1.27327	0.413721	26449.4	63930.6	21887.2	24517.6	24564.7	26059.2	28797.7	32870.3	51745	67526.1	61774.5	63905.1	65894.9	72737.9
6.77_345.2280m/z	345.228	6.77495	neg	Heptadecanedioic acid	LMFA01170028	Lipids and lipid-like molecules	Fatty Acyls	Fatty Acids and Conjugates			45.6	32	M+FA-H	C17H32O4	-0.994733	1.58607	1.83361e-07	2.09949e-06	-1.27129	0.41429	35506.1	85703.6	25122	34938.3	35672.9	38503.3	37494.6	41305.6	76388.2	83348.2	79050.2	85098.6	93633.3	96703.3
3.70_326.2080m/z	326.208	3.7	pos	L-Proline, 1-(1-L-leucyl-L-prolyl)-	HMDB0253022	Organic acids and derivatives	Carboxylic acids and derivatives	Amino acids, peptides, and analogues			48.6	50.5	M+H	C16H27N3O4	1.59892	1.09998	1.56572e-06	1.26202e-05	-1.27106	0.414355	17349.4	41870.7	11763.2	15793.4	15822.2	18702	19643.1	22372.3	34411.5	40980.9	38930.7	44780.9	44862.9	47257.5
3.95_234.1352m/z	234.135	3.94605	pos	4-(5,6-dimethyl-[1,2,4]triazolo[1,5-a]pyrimidin-7-yl)morpholine	1037695	Unclassified	Unclassified	Unclassified			39.3	9.93	M+H	C11H15N5O	0.954098	1.16198	5.01543e-06	3.39202e-05	-1.25679	0.418475	19933.9	47634.6	22155.3	19247.8	16037.2	18763.7	20046	23353.2	44483.5	42888.8	47691.2	41675.5	47470.2	61598.4
0.81_300.0483m/z	300.048	0.809483	pos	N-cyclopropyl-N-(2-thiophen-2-ylethyl)thiophene-3-carboxamide	1049929	Unclassified	Unclassified	Unclassified			36.1	0	M+Na	C14H15NOS2	-1.51382	1.44408	4.37521e-08	6.48466e-07	-1.25493	0.419013	29768.6	71044.5	37642.9	27121.6	26429.1	30860.7	27217.9	29339.3	73410.6	72995.3	79186.9	70469.3	66392.5	63812.4
4.81_285.1310m/z	285.131	4.81298	pos	Zidovudine	HMDB0014638	Nucleosides, nucleotides, and analogues	Pyrimidine nucleosides	Pyrimidine 2',3'-dideoxyribonucleosides		C07210	40.6	6.84	M+NH4	C10H13N5O4	1.63608	2.32651	1.49018e-07	1.7633e-06	-1.24912	0.420705	77999.1	185401	89519.5	72609.8	76117	72550.6	76561.6	80636.2	148923	185382	188645	198346	204634	186476
5.20_537.2548m/z	537.255	5.20065	neg	29-demethylgeodisterol-O-sulfite	LMST01031091	Lipids and lipid-like molecules	Steroids and steroid derivatives	Sterols			37.7	4.5	M+FA-H	C27H40O6S	4.15524	1.63542	1.72424e-05	9.65605e-05	-1.2441	0.422171	40984.2	97079.6	28736.4	37175.6	45458.5	42045.5	47340.4	45148.5	74171	87831.7	85858.5	111506	112811	110300
4.72_307.1398m/z	307.14	4.71952	neg	Phaseolic acid	HMDB0031897	Organic acids and derivatives	Keto acids and derivatives	Medium-chain keto acids and derivatives			48.3	42.5	M+FA-H	C12H22O6	-0.011102	3.56192	9.37893e-09	1.89894e-07	-1.23866	0.423765	184337	434998	203478	179729	182538	176293	171445	192539	403156	400471	412242	461294	478680	454144
4.74_401.1815m/z	401.182	4.73865	neg	D-Linalool 3-(6''-malonylglucoside)	HMDB0040729	Lipids and lipid-like molecules	Fatty Acyls	Fatty acyl glycosides			48.3	46.4	M-H	C19H30O9	-0.402108	1.16597	6.8286e-11	4.76617e-09	-1.23702	0.424249	19608.5	46219.3	19223.7	21436.6	18972.5	18720.1	18538.5	20759.4	47707.3	43870.1	44923	45536.4	46014.2	49264.9
1.10_243.0745n	244.082	1.10332	pos	1-[3,4-Dihydroxy-5-(hydroxymethyl)oxolan-2-yl]-4-hydroxyhydropyridin-2-one	HMDB0243807	Organic oxygen compounds	Organooxygen compounds	Carbohydrates and carbohydrate conjugates			50.3	55.5	M+H-H2O, M+H	C10H13NO6	1.06984	3.53058	7.49391e-08	1.00215e-06	-1.23565	0.424653	181748	427993	223742	179136	166785	182844	156499	181483	411687	455769	482462	417384	424815	375839
1.10_262.0924m/z	262.092	1.10332	pos	DECOYININE	990276	Unclassified	Unclassified	Unclassified			38.2	0	M+H-H2O	C11H13N5O4	-3.79046	3.82633	8.40259e-08	1.09823e-06	-1.23183	0.425778	214648	504130	266689	208697	197538	215083	187300	212580	489193	537190	569503	491269	495091	442536
7.27_325.2008m/z	325.201	7.2718	pos	[4-(4-methylphenyl)piperazin-1-yl]-(5,6,7,8-tetrahydroimidazo[1,2-a]pyridin-2-yl)methanone	1027356	Unclassified	Unclassified	Unclassified			41.5	19.1	M+H	C19H24N4O	-4.44054	1.09922	1.13018e-06	9.58879e-06	-1.23055	0.426154	17984.5	42201.8	14431.9	17451.3	20013.8	18564.9	18684.6	18760.2	34765.7	45107.2	46102.1	40643.6	37767.3	48825
3.69_227.1396m/z	227.14	3.69462	neg	Isoleucylproline	HMDB0011174	Organic acids and derivatives	Carboxylic acids and derivatives	Amino acids, peptides, and analogues			47	40.2	M-H	C11H20N2O3	-2.04415	1.04137	1.86085e-06	1.46633e-05	-1.22571	0.427587	16469.8	38518	11765.9	15852.5	16407.1	16418.7	17924.6	20450	32326.7	37874.6	33929.6	40142.8	43545.4	43288.7
5.48_327.1780m/z	327.178	5.4787	pos	2-(2-amino-4-ethyl-6-oxopyrimidin-1-yl)-N-[2-(cyclohexen-1-yl)ethyl]acetamide	1022730	Unclassified	Unclassified	Unclassified			38.1	0	M+Na	C16H24N4O2	-3.66183	1.22613	1.58289e-07	1.85026e-06	-1.2245	0.427946	22202.7	51882	21015.8	23818.8	22109	21925.8	22502.3	21844.6	44060.7	52810.8	61021.4	51693.7	52988.5	48716.8
1.09_345.1296m/z	345.13	1.08757	pos	4-[(2R,5R)-5-(6-Aminopurin-9-yl)-3,4-dihydroxyoxolan-2-yl]butanamide	HMDB0257574	Nucleosides, nucleotides, and analogues	5'-deoxyribonucleosides	Unclassified			48.6	51.2	M+Na	C13H18N6O4	4.31543	4.09104	1.41743e-07	1.69108e-06	-1.21638	0.430361	251228	583761	311985	246863	230317	235907	225843	256450	586570	610037	662808	579793	565769	497588
12.11_635.4163m/z	635.416	12.1111	neg	Saringosterol 3-glucoside	HMDB0029767	Lipids and lipid-like molecules	Glycerolipids	Glycosylglycerols			44.1	21.1	M+FA-H	C35H58O7	-0.222137	2.73461	8.17163e-06	5.13672e-05	-1.21331	0.431277	117351	272101	97049.6	105724	127257	122047	110932	141096	205142	258122	261107	331403	298664	278170
3.62_390.1343m/z	390.134	3.61533	neg	ethyl 2-[4-(2-fluorophenyl)piperazin-1-yl]-6-oxo-1H-pyrimidine-5-carboxylate	1033419	Unclassified	Unclassified	Unclassified			39.1	0	M+FA-H	C17H18FN4O3	-0.461274	1.0979	3.87979e-06	2.72431e-05	-1.21035	0.432162	18899.4	43732.1	19032.2	20821.5	17016	18185	16756.1	21585.4	37153.9	42305.9	36116.2	48818.6	52232.2	45765.6
5.77_376.2094n	375.202	5.77085	neg	ethyl 1-[4-(2-methyl-6,7-dihydro-5H-pyrazolo[1,5-a]pyrimidin-4-yl)-4-oxobutanoyl]piperidine-3-carboxylate	1092585	Unclassified	Unclassified	Unclassified			38.3	0	M-H, 2M-H, M-H2O-H	C19H28N4O4	-4.31331	16.0508	1.97027e-09	5.68855e-08	-1.19401	0.437087	3.93046e+06	8.99238e+06	3.90363e+06	4.28533e+06	3.97504e+06	4.10439e+06	3.69264e+06	3.62172e+06	8.32756e+06	8.58858e+06	8.61123e+06	9.33132e+06	9.7663e+06	9.3293e+06
6.83_323.1864m/z	323.186	6.82807	neg	Panaxytriol	HMDB0031928	Lipids and lipid-like molecules	Fatty Acyls	Fatty alcohols		C16792	44	24.4	M+FA-H	C17H26O3	0.110736	1.72557	1.85399e-06	1.46133e-05	-1.18717	0.439162	47176.8	107425	25249.2	42493.5	52945.7	55684.9	55556.4	51131.3	100384	112448	115972	104027	94291.3	117425
5.77_841.3812m/z	841.381	5.77085	neg	(4-methylpiperazin-1-yl)-[1-(5-phenyl-[1,3]thiazolo[5,4-b]pyridin-2-yl)piperidin-4-yl]methanone	1089325	Unclassified	Unclassified	Unclassified			37.7	0	2M-H	C23H27N5OS	1.44018	2.08037	2.21304e-08	3.74531e-07	-1.17862	0.441774	68006.4	153939	68756.5	75600	66149.4	72755.5	62771.9	62004.7	142004	151308	139112	168092	167131	155989
0.78_391.1713m/z	391.171	0.776533	pos	Dovitinib Dilactic acid (TKI258 Dilactic aci	990113	Unclassified	Unclassified	Unclassified			40.4	21.6	M+H	C21H19FN6O	9.1102	3.21216	2.56792e-07	2.77577e-06	-1.17048	0.444275	163834	368767	173942	168484	150870	158715	155544	175446	349394	361332	443921	366136	366652	325164
0.79_381.1869m/z	381.187	0.793317	pos	(2S)-1-[(2S)-3-(4H-Imidazol-4-yl)-2-[[(2S)-5-oxopyrrolidine-2-carbonyl]amino]propanoyl]pyrrolidine-2-carboxylic acid	HMDB0250908	Organic acids and derivatives	Carboxylic acids and derivatives	Amino acids, peptides, and analogues			41.6	16.9	M+NH4	C16H21N5O5	-3.2362	1.45719	2.43814e-08	4.02711e-07	-1.15811	0.4481	34133.6	76174	31358.7	35033.3	41627.6	30428.4	34141.5	32212.2	74827.1	82838.8	74358.9	79330.4	78083.4	67605.7
1.14_529.1899m/z	529.19	1.13517	pos	6-O-[(2E)-2-Methyl-2-butenoyl]-?-D-glucopyranosyl 6-O-[(2E)-2-methyl-2-butenoyl]-?-D-glucopyranoside	985098	Unclassified	Unclassified	Unclassified			37.7	0	M+Na	C22H34O13	1.41895	1.09135	1.6683e-08	2.99548e-07	-1.1581	0.448102	18922.1	42227.3	20353.8	19124.5	15853.3	17787	19547.4	20866.8	38513.7	44836.8	46374.8	39772	42687.2	41179.4
3.63_392.1490m/z	392.149	3.62697	pos	[1-[5-(5-methyl-1H-pyrazol-3-yl)furan-2-yl]sulfonylpiperidin-4-yl]-pyrrolidin-1-ylmethanone	1028098	Unclassified	Unclassified	Unclassified			44.4	38.5	M+H	C18H23N4O4S	-5.70528	1.55226	2.8223e-07	3.0124e-06	-1.15298	0.449696	39346.4	87495.6	42985	39375.8	35728.9	37863.6	37789	42336.4	76343.3	83852.4	82078.4	84829.6	97565.9	100304
6.46_421.2199m/z	421.22	6.46302	pos	6-[2-(4-ethylpiperazin-1-yl)-4-methylpyrimidin-5-yl]-2-(2-methoxyanilino)-1H-pyrimidin-4-one	1096605	Unclassified	Unclassified	Unclassified			38.6	6.03	M+H	C22H26N7O2	-5.06842	1.00098	7.48211e-05	0.000344669	-1.14783	0.451304	17511.1	38801	13069.9	17612.1	17682.5	18011.5	20493.8	18196.6	32385.9	47582.8	47368.6	39505.8	28565.1	37398
5.77_377.2077m/z	377.208	5.77085	neg	Thalassotalamide B	LMFA08020347	Lipids and lipid-like molecules	Fatty Acyls	Fatty amides			40	9.67	M+FA-H	C19H28N2O3	-1.49158	2.5783	1.14796e-08	2.21141e-07	-1.14459	0.452318	108608	240113	107139	121033	109568	112763	102616	98526.1	223696	227977	223229	251278	264475	250026
1.24_259.1292m/z	259.129	1.24247	pos	isoleucine glutamate	HMDB0253650	Organic acids and derivatives	Carboxylic acids and derivatives	Amino acids, peptides, and analogues			41	11.2	M+H-H2O	C11H20N2O6	1.22924	1.00256	5.46184e-08	7.7453e-07	-1.1357	0.455115	16568.7	36405.6	17811.1	16252.4	14271.6	16944	15127.2	19006	31699.8	35762.4	36475.7	35542.8	39885.5	39067.2
4.45_689.2697m/z	689.27	4.4509	neg	(1R,6S)-7-methylsulfonyl-4-[(5-phenyl-1H-pyrazol-4-yl)methyl]-4,7-diazabicyclo[4.2.0]octane	1091370	Unclassified	Unclassified	Unclassified			37.7	0	2M-H	C17H21N4O2S	-0.0757337	1.24197	5.81028e-09	1.2974e-07	-1.13158	0.456415	25516.9	55907.2	22596.5	26965.5	29631.2	20541.2	26870.5	26496.4	53307.8	53423.7	55210.6	57625.2	56317.7	59558.4
0.79_470.1512m/z	470.151	0.789133	neg	2-(7-methyl-4-oxo-2-phenyl-[1,3]thiazolo[4,5-d]pyridazin-5-yl)-N-[3-(2-oxopyrrolidin-1-yl)propyl]acetamide	1022527	Unclassified	Unclassified	Unclassified			36.8	0	M+FA-H	C21H23N5O3S	1.98438	3.82268	7.46997e-08	9.99411e-07	-1.13107	0.456575	243397	533093	212069	241750	201765	273736	281653	249411	490192	588405	491481	518213	563791	546477
1.41_187.1081m/z	187.108	1.40818	pos	[(2S)-6-Amino-1-methoxy-1-oxohexan-2-yl]carbamic acid	HMDB0258077	Organic acids and derivatives	Carboxylic acids and derivatives	Amino acids, peptides, and analogues			45.9	35.1	M+H-H2O	C8H16N2O4	1.78534	1.15201	7.77884e-07	6.98571e-06	-1.12883	0.457287	22502.7	49209	31337.5	21374.4	19009	20445.3	21245.6	21604.1	50581.2	46851.5	52734.9	41895	51186	52005.6
7.54_311.2216m/z	311.222	7.54158	pos	ent-9-epi-9-F1t-PhytoP	LMFA02030016	Lipids and lipid-like molecules	Fatty Acyls	Octadecanoids			55.8	83.7	M+H-H2O	C18H32O5	-0.256599	1.77466	2.30865e-08	3.87081e-07	-1.12874	0.457314	52043.7	113803	43892.3	52661.9	52513.3	53455.9	54834.4	54904.6	97195.4	119005	118991	111825	115232	120569
0.74_323.0789m/z	323.079	0.7424	neg	Benzoyleneurea	HMDB0249051	Organoheterocyclic compounds	Diazanaphthalenes	Benzodiazines			38.3	0	2M-H	C8H6N2O2	0.859117	1.212	0.000622902	0.00218895	-1.12495	0.458519	28558.5	62284.3	18963.6	32112.3	36286.9	31817.8	21683.6	30487	51984	83868	61762.7	77070.3	55748.9	43271.9
3.03_404.1491m/z	404.149	3.03003	pos	8-Cinnamoyl-3,4-dihydro-5,7-dihydroxy-4-phenylcoumarin	LMPK12120227	Lipids and lipid-like molecules	Polyketides	Flavonoids			47	44.6	M+NH4	C24H18O5	-0.329296	1.47604	1.53807e-06	1.24331e-05	-1.12207	0.459433	37273.6	81129.6	34971.6	37317.6	30792.4	39499.5	36734.9	44325.7	78678.9	89980.4	92766.9	75418.2	66533.4	83399.9
1.12_284.0744m/z	284.074	1.11917	pos	N-Hexamethylene N',N''-diethylene thiophosphoramide	HMDB0259536	Organoheterocyclic compounds	Azepanes	Unclassified			38.3	0.169	M+K	C10H20N3PS	-1.44566	3.41635	7.13395e-08	9.66094e-07	-1.12087	0.459818	196514	427375	259940	188687	172877	192391	169315	195878	411709	450722	462588	417206	420430	401592
11.39_349.2738m/z	349.274	11.3888	pos	11(E)-(3,4-dimethyl-5-(pent-1-en-1-yl)furan-2-yl)-undecanoic acid	LMFA01150033	Lipids and lipid-like molecules	Fatty Acyls	Fatty acids and conjugates			46.5	36.6	M+H	C22H36O3	0.311427	1.16883	1.24154e-06	1.03931e-05	-1.11732	0.460948	23685.3	51383.8	27595	21315.8	19144.1	24659.8	26767.2	22629.8	48440.6	48068.8	49131.3	50199.5	63009.9	49452.9
3.02_420.1448m/z	420.145	3.01805	neg	N-(3-fluoro-4-methylphenyl)-4-[2-(trifluoromethyl)imidazo[4,5-b]pyridin-3-yl]piperidine-1-carboxamide	1083261	Unclassified	Unclassified	Unclassified			38.7	0	M-H	C20H19F4N5O	-1.06146	1.34245	1.9285e-07	2.19643e-06	-1.11642	0.461237	30764.8	66700.7	29032	30920.5	26729.5	33589.4	30712.2	33605.2	70891	73827.8	70897.9	61951.2	56600.2	66035.8
4.43_772.2066n	773.214	4.43483	pos	Quercetin 3-glucosyl-(1->6)-glucosyl-(1->4)-rhamnoside	LMPK12112207	Lipids and lipid-like molecules	Polyketides	Flavonoids			54.6	75	M+H, M+Na	C33H40O21	0.547715	2.99556	2.49815e-09	6.81082e-08	-1.10826	0.463853	151790	327238	173271	142081	147585	140735	157382	149688	318102	336152	359103	325548	315460	309062
1.09_171.0518n	152.034	1.09145	neg	3-(3-Methoxy-isoxazol-5-yl)-propionic acid	988758	Unclassified	Unclassified	Unclassified			37.6	0	M-H2O-H, M-H, M+FA-H	C7H9NO4	-7.75674	1.46969	3.07283e-09	7.9072e-08	-1.10819	0.463877	36776.9	79281.5	37991.2	37627.4	35520.7	34608.6	34047.2	40866.1	80349.5	82505.6	73392.1	76945.6	86433	76062.9
4.02_372.1429n	395.132	4.02103	pos	Syringin	64181	Unclassified	Unclassified	Unclassified		C01533	46.8	38.5	M+Na, M+K, M+NH4	C17H24O9	2.2232	2.87718	1.12861e-07	1.40757e-06	-1.10185	0.465918	142716	306312	169958	152146	127137	131506	134988	140561	289629	329216	346072	293504	299675	279774
6.04_194.1310n	195.138	6.03773	pos	Neocnidilide	71493	Organoheterocyclic compounds	Isobenzofurans	Unclassified		C17002	51.4	60.9	M+H-H2O, M+H	C12H18O2	1.55293	1.27825	2.37027e-09	6.55503e-08	-1.10053	0.466345	27881.5	59787.4	28128.6	27498.7	26203.9	28652.2	27342.9	29462.8	52786.3	61958.6	62163.9	62321.8	61436.1	58057.5
6.47_345.2281m/z	345.228	6.47095	neg	4-methyl-hexadecanedioic acid	LMFA01170025	Lipids and lipid-like molecules	Fatty Acyls	Fatty Acids and Conjugates			49.8	52.2	M+FA-H	C17H32O4	-0.390157	2.06135	2.41229e-06	1.82133e-05	-1.09731	0.467386	75592.3	161734	48419.2	76873.7	79332.7	84522.8	77141.9	87263.5	146760	173744	155735	143580	161784	188803
3.70_228.1478n	229.155	3.7	pos	Leucylproline	Leucylproline	Organic acids and derivatives	Carboxylic acids and derivatives	Amino acids, peptides, and analogues	***		50.8	58.5	M+H, M+Na	C11H20N2O3	1.56743	2.74358	1.77988e-06	1.41178e-05	-1.09274	0.46887	134521	286906	106568	124611	125444	140773	143558	166175	233361	281292	275338	300063	305859	325522
2.74_422.1596m/z	422.16	2.74142	pos	Calomelanol B	LMPK12120524	Lipids and lipid-like molecules	Polyketides	Flavonoids			42.8	24.7	M+NH4	C24H20O6	-0.430041	1.76968	2.39277e-06	1.81117e-05	-1.08206	0.472354	56667.6	119969	55375.8	56543	47399.3	56889.2	57251.7	66546.6	117113	132883	139215	111530	97392.5	121678
3.91_582.2768m/z	582.277	3.91327	neg	Dihydrostreptomycin	HMDB0251330	Organic oxygen compounds	Organooxygen compounds	Carbohydrates and carbohydrate conjugates			41.2	14.1	M-H	C21H41N7O12	4.67414	1.26069	1.59974e-05	9.07957e-05	-1.06802	0.476974	30457.1	63854.9	30783	32567.2	39379.2	33944.9	24001.5	22066.9	73168.4	67353.2	71151.7	60956.1	50569.8	59930.4
7.17_681.4556m/z	681.456	7.1661	neg	DG(14:0/PGE2/0:0)	HMDB0295077	Unclassified	Unclassified	Unclassified			47.1	46	M+FA-H	C37H64O8	-4.26383	2.06387	0.000172509	0.000714281	-1.06595	0.477658	86647.2	181400	40757.6	87632.2	76457	94258.4	102051	118726	154781	162888	151518	227058	197914	194240
4.32_608.2494m/z	608.249	4.32193	neg	Alpha-Hydroxy-tamoxifen-O-glucuronide	HMDB0060808	Phenylpropanoids and polyketides	Stilbenes	Stilbene glycosides			38.2	0.124	M+FA-H	C32H37NO8	-1.26737	2.9651	3.95996e-08	5.94549e-07	-1.05149	0.482468	161939	335646	143001	150157	145472	172120	171616	189266	308775	314165	339059	335796	368481	347602
1.52_245.1499m/z	245.15	1.52078	pos	Leucylhydroxyproline	HMDB0028930	Organic acids and derivatives	Carboxylic acids and derivatives	Amino acids, peptides, and analogues			50.2	56.4	M+H	C11H20N2O4	1.3485	1.02117	8.12571e-05	0.000369923	-1.04683	0.48403	21145.7	43686.7	35160.7	19808.6	17224.2	18134.7	18457.7	18088.3	49308.7	40584.4	48744.1	35401.1	44569.9	43512
0.74_383.1000m/z	383.1	0.7424	neg	4-Hydroxy-6-methyl-3-(1H-pyrazol-3-yl)-2H-pyran-2-one	HMDB0246447	Organoheterocyclic compounds	Pyrans	Pyranones and derivatives			38.9	0	2M-H	C9H8N2O3	0.8534	1.0596	0.000118512	0.000514691	-1.04596	0.484321	22972.2	47431.9	20451.8	24895.2	28026.1	24193	17085.1	23182.3	43760.9	58110.9	49704.9	55562.1	44342.8	33109.5
4.83_623.2552m/z	623.255	4.83492	neg	[4-(2-cyclopropyl-1,3-thiazol-4-yl)phenyl]-piperidin-1-ylmethanone	1005202	Unclassified	Unclassified	Unclassified			38.3	0	2M-H	C18H20N2OS	5.18892	1.00545	2.25678e-06	1.72649e-05	-1.03705	0.487324	19421.8	39854	25758.6	20100.5	20905.7	18728.1	14914.6	16123.4	35700.4	43102.3	44668.8	38535.5	40084.7	37032.6
7.15_579.3511m/z	579.351	7.14745	neg	Kurilensoside G	LMST05050016	Lipids and lipid-like molecules	Steroids and steroid derivatives	Steroid conjugates			47.7	48.5	M-H2O-H	C32H54O10	-4.5909	2.12166	9.36442e-05	0.000417744	-1.03656	0.487489	94506.4	193864	51724.7	99507.5	95035.3	107452	91346	121973	195596	154536	169654	243811	194072	205513
1.09_391.1714m/z	391.171	1.08757	pos	2-(1-methyl-2,4-dioxo-5-propoxypyrido[2,3-d]pyrimidin-3-yl)-N-(5-methyl-1,2-oxazol-3-yl)acetamide	1050549	Unclassified	Unclassified	Unclassified			38.3	0	M+NH4	C17H19N5O5	-2.86192	2.62575	2.84596e-07	3.03317e-06	-1.03341	0.488554	131265	268681	152613	129502	124875	124368	124015	132219	249121	274348	302542	284791	271135	230150
4.17_386.2287m/z	386.229	4.17303	pos	N-Lauroyl Tyrosine	HMDB0242043	Organic acids and derivatives	Carboxylic acids and derivatives	Amino acids, peptides, and analogues			47	46.6	M+Na	C21H33NO4	-4.13847	1.83991	1.44866e-06	1.18286e-05	-1.02951	0.489876	66137.8	135009	69724.5	72317.4	56394.6	64527.7	61647	72215.6	115181	126850	125505	153457	152182	136880
1.09_609.2389n	632.228	1.08757	pos	QYNAD	HMDB0006730	Organic acids and derivatives	Carboxylic acids and derivatives	Amino acids, peptides, and analogues			37.1	0	M+H, M+Na	C25H35N7O11	-0.94489	1.07574	1.2876e-06	1.07227e-05	-1.02939	0.489916	22528.6	45984.7	27435.4	23888.3	16551.3	25018.5	20364.6	21913.6	47570.8	51224.8	48463.4	46316.3	42184.9	40147.7
0.77_421.1463m/z	421.146	0.773367	neg	N-(2,4-difluorophenyl)-2-[8-[methyl(propyl)amino]-3-oxo-[1,2,4]triazolo[4,3-a]pyrazin-2-yl]acetamide	1019915	Unclassified	Unclassified	Unclassified			37.7	0	M+FA-H	C17H18F2N6O2	5.63886	8.89377	9.98858e-09	1.98679e-07	-1.02803	0.490378	1.50974e+06	3.07874e+06	1.83518e+06	1.58146e+06	1.37917e+06	1.50762e+06	1.33044e+06	1.4246e+06	3.21771e+06	2.98313e+06	2.91524e+06	3.10848e+06	3.23693e+06	3.01092e+06
6.09_377.2181m/z	377.218	6.08812	neg	ascr#18	LMFA13040009	Lipids and lipid-like molecules	Fatty Acyls	Fatty acyl glycosides			52.5	63.6	M+FA-H	C17H32O6	-0.0943903	1.41261	1.60552e-07	1.87102e-06	-1.02204	0.492418	38670.3	78531.4	40997.5	39133	39519	37503.8	37329	37539.4	72295.2	89722.3	70853.8	83333.2	81523.4	73460.2
6.85_324.1938n	307.191	6.8492	pos	Dinor-PGE2	LMFA03010210	Lipids and lipid-like molecules	Fatty Acyls	Eicosanoids			51.2	60.3	M+H-H2O, M+Na	C18H28O5	0.399263	1.43264	1.92249e-05	0.000105908	-1.0211	0.492739	41261.4	83738.8	28063.4	39125.7	43076.6	46679.5	44910.4	45712.8	73570.7	96620	97826.6	80287.1	68897.5	85231.1
5.77_438.1978m/z	438.198	5.77085	neg	10-(2-(Diethylamino)ethyl)-9(10H)-acridinone (4,5-dihydro-2-thiazolyl)hydrazone	HMDB0257256	Organoheterocyclic compounds	Quinolines and derivatives	Benzoquinolines			37.1	0.0397	M+FA-H	C22H27N5S	2.23992	1.26888	2.05591e-07	2.315e-06	-1.01333	0.4954	31748.3	64086.2	32922.1	37677	33982.2	30650.6	29104.3	26153.9	58758.1	60963.9	59231.3	68488.3	68049.4	69026.4
5.77_411.1791m/z	411.179	5.77085	neg	Arginine chloromethyl ketone	HMDB0244930	Organic oxygen compounds	Organooxygen compounds	Carbonyl compounds			48.2	54.6	2M-H	C7H15ClN4O	-1.22744	1.00151	2.45634e-07	2.67519e-06	-1.01304	0.495501	19756.3	39871.2	20881.6	22056.5	18788.2	20981.1	17911.9	17918.3	34964.7	37419.8	38144.8	43784.9	43820.8	41092.5
1.85_243.0479m/z	243.048	1.8462	pos	3-Hydroxy-3-carboxymethyl-adipic acid	HMDB0059775	Organic acids and derivatives	Carboxylic acids and derivatives	Tricarboxylic acids and derivatives			43.1	19.5	M+Na	C8H12O7	1.70548	1.40039	1.45464e-07	1.72761e-06	-1.01135	0.496083	38253.5	77111	37544	37501.9	36679.8	40030.7	35736.5	42027.9	67202.6	76021.2	76780.5	72648.6	85131.7	84881.1
5.03_359.2075m/z	359.207	5.0319	neg	N-[2-[cyclohexyl(methyl)amino]ethyl]-6-methylimidazo[1,2-a]pyridine-2-carboxamide	1001094	Unclassified	Unclassified	Unclassified			37.8	0	M+FA-H	C18H26N4O	-4.34379	1.55744	1.22541e-06	1.02789e-05	-1.00593	0.49795	48462.2	97323.5	30648	47588.2	54490.4	49519.9	51996.8	56530.1	86230.1	99247.4	100587	97309	93624.8	106943
0.73_439.0862m/z	439.086	0.72575	neg	9-Hydroxy-4-methoxypsoralen 9-glucoside	HMDB0039047	Phenylpropanoids and polyketides	Coumarins and derivatives	Coumarin glycosides			37.9	0.738	M+FA-H	C18H18O10	-4.9828	8.83007	1.33059e-10	7.68336e-09	1.00507	2.00703	3.03774e+06	1.51355e+06	3.26638e+06	3.08846e+06	3.04578e+06	2.93512e+06	2.96724e+06	2.92346e+06	1.54334e+06	1.50791e+06	1.58216e+06	1.46203e+06	1.54923e+06	1.43663e+06
0.69_273.0380m/z	273.038	0.694067	neg	Phosphomevalonic acid	HMDB0256482	Organic acids and derivatives	Organic phosphoric acids and derivatives	Phosphate esters			46.8	42.6	M+FA-H	C6H13O7P	-0.463546	1.33478	0.000102118	0.000450682	1.00628	2.00872	77338.1	38501.2	105024	80623.1	71431.4	66552.9	70988.9	69409	39716.2	33592.8	47347.1	38788.1	39568.2	31994.9
1.10_232.1578n	250.192	1.10332	pos	2,6-Pipecoloxylidide	HMDB0060725	Organic acids and derivatives	Carboxylic acids and derivatives	Amino acids, peptides, and analogues		C16575	51	59.9	M+H, M+NH4	C14H20N2O	1.09614	1.20624	1.85748e-08	3.25814e-07	1.01012	2.01408	57471.1	28534.6	55340.3	59574.5	57425.8	59558.8	51419.6	61507.8	23575.9	28680.1	30669.7	29579.6	29538.4	29164
4.80_405.1766m/z	405.177	4.79662	neg	1-O-(8R-hydroxy-8-methyl-3Z,9-decadienoyl)-beta-D-glucopyranose	LMFA13010039	Lipids and lipid-like molecules	Fatty Acyls	Fatty acyl glycosides			52.1	64.7	M+FA-H	C17H28O8	0.0620747	1.13135	3.96263e-06	2.77087e-05	1.01113	2.01549	52277.2	25937.8	45111.9	52687.7	65177.7	53465.1	48979.9	48240.8	24424.6	25310.1	26620	25094.6	26230.9	27946.2
0.73_539.1381m/z	539.138	0.72575	neg	2-phenacylsulfanyl-1-phenylethanone	1048507	Unclassified	Unclassified	Unclassified			36.3	0	2M-H	C16H14O2S	4.56955	1.53063	4.64858e-07	4.55889e-06	1.0126	2.01755	93704.4	46444.7	76247.2	97376.9	105349	95527.3	91349.3	96376.8	45282.3	45101.5	48011.8	44099.9	44382.6	51789.9
13.48_811.4962m/z	811.496	13.4844	pos	Linolipin H	LMGL05010046	Lipids and lipid-like molecules	Glycerolipids	Glycosyldiradylglycerols			37.2	0	M+Na	C45H72O11	-0.621524	1.06624	0.00144323	0.00455897	1.02318	2.03239	53404.5	26276.7	79406.5	57337.2	49946.7	40878.1	39416.7	53441.8	29875.5	28554.2	20553.9	23379.5	32522.3	22774.5
3.60_204.0892n	203.082	3.59952	neg	L-Tryptophan	33	Organoheterocyclic compounds	Indoles and derivatives	Indolyl carboxylic acids and derivatives		C00078	54.4	87.7	M-H, 2M-H	C11H12N2O2	-3.34517	1.33884	2.39989e-07	2.62569e-06	1.04839	2.06822	69624.8	33664.2	67803	77057.2	67061.4	65343.7	63708.5	76775.1	28557	34388.1	30333.4	37423.9	39458.8	31824.1
4.68_934.2382n	935.246	4.68247	pos	Quercetin 3-(6''''-p-coumarylsophorotrioside)	LMPK12112151	Phenylpropanoids and polyketides	Flavonoids	Flavonoid glycosides			57.4	88.1	M+H, M+Na	C42H46O24	0.36403	5.80011	6.13086e-09	1.36162e-07	1.06481	2.0919	1.27244e+06	608270	1.39681e+06	1.26747e+06	1.27667e+06	1.21405e+06	1.24405e+06	1.23559e+06	548025	593958	695894	677792	557155	576795
1.11_449.0546m/z	449.055	1.10767	neg	Cromolyn	1916	Organoheterocyclic compounds	Benzopyrans	1-benzopyrans		C06928	36.2	0	M-H2O-H	C23H16O11	6.788	2.3536	2.79564e-08	4.50675e-07	1.06718	2.09534	209744	100100	235191	205837	218721	196486	198681	203546	108823	109431	94610.1	90025.4	107580	90132.1
4.68_466.1113m/z	466.111	4.68338	neg	1-[[1-(3,4-difluorophenyl)tetrazol-5-yl]methyl]-4-pyridin-3-ylsulfonylpiperazine	1051771	Unclassified	Unclassified	Unclassified			37.7	0	M+FA-H	C17H17F2N7O2S	-0.385866	3.42336	1.49867e-09	4.65266e-08	1.0685	2.09725	440936	210245	460591	431077	455092	408326	437193	453338	187327	218525	230496	231156	197674	196295
0.71_277.0327m/z	277.033	0.70935	neg	Polyribosylribitolphosphate	HMDB0249913	Organic oxygen compounds	Organooxygen compounds	Carbohydrates and carbohydrate conjugates			45.1	29	M+FA-H	C5H13O8P	-1.34711	2.86301	2.2961e-09	6.41133e-08	1.07165	2.10184	307386	146246	279198	312304	330302	298074	306699	317739	133815	141987	145690	157289	141532	157162
0.73_453.1015m/z	453.101	0.72575	neg	N-(3,4-difluorophenyl)-3-methyl-2,4-dioxo-1-phenylpyrido[2,3-d]pyrimidine-6-carboxamide	1008150	Unclassified	Unclassified	Unclassified			38.3	0	M+FA-H	C21H14F2N4O3	-0.300825	7.07946	4.92049e-08	7.11033e-07	1.07418	2.10553	1.89339e+06	899244	2.17543e+06	1.96229e+06	1.90083e+06	1.70158e+06	1.7934e+06	1.82678e+06	925515	864442	924080	905396	927518	848513
4.68_952.2483n	933.23	4.68338	neg	Quercetin 3-coumaroyl-triglucoside	HMDB0302887	Phenylpropanoids and polyketides	Flavonoids	Flavonoid glycosides			39.8	0	M-H2O-H, M-H	C42H48O25	-0.219705	7.86765	8.81344e-11	5.71824e-09	1.09204	2.13175	2.27585e+06	1.0676e+06	2.31194e+06	2.28173e+06	2.3577e+06	2.18594e+06	2.18057e+06	2.33724e+06	1.03221e+06	1.03076e+06	1.11867e+06	1.19729e+06	1.00095e+06	1.0257e+06
3.61_187.0636n	188.071	3.60817	pos	Indoleacrylic acid	HMDB0000734	Organoheterocyclic compounds	Indoles and derivatives	Indoles			43.7	24.9	M+H, M+NH4, M+H-H2O	C11H9NO2	1.69613	4.72094	5.45592e-11	4.02549e-09	1.10516	2.15122	816088	379360	832661	786075	805992	826704	803723	841374	325305	388450	381049	368656	403093	409608
5.32_647.2918m/z	647.292	5.31708	neg	(1R,6S)-4-[(4-methoxy-3-methylphenyl)methyl]-7-methylsulfonyl-4,7-diazabicyclo[4.2.0]octane	1041794	Unclassified	Unclassified	Unclassified			37.2	0	2M-H	C16H24N2O3S	-3.7687	1.31467	5.98846e-08	8.36067e-07	1.10699	2.15396	64246.2	29827	74625.8	61279	57087.9	63047.5	64629.1	64808	28965	28602.9	31462.4	28845.9	30803.8	30282.3
5.91_459.2601m/z	459.26	5.91323	neg	2-[2-[(2,5-dimethoxyphenyl)methyl]-8-methyl-2,8-diazaspiro[4.5]decan-4-yl]-5-propan-2-yl-1,3,4-oxadiazole	1085302	Unclassified	Unclassified	Unclassified			38.1	0	M+FA-H	C23H34N4O3	-2.95988	1.04198	3.28581e-10	1.51305e-08	1.1092	2.15725	39688.9	18397.9	42011.2	41667.6	36793.3	38936.9	38919.6	39804.9	17254.8	18021.6	20011.1	18677.6	17955.4	18466.8
0.73_381.0796m/z	381.08	0.728983	pos	Lactulose	HMDB0000740	Organic oxygen compounds	Organooxygen compounds	Carbohydrates and carbohydrate conjugates		C07064	40	3.48	M+K	C12H22O11	0.542404	8.48116	1.73798e-08	3.10129e-07	1.11393	2.16434	2.65152e+06	1.22509e+06	3.00142e+06	2.76344e+06	2.48258e+06	2.50003e+06	2.51097e+06	2.65066e+06	1.156e+06	1.25725e+06	1.3298e+06	1.16906e+06	1.15412e+06	1.28431e+06
8.84_447.2154m/z	447.215	8.83575	neg	(4-phenylpiperazin-1-yl)-(1-pyrido[2,3-b]pyrazin-7-ylpiperidin-4-yl)methanone	1022663	Unclassified	Unclassified	Unclassified			38.2	0	M+FA-H	C23H26N6O	0.845535	1.27697	4.07411e-08	6.0821e-07	1.11624	2.16782	60080.3	27714.6	69162.3	58837.3	58960	54941.3	62268.3	56312.7	26376.8	28772.1	28954.7	29610.4	27123.7	25450.1
13.25_907.4509m/z	907.451	13.2537	neg	Tragopogonsaponin B	HMDB0037911	Lipids and lipid-like molecules	Prenol lipids	Terpene glycosides			37	0	M-H2O-H	C50H70O16	2.58204	1.00436	0.000194894	0.000793763	1.11866	2.17145	41229	18986.9	59040.3	39696.2	38761.5	40323.5	35283.7	34268.7	22704	19192.5	15765.2	15128.4	20999.4	20131.6
8.71_319.1882m/z	319.188	8.70645	pos	3beta-Acetoxy-4-oplopanone	LMPR0103350001	Lipids and lipid-like molecules	Prenol lipids	Isoprenoids			44.9	29	M+Na	C17H28O4	0.908916	1.96382	1.98986e-07	2.25476e-06	1.12114	2.17518	143922	66165.3	131316	137278	147995	157914	149255	139770	63878.2	78708.5	81090.2	57429.1	50763.3	65122.7
1.07_354.1405m/z	354.14	1.07318	neg	N-[2-(4-fluorophenyl)-7-methylimidazo[1,2-a]pyridin-3-yl]-3-phenylpropanamide	1003931	Unclassified	Unclassified	Unclassified			37.1	0	M-H2O-H	C23H20FN3O	-1.89063	1.37545	0.00437791	0.0121014	1.12514	2.18122	89360.9	40968.3	138083	102403	57837.6	81949.5	101945	53947.3	41010	36849.3	51581.5	43132	31004.7	42232.3
0.66_535.0370m/z	535.037	0.658983	neg	UDP-L-arabinose	HMDB0012303	Nucleosides, nucleotides, and analogues	Pyrimidine nucleotides	Pyrimidine ribonucleotides		C00935	38.9	0	M-H	C14H22N2O16P2	-0.372634	1.75502	2.94682e-07	3.11994e-06	1.13646	2.19841	113708	51722.9	130222	116511	99854.6	105550	116765	113346	54086	53287.5	54587.9	42649.7	61588.1	44138.2
0.74_543.1328m/z	543.133	0.7445	pos	Gentianose	HMDB0034072	Organic oxygen compounds	Organooxygen compounds	Carbohydrates and carbohydrate conjugates		C08239	44.4	35.2	M+K	C18H32O16	1.15362	1.49397	7.73672e-06	4.89856e-05	1.1439	2.20977	84824.4	38386.1	67803.2	92344.9	85725.3	80378.8	91177.1	91517.1	28379.7	34760.4	44104.4	48070.5	26880.2	48121.4
10.77_278.1883n	301.177	10.769	pos	7-hydroxy-10E,16-heptadecadien-8-ynoic acid	LMFA01050258	Lipids and lipid-like molecules	Fatty Acyls	Fatty Acids and Conjugates			46.2	34.1	M+H, M+Na	C17H26O3	0.300911	1.03566	2.48706e-05	0.000133058	1.14562	2.21242	41551.4	18781	44764.2	43847	49094.2	41334.9	37293.7	32974.7	19458.4	25304.1	23534.2	16195.7	12041.3	16152.2
8.04_341.2332m/z	341.233	8.0361	neg	15-Hydroxy-9Z,15Z-octadecadienoic acid	LMFA02000315	Lipids and lipid-like molecules	Fatty Acyls	Octadecanoids			51.7	61.7	M+FA-H	C18H32O3	-0.574222	3.72881	9.71025e-09	1.95233e-07	1.14734	2.21505	498987	225271	470939	518103	539454	518818	498691	447916	255612	219205	224294	197749	218868	235901
5.41_457.2444m/z	457.244	5.41442	neg	Asebotoxin	HMDB0248654	Lipids and lipid-like molecules	Prenol lipids	Diterpenoids			46.1	33.1	M+FA-H	C22H36O7	0.21204	1.5205	6.68815e-08	9.16905e-07	1.15521	2.22717	83671.8	37568.7	97074.2	81817.3	83789.2	82460.3	73027.3	83862.5	36267.8	40557.3	38921.8	34461.9	36104.2	39099.3
0.73_490.1776m/z	490.178	0.728983	pos	(2S)-3-[3-[(4-Carbamimidoylbenzoyl)amino]propanoylamino]-2-[(4-ethylphenyl)sulfonylamino]propanoic acid	HMDB0258340	Benzenoids	Benzene and substituted derivatives	Benzenesulfonamides			40.8	24.9	M+H	C22H27N5O6S	4.41828	2.56052	0.0012843	0.00410998	1.1556	2.22777	283122	127088	446222	306932	253994	236813	226058	228713	141826	131531	143301	117559	114845	113464
6.15_226.1200n	225.113	6.1452	neg	Pyridine-2-azo-p-dimethylaniline	96366	Unclassified	Unclassified	Unclassified			37.4	0	M-H2O-H, M-H	C13H14N4	-8.28731	1.63012	2.4116e-06	1.82128e-05	1.15989	2.23441	98239.8	43966.8	123679	96783.1	90138	91411.9	101590	85837.2	46152.3	48342.8	44568.7	41337	41464.1	41936
8.04_428.2386n	409.221	8.0361	neg	2-[5-methoxy-2-[[4-(4-methoxyphenyl)piperazin-1-yl]methyl]-4-oxopyridin-1-yl]-N-propan-2-ylacetamide	1050537	Unclassified	Unclassified	Unclassified			36.5	0	M-H2O-H, M-H	C23H32N4O4	-8.6625	1.72652	4.3353e-09	1.04394e-07	1.16182	2.23739	105849	47309.3	101117	109583	113680	109498	105755	95464.9	53793.7	45125.8	48104.9	41957.1	46455.9	48418.4
0.74_244.0929m/z	244.093	0.7445	pos	Cytidine	Cytidine	Nucleosides, nucleotides, and analogues	Pyrimidine nucleosides	Unclassified	***	C00475	46.1	35.7	M+H	C9H13N3O5	0.584671	1.23444	2.98051e-05	0.000154911	1.17296	2.25474	58245.8	25832.6	44085.3	51412.3	56329.9	62309.2	67098.4	68239.7	17509.1	25185.9	22828.2	31541.6	24839.4	33091
0.77_502.1776m/z	502.178	0.773367	neg	4-[7-(4-fluorophenyl)-8-oxo-[1,2,4]triazolo[4,3-a]pyrazin-3-yl]-N-[2-(1H-indol-3-yl)ethyl]butanamide	1028230	Unclassified	Unclassified	Unclassified			38.2	0	M+FA-H	C25H22FN6O2	1.26742	4.57593	3.49551e-08	5.37679e-07	1.17835	2.26317	742807	328215	855379	748063	682621	718248	763836	688695	359296	338558	314182	292920	338259	326074
4.53_545.1927m/z	545.193	4.53148	pos	Broussoflavonol E	LMPK12112295	Lipids and lipid-like molecules	Polyketides	Flavonoids			39.4	7.81	M+K	C30H34O7	-1.80865	1.67481	2.52087e-07	2.73211e-06	1.19947	2.29655	99846.5	43476.6	111594	96335.5	102731	98161.5	97074.4	93182.9	47681.1	53628.5	49288.1	36778.6	28438	45045.5
8.86_316.2849m/z	316.285	8.8559	pos	12R-HOME(13E)	LMFA02000091	Lipids and lipid-like molecules	Fatty Acyls	Octadecanoids			54.7	78.1	M+NH4	C18H34O3	1.0393	2.0802	6.48029e-09	1.4228e-07	1.1999	2.29723	151864	66107.4	169664	145826	141587	149324	151820	152964	57550.8	74474.3	72846.5	61553.5	67753.4	62465.5
11.57_431.2201m/z	431.22	11.5702	neg	PA(18:3(9Z,12Z,15Z)/0:0)	LMGP10050035	Lipids and lipid-like molecules	Glycerophospholipids	Glycerophosphates			43.4	21.3	M-H	C21H37O7P	-0.627208	3.97018	2.39469e-06	1.81183e-05	1.20293	2.30207	569918	247568	728108	574082	530443	540493	540894	505491	258152	253755	263892	214525	255704	239380
0.81_100.0400m/z	100.04	0.809483	pos	Succinimide	66615	Organoheterocyclic compounds	Pyrrolidines	Pyrrolidones		C07273	38.2	0	M+H	C4H5NO2	6.86579	1.99376	4.96648e-10	2.02531e-08	1.20339	2.30279	137802	59841.2	145919	137890	142368	136007	129269	135356	51807.1	64674.7	60129.8	64372.1	53572.1	64491.1
0.74_396.1032n	377.085	0.7424	neg	N-(3,4-difluorophenyl)-2-[4-(3-methyl-1,2,4-oxadiazol-5-yl)-2-oxoquinolin-1-yl]acetamide	998302	Unclassified	Unclassified	Unclassified			37.7	0	M-H2O-H, M-H	C20H14F2N4O3	-0.591496	10.8824	3.43886e-08	5.29529e-07	1.21537	2.322	4.11946e+06	1.7741e+06	4.77671e+06	4.2867e+06	3.9875e+06	3.84227e+06	3.78609e+06	4.03748e+06	1.95761e+06	1.75271e+06	1.81096e+06	1.64178e+06	1.78335e+06	1.69818e+06
4.38_551.1037m/z	551.104	4.38008	pos	Quercetin 3-O-malonylglucoside	5282159	Phenylpropanoids and polyketides	Flavonoids	Flavonoid glycosides		C12638	59.1	98.1	M+H	C24H22O15	1.04806	5.00165	8.93191e-11	5.76917e-09	1.22563	2.33857	853861	365121	924250	849199	837178	805711	855614	851216	345790	350809	385204	391974	356192	360757
13.05_707.4735m/z	707.473	13.054	neg	DG(20:5(7Z,9Z,11E,13E,17Z)-3OH(5,6,15)/0:0/i-16:0)	HMDB0299283	Unclassified	Unclassified	Unclassified			39.2	6.63	M+FA-H	C39H66O8	-0.772607	1.14661	3.45328e-07	3.55448e-06	1.22984	2.34541	45925.1	19580.9	40093	43794.4	48209.1	46496.6	48902.6	48054.8	21671.1	22164	15556.5	17826.7	14592.4	25674.4
0.74_112.0510m/z	112.051	0.7445	pos	Cytosine	Cytosine	Organoheterocyclic compounds	Diazines	Pyrimidines and pyrimidine derivatives	***	C00380	49.3	54.1	M+H	C4H5N3O	4.5033	1.00795	0.000117786	0.000512311	1.24545	2.37093	38598.3	16279.8	25620.9	34199.7	37631.3	41493.6	45106.4	47538.1	10614.4	14306.3	15384.3	19566.7	15537	22270.3
5.05_449.1088m/z	449.109	5.04913	neg	Steppogenin 4'-O-beta-D-glucoside	LMPK12140460	Lipids and lipid-like molecules	Polyketides	Flavonoids			47.5	41.6	M-H	C21H22O11	-0.201289	1.02908	2.16571e-08	3.69388e-07	1.24596	2.37177	36333.6	15319.2	35449.1	34461.1	34819.8	34932.5	37205	41134.3	14834	14473.1	15541.6	14643.4	19203.7	13219.5
0.73_219.0268m/z	219.027	0.728983	pos	D-Glucose	D-Glucose	Organic oxygen compounds	Organooxygen compounds	Carbohydrates and carbohydrate conjugates	***	C00221	38.7	0	M+K	C6H12O6	1.42749	1.34948	5.70887e-09	1.2827e-07	1.25249	2.38252	62228.4	26118.8	61183.7	67426.6	57110.9	62549.1	61995	63105.4	21338.3	26448.8	31240.9	24235.8	24398.9	29049.8
0.73_291.0486m/z	291.049	0.72575	neg	2,2',4,4'-Tetrahydroxybenzophenone	302826	Benzenoids	Benzene and substituted derivatives	Benzophenones			36.6	0	M+FA-H	C13H10O5	-9.90689	3.35673	1.63338e-09	4.96411e-08	1.26717	2.40689	378102	157092	351601	397376	410477	358042	364660	386455	145938	149735	147108	168389	157441	173939
0.92_348.0305n	347.023	0.924167	neg	Dehydro-L-(+)-ascorbic acid dimer	45119	Unclassified	Unclassified	Unclassified			39.5	12.8	M-H2O-H, M-H	C12H12O12	-6.75714	1.61812	9.27846e-10	3.23927e-08	1.27805	2.4251	87260.5	35982.2	97431.4	88812.2	84579.4	86015.4	81652.1	85072.6	37051.7	34991.3	36044.5	36558.5	38135.7	33111.3
8.04_477.2081m/z	477.208	8.0361	neg	Bupropion	HMDB0001510	Organic oxygen compounds	Organooxygen compounds	Carbonyl compounds		C06860	38.7	0	2M-H	C13H18ClNO	-0.0757838	1.2819	3.77014e-08	5.71699e-07	1.29755	2.45812	54848.3	22313.2	61962.4	57827.5	55820.1	51370.2	53912.5	48197.1	25832.9	22567.5	23953.5	20274.1	21229.6	20021.2
1.10_288.1053m/z	288.105	1.10332	pos	D-1-[(3-Carboxypropyl)amino]-1-deoxyfructose	HMDB0038663	Organic acids and derivatives	Carboxylic acids and derivatives	Amino acids, peptides, and analogues			38.2	0	M+Na	C10H19NO7	-0.401209	1.06638	1.28034e-06	1.06746e-05	1.30987	2.47919	39013.4	15736.4	47899.2	39182.4	38402	37390.4	35934.2	35272.3	12563.2	19425.7	20009.8	14148.1	14187.9	14083.6
0.74_604.1728m/z	604.173	0.7424	neg	Tezosentan	HMDB0258945	Organoheterocyclic compounds	Diazines	Pyrimidines and pyrimidine derivatives			37.4	1.16	M-H	C27H27N9O6S	-0.653279	3.8613	9.50904e-08	1.21696e-06	1.315	2.48803	497071	199785	574916	522628	470926	439453	456704	517800	208303	184783	231412	203885	187073	183255
12.46_867.5110m/z	867.511	12.4625	neg	Koryoginsenoside R1	HMDB0041351	Lipids and lipid-like molecules	Prenol lipids	Triterpenoids			39	0	M-H	C46H76O15	-0.127403	1.09956	6.69938e-05	0.000313339	1.32826	2.51099	43216.2	17210.9	55330.9	52071.6	42964.2	34998.9	43605.8	30326.2	19511.4	18378.3	18345.2	14316.9	16373.6	16339.7
1.12_215.0165m/z	215.017	1.11917	pos	(1R,2R)-Isocitric acid	HMDB0033717	Organic acids and derivatives	Carboxylic acids and derivatives	Tricarboxylic acids and derivatives		C04617	40	3.26	M+Na	C6H8O7	1.53834	3.04051	4.71619e-08	6.86186e-07	1.33447	2.52183	304731	120837	359542	315806	299940	285327	277599	290170	112987	130254	131259	120123	116089	114312
1.10_478.1175m/z	478.118	1.10332	pos	2-(4-acetyl-2-methoxyphenoxy)-N-[2-[4-(4-fluorophenyl)-6-oxopyrimidin-1-yl]ethyl]acetamide	1050171	Unclassified	Unclassified	Unclassified			38.2	0	M+K	C23H22FN3O5	0.0352764	2.90795	3.50306e-07	3.59419e-06	1.36314	2.57245	278409	108227	336255	295389	278853	257485	251037	251435	103955	121970	122942	107344	100204	92947.9
6.37_505.2293m/z	505.229	6.37467	neg	2-Amino-9-[4-hydroxy-2-(hydroxymethyl)butyl]-3H-purin-6-one	HMDB0244320	Organoheterocyclic compounds	Imidazopyrimidines	Purines and purine derivatives			42.6	32.9	2M-H	C10H15N5O3	3.19738	1.04055	2.17341e-06	1.67514e-05	1.37305	2.59018	36066.4	13924.3	45631.8	35784.7	31736.7	37376.3	35422.4	30446.5	13173.5	14148.2	16932.1	14146.2	12343.8	12802
0.87_475.1303m/z	475.13	0.871967	neg	2-cyclopropyl-5-[5-[4-(4-methoxyphenyl)piperazin-1-yl]sulfonylfuran-3-yl]-1,3,4-oxadiazole	1027494	Unclassified	Unclassified	Unclassified			36.8	0	M+FA-H	C20H22N4O5S	2.26743	1.69082	3.15762e-08	4.94723e-07	1.37828	2.59958	91849.1	35332.3	103229	98470	84684.8	82563.8	94511.2	87636.3	41099.4	33094.1	34646.5	32681.2	39446.9	31026
7.42_359.2076m/z	359.208	7.41705	neg	2-[(3S,4S)-1-[(1-ethyl-3-methylpyrazol-4-yl)methyl]-4-(methoxymethyl)pyrrolidin-3-yl]pyridine	1039688	Unclassified	Unclassified	Unclassified			38.1	0	M+FA-H	C18H26N4O	-4.02045	1.04847	1.6849e-06	1.3468e-05	1.37962	2.602	36377.5	13980.5	30918.1	37541.2	39592.9	42014.9	38129	30068.7	15522.8	16555.1	16282.7	12915.7	9501.81	13105.2
0.86_215.0164m/z	215.016	0.8587	pos	Diketogulonic acid	HMDB0005971	Organic oxygen compounds	Organooxygen compounds	Carbohydrates and carbohydrate conjugates		C04575	38.9	0	M+Na	C6H8O7	1.17983	1.59042	5.70093e-08	8.03305e-07	1.38361	2.60921	81765.2	31337.1	96019.3	79946	83565	75769.9	82279.7	73011.1	28111.6	34105.2	36417.8	29973.5	28748.8	30666
1.65_138.0530m/z	138.053	1.65417	pos	D-Proline	HMDB0003411	Organic acids and derivatives	Carboxylic acids and derivatives	Amino acids, peptides, and analogues		C00763	39.3	5.3	M+Na	C5H9NO2	3.49909	1.38014	4.75854e-12	7.19312e-10	1.38827	2.61765	60021.2	22929.5	61178.1	60364.8	60763.7	60950.1	58438.6	58432	21346.5	23917	21318.4	22962.5	21411.2	26621
1.09_356.1315n	355.124	1.09145	neg	Gentiobioside	HMDB0252695	Organic oxygen compounds	Organooxygen compounds	Carbohydrates and carbohydrate conjugates			43.1	23.8	M-H, M+FA-H	C13H24O11	-0.982199	2.11968	3.01702e-06	2.19913e-05	1.38885	2.61869	149229	56986.1	135117	162053	154772	128394	138673	176364	46021.4	57347.9	41508.7	50137.6	60939.1	85962
4.74_366.2028m/z	366.203	4.73777	pos	18-Nitrooctadec-9-enoic acid	HMDB0257702	Lipids and lipid-like molecules	Fatty Acyls	Fatty acids and conjugates			40.4	11.3	M+K	C18H33NO4	-4.15181	1.7868	2.41106e-09	6.62341e-08	1.42272	2.6809	100401	37450.6	90464.7	98909.1	110964	100996	99034	102040	33381.2	38748.7	42321.6	36345.3	32303.5	41603.5
6.97_441.2493m/z	441.249	6.97103	neg	PGF2alpha-11-acetate	LMFA03010096	Lipids and lipid-like molecules	Fatty Acyls	Eicosanoids			40	2.34	M+FA-H	C22H36O6	-0.128247	1.48269	1.16113e-10	6.9552e-09	1.42889	2.6924	68246.4	25347.8	69165.9	72705.9	67776.7	65711.4	62682.8	71435.5	27260	23641.6	25318.3	25074.8	24655.4	26136.5
4.38_873.1942m/z	873.194	4.38407	neg	Luteolin 7-O-(2-apiofuranosyl-4-glucopyranosyl-6-malonyl)glucopyranoside	HMDB0301954	Phenylpropanoids and polyketides	Flavonoids	Flavonoid glycosides			55.5	79.5	M+FA-H	C35H40O23	-0.00248517	38.2344	5.52624e-09	1.25231e-07	1.45031	2.73266	4.53434e+07	1.65931e+07	4.73763e+07	4.20398e+07	4.60399e+07	3.99047e+07	4.68877e+07	4.98118e+07	1.87381e+07	1.69182e+07	1.59793e+07	1.6917e+07	1.51612e+07	1.58449e+07
4.85_947.2458m/z	947.246	4.85375	neg	Kaempferol 3-(4'''-p-coumaroylglucosyl)-(1->2)-rhamnoside-7-glucoside	LMPK12111965	Lipids and lipid-like molecules	Polyketides	Flavonoids			43.5	38.8	M+FA-H	C42H46O22	-0.523226	1.73976	5.81842e-06	3.84415e-05	1.47753	2.78471	98195	35262.2	123341	96600.7	83217	82772.1	90675.5	112564	30477.6	31089.4	43234.4	26962.5	38042.3	41766.9
5.16_476.2617n	475.254	5.16285	neg	(25S)-3-oxo-cholest-1,4,22E-trien-26-sulfate	LMST04030227	Lipids and lipid-like molecules	Steroids and steroid derivatives	Bile acids and derivatives			38.8	13.8	M-H, M+FA-H	C27H40O5S	4.2204	1.52699	1.02993e-08	2.04091e-07	1.48022	2.7899	71814	25740.7	67980.4	72234.4	72398.8	83675.9	65322.6	69271.8	23563.7	24705.6	27227.2	25774.4	24891.6	28281.5
0.84_504.1928m/z	504.193	0.842533	pos	beta-D-Galactopyranosyl-(1->4)-2-amino-2-deoxy-beta-D-glucopyranosyl-(1->6)-D-mannose	HMDB0041224	Organic oxygen compounds	Organooxygen compounds	Carbohydrates and carbohydrate conjugates			48.9	48.2	M+H	C18H33NO15	0.914348	5.54043	2.68256e-05	0.000141748	1.4919	2.81258	1.00888e+06	358703	1.43944e+06	1.02527e+06	914974	894524	868207	910867	344083	382650	388716	326936	358813	351020
4.30_616.2832m/z	616.283	4.30363	pos	Golvatinib	HMDB0252909	Organic oxygen compounds	Organooxygen compounds	Ethers			37.1	0	M+H-H2O	C33H37F2N7O4	-1.63529	1.07397	4.7537e-07	4.64149e-06	1.50081	2.83002	36061.9	12742.6	28992	32660.4	37998.9	41486.6	37559.1	37674.6	13295.3	15153.4	15010.5	11100.3	9257.68	12638.7
0.73_917.1331m/z	917.133	0.72575	neg	CDP-N-methylethanolamine	HMDB0304287	Nucleosides, nucleotides, and analogues	Pyrimidine nucleotides	Pyrimidine ribonucleotides			38.3	0	2M-H	C12H21N4O11P2-	4.3322	1.159	7.7551e-07	6.97374e-06	1.51835	2.86463	41701.6	14557.4	46003.6	40524.4	40959	35812.2	49850.3	37060.1	17372.4	11533.7	16011.5	10041.5	16962.8	15422.6
4.89_421.2077m/z	421.208	4.89068	neg	1-Octen-3-yl primeveroside	LMFA13010064	Lipids and lipid-like molecules	Fatty Acyls	Fatty acyl glycosides			48.1	49.5	M-H	C19H34O10	-0.446753	1.09357	6.12014e-08	8.5198e-07	1.52136	2.87061	36454.2	12699.1	30851.9	34938.6	40165.7	40481.4	37922.8	34364.7	12832.3	13036.7	11705.4	12237.3	10686.9	15696
1.10_430.1573m/z	430.157	1.10332	pos	4-[[(2S)-4,4-difluoro-1-[[5-(2-methoxyphenyl)-1H-pyrazol-4-yl]methyl]pyrrolidin-2-yl]methyl]morpholine	1099444	Unclassified	Unclassified	Unclassified			38.5	0	M+K	C20H25F2N4O2	-0.97791	3.96611	6.92994e-08	9.43334e-07	1.53594	2.89977	479106	165222	406157	483002	518354	528792	434574	503758	123880	175403	163639	176821	152963	198628
0.79_306.0758n	611.144	0.789133	neg	(3E)-4-(6,8-Dihydroxy-3-methyl-1-oxo-1H-isochromen-7-yl)-2-methoxy-3-butenoic acid	985166	Unclassified	Unclassified	Unclassified			36.6	0	M-H, 2M-H	C15H14O7	5.89697	4.69099	3.22199e-08	5.02296e-07	1.53772	2.90336	664316	228810	752276	712388	589795	640488	678570	612378	203043	253867	182484	252913	267761	212790
4.85_933.2307m/z	933.231	4.85375	neg	Quercetin 3-[p-coumaroyl-(->6)-glucosyl-(1->2)-glucosyl-(1->2)-glucoside]	HMDB0037938	Phenylpropanoids and polyketides	Flavonoids	Flavonoid glycosides			56.7	84.6	M-H	C42H46O24	0.0627217	3.21079	1.24297e-11	1.39638e-09	1.55159	2.9314	305353	104166	301561	310823	298923	310736	299035	311039	89075.3	103224	115844	123590	100176	93089.1
0.88_363.0248m/z	363.025	0.87615	pos	(-)-Homoeriodictyol, sodium salt	HMDB0303234	Phenylpropanoids and polyketides	Flavonoids	O-methylated flavonoids			36.1	0	M+K	C16H13NaO6	1.8961	1.07518	4.37274e-07	4.32066e-06	1.55868	2.94584	35287.4	11978.7	43378.2	33489.2	35388	28998.1	35987.4	34483.7	11735.4	14796.8	12649.4	11341.1	11596.1	9753.48
6.51_442.2566n	441.249	6.51187	neg	DG(5-iso PGF2VI/0:0/2:0)	HMDB0296946	Unclassified	Unclassified	Unclassified			40.3	4.84	M-H, M+FA-H	C23H38O8	-0.161151	2.62386	5.20736e-09	1.19673e-07	1.57496	2.97927	204474	68632.1	182875	188567	216060	223718	199024	216598	65196.3	68150.5	66113	59745.1	71591.2	80996.7
1.09_611.1444m/z	611.144	1.09145	neg	Glutathione, oxidized	45	Organic acids and derivatives	Carboxylic acids and derivatives	Amino acids, peptides, and analogues		C00127	46	39	M-H	C20H32N6O12S2	-0.486096	3.99189	2.87356e-07	3.05807e-06	1.57609	2.9816	481508	161493	485924	493951	473561	407034	450924	577656	144348	184727	121475	168411	209992	140006
5.23_917.2343m/z	917.234	5.23102	neg	Quercetin 3-(6-[4-glucosyl-p-coumaryl]glucosyl)(1->2)-rhamnoside	LMPK12112220	Lipids and lipid-like molecules	Polyketides	Flavonoids			42.8	21.3	M-H	C42H46O23	-1.57575	1.02315	1.85369e-08	3.25348e-07	1.58145	2.99271	31070	10381.9	30826.1	34286.6	33495.7	29844.5	27204.1	30763.2	8683.24	9029.52	11372.8	13356.5	8868.88	10980.6
4.38_829.2027m/z	829.203	4.38407	neg	Cephalosporin C	HMDB0060450	Organic acids and derivatives	Carboxylic acids and derivatives	Amino acids, peptides, and analogues		C00916	37.1	4.68	2M-H	C16H21N3O8S	0.111056	7.25959	1.56434e-10	8.66902e-09	1.58273	2.99536	1.54416e+06	515517	1.57823e+06	1.44201e+06	1.57815e+06	1.43564e+06	1.5635e+06	1.66742e+06	574009	521061	494012	535742	474617	493664
0.73_357.1037m/z	357.104	0.72575	neg	2-O-b-D-Galactopyranosyl-D-xylose	HMDB0038863	Organic oxygen compounds	Organooxygen compounds	Carbohydrates and carbohydrate conjugates			39.1	0	M+FA-H	C11H20O10	-0.405769	2.31129	6.63495e-12	9.03605e-10	1.5947	3.02032	155512	51488.7	164990	159094	153896	148626	148562	157905	50308.5	54973.5	47299.1	51624.6	49894.2	54832.3
6.10_448.2310n	493.229	6.09892	neg	Neryl arabinofuranosyl-glucoside	HMDB0029348	Lipids and lipid-like molecules	Prenol lipids	Terpene glycosides			45.3	30.9	M-H, M+FA-H	C21H36O10	0.350918	1.75856	1.11721e-06	9.49269e-06	1.5963	3.02367	93778.3	31014.8	119542	97150.2	77941.5	84547.3	89688.9	93800.5	32538.7	36318.4	32855.8	30152.2	28012.6	26211.1
0.74_513.1564m/z	513.156	0.7424	neg	Tezacitabine	HMDB0258943	Organoheterocyclic compounds	Diazines	Pyrimidines and pyrimidine derivatives			38.6	0	2M-H	C10H12FN3O4	2.52452	1.66467	2.80484e-08	4.514e-07	1.60841	3.04916	81492.9	26726.4	91893.6	90023	77318.9	77837.1	71933.8	79951.1	32701	22366	30188.4	25871.9	24305.9	24925
0.73_446.1871m/z	446.187	0.728983	pos	b-D-Xylopyranosyl-(1->4)-a-L-rhamnopyranosyl-(1->2)-L-arabinose	HMDB0041221	Organic oxygen compounds	Organooxygen compounds	Carbohydrates and carbohydrate conjugates			41.1	15	M+NH4	C16H28O13	0.704747	2.16761	5.53577e-09	1.25258e-07	1.62627	3.08714	137029	44387	133467	135457	133751	130263	133144	156092	48297.2	59036.1	39809.1	41941	40644.6	36593.9
1.10_613.1599m/z	613.16	1.10332	pos	Oxidized glutathione	Oxidized glutathione	Organic acids and derivatives	Carboxylic acids and derivatives	Amino acids, peptides, and analogues	***	C00127	56.7	92.1	M+H	C20H32N6O12S2	1.10759	3.77762	1.10325e-08	2.15514e-07	1.63395	3.10362	415931	134015	446549	435213	380853	427148	361602	444219	119879	139714	137954	157831	145861	102851
0.76_504.1689n	549.167	0.7581	neg	D-(+)-Raffinose	D-(+)-Raffinose	Organic oxygen compounds	Organooxygen compounds	Carbohydrates and carbohydrate conjugates	***	C00492	37.3	0	M-H, M+FA-H	C18H32O16	-0.205696	1.10903	1.02921e-06	8.86733e-06	1.66516	3.17149	36608.2	11542.9	35366.6	38742.8	45190.8	31972.4	32651	35725.4	9215	12612.4	17116.5	12041.5	7663.52	10608.4
5.47_460.2675n	459.26	5.47285	neg	3-[3,5-dimethyl-1-(6-pyrrolidin-1-ylpyridazin-3-yl)pyrazol-4-yl]-1-(4-pyridin-2-ylpiperazin-1-yl)propan-1-one	1004589	Unclassified	Unclassified	Unclassified			37.2	0	M-H, M+FA-H	C25H32N8O	-5.25571	1.00362	6.64054e-08	9.11676e-07	1.67652	3.19657	29148.7	9118.74	23264	32539	31342.6	27224.7	29312.6	31209.1	8870.27	8405.93	8575.38	9266.97	9328.85	10265
4.19_949.2470m/z	949.247	4.1889	neg	N-(2-ethoxyphenyl)-1-[(3-methyl-2-oxo-1,3-benzothiazol-6-yl)sulfonyl]piperidine-4-carboxamide	1002354	Unclassified	Unclassified	Unclassified			36.1	0	2M-H	C22H25N3O5S2	7.53806	3.64516	4.78971e-07	4.67033e-06	1.68284	3.2106	388420	120980	294003	348527	411236	426986	425205	424562	113509	109981	121407	153752	110031	117202
13.03_429.3362m/z	429.336	13.0338	pos	(24S)-1alpha,24-dihydroxyvitamin D2	LMST03010062	Lipids and lipid-like molecules	Steroids and steroid derivatives	Secosteroids			38.1	0	M+H	C28H44O3	-0.252995	1.11002	2.90833e-08	4.63663e-07	1.68408	3.21336	35490.3	11044.6	35883.6	35334	39654.6	32723	30016	39330.8	12445.7	11182	12243.4	9377.72	10608.2	10410.7
4.30_412.0888n	823.17	4.30265	neg	2-[2-[(3-chlorophenyl)methylsulfanyl]-4-oxo-1H-pyrimidin-6-yl]-N-(1-phenylethyl)acetamide	1046044	Unclassified	Unclassified	Unclassified			38.2	0	M-H2O-H, 2M-H	C21H19ClN3O2S	0.294228	5.99939	6.18509e-08	8.60193e-07	1.69996	3.24892	1.03238e+06	317762	1.26668e+06	1.01608e+06	1.02382e+06	988427	939398	959895	319859	285486	352374	361954	304646	282251
4.74_364.1878m/z	364.188	4.73865	neg	PC(8:0/0:0)	LMGP01050066	Lipids and lipid-like molecules	Glycerophospholipids	Glycerophosphocholines			41.5	18.9	M-H2O-H	C16H34NO7P	-4.21599	1.25972	7.03109e-09	1.51494e-07	1.71177	3.27563	45098.6	13767.9	37671.3	44657.1	49775	48102.4	44740.4	45645.8	12765.9	13813.5	15216.1	13900.1	12055.4	14856.5
4.28_788.2018n	789.209	4.28472	pos	Quercetin 3-triglucoside	HMDB0302889	Phenylpropanoids and polyketides	Flavonoids	Flavonoid glycosides			55.3	77.7	M+H, M+Na, M+K	C33H40O22	0.837952	17.647	4.51819e-10	1.90159e-08	1.71941	3.29302	8.76677e+06	2.66223e+06	9.61215e+06	8.74887e+06	8.47367e+06	8.20187e+06	8.43084e+06	9.13322e+06	2.35565e+06	2.55025e+06	3.10406e+06	3.14665e+06	2.43762e+06	2.37912e+06
4.76_551.1038m/z	551.104	4.75685	pos	Quercetin 3-(6''-malonylglucoside)	50555	Unclassified	Unclassified	Unclassified			57.9	95.3	M+H	C24H22O15	1.26921	1.56522	4.79083e-10	1.97851e-08	1.73671	3.33274	68637.4	20594.9	70513.9	70811	65804.2	63036.6	65335.8	76322.6	19630.9	20149.1	22734.7	21810.2	18983.5	20260.9
0.81_391.1007m/z	391.101	0.8053	neg	B-(4-Fluorobenzoyl)propionic acid	1287	Unclassified	Unclassified	Unclassified			37.3	0	2M-H	C10H9FO3	2.12527	1.27063	7.54059e-06	4.78698e-05	1.73752	3.33461	47912	14368.1	45670.3	42305.5	42885.8	51360.9	64293.6	40955.7	10399.5	17474	11255.2	12083.6	13862.9	21133.4
4.57_915.2045m/z	915.205	4.56812	neg	N-[[3-(5-cyclopropyl-6-oxobenzo[b][1,4]benzothiazepin-2-yl)-1,2,4-oxadiazol-5-yl]methyl]furan-2-carboxamide	1011793	Unclassified	Unclassified	Unclassified			38	0	2M-H	C24H18N4O4S	2.2587	1.49205	4.75536e-09	1.12123e-07	1.7378	3.33527	62691.9	18796.7	52798	62161.6	62631.5	64109.4	63849.8	70601.3	18251.7	17108.6	20106.5	19033.6	18479.8	19799.8
0.73_366.0923n	365.085	0.72575	neg	2-[(2-fluorophenyl)methyl]-6-[3-(4-fluorophenyl)-1,2,4-oxadiazol-5-yl]pyridazin-3-one	1039128	Unclassified	Unclassified	Unclassified			36.4	0	M-H2O-H, M-H	C19H12F2N4O2	-1.58835	2.24803	5.99353e-11	4.30244e-09	1.7468	3.35614	140363	41822.8	133912	139814	153697	137529	137734	139494	36531.3	40346	38131.5	50210.9	42537.8	43179.6
4.28_303.0502m/z	303.05	4.28472	pos	Quercetin	Quercetin	Phenylpropanoids and polyketides	Flavonoids	Flavones	***	C00389	47.3	40.4	M+H	C15H10O7	0.783317	10.5104	3.28669e-11	2.77007e-09	1.75597	3.37753	3.06315e+06	906921	3.32322e+06	3.0696e+06	2.97253e+06	2.89723e+06	2.98322e+06	3.13311e+06	820818	861207	994742	1.02702e+06	867872	869864
0.79_356.1314n	355.124	0.789133	neg	Galactopinitol A	HMDB0039475	Organic oxygen compounds	Organooxygen compounds	Carbohydrates and carbohydrate conjugates			37.2	0	M-H, M+FA-H	C13H24O11	-1.19713	2.19139	5.22338e-08	7.48063e-07	1.7566	3.379	135425	40078.4	138795	144009	121397	141874	137434	129042	29384.2	44247.7	24036.2	39365	39695.2	63742.2
0.79_613.1598m/z	613.16	0.793317	pos	Isouvarinol	LMPK12140151	Lipids and lipid-like molecules	Polyketides	Flavonoids			36	0	M+K	C36H30O7	-4.42028	4.1283	1.85955e-07	2.12545e-06	1.76072	3.38868	484297	142916	519136	494206	453519	445759	417198	575966	121491	176432	123885	174626	163354	97709.3
4.28_305.0555m/z	305.055	4.28472	pos	10-phospho-2E-decenoic acid	LMFA01050430	Lipids and lipid-like molecules	Fatty Acyls	Fatty Acids and Conjugates			39.2	0	M+K	C10H19O6P	1.39016	1.49543	7.49654e-11	5.03349e-09	1.77961	3.43333	61660.9	17959.5	67201.1	60207	60504.4	59057.2	59569.5	63426.6	15863.2	16985.5	20263.5	21133.6	17191.5	16319.8
13.21_611.4675m/z	611.467	13.2139	pos	DG(22:6(4Z,7Z,10Z,13E,15E,19Z)-OH(17)/i-14:0/0:0)	HMDB0298890	Unclassified	Unclassified	Unclassified			37.5	0	M+H-H2O	C39H64O6	0.787318	1.04588	4.07571e-06	2.83825e-05	1.78023	3.43481	31829.9	9266.86	36993.9	23356.3	39207.6	30715.6	32221.8	28484.2	9909.88	8929.69	12354.2	6163.78	7960.25	10283.4
12.82_849.5002m/z	849.5	12.8237	neg	Hebevinoside XI	HMDB0034601	Lipids and lipid-like molecules	Steroids and steroid derivatives	Steroidal glycosides			39.1	0	M-H	C46H74O14	-0.447562	1.12451	0.000253368	0.000994999	1.80841	3.50255	39362.4	11238.2	62709.1	39339.4	32829.9	34646.4	38362	28287.5	14694.3	8889.53	9730.89	8260.57	15149.5	10704.4
6.52_508.2293n	509.237	6.52173	pos	Gibberellin A37 glucosyl ester	HMDB0038611	Lipids and lipid-like molecules	Prenol lipids	Terpene glycosides			44.3	29.5	M+H, M+Na	C26H36O10	-3.14191	1.45584	1.09023e-10	6.64935e-09	1.81978	3.53028	57907.1	16403	61371.9	59186	53773.9	55945.8	54974.8	62190	15604.5	17581.6	17126.5	14085.3	16625.7	17394.3
1.12_307.0835m/z	307.083	1.11917	pos	(+)-Lysergic acid	HMDB0242256	Alkaloids and derivatives	Ergoline and derivatives	Lysergic acids and derivatives			39.4	12.5	M+K	C16H16N2O2	-3.12368	2.32784	3.61302e-08	5.52224e-07	1.83212	3.56061	149508	41989.5	174513	162525	134551	139712	135564	150183	32936.8	47522.9	39317	50615.3	45546.6	35998.3
0.73_305.0978n	609.188	0.72575	neg	7-(4-fluorophenyl)-2-phenylimidazo[1,2-a]pyrazin-8-one	1095453	Unclassified	Unclassified	Unclassified			38.1	0	M-H2O-H, 2M-H	C18H12FN3O	4.30551	4.07059	1.22886e-07	1.50849e-06	1.83801	3.57516	458781	128325	550287	499363	438937	415721	383086	465293	144098	128200	143091	127316	114304	112940
1.11_633.1263m/z	633.126	1.10767	neg	Petunidin	HMDB0003173	Phenylpropanoids and polyketides	Flavonoids	O-methylated flavonoids		C08727	38.8	0	2M-H	C16H13O7+	2.02308	1.36968	1.91633e-06	1.50471e-05	1.87784	3.67526	52663.1	14329.1	45185.4	59256.3	54607.5	45790.6	47210.4	63928.6	11669.9	11463.4	14069.5	15627.5	24480.9	8663.41
4.66_207.0655m/z	207.065	4.66473	neg	beta-Dolabrin	LMPR0102110001	Lipids and lipid-like molecules	Prenol lipids	Isoprenoids			48.6	50	M+FA-H	C10H10O2	-4.8965	1.33467	2.81747e-09	7.41531e-08	1.88771	3.70049	48060.5	12987.6	43598.7	47679.8	53090	47863.8	45421.1	50709.3	10547.5	12440	11956.6	12064.9	12475.4	18441.4
4.40_771.1992m/z	771.199	4.39883	pos	Kaempferol 3-rutinoside-7-glucuronide	LMPK12111769	Lipids and lipid-like molecules	Polyketides	Flavonoids			37.7	0	M+H	C33H38O21	1.72755	1.66158	2.40919e-12	4.48819e-10	1.88856	3.70266	73637.3	19887.6	73510.2	74055.2	72066.3	76127.6	74935.8	71128.7	18401.6	17333.6	23517.2	23266	18081.8	18725.6
4.67_252.0634n	253.071	4.66533	pos	Mono-(3-carboxypropyl) phthalate	HMDB0061748	Benzenoids	Benzene and substituted derivatives	Benzoic acids and derivatives			45.4	30.9	M+H-H2O, M+H	C12H12O6	0.0436887	1.25325	1.68729e-09	5.08939e-08	1.89208	3.7117	42331.3	11404.8	39377.5	43647.6	45505.1	40646.5	41272.9	43538.1	8505.15	10878.3	11632.6	9818.7	10663	16931.3
4.72_964.2488n	965.256	4.71873	pos	Kaempferol 3-O-hydroxyferuloylsophoroside 7-O-glucoside	44184428	Unclassified	Unclassified	Unclassified			52	63.9	M+H, M+Na	C43H48O25	0.37183	2.68311	2.11984e-10	1.08468e-08	1.90586	3.74731	192500	51370.1	209766	184944	183195	183522	190698	202873	39930.7	52024.3	60422.3	59000.6	46159.7	50682.7
4.28_787.1936m/z	787.194	4.2839	neg	Moracetin	HMDB0040487	Phenylpropanoids and polyketides	Flavonoids	Flavonoid glycosides			56.8	84.8	M-H	C33H40O22	-0.294758	35.1821	8.2252e-09	1.70971e-07	1.92785	3.80487	3.30894e+07	8.69659e+06	3.9684e+07	3.26576e+07	3.18816e+07	3.19601e+07	3.08356e+07	3.15178e+07	8.34734e+06	7.89353e+06	9.70616e+06	1.00953e+07	8.46098e+06	7.67622e+06
0.74_579.1780m/z	579.178	0.7424	neg	N-gamma-Glutamyl-S-allylcysteine	HMDB0031874	Organic acids and derivatives	Carboxylic acids and derivatives	Amino acids, peptides, and analogues			37.9	0	2M-H	C11H18N2O5S	-3.48191	1.48659	6.71948e-07	6.19428e-06	1.94179	3.84183	60215.6	15673.7	77024.1	58480.6	52821.8	56400.6	52922.8	63643.6	21219.9	12889.7	15665.7	11256.1	13783.2	19227.4
6.51_553.2268m/z	553.227	6.51187	neg	Difluprednate	HMDB0015676	Lipids and lipid-like molecules	Steroids and steroid derivatives	Pregnane steroids		C12695	43	23.1	M+FA-H	C27H34F2O7	2.64674	1.20224	4.78804e-10	1.97851e-08	1.95125	3.8671	38219.7	9883.31	35911.1	34604.5	40233.3	41013.5	36876.3	40679.6	10496.6	9623.01	9809.78	7850.99	10516.7	11002.8
4.65_454.1109n	907.214	4.64592	neg	N-(1H-benzimidazol-2-ylmethyl)-2-[[5-(furan-2-yl)-[1,2,4]triazolo[4,3-c]quinazolin-3-yl]sulfanyl]acetamide	1016234	Unclassified	Unclassified	Unclassified			37.1	0	M-H, 2M-H	C23H16N7O2S	4.9305	1.00548	5.3512e-10	2.13693e-08	1.95907	3.8881	26697.5	6866.46	25619.7	25044.4	24325.2	28131.4	28415	28649.2	6947.38	6886.96	8200.72	7352.25	5829.36	5982.06
0.71_134.0451m/z	134.045	0.712583	pos	L-Aspartic Acid	15	Organic acids and derivatives	Carboxylic acids and derivatives	Amino acids, peptides, and analogues		C00049	53.3	72.2	M+H	C4H7NO4	2.00716	1.99002	4.91941e-09	1.14588e-07	1.96749	3.91086	104886	26819.2	123413	107135	105052	97442.5	97373.1	98900.6	23569.6	30514.9	28865.8	26096.8	23167.4	28700.4
3.80_883.1897m/z	883.19	3.79838	neg	(5E)-5-(1,3-benzodioxol-5-ylmethylidene)-2-phenacylsulfanyl-3-phenylimidazol-4-one	1046611	Unclassified	Unclassified	Unclassified			37.4	0	2M-H	C25H18N2O4S	-0.548414	2.56728	7.99584e-09	1.67045e-07	1.98318	3.95363	173817	43964.1	192075	177274	145808	159459	179508	188781	43403.4	40209.1	40472.8	49813.7	44059.4	45826
0.74_781.2012m/z	781.201	0.7424	neg	6'''-O-Sinapoylsaponarin	HMDB0035005	Phenylpropanoids and polyketides	Flavonoids	Flavonoid glycosides			45.6	45.9	M-H2O-H	C38H40O19	3.33891	4.39753	2.81269e-08	4.51658e-07	2.00911	4.02535	509433	126556	618625	536167	475907	469563	468189	488147	146496	116385	145834	114220	120591	115812
4.72_963.2406m/z	963.241	4.71952	neg	Quercetin 3-(6''''-feruloylglucosyl)-(1->2)-galactosyl-(1->2)-glucoside	LMPK12112265	Lipids and lipid-like molecules	Polyketides	Flavonoids			56.5	84.4	M-H	C43H48O25	-0.645232	4.67211	1.39831e-13	7.76386e-11	2.13982	4.40708	549538	124694	551704	545251	546646	539780	542080	571765	105477	112158	144986	141688	119386	124471
4.45_713.1566m/z	713.157	4.4538	pos	Quercetin 3-(6''-malonylglucoside)-7-glucoside	LMPK12112264	Lipids and lipid-like molecules	Polyketides	Flavonoids			46.6	38.5	M+H	C30H32O20	0.856776	2.39549	7.70179e-11	5.12364e-09	2.15954	4.46771	144369	32313.9	162550	140802	141472	137837	138287	145266	28619.3	30368.5	34020	37377	31693.4	31805.4
4.28_465.1034m/z	465.103	4.28472	pos	Isoquercetrin	5480505	Phenylpropanoids and polyketides	Flavonoids	Flavonoid glycosides		C05623	58.3	94.8	M+H	C21H20O12	1.30588	4.64202	5.46547e-11	4.02549e-09	2.17944	4.52978	540032	119218	593041	548766	515709	508987	518968	554721	106039	110976	137127	140656	113059	107452
0.73_795.2172m/z	795.217	0.72575	neg	4-Dedimethyl-6-dehydro-anhydrotetracycline	LMPK07000008	Lipids and lipid-like molecules	Polyketides	Linear tetracyclines		C06654	38.6	0	2M-H	C20H18N2O7	2.04906	2.83326	1.73206e-07	1.99747e-06	2.18656	4.55219	205496	45142.4	257976	218850	184533	183608	181667	206345	58873.4	41012	52754.8	38991.1	42150	37072.9
1.37_161.0444m/z	161.044	1.37227	neg	Meglutol	508001	Lipids and lipid-like molecules	Fatty Acyls	Fatty acids and conjugates		C03761	47.2	47.4	M-H	C6H10O5	-7.04742	2.82359	6.83429e-11	4.76617e-09	2.18716	4.5541	199609	43830.7	190222	197875	184597	206976	195843	222142	43845.3	45822.7	43122.7	45110.6	43253.7	41829
1.11_427.0101m/z	427.01	1.10767	neg	Inosine diphosphate (IDP)	3534	Unclassified	Unclassified	Unclassified			42.5	27	M-H	C10H14N4O11P2	9.22497	1.76723	2.15023e-09	6.09837e-08	2.19067	4.56516	78380.7	17169.3	88693.3	84399.3	79363.8	70073.6	73382.6	74371.8	20344.4	17851	14346.7	16082.7	19174.2	15216.8
4.66_703.3913m/z	703.391	4.66473	neg	[3-(2-methoxyethoxy)-7-azaspiro[3.5]nonan-7-yl]-[4-(methoxymethyl)-5-methyl-1,2-oxazol-3-yl]methanone	1077120	Unclassified	Unclassified	Unclassified			36.7	0	2M-H	C18H28N2O5	-1.46646	1.53135	1.42292e-05	8.21982e-05	2.21598	4.64596	62360.2	13422.4	41038	65908	78958	68667.7	69613.9	49975.4	12635.5	8751.15	9533.61	11596.6	12663.2	25354.5
4.43_769.1828m/z	769.183	4.43157	neg	Myricetin 3-rhamnosyl-(1->3)-glucosyl-(1->6)-glucoside	LMPK12112425	Lipids and lipid-like molecules	Polyketides	Flavonoids			55.5	88.3	M-H2O-H	C33H40O22	-0.57028	3.65088	3.66655e-14	3.2079e-11	2.27001	4.82325	326660	67726.2	314907	336842	323744	328915	323315	332239	64997.3	63385.9	72865.8	79628.6	64578.5	60901
0.74_448.1665m/z	448.166	0.7445	pos	4-[1-(3-ethylphenyl)tetrazol-5-yl]-N-(3-fluoro-4-methylphenyl)piperazine-1-carboxamide	1012085	Unclassified	Unclassified	Unclassified			37.8	0	M+K	C21H24FN7O	1.69227	3.69959	1.49309e-09	4.6403e-08	2.27725	4.84752	338814	69894.4	387097	344154	342589	302657	310398	345991	74550.2	73067.8	85987.6	63009.5	58872.5	63878.8
9.16_1068.5518n	1069.56	9.16118	pos	Soyasaponin bg	HMDB0038721	Lipids and lipid-like molecules	Prenol lipids	Terpene glycosides			52.9	69.9	M+H, M+Na	C54H84O21	1.2369	2.41226	0.0155548	0.0369325	2.31386	4.97213	209396	42113.9	459158	126093	128818	111112	161537	269655	19066.7	23821.1	30965.4	39952.8	120567	18310.5
1.11_405.0284m/z	405.028	1.10767	neg	Quercetin 7,3',4'-trimethyl ether 3-sulfate	LMPK12112657	Lipids and lipid-like molecules	Polyketides	Flavonoids			39.4	8.8	M-H2O-H	C18H16O10S	-0.483912	5.14554	9.77249e-11	6.17399e-09	2.32734	5.01878	645404	128598	712134	657586	675624	591700	608072	627306	139607	142855	121663	121168	129452	116842
0.74_993.2959m/z	993.296	0.7424	neg	8-[4-(4-fluorophenyl)piperazin-1-yl]sulfonyl-2-(2-phenoxyethyl)-[1,2,4]triazolo[4,3-a]pyridin-3-one	1017205	Unclassified	Unclassified	Unclassified			37.9	0	2M-H	C24H24FN5O4S	-3.4731	1.09987	1.53135e-05	8.75334e-05	2.36306	5.14462	31535.3	6129.77	33869.9	35013	23234.9	25325.1	41228.8	30540.1	7661.25	1.03914e-06	11149.5	3057.84	10868.4	4041.63
0.73_432.1715m/z	432.172	0.728983	pos	beta-D-Xylopyranosyl-(1->5)-alpha-L-arabinofuranosyl-(1->5)-L-arabinose	HMDB0038860	Organic oxygen compounds	Organooxygen compounds	Carbohydrates and carbohydrate conjugates			52.5	69	M+NH4	C15H26O13	0.902138	2.40644	5.5152e-11	4.05177e-09	2.38001	5.2054	140080	26910.5	155293	139352	131337	136487	135317	142695	24456.2	30190	32501.1	30161.4	22445.8	21708.7
0.73_474.1466m/z	474.147	0.72575	neg	TS-943	HMDB0259310	Organic acids and derivatives	Carboxylic acids and derivatives	Amino acids, peptides, and analogues			39.2	11.9	M-H	C21H25N5O6S	2.86172	4.90914	1.20106e-09	3.93165e-08	2.4314	5.39416	579882	107502	669343	620339	559898	554340	527077	548295	118731	102137	113621	99773.4	97461.7	113287
0.85_586.0470m/z	586.047	0.854667	neg	UDP-N-acetyl-alpha-D-glucosamine	HMDB0304526	Nucleosides, nucleotides, and analogues	Pyrimidine nucleotides	Pyrimidine nucleotide sugars			38.3	0	M-H2O-H	C17H25N3O17P2-2	-1.76092	1.15678	2.94232e-07	3.11631e-06	2.43349	5.402	33055.7	6119.17	43044.1	29353.4	29611	34246.4	30512.7	31566.7	4812.84	7158.66	8949.65	6123.21	5798.27	3872.39
0.74_719.2016m/z	719.202	0.7424	neg	2-(2-chloro-6-fluorophenyl)-N-(1-ethyl-2-oxo-3,4-dihydroquinolin-6-yl)acetamide	998157	Unclassified	Unclassified	Unclassified			38.7	0	2M-H	C19H18ClFN2O2	1.03223	4.27031	7.305e-07	6.64315e-06	2.455	5.48314	449974	82065	589006	495492	397776	422087	361480	434000	108710	80144.4	86774.7	68445.7	85828.1	62487.1
9.17_1135.5300m/z	1135.53	9.16928	neg	Tragopogonsaponin G	HMDB0037923	Lipids and lipid-like molecules	Prenol lipids	Terpene glycosides			38	0	M+FA-H	C56H82O21	-2.80118	1.56222	0.00405648	0.0113235	2.52905	5.77192	75360.8	13056.5	146241	55119.3	49607.5	39148.9	74270.3	87778	5988.9	6826.52	7077.53	14032.9	39736.9	4676.01
4.70_303.0502m/z	303.05	4.70075	pos	5,7-dihydroxy-2-(2,3,4-trihydroxyphenyl)-4H-chromen-4-one	984953	Unclassified	Unclassified	Unclassified			45.2	29.7	M+H	C15H10O7	0.760395	4.88003	1.23935e-10	7.28769e-09	2.54907	5.85258	561553	95949.6	628954	559635	533303	512394	544962	590067	86639.4	94577.5	103959	104241	90441.1	95839.7
1.10_440.1767m/z	440.177	1.10332	pos	6-(4-fluorophenyl)-2-[4-(4-methylsulfonylpiperazin-1-yl)-4-oxobutyl]pyridazin-3-one	1047887	Unclassified	Unclassified	Unclassified			36.6	0	M+NH4	C19H23FN4O4S	1.08736	1.33056	4.97873e-09	1.15551e-07	2.56452	5.91558	41945.4	7090.67	44866	48392.9	38321.4	39826.6	39322.9	40942.7	5864.03	5566.02	5335.98	5282.47	9118.36	11377.1
4.53_639.1571m/z	639.157	4.52897	neg	Horridin (flavone)	LMPK12112232	Lipids and lipid-like molecules	Polyketides	Flavonoids			51.5	59.2	M+FA-H	C27H30O15	0.727833	2.67924	2.47867e-13	1.03716e-10	2.56752	5.92789	167911	28325.6	174523	169770	162616	167036	162712	170810	26448.3	25257.5	26781.8	25962.5	27166.3	38337.2
1.10_379.1214m/z	379.121	1.10332	pos	6-[3-(4-fluorophenyl)-1,2,4-oxadiazol-5-yl]-2-[(3-methoxyphenyl)methyl]pyridazin-3-one	1097984	Unclassified	Unclassified	Unclassified			41.5	24.2	M+H	C20H15FN4O3	3.50513	1.99595	2.68447e-10	1.29826e-08	2.58088	5.98306	93731.4	15666.1	101055	98012	95184.9	93300.4	81943.3	92892.7	9730.93	17289.3	16144.2	15331.4	13366.1	22135
0.74_342.1165n	325.113	0.7445	pos	Mannobiose	HMDB0029933	Organic oxygen compounds	Organooxygen compounds	Carbohydrates and carbohydrate conjugates			38.1	0	M+H-H2O, M+NH4	C12H22O11	0.759901	1.88002	5.61288e-10	2.20483e-08	2.70476	6.51947	81832.5	12552	84161.4	80303.5	90180.6	74993.7	72651.4	88704.5	12751.1	13925.7	14560.2	13329.9	9369.22	11375.9
3.81_384.1691m/z	384.169	3.81302	pos	2-[1-(4-fluorophenyl)-6-oxopyridazin-3-yl]oxy-N-(3-methylbutyl)butanamide	1038793	Unclassified	Unclassified	Unclassified			38.4	0	M+Na	C19H24FN3O3	-0.87709	1.27016	7.03706e-11	4.81455e-09	2.7389	6.67562	37104.5	5558.21	34391.3	37670.9	36404.8	37169.4	35090.5	41900.1	4715.04	5924.92	5666.6	5657.26	4942.79	6442.66
4.91_447.0933m/z	447.093	4.90875	neg	Astragalin	45733	Phenylpropanoids and polyketides	Flavonoids	Flavonoid glycosides		C12249	54.3	77.2	M-H	C21H20O11	0.124523	1.54394	6.95585e-13	1.81584e-10	2.7718	6.82957	54322.9	7954.06	55961.2	55724	55047.3	50795	51651.2	56758.5	8055.09	7864.65	7566.1	7718.65	8831.39	7688.51
4.53_640.1648n	641.172	4.53148	pos	Rhamnetin 3-sophoroside	93027	Phenylpropanoids and polyketides	Flavonoids	Flavonoid glycosides			57.7	92.9	M+H, M+Na	C28H32O17	1.38581	1.90961	2.42504e-12	4.48819e-10	2.77628	6.85083	83198.8	12144.3	90115.1	83562.2	81294.9	77129.9	84250.1	82840.7	10560.6	13125.5	13623	11537.8	11765.4	12253.9
3.82_829.2050m/z	829.205	3.81765	neg	Kaempferol 3-O-(2''-rhamnosyl-6''-acetyl-galactoside) 7-O-rhamnoside	HMDB0301699	Phenylpropanoids and polyketides	Flavonoids	Flavonoid glycosides			44.6	33.9	M+FA-H	C34H40O21	0.716698	7.87426	3.24524e-10	1.49675e-08	2.81704	7.04714	1.41327e+06	200545	1.51778e+06	1.49868e+06	1.21738e+06	1.31458e+06	1.447e+06	1.48421e+06	188234	183987	186993	243497	193087	207474
4.21_859.2040m/z	859.204	4.20795	neg	3-fluoro-4-[2-[3-[3-(trifluoromethyl)phenyl]-1,2,4-oxadiazol-5-yl]pyrrolidine-1-carbonyl]benzonitrile	993105	Unclassified	Unclassified	Unclassified			37.7	0	2M-H	C21H14F4N4O2	0.81063	1.72244	1.95167e-10	1.03014e-08	2.85257	7.22287	67343.5	9323.65	71633.8	62213.4	67420.2	63209	64267.1	75317.6	10052.2	8805.5	10703.3	11427.5	9226.69	5726.64
4.53_707.1445m/z	707.145	4.52897	neg	N-[(2,6-dimethylimidazo[2,1-b][1,3,4]thiadiazol-5-yl)methyl]-2-(trifluoromethyl)benzamide	1013028	Unclassified	Unclassified	Unclassified			37.7	0	2M-H	C15H13F3N4OS	-0.899492	1.14172	8.67128e-14	5.69659e-11	2.90572	7.49391	29262.8	3904.88	30679.4	29230.5	29177.3	29799.5	27885.9	28804.4	3319.15	4293.07	3970.01	3267.96	3722.34	4856.77
4.45_733.1237m/z	733.124	4.4509	neg	4-[3-(2-fluorophenyl)-5-oxo-6,7-dihydro-4H-thieno[3,2-b]pyridin-7-yl]benzoic acid	1036448	Unclassified	Unclassified	Unclassified			36.8	0	2M-H	C20H14FNO3S	-6.37265	1.41569	4.61793e-13	1.51445e-10	2.98587	7.92205	44591.2	5628.74	46052.6	46505.4	43528.7	41976.8	43791.9	45691.6	4692.53	4742.44	5544.16	7355.43	6148.04	5289.83
4.32_885.1906m/z	885.191	4.32193	neg	1-(2-methoxyphenyl)-3-(1-thiophen-2-ylsulfonyl-3,4-dihydro-2H-quinolin-7-yl)urea	1047977	Unclassified	Unclassified	Unclassified			36.5	0	2M-H	C21H21N3O4S2	3.60185	1.60046	1.06522e-10	6.52971e-09	2.99666	7.98151	57085.5	7152.21	57973.8	55991.7	56447	54420	64292.9	53387.4	6525.08	4402.28	6094.33	10414.3	6007.72	9469.6
3.97_464.0816n	927.156	3.97043	neg	3-(piperidine-1-carbonyl)-N-(4-sulfamoylphenyl)-1,2-benzoxazole-5-sulfonamide	1021877	Unclassified	Unclassified	Unclassified			38.6	0	M-H, 2M-H	C19H20N4O6S2	-1.77888	1.02637	3.53639e-08	5.41946e-07	3.01301	8.07246	23810.1	2949.55	25387.8	26381.9	24784.4	26832	21381.5	18093.1	2769.5	2916.03	3262.13	3291.63	2882.9	2575.11
4.45_711.1418m/z	711.142	4.4509	neg	Quercetin 3-O-(6"-malonyl-glucoside) 7-O-glucoside	HMDB0029270	Phenylpropanoids and polyketides	Flavonoids	Flavonoid glycosides			52.9	68.1	M-H	C30H32O20	0.537011	3.50776	1.18365e-14	1.48585e-11	3.05761	8.32593	271584	32619.1	262280	279194	267877	263947	273789	282418	31935.4	29541	31559.1	36914.8	34297.2	31466.9
4.45_667.1514m/z	667.151	4.4509	neg	Euphorbianin	LMPK12112261	Lipids and lipid-like molecules	Polyketides	Flavonoids			43.8	25.9	M-H	C29H32O18	-0.267467	1.39684	2.05896e-13	9.43593e-11	3.13128	8.76213	42806.8	4885.44	41855.8	44556.9	41124.7	44158.8	40721.4	44423.3	4978.98	4129.37	4953.1	5560.36	4871.01	4819.8
4.83_235.0603m/z	235.06	4.83198	pos	Armillarisin A	HMDB0248606	Phenylpropanoids and polyketides	Coumarins and derivatives	Hydroxycoumarins			48.2	45	M+H	C12H10O5	0.70424	1.21313	3.61192e-12	6.02794e-10	3.13949	8.81215	32353.6	3671.48	29534.9	33822.8	31999.2	32764.4	32670.6	33329.6	2279.22	3511.75	3580.46	3958.69	3232.57	5466.17
0.81_405.0283m/z	405.028	0.8053	neg	Mikanin 3-O-sulfate	LMPK12112884	Lipids and lipid-like molecules	Polyketides	Flavonoids			36.6	0.418	M-H2O-H	C18H16O10S	-0.699783	2.57385	2.0617e-10	1.06686e-08	3.24696	9.49364	144788	15251	164832	146984	148682	132884	130685	144659	15864.7	17415.3	16510.8	15003.7	14896.9	11814.5
4.78_695.2201m/z	695.22	4.77728	neg	N-[1-(2-Cyclopropylethyl)-6-fluoro-4-hydroxy-2-oxo-1,2-dihydroquinoline-3-carbonyl]glycine	HMDB0252957	Organic acids and derivatives	Carboxylic acids and derivatives	Amino acids, peptides, and analogues			37.4	0	2M-H	C17H17FN2O5	4.37129	1.0256	5.05987e-11	3.80439e-09	3.32812	10.043	22805.3	2270.76	21683.6	22952.2	20841.9	25753.2	23294.6	22306.1	2056.4	2009.68	2616.88	2470.79	1937.47	2533.34
4.65_681.1668m/z	681.167	4.64592	neg	8-Hydroxyluteolin 4'-methyl ether 7-(6'''-acetylallosyl-(1->2)-glucoside	LMPK12111383	Lipids and lipid-like molecules	Polyketides	Flavonoids			41.7	24.4	M-H	C30H34O18	-0.690395	1.16084	7.23365e-11	4.91412e-09	3.41038	10.6323	29044.6	2731.74	30570.8	29730.2	31190.5	28114.9	25726	28935.1	3805.2	3941.46	2929.96	1431.95	1211.01	3070.86
1.39_345.0808m/z	345.081	1.39185	neg	[5-amino-3-(4-fluorophenyl)-1,2,4-triazol-1-yl]-(4-fluorophenyl)methanone	1013787	Unclassified	Unclassified	Unclassified			39.1	0	M+FA-H	C15H10F2N4O	1.12642	1.04795	3.33629e-10	1.52694e-08	3.54331	11.6585	23529.9	2018.26	22047.8	24596	20583.8	23658.9	23368.4	26924.5	1853.04	1870.34	2046.74	2146.02	2310.89	1882.5
3.93_465.1033m/z	465.103	3.9325	neg	Plantagoside	LMPK12140454	Lipids and lipid-like molecules	Polyketides	Flavonoids			47.6	44.7	M-H	C21H22O12	-1.09823	1.79768	1.07137e-06	9.1897e-06	3.6534	12.583	71083.8	5649.19	100495	74923.1	60078	61912.2	66409	62685.7	6573.53	5988.85	5656.75	5336.87	5142.45	5196.71
4.03_741.1537m/z	741.154	4.02797	neg	Quercetin 3-(6''-malonylneohesperidoside)	LMPK12110570	Lipids and lipid-like molecules	Polyketides	Flavonoids			46.8	41.9	M+FA-H	C30H32O19	2.53757	1.10118	6.77445e-06	4.3786e-05	3.66713	12.7033	27237.6	2144.14	15493.1	27599	37447.6	31012.9	26196	25676.9	2119.82	2240.97	2294.54	2340.63	1648.16	2220.69
4.66_870.4260n	915.424	4.66473	neg	PGP(16:1(9Z)/5-iso PGF2VI)	HMDB0272440	Unclassified	Unclassified	Unclassified			38	0	M-H, M+FA-H	C40H72O16P2	-4.11421	3.04914	2.01158e-08	3.49238e-07	3.6851	12.8625	199180	15485.4	172645	220810	219005	223086	202978	156558	13878	14748.9	13658.8	15755.9	13594.3	21276.4
3.84_329.0879m/z	329.088	3.83663	neg	2-O-Benzoyl-D-glucose	HMDB0034618	Organic oxygen compounds	Organooxygen compounds	Carbohydrates and carbohydrate conjugates			54	71.5	M+FA-H	C13H16O7	0.2271	2.09571	1.03333e-11	1.22451e-09	3.74758	13.4318	92453	6883.13	103826	94015.3	87010.9	88983.8	90083.2	90798.4	8029.78	7290.22	7779.58	5957.42	6109.55	6132.23
3.89_580.1427n	625.141	3.89427	neg	Artabotryside A	LMPK12112230	Lipids and lipid-like molecules	Polyketides	Flavonoids			39.2	7.11	M-H2O-H, M+FA-H	C26H28O15	-0.165251	1.65771	3.67965e-13	1.31159e-10	3.74778	13.4337	57733.6	4297.67	57114.7	60635.1	55692.2	60583.2	54032.6	58343.7	4623.95	3684.73	4423.61	3880.83	5331.04	3841.87
0.73_476.1622m/z	476.162	0.728983	pos	N-Formyl-Met-Leu-Phe	HMDB0255144	Organic acids and derivatives	Carboxylic acids and derivatives	Amino acids, peptides, and analogues			38.9	8.26	M+K	C21H31N3O5S	1.26532	4.57082	5.7346e-10	2.23804e-08	3.77146	13.6559	441406	32323.4	516838	451786	446631	420849	386934	425399	34814.2	34504.5	36944.2	31739.2	23124.5	32813.7
5.43_317.0668m/z	317.067	5.43402	neg	5,7,2'-Trihydroxyflavanone	LMPK12140125	Lipids and lipid-like molecules	Polyketides	Flavonoids			51	57.3	M+FA-H	C15H12O5	0.420339	1.6251	6.21848e-09	1.37473e-07	3.7909	13.8413	56055.5	4049.89	67082.1	54102	61991.6	48263.5	52351.1	52542.8	3350.76	3860.07	3430.3	3746.61	3895.03	6016.54
4.43_977.2772m/z	977.277	4.43157	neg	Cucurbituril	HMDB0250585	Organic acids and derivatives	Peptidomimetics	Oligoureas			38.2	0	M-H2O-H	C36H36N24O12	0.616268	2.16984	4.12618e-06	2.86373e-05	3.88451	14.7691	103662	7018.87	151577	95309.1	110899	97878.3	91977.9	74331.5	6331.66	6344.15	8674.29	8545.59	5364.93	6852.59
5.07_122.0356n	167.034	5.06845	neg	3-Hydroxybenzaldehyde	3-Hydroxybenzaldehyde	Unclassified	Unclassified	Unclassified	***	C03067	37.7	0	M+FA-H, 2M-H	C7H6O2	-9.93485	1.13251	2.54129e-12	4.64381e-10	3.92273	15.1656	26755.3	1764.21	25067	25978.6	26821.7	25491.5	28392.5	28780.3	1495.76	1887.4	1892.57	1638.93	1868.69	1801.91
0.81_421.0027m/z	421.003	0.8053	neg	2-methyl-5-oxo-[1,3,4]thiadiazolo[3,2-a]pyrimidine-6-carboxylic acid	1006689	Unclassified	Unclassified	Unclassified			38.4	0	2M-H	C7H5N3O3S	-0.797002	1.99687	5.62198e-11	4.10912e-09	4.0013	16.0144	82949.6	5179.67	92045.5	86805.5	84217.5	79116.2	81420.8	74092.1	4767.34	6255.11	5597.61	7143.76	6074.53	1239.69
3.95_673.1650m/z	673.165	3.95132	neg	5-[(3-fluorophenyl)methyl]-4-oxopyrazolo[1,5-a]quinoxaline-7-carboxylic acid	1076833	Unclassified	Unclassified	Unclassified			38.1	0	2M-H	C18H12FN3O3	-0.461372	2.35154	5.27493e-15	1.02933e-11	4.11609	17.3407	113944	6570.89	113753	118853	110329	113738	110056	116934	6724.19	5633.18	5715.8	6889.67	7093.17	7369.35
4.53_469.1760m/z	469.176	4.53148	pos	(1R)-Glutathionyl-(2R)-hydroxy-1,2-dihydronaphthalene	HMDB0060299	Organic acids and derivatives	Carboxylic acids and derivatives	Amino acids, peptides, and analogues		C14793	42.5	23.8	M+NH4	C20H25N3O7S	1.95545	1.21289	2.61966e-10	1.27653e-08	4.23582	18.8412	30391	1613	32568.6	29175.5	34148.6	28960.8	31121.8	26370.6	1209.67	1845.83	2471.94	1621.93	958.341	1570.3
0.71_351.0690m/z	351.069	0.712583	pos	3-O-beta-D-Galactopyranosyl-L-arabinose	HMDB0038854	Organic oxygen compounds	Organooxygen compounds	Carbohydrates and carbohydrate conjugates		C07560	38.2	0	M+K	C11H20O10	0.493997	1.5886	2.55126e-13	1.04103e-10	4.37323	20.724	51555	2487.69	48723.3	55290.8	52969.4	50650.4	49690.6	52005.3	2264.69	2396.37	2856.79	2953	2067.97	2387.33
4.70_993.2494m/z	993.249	4.70175	neg	Quercetin 3-(6''''-sinapylsophorotrioside)	LMPK12112154	Phenylpropanoids and polyketides	Flavonoids	Flavonoid glycosides			55.9	86.2	M-H	C44H50O26	-2.40407	9.11482	7.27158e-14	5.12061e-11	4.44465	21.7757	1.69225e+06	77712.5	1.78277e+06	1.66058e+06	1.66297e+06	1.64244e+06	1.62691e+06	1.77781e+06	87793.6	66169.1	75998.5	80868.2	84503.2	70942.1
4.45_465.1035m/z	465.103	4.4509	neg	Glucodistylin	95974	Phenylpropanoids and polyketides	Flavonoids	Flavonoid glycosides			52.2	65.3	M-H	C21H22O12	-0.812548	1.19682	4.34786e-13	1.48362e-10	4.61252	24.4629	29031.8	1186.77	30900.3	28828.7	28337.8	26887.7	30319	28917.3	1152.79	1132.69	913.748	1398.79	1221.75	1300.86
4.17_815.1914m/z	815.191	4.1699	neg	2-methyl-6-(morpholin-4-ylmethyl)-N-(2,3,4-trifluorophenyl)-4H-thieno[3,2-b]pyrrole-5-carboxamide	1007831	Unclassified	Unclassified	Unclassified			37.4	0	2M-H	C19H17F3N3O2S	-0.0733199	1.56773	7.78928e-10	2.84314e-08	4.69639	25.9271	50032.3	1929.73	51767	56147.7	55188.1	48707.5	43608.9	44774.5	3246.16	2139.64	1655.81	1326.29	887.732	2322.73
4.70_994.2583n	995.266	4.70075	pos	Quercetin 3-(6''-sinapoylsophorotrioside)	HMDB0041267	Phenylpropanoids and polyketides	Flavonoids	Flavonoid glycosides			50.7	59.9	M+H, M+Na	C44H50O26	-0.768194	6.07165	7.951e-11	5.26517e-09	4.70306	26.0472	748617	28740.8	866353	725576	714660	723137	691890	770088	29180.5	27195.9	29482.8	29624.3	30587	26374.4
4.23_911.1712m/z	911.171	4.22712	neg	Epiafzelechin-(4beta->6)-epicatechin 3,3'-digallate	HMDB0039462	Lipids and lipid-like molecules	Fatty Acyls	Fatty acyl thioesters			41.7	31.8	M+FA-H	C44H34O19	4.09938	1.52925	3.4619e-07	3.55827e-06	4.71454	26.2554	48856.5	1860.81	67054.5	43744.9	40319.6	49099.7	42448.7	50471.6	2374.38	3044.85	1562.9	744.37	1480.97	1957.41
4.05_725.1935m/z	725.193	4.04753	neg	Kaempferol 3-xylosyl-(1->3)-rhamnosyl-(1->6)-galactoside	LMPK12111912	Lipids and lipid-like molecules	Polyketides	Flavonoids			37.5	0	M-H	C32H38O19	0.0172422	1.17037	2.71455e-08	4.40802e-07	4.78658	27.5997	28149.4	1019.92	32184.3	31821.7	20718.3	25940.5	29808.1	28423.8	1339.26	1297.56	860.335	707.68	1182.29	732.395
6.54_271.0611m/z	271.061	6.54177	neg	(±)-Naringenin	65507	Phenylpropanoids and polyketides	Flavonoids	Flavans		C00509	53.5	71	M-H	C15H12O5	-0.220413	2.82946	1.92722e-09	5.59785e-08	5.01869	32.4173	162363	5008.52	185703	144357	151998	146638	159029	186451	5093.75	5216.16	5055.2	4965.66	4009.4	5710.96
4.12_803.1896m/z	803.19	4.11627	neg	2-(1,3-benzodioxol-5-ylmethyl)-8-pyrrolidin-1-ylsulfonyl-[1,2,4]triazolo[4,3-a]pyridin-3-one	995790	Unclassified	Unclassified	Unclassified			37.4	0	2M-H	C18H18N4O5S	-3.41204	2.68023	7.75584e-07	6.97374e-06	5.15418	35.6091	149595	4201.03	192054	144783	100050	130232	153348	177103	4500.3	4542.67	4822.8	3293.5	4221.29	3825.63
4.25_612.1335n	611.126	4.24647	neg	Myricetin 3-sambubioside	LMPK12112421	Lipids and lipid-like molecules	Polyketides	Flavonoids			47.6	44.8	M-H2O-H, M-H	C26H28O17	1.34123	1.10676	1.64421e-06	1.31829e-05	5.1987	36.7253	25627.9	697.827	37047.2	22659.1	20464.8	24793.7	21412.8	27390	607.225	587.641	561.158	1205.68	410.958	814.299
4.34_626.1491n	627.156	4.34215	pos	Quercetin 3-beta-laminaribioside	HMDB0041358	Phenylpropanoids and polyketides	Flavonoids	Flavonoid glycosides			58.4	95	M+H, M+Na	C27H30O17	1.24274	8.36587	2.28664e-11	2.16459e-09	5.35177	40.836	1.39882e+06	34254.5	1.59986e+06	1.4038e+06	1.33532e+06	1.30286e+06	1.35898e+06	1.39208e+06	31189.4	32547.4	42072.5	43480.8	28324	27912.8
3.02_153.0181m/z	153.018	3.01805	neg	Gentisic acid	618	Benzenoids	Benzene and substituted derivatives	Benzoic acids and derivatives		C00628	51.3	67.1	M-H	C7H6O4	-8.15413	1.14329	1.06929e-11	1.24486e-09	5.35464	40.9174	26097.2	637.801	24846	25700.2	28390.7	28328.2	25148.1	24169.8	662.973	650.097	628.807	703.634	622.477	558.818
5.26_231.0656m/z	231.066	5.25993	neg	Cassiachromone	HMDB0030813	Organoheterocyclic compounds	Benzopyrans	1-benzopyrans			51.4	62.9	M-H	C13H12O4	-2.76307	1.6019	4.87583e-10	1.99398e-08	5.42898	43.0809	51425.5	1193.7	53324.8	49224.1	60984.7	45681.9	49045.5	50292.1	1150.82	1306.84	999.555	1238.41	1397.34	1069.22
4.39_757.1834m/z	757.183	4.39417	neg	Primflasine	LMPK12111743	Lipids and lipid-like molecules	Polyketides	Flavonoids			41.9	11.2	M+FA-H	C31H36O19	0.115782	5.29914	5.56451e-13	1.55979e-10	5.44319	43.5073	559302	12855.3	542046	554120	549651	536942	556651	616401	12303.1	10264.6	15465.5	16248.2	12413.8	10436.9
4.07_772.2054n	771.198	4.06705	neg	Kaempferol 7-(3G-glucosylgentiobioside)	LMPK12111921	Lipids and lipid-like molecules	Polyketides	Flavonoids			45.4	31.9	M-H2O-H, M-H	C33H40O21	-1.07457	2.96498	1.52895e-12	3.30838e-10	5.49012	44.9459	174900	3891.34	174804	191367	179740	161874	169517	172097	4451.31	3479.84	4523.92	4285.23	2054.11	4553.61
4.07_625.1410m/z	625.141	4.06705	neg	Isoorientin 2''-O-apiofuranoside	LMPK12110518	Lipids and lipid-like molecules	Polyketides	Flavonoids			46.2	37.7	M+FA-H	C26H28O15	0.0405022	1.31166	2.12228e-09	6.02501e-08	5.49117	44.9788	34582.4	768.86	27062.5	37179.9	37262.8	37161.3	32406.6	36421.6	702.486	1143.01	899.358	855.203	537.915	475.189
4.17_641.1357m/z	641.136	4.1699	neg	Myricetin 3-xylosyl-(1->3)-rhamnoside	LMPK12112453	Lipids and lipid-like molecules	Polyketides	Flavonoids			46.9	36.6	M+FA-H	C26H28O16	-0.397252	1.72171	7.6759e-06	4.86432e-05	5.52413	46.018	62882.2	1366.47	90828.5	65230.4	40464.5	47739.9	60866.1	72164	1149.47	2127.54	1717.26	916.523	1246.83	1041.21
1.11_619.0371m/z	619.037	1.10767	neg	Edifenphos	70059	Benzenoids	Benzene and substituted derivatives	Unclassified		C14436	36.2	0	2M-H	C14H15O2PS2	-9.36834	1.62863	5.04167e-09	1.16731e-07	5.56231	47.2522	53379	1129.66	60229	54699.8	57101.4	44646.2	58541.2	45056.5	773.895	2117.09	3401.83	1.03914e-06	1.03914e-06	485.149
3.55_561.1344m/z	561.134	3.54567	neg	5-(3-fluorophenyl)-3-([1,2,4]triazolo[4,3-a]pyridin-6-yl)-1,2,4-oxadiazole	1029793	Unclassified	Unclassified	Unclassified			38.8	0	2M-H	C14H8FN5O	-1.68566	2.53042	1.76449e-10	9.52233e-09	5.83104	56.9269	127283	2235.91	146503	127659	128407	131226	117532	112374	3263.52	2266.36	1910.73	2033.4	2223.9	1717.55
3.76_696.1511n	677.133	3.76183	neg	Luteolin 7-O-(6''-O-malonyl)-beta-D-diglucoside	HMDB0303154	Phenylpropanoids and polyketides	Flavonoids	Flavonoid glycosides			52.5	78.2	M-H2O-H, M-H	C30H32O19	-3.78315	2.21391	2.31995e-11	2.17473e-09	5.86417	58.2492	97186.6	1668.46	106378	102447	88997.8	95803.7	101011	88481.9	1952.96	1763.28	1014.28	990.13	2037.81	2252.33
4.34_625.1410m/z	625.141	4.34125	neg	Quercetin 3-laminaribioside	LMPK12112095	Lipids and lipid-like molecules	Polyketides	Flavonoids			53.3	66.8	M-H	C27H30O17	0.0175304	15.2471	2.17913e-13	9.67935e-11	5.86528	58.2943	4.5976e+06	78868.7	4.72089e+06	4.51221e+06	4.36366e+06	4.95104e+06	4.62769e+06	4.41008e+06	81509.6	73203.3	87253.8	95741.3	69563.1	65941.4
4.34_661.1182m/z	661.118	4.34125	neg	methyl 4-(7-chloro-3-oxo-5H-1,4-benzoxazepin-4-yl)benzoate	1048856	Unclassified	Unclassified	Unclassified			37.2	0	2M-H	C17H14ClNO4	4.76894	3.04368	7.61999e-12	1.00305e-09	5.90709	60.0082	183456	3057.19	192079	183454	168775	200084	186988	169357	3144.62	2659.75	3149.92	3347.3	3094.94	2946.58
3.97_859.1685m/z	859.168	3.97043	neg	2-[2-(3-chloroanilino)-1,3-thiazol-4-yl]-1-[4-(furan-2-carbonyl)piperazin-1-yl]ethanone	1044044	Unclassified	Unclassified	Unclassified			36.7	0	2M-H	C20H19ClN4O3S	2.86567	2.88406	2.04244e-11	1.96564e-09	5.94974	61.8086	164706	2664.76	177568	179428	164537	164708	152474	149519	3464.27	1738.03	2912.86	2846.08	3394.93	1632.42
4.61_771.1989m/z	771.199	4.6081	pos	Quercetin 3-gentiobioside-7-glucoside	LMPK12112121	Lipids and lipid-like molecules	Polyketides	Flavonoids			50.6	59.2	M+H-H2O	C33H40O22	1.41081	1.3431	3.30573e-13	1.22083e-10	5.984	63.2943	35631.9	562.956	33976.2	37568.8	37943.2	33842.9	35131.3	35328.9	307.495	580.903	462.813	985.708	572.643	468.174
0.66_565.0475m/z	565.048	0.658983	neg	UDP-glucose	3598	Nucleosides, nucleotides, and analogues	Pyrimidine nucleotides	Pyrimidine nucleotide sugars		C00029	46.1	40.5	M-H	C15H24N2O17P2	-0.413696	2.14026	0.000113715	0.000496699	6.07631	67.4761	101351	1502.02	180321	95606.9	83182.9	95458.2	85718.9	67815.7	1432.92	1116.14	1931.28	1286.36	1837.34	1408.11
4.91_326.0401n	371.038	4.90875	neg	Gliotoxin	HMDB0252746	Organoheterocyclic compounds	Diazinanes	Piperazines			37.5	1.23	M-H, M+FA-H	C13H14N2O4S2	1.73016	1.02034	1.33334e-10	7.68387e-09	6.12313	69.702	20660.5	296.412	20415.2	21063.8	18242.9	19531.3	20856.7	23853.1	68.0687	332.516	273.484	439.134	235.152	430.117
6.56_273.0759m/z	273.076	6.56047	pos	Naringenin	Naringenin	Phenylpropanoids and polyketides	Flavonoids	Flavans	***	C00509	56.5	85.6	M+H	C15H12O5	0.50699	1.03767	3.50624e-09	8.81574e-08	6.1571	71.3626	21507	301.377	23063.3	22222.3	18710.6	19543.7	19624.1	25878.2	204.77	400.574	309.391	204.736	365.643	323.147
4.80_167.0339m/z	167.034	4.79662	neg	Vanillic acid	Vanillic acid	Benzenoids	Benzene and substituted derivatives	Benzoic acids and derivatives	***	C06672	55.4	85.9	M-H	C8H8O4	-6.68792	1.45466	1.35694e-13	7.76386e-11	6.17457	72.232	41699.8	577.304	43572.3	42051.9	43994.7	40441.5	41090.6	39047.7	466.496	587.371	834.257	435.069	524.31	616.319
4.70_464.0961n	465.103	4.70075	pos	Isoquercitrin	Isoquercitrin	Phenylpropanoids and polyketides	Flavonoids	Flavonoid glycosides	***	C05623	58.9	98	M+H, M+Na	C21H20O12	1.2793	7.87474	3.51493e-10	1.59314e-08	6.2075	73.9	1.23039e+06	16649.4	1.44704e+06	1.2224e+06	1.15737e+06	1.11861e+06	1.14338e+06	1.29353e+06	14402.2	17087.4	17844.2	20106.9	16364.4	14091.4
4.51_991.2943m/z	991.294	4.50962	neg	1-[6-[2-(1,3-benzodioxol-5-ylamino)-2-oxoethyl]-7-oxo-[1,3]thiazolo[4,5-d]pyrimidin-2-yl]-N-cyclopropylpiperidine-3-carboxamide	1012227	Unclassified	Unclassified	Unclassified			37.8	0	2M-H	C23H24N6O5S	-4.22267	1.59068	3.76399e-07	3.81178e-06	6.26825	77.0781	51440.4	667.38	69378.2	50952.9	57454	46703.7	44397.5	39756.3	666.322	449.53	632.684	805.02	560.655	890.071
3.99_669.1672m/z	669.167	3.98942	neg	Rhamnetin 3-neohesperidoside	LMPK12112608	Lipids and lipid-like molecules	Polyketides	Flavonoids			42.7	18.3	M+FA-H	C28H32O16	-0.073862	1.54365	9.83856e-15	1.42029e-11	6.35876	82.0689	46862.5	571.014	47912	49036.6	44655.1	46298.5	45559.6	47713.3	461.942	596.586	691.107	552.048	577.84	546.561
4.09_845.1981m/z	845.198	4.0864	neg	N-(2,5-difluorophenyl)-4-hydroxy-1-(3-methoxyphenyl)-2-oxo-1,8-naphthyridine-3-carboxamide	1018269	Unclassified	Unclassified	Unclassified			36	0	2M-H	C22H15F2N3O4	-0.888603	15.6196	2.67116e-11	2.41006e-09	6.36404	82.3693	4.81383e+06	58442	4.81756e+06	5.40815e+06	5.04519e+06	4.39825e+06	4.73116e+06	4.48267e+06	63675.1	54825.8	60652	49407	59528.5	62563.9
4.57_578.1451m/z	578.145	4.56812	neg	Pelargonidin 3-p-coumarylglucoside	LMPK12010031	Phenylpropanoids and polyketides	Flavonoids	Flavonoid glycosides		C16368	37.2	0	M-H	C30H27O12+	3.63957	1.01404	2.18242e-10	1.10934e-08	6.44883	87.3556	20335.2	232.786	23336.6	21810.1	20377.6	18586	18284.9	19615.9	214.151	422.547	246.466	136.729	265.535	111.29
4.57_681.1313m/z	681.131	4.56812	neg	Acacetin 7-glucuronosyl-(1->2)-glucuronide	LMPK12110451	Lipids and lipid-like molecules	Polyketides	Flavonoids			38.5	0	M+FA-H	C28H28O17	0.659624	1.10334	3.8465e-16	1.85093e-12	6.47701	89.0787	23905.2	268.361	23871.7	24399.1	23009	24122.4	23449.3	24579.7	236.769	460.949	192.701	380.925	183.814	155.006
4.51_839.2614m/z	839.261	4.50962	neg	Epimedoside D	LMPK12111717	Lipids and lipid-like molecules	Polyketides	Flavonoids			39.2	0	M+FA-H	C37H46O19	-0.111209	1.63072	9.49218e-09	1.91515e-07	6.50684	90.94	53121.5	584.138	51015.4	54011.1	41761.7	51104.1	56173.1	64663.7	675.092	711.441	546.351	431.266	612.482	528.197
4.51_865.1661m/z	865.166	4.50962	neg	Epiafzelechin-(4b->8)-epicatechin 3,3'-digallate	HMDB0039890	Phenylpropanoids and polyketides	Flavonoids	Biflavonoids and polyflavonoids			37.8	2.5	M-H	C44H34O19	4.55693	2.3903	1.70581e-14	1.79324e-11	6.53258	92.5769	112204	1212.01	115472	117308	111042	106522	108781	114102	1499.66	1712.63	1221.84	898.186	635.247	1304.52
4.87_993.3242m/z	993.324	4.87248	neg	6-[4-[4-(2-fluorophenyl)piperazine-1-carbonyl]piperidin-1-yl]sulfonyl-1H-quinolin-2-one	1028341	Unclassified	Unclassified	Unclassified			36.5	0	2M-H	C25H26FN4O4S	-0.284104	1.74769	5.34773e-15	1.02933e-11	6.61064	97.7239	59957.2	613.537	62235.7	57565.4	60178.8	57635.1	60672.3	61456	318.458	346.315	1153.02	624	499.766	739.663
4.40_758.1913n	759.199	4.39883	pos	Quercetin 3-sambubioside-3'-glucoside	LMPK12112129	Lipids and lipid-like molecules	Polyketides	Flavonoids			43.1	22.7	M+H, M+Na	C32H38O21	0.935452	2.82604	5.86751e-13	1.6134e-10	6.7328	106.359	156873	1474.94	161921	155379	149973	144707	164529	164728	1355.62	2227.05	1793.56	1055.37	1231.91	1186.13
3.82_685.1622m/z	685.162	3.81765	neg	Isorhamnetin 3-O-(beta-D-glucopyranosyl-(1->6)-beta-D-glucopyranoside)	HMDB0302355	Phenylpropanoids and polyketides	Flavonoids	Flavonoid glycosides			41.5	12.5	M+FA-H	C28H32O17	0.10291	1.56943	3.50088e-08	5.38219e-07	6.94311	123.051	49280	400.485	56754.5	49144	36361.9	44146.9	52210.8	57062.1	279.994	422.155	1.03914e-06	522.417	338.81	839.532
3.74_441.1010m/z	441.101	3.7366	pos	3,5-Dihydroxyphenyl 1-O-(6-O-galloyl-beta-D-glucopyranoside)	HMDB0039307	Organic oxygen compounds	Organooxygen compounds	Carbohydrates and carbohydrate conjugates			44	30.8	M+H	C19H20O12	-4.03312	1.51129	6.00653e-10	2.30612e-08	6.98736	126.883	45086	355.335	43263.6	42336.1	51953.6	50288.8	40221.1	42453	387.66	355.89	411.985	278.474	380.229	317.773
4.04_429.0759m/z	429.076	4.03972	pos	N-(4-fluorophenyl)-3-methyl-2,4-dioxo-1-phenylpyrido[2,3-d]pyrimidine-6-carboxamide	996203	Unclassified	Unclassified	Unclassified			39.8	0	M+K	C21H15FN4O3	-0.171768	1.44222	1.08117e-09	3.64481e-08	7.01853	129.655	41083.3	316.867	49744.4	41918.7	40852.8	39585.1	36907.7	37490.9	345.681	307.294	341.324	282.136	312.773	311.995
3.97_891.1758m/z	891.176	3.97043	neg	2-[2-(furan-2-yl)-4-oxo-2,3-dihydro-1,5-benzothiazepin-5-yl]-N-[2-(trifluoromethyl)phenyl]acetamide	1052400	Unclassified	Unclassified	Unclassified			37.4	0	2M-H	C22H17F3N2O3S	0.753691	1.54871	2.33966e-08	3.9137e-07	7.02166	129.936	47852.5	368.278	51452.8	55547.8	43533.6	52138.2	35018.9	49423.9	198.049	420.128	427.65	274.461	701.314	188.065
4.65_725.1573m/z	725.157	4.64592	neg	Luteolin 7-(6''-malonylneohesperidoside)	LMPK12110688	Lipids and lipid-like molecules	Polyketides	Flavonoids			55.3	81.4	M+FA-H	C30H32O18	0.373332	1.10873	5.4221e-16	2.23638e-12	7.0441	131.973	24041.4	182.169	24004.7	24909	24500.8	24131.2	23459.3	23243.2	181.807	1.03914e-06	192.689	181.593	219.02	317.904
1.37_815.1893m/z	815.189	1.37227	neg	6-Hydroxyluteolin 6-glucoside-7-[6'''-(3-hydroxy-3-methylglutaryl)glucoside]	LMPK12111219	Lipids and lipid-like molecules	Polyketides	Flavonoids			38.6	0	M+FA-H	C33H38O21	0.677693	1.30042	3.39539e-12	5.69951e-10	7.06015	133.449	33182.9	248.656	29615.7	34839	31779.9	33510.3	34790	34562.8	269.599	252.718	256.825	224.577	269.986	218.229
4.43_925.2610m/z	925.261	4.43157	neg	1-(3-chloro-2-methylphenyl)-2-methyl-N-[(4-methylphenyl)methyl]-4-methylsulfonyl-6-oxopiperazine-2-carboxamide	1040725	Unclassified	Unclassified	Unclassified			36	0	2M-H	C22H26ClN3O4S	1.94461	1.54607	2.05352e-10	1.06635e-08	7.10616	137.774	47090.6	341.796	51174.6	47758.6	40755.7	42668.7	48407.1	51779	279.739	1.03914e-06	1.03914e-06	593.588	1.03914e-06	1177.45
4.10_349.0559m/z	349.056	4.09753	pos	Inosine 2'-phosphate	HMDB0011681	Organic oxygen compounds	Organooxygen compounds	Carbohydrates and carbohydrate conjugates			48.2	51.3	M+H	C10H13N4O8P	4.3179	1.16854	7.98993e-12	1.03912e-09	7.11789	138.899	26793.1	192.896	29956.4	26783.9	26262.9	26199.3	24315	27241.1	78.5892	349.369	1.03914e-06	212.433	187.849	329.139
4.59_647.1232m/z	647.123	4.58757	neg	Eriodictyol 7-(6-galloylglucoside)	HMDB0039921	Phenylpropanoids and polyketides	Flavonoids	Flavonoid glycosides			38.2	0	M+FA-H	C28H26O15	-3.55709	1.06037	8.12681e-10	2.92931e-08	7.12637	139.717	22199.2	158.886	17913.8	22502.2	24029	24773.3	21182.1	22794.5	125.521	110.368	1.03914e-06	301.388	143.776	272.265
3.87_449.1083m/z	449.108	3.86963	pos	Luteolin 4'-glucoside	49082	Phenylpropanoids and polyketides	Flavonoids	Flavonoid glycosides			58.1	94.5	M+H	C21H20O11	1.07722	1.9625	3.63041e-06	2.57239e-05	7.21248	148.311	79563.4	536.465	118565	86011.6	60080.8	65363.7	69640.8	77718.8	967.862	236.252	218.578	1.03914e-06	653.668	1142.43
4.49_678.2159n	677.209	4.49005	neg	Linoside A	LMPK12111060	Lipids and lipid-like molecules	Polyketides	Flavonoids			39	0	M-H, M+FA-H	C32H38O16	-0.0891743	1.05394	6.00939e-08	8.3818e-07	7.22917	150.036	22230.8	148.169	27927.3	24921.1	17082.6	19785.6	22150.5	21517.4	95.0083	191.265	421.846	23.8848	127.648	29.3626
3.84_875.1633m/z	875.163	3.83663	neg	3-[[3-(4-chlorophenyl)-1,2,4-oxadiazol-5-yl]methyl]-5-(3-methoxyphenyl)-3a,6a-dihydropyrrolo[3,4-d]triazole-4,6-dione	999826	Unclassified	Unclassified	Unclassified			37.8	0	2M-H	C20H15ClN6O4	2.19351	2.72898	5.25044e-09	1.20427e-07	7.33017	160.917	147635	917.465	174025	145793	120543	131605	150758	163087	1143.82	689.62	643.933	1014.65	1020.47	992.304
3.93_775.1935m/z	775.193	3.9325	neg	Ixoside	LMPR0102070040	Lipids and lipid-like molecules	Prenol lipids	Isoprenoids			39.6	9.45	2M-H	C16H20O11	-0.482553	1.02988	1.05252e-08	2.07854e-07	7.55578	188.156	21040.9	111.827	18344.9	19231.7	24328.3	25391.6	19767.1	19181.8	1.03914e-06	1.03914e-06	1.03914e-06	1.03914e-06	201.014	469.949
4.07_833.1991m/z	833.199	4.06705	neg	Patuletin 3-glucosyl-(1->6)[apiosyl-(1->2)-glucoside]	LMPK12112896	Phenylpropanoids and polyketides	Flavonoids	Flavonoid glycosides			52.7	76.9	M+FA-H	C33H40O22	-0.276733	5.34712	4.46219e-11	3.45395e-09	7.57805	191.082	560623	2933.94	622713	598641	574721	500122	531064	536477	2841.54	3030.65	4205.12	2263.89	1998.45	3263.97
4.07_901.1861m/z	901.186	4.06705	neg	4-Phenylbutyl glucosinolate	HMDB0038415	Organic oxygen compounds	Organooxygen compounds	Carbohydrates and carbohydrate conjugates			38.5	7.68	2M-H	C17H25NO9S2	-0.892825	1.77613	1.03726e-10	6.41853e-09	7.58195	191.599	61948.6	323.325	70072.3	62551.1	61733.1	52763.4	63356.8	61215.1	64.271	611.393	432.913	1.03914e-06	743.519	87.8517
4.45_567.1355m/z	567.136	4.4509	neg	5,2'-Dihydroxy-7,8,6'-trimethoxyflavanone 2'-O-glucuronide	LMPK12140641	Lipids and lipid-like molecules	Polyketides	Flavonoids			39	0.548	M+FA-H	C24H26O13	-0.0447801	1.0174	1.73893e-10	9.40195e-09	7.79528	222.134	20339.3	91.5634	17327.6	19616.7	19487	22570.1	21107.8	21926.7	1.03914e-06	98.1137	4.09799	173.354	167.474	106.34
2.58_561.1343m/z	561.134	2.5773	neg	3,5-dimethyl-4-(3,4,6,7-tetrahydroimidazo[4,5-c]pyridin-5-ylsulfonyl)-1,2-oxazole	1017514	Unclassified	Unclassified	Unclassified			38.4	0	2M-H	C11H13N4O3S	-0.206936	4.22352	1.27467e-09	4.10739e-08	7.9701	250.749	351038	1399.96	421301	352170	348025	354404	333988	296339	887.637	1190.45	842.844	1533.99	1739.71	2205.12
3.69_614.1483n	595.131	3.69462	neg	Cytidine 5'-monophosphate-N-acetylneuraminic acid	HMDB0001176	Nucleosides, nucleotides, and analogues	Pyrimidine nucleotides	Pyrimidine nucleotide sugars		C00128	40.8	13.1	M-H2O-H, M-H	C20H31N4O16P	1.7617	4.63553	9.27999e-06	5.70553e-05	7.99193	254.572	449181	1764.45	592766	446874	271376	321026	473794	589250	2181.05	1654.18	1666.17	1650.44	1985.27	1449.61
3.95_655.1518m/z	655.152	3.95132	neg	Quercetin-3-o-rutinose	HMDB0257021	Phenylpropanoids and polyketides	Flavonoids	O-methylated flavonoids			38.4	0	M+FA-H	C27H30O16	0.380233	1.36095	3.34772e-10	1.52694e-08	8.01924	259.437	36377.3	140.216	35289.9	37324.9	35853.6	43139.9	32739.5	33916.2	102.237	115.392	133.988	1.03914e-06	339.02	150.661
4.14_402.1167n	425.106	4.1355	pos	4-Hydroxy-5-(3',5'-dihydroxyphenyl)-valeric acid glucuronide	HMDB0240456	Organic oxygen compounds	Organooxygen compounds	Carbohydrates and carbohydrate conjugates			39.6	2.96	M+H, M+Na	C17H22O11	1.17366	1.21709	4.0483e-10	1.76028e-08	8.05061	265.14	29088.9	109.711	31308.3	28367	31447.2	32185.4	25760.4	25464.9	89.6609	159.45	167.651	1.03914e-06	111.433	130.073
4.15_673.1626m/z	673.163	4.1459	neg	5-[(4-fluorophenyl)methyl]-4-oxopyrazolo[1,5-a]quinoxaline-7-carboxylic acid	1041544	Unclassified	Unclassified	Unclassified			37.2	0	2M-H	C18H12FN3O3	-3.93062	1.62986	9.00787e-11	5.80525e-09	8.19116	292.27	52030.8	178.023	57612.8	51265.7	49212	57925.6	48120.3	48048.5	523.627	351.89	27.1007	11.1244	10.2163	144.18
3.93_943.1961m/z	943.196	3.9325	neg	Bofumustine	HMDB0249337	Benzenoids	Benzene and substituted derivatives	Benzoic acids and derivatives			36.4	2.26	2M-H	C18H21ClN4O9	4.17764	2.40242	8.43158e-12	1.08194e-09	8.22871	299.977	112779	375.957	113301	114132	109060	126332	111380	102467	199.695	212.593	386.254	156.648	472.75	827.803
3.63_831.1836m/z	831.184	3.63188	neg	Kaempferol 3-gentiobioside-7-glucuronide	LMPK12111763	Lipids and lipid-like molecules	Polyketides	Flavonoids			47.6	49.1	M+FA-H	C33H38O22	-0.0888133	9.60498	4.72276e-10	1.97046e-08	8.27627	310.032	1.81158e+06	5843.19	1.60185e+06	1.7169e+06	2.07035e+06	1.97913e+06	1.86055e+06	1.64068e+06	5569.02	4189.65	6139.4	7367.94	5874.37	5918.79
3.83_303.0503m/z	303.05	3.8317	pos	Morin	3431	Phenylpropanoids and polyketides	Flavonoids	Flavones		C10105	43.5	21.9	M+H	C15H10O7	1.23345	4.4938	2.64567e-07	2.85022e-06	8.33496	322.904	406763	1259.7	481519	397316	292380	349035	406565	513762	1318.26	1180.27	1417.82	1251.49	1396.28	994.095
4.04_509.1300m/z	509.13	4.03972	pos	5,7,3',6'-Tetrahydroxy-8,2'-dimethoxyflavone 6'-glucoside	LMPK12111298	Lipids and lipid-like molecules	Polyketides	Flavonoids			54.6	77	M+H	C23H24O13	1.95261	5.06374	1.37891e-13	7.76386e-11	8.3984	337.42	499914	1481.58	532771	512562	485561	481337	473863	513390	1670.97	1525.02	1404.66	1337.26	1210.81	1740.77
4.27_697.1429m/z	697.143	4.26522	neg	2-[(2,2-dimethyl-3H-1-benzofuran-7-yl)oxy]-N-(5-nitro-1,3-thiazol-2-yl)acetamide	1052175	Unclassified	Unclassified	Unclassified			36.6	0	2M-H	C15H15N3O5S	5.33717	1.05401	1.48207e-08	2.72376e-07	8.40797	339.665	22022.4	64.8358	25594	18793.3	21203.7	26063.4	18337.1	22143	68.0701	82.8433	175.049	63.0527	1.03914e-06	1.03914e-06
3.69_682.1358n	663.118	3.69462	neg	Tricin 7-diglucuronoside	HMDB0037460	Phenylpropanoids and polyketides	Flavonoids	Flavonoid glycosides			49.2	55.7	M-H2O-H, M-H	C29H30O19	-3.46921	1.68395	6.14288e-06	4.0217e-05	8.43746	346.68	58863.2	169.791	76967.5	60972.4	38785.1	40334.9	59523.8	76595.8	150.759	206.02	234.848	425.928	1.03914e-06	1.194
5.03_753.2248m/z	753.225	5.0319	neg	Kaempferol 4'-methyl ether 3-(4Rha-rhamnosylrutinoside)	LMPK12110558	Lipids and lipid-like molecules	Polyketides	Flavonoids			47.3	46.6	M-H	C34H42O19	0.0870965	2.36287	5.29649e-08	7.57031e-07	8.49379	360.484	111408	309.05	118609	109290	86041.5	98414.9	114402	141689	272.483	217.109	371.674	132.314	435.986	424.734
4.05_183.0289m/z	183.029	4.04753	neg	Methylgallate	Methylgallate	Unclassified	Unclassified	Unclassified	***		47.3	44	M-H	C8H8O5	-5.31556	1.02282	9.86304e-11	6.21759e-09	8.51498	365.819	20499.3	56.0367	20831.1	22037.2	20382.4	19120.8	17833.1	22791	61.154	75.7419	56.8104	17.3151	88.5138	36.685
3.93_771.1973m/z	771.197	3.92713	pos	Quercetin 3-(2''-glucosylgalactoside) 7-glucoside	HMDB0037220	Phenylpropanoids and polyketides	Flavonoids	Flavonoid glycosides			38	0	M+H-H2O	C33H40O22	-0.619926	1.23785	2.04995e-06	1.59532e-05	8.57538	381.457	31395.1	82.3033	38358.6	31609.8	22728.7	22365.3	31632.4	41676.1	1.03914e-06	151.378	1.03914e-06	179.832	162.61	1.03914e-06
4.66_667.1517m/z	667.152	4.66473	neg	8-Hydroxyluteolin 7-[6'''-acetylallosyl-(1->2)-glucoside]	LMPK12111377	Lipids and lipid-like molecules	Polyketides	Flavonoids			39.7	8.77	M-H	C29H32O18	0.237716	1.52605	4.67903e-10	1.95504e-08	8.67532	408.82	45764.7	111.943	39747.5	44661.8	43892.6	47585.8	44627.5	54072.8	23.4064	122.974	113.216	129.816	91.4219	190.827
4.91_304.0583n	303.051	4.90875	neg	Taxifolin	Taxifolin	Phenylpropanoids and polyketides	Flavonoids	Flavans	***		55.3	79.8	M-H2O-H, M-H	C15H12O7	-0.14694	2.5728	4.82579e-11	3.68599e-09	8.71614	420.551	129560	308.073	133579	133166	114952	118856	132664	144145	303.878	396.148	232.636	316.566	213.949	385.26
3.98_653.1713m/z	653.171	3.98287	pos	Luteolin 7-(6'''-acetylallosyl-(1->2)-glucoside)	LMPK12110692	Lipids and lipid-like molecules	Polyketides	Flavonoids			54	75.5	M+H	C29H32O17	0.188545	1.64202	1.19295e-11	1.35601e-09	8.7186	421.268	52667.4	125.021	58846.1	53274.6	49884.3	52868.2	47645.2	53486	146.576	93.6542	144.603	94.2863	143.211	127.796
4.76_350.0638n	349.057	4.7579	neg	2,4-difluoro-N-[4-(1,2,4-triazol-1-ylmethyl)phenyl]benzenesulfonamide	1029169	Unclassified	Unclassified	Unclassified			37.8	0	M-H2O-H, M-H	C15H12F2N4O2S	-3.11683	1.65552	3.01204e-09	7.81343e-08	8.71938	421.498	54066.8	128.273	42125.5	52186.3	52207.2	58070.9	59748.1	60062.6	206.852	59.1957	188.198	0.131738	152.562	162.698
3.80_865.1778m/z	865.178	3.79838	neg	[4-[5-(4-fluorophenyl)-4-methyl-1,1-dioxo-1,2-thiazol-3-yl]-1,4-diazepan-1-yl]-thiophen-2-ylmethanone	1008481	Unclassified	Unclassified	Unclassified			36.8	0	2M-H	C20H20FN3O3S2	-1.04029	2.16173	1.11053e-08	2.16644e-07	8.74402	428.757	92430.2	215.577	91303.8	90668.7	96690.9	76778.2	115761	83378.3	1.03914e-06	389.579	400.594	335.671	167.619	1.03914e-06
3.91_894.2188m/z	894.219	3.91327	neg	gamma-butyrobetainyl-CoA	LMFA07050321	Lipids and lipid-like molecules	Fatty Acyls	Fatty esters			36	0	M-H	C28H50N8O17P3S+	3.67334	2.75915	2.77047e-11	2.46879e-09	8.81198	449.438	148710	330.879	160191	150084	151873	160682	136105	133323	433.006	279.499	213.224	345.069	252.932	461.548
4.37_655.1509m/z	655.151	4.37043	neg	Quercetin 3-galactosyl-(1->4)-rhamnoside	LMPK12112192	Lipids and lipid-like molecules	Polyketides	Flavonoids			43.7	25.6	M+FA-H	C27H30O16	-1.07668	1.88435	2.8992e-08	4.62947e-07	9.20284	589.293	70541.3	119.705	51177.3	67235.3	76854.4	81626.4	67121.4	79232.8	1.03914e-06	112.17	98.5839	114.093	1.03914e-06	393.383
3.98_305.0660m/z	305.066	3.98287	pos	5,7,3',4',5'-Pentahydroxyflavanone	LMPK12140455	Lipids and lipid-like molecules	Polyketides	Flavonoids			53.2	71.3	M+H	C15H12O7	1.25243	2.44243	9.89184e-12	1.19999e-09	9.23228	601.44	116410	193.551	130410	120458	111279	108106	110801	117404	480.496	171.439	170.198	78.6327	1.03914e-06	260.543
4.42_695.2181m/z	695.218	4.41638	pos	Scutellarein 6,7,4'-trimethyl ether 5-(6'''-acetylglucosyl)(1->3)-galactoside	LMPK12111142	Lipids and lipid-like molecules	Polyketides	Flavonoids			38.6	0	M+H	C32H38O17	-0.100312	1.54981	7.59026e-10	2.78529e-08	9.24616	607.257	47175.4	77.686	52717.9	45790.8	39072.7	43952.5	51051.6	50466.6	29.6406	28.1377	168.805	26.6335	36.0748	176.824
3.99_627.1566m/z	627.157	3.98942	neg	Leucodelphinidin 3-[galactosyl-(1->4)-glucoside]	HMDB0032762	Phenylpropanoids and polyketides	Flavonoids	Flavonoid glycosides			47.1	41.6	M-H2O-H	C27H34O18	-0.178024	2.05554	1.55606e-13	8.16848e-11	9.27593	619.916	82270.6	132.712	86579.6	84851.5	80042	76147.9	81422.1	84580.2	64.5325	200.654	32.6084	133.525	219.901	145.053
3.96_287.0553m/z	287.055	3.96442	pos	Protoapigenone	HMDB0256871	Organoheterocyclic compounds	Benzopyrans	1-benzopyrans			41.6	11.8	M+H	C15H10O6	0.950748	6.23073	2.12394e-12	4.08815e-10	9.28546	624.025	757059	1213.19	810684	760114	709214	711602	738983	811758	1148.37	1441.35	1072.02	1056.78	1510.5	1050.1
3.97_802.2166n	801.209	3.97043	neg	Isorhamnetin 3-glucoside-7-gentiobioside	LMPK12112359	Lipids and lipid-like molecules	Polyketides	Flavonoids			50.8	56.7	M-H2O-H, M-H	C34H42O22	-0.176775	39.5998	1.17354e-14	1.48585e-11	9.29458	627.984	3.05022e+07	48571.6	3.13704e+07	3.15466e+07	3.03316e+07	3.12843e+07	2.88116e+07	2.96685e+07	56439.4	47919.2	44682.4	56311.5	44266	41811.2
4.70_464.0954n	463.088	4.70175	neg	Quercetin 3-galactoside	Quercetin 3-galactoside	Phenylpropanoids and polyketides	Flavonoids	Flavonoid glycosides	***	C10073	57.8	90.2	M-H, 2M-H	C21H20O12	-0.142581	12.0162	1.99776e-11	1.93555e-09	9.34196	648.947	2.82021e+06	4345.82	3.07804e+06	2.86347e+06	2.78187e+06	2.53594e+06	2.63184e+06	3.0301e+06	2767.31	4876.92	6758.76	5950.54	3162.12	2559.29
4.45_981.2494m/z	981.249	4.4509	neg	Quercetin 3-feruloyl-triglucoside	HMDB0302888	Phenylpropanoids and polyketides	Flavonoids	Flavonoid glycosides			37.3	0	M-H	C43H50O26	-2.3481	1.32935	6.23599e-08	8.6602e-07	9.4323	690.884	35168.1	50.903	47394.7	33941.3	33184.2	30659.8	33114.7	32713.8	1.03914e-06	150.77	1.03914e-06	1.03914e-06	1.03914e-06	154.648
4.43_799.1935m/z	799.194	4.43157	neg	Kaempferol 3-[6''-(3-hydroxy-3-methylglutaryl)glucoside]-7-glucoside	LMPK12111807	Lipids and lipid-like molecules	Polyketides	Flavonoids			44.1	31.1	M+FA-H	C33H38O20	-0.446736	2.15995	8.60695e-12	1.08991e-09	9.6329	793.948	91014.1	114.635	80495.4	95329.4	89590.3	99115.9	89167.8	92386	464.987	1.03914e-06	1.03914e-06	1.03914e-06	222.823	1.03914e-06
3.91_859.2135m/z	859.213	3.91327	neg	Luteolin 7-(6''''-acetylallosyl-(1->3)-glucosyl-(1->2)-glucoside	LMPK12110718	Lipids and lipid-like molecules	Polyketides	Flavonoids			48	57.4	M+FA-H	C35H42O22	-1.81414	2.84634	6.98816e-12	9.34084e-10	9.63857	797.076	158027	198.258	148930	147712	164749	176131	153281	157356	139.339	150.036	115.963	389.699	179.348	215.163
3.91_832.2266n	831.219	3.91327	neg	Limocitrol 3-[alpha-L-arabinopyranosyl-(1->3)[galactosyl-(1->6)]-galactoside]	LMPK12113319	Lipids and lipid-like molecules	Polyketides	Flavonoids			51.7	61	M-H2O-H, M-H	C35H44O23	-0.854756	18.8487	1.06082e-12	2.4308e-10	9.76336	869.086	6.91916e+06	7961.42	7.14856e+06	6.7168e+06	6.63556e+06	7.62181e+06	6.71363e+06	6.6786e+06	9365.92	7556.98	8403.59	7012.45	8177.79	7251.79
3.86_845.1990m/z	845.199	3.85592	neg	N-(2,4-difluorophenyl)-4-hydroxy-1-(3-methoxyphenyl)-2-oxo-1,8-naphthyridine-3-carboxamide	1015860	Unclassified	Unclassified	Unclassified			37	0	2M-H	C22H15F2N3O4	0.195608	10.2681	2.13298e-16	1.23167e-12	9.82311	905.841	2.04911e+06	2262.11	1.98582e+06	2.04871e+06	2.08571e+06	2.11642e+06	2.00125e+06	2.05678e+06	2114.55	2184.33	2264.4	2088.73	2106.73	2813.94
4.51_897.2657m/z	897.266	4.50962	neg	Isorhamnetin 3-rhamnosyl-(1->2)-[rhamnosyl-(1->6)-galactoside]-7-rhamnoside	LMPK12112333	Lipids and lipid-like molecules	Polyketides	Flavonoids			39.4	8.36	M-H2O-H	C40H52O24	-1.45221	3.23745	2.12703e-06	1.64642e-05	9.85929	928.844	214557	230.993	230103	236156	129546	178637	225207	287692	176.965	145.237	340.11	286.374	129.533	307.741
4.28_608.1191m/z	608.119	4.2839	neg	Delphinidin 3-caffeoylglucoside	HMDB0301899	Phenylpropanoids and polyketides	Flavonoids	Flavonoid glycosides		C16367	38.7	12.4	M-H2O-H	C30H27O15+	3.16433	1.22073	2.30816e-08	3.87081e-07	9.89347	951.109	29517.5	31.0349	37933.1	31161.7	24799.3	27977.1	26928.5	28305.4	1.03914e-06	1.81287	106.264	1.03914e-06	1.03914e-06	78.132
4.32_525.1247m/z	525.125	4.32282	pos	5-S-glutathionyl-L-DOPA	HMDB0062425	Organic acids and derivatives	Carboxylic acids and derivatives	Amino acids, peptides, and analogues			38.9	3.74	M+Na	C19H26N4O10S	-3.00519	1.20125	4.53343e-12	6.99943e-10	9.94925	988.604	28114.6	28.4387	28851.2	28980.1	29802.7	29495.4	25762.9	25795.1	1.03914e-06	170.632	1.03914e-06	1.03914e-06	1.03914e-06	1.03914e-06
4.23_773.1786m/z	773.179	4.22712	neg	Primflaside	LMPK12112205	Lipids and lipid-like molecules	Polyketides	Flavonoids			39.9	2.19	M+FA-H	C31H36O20	0.495914	1.26031	6.07337e-05	0.00028746	10.101	1098.26	34237.6	31.1744	55845.4	29186.1	19556.3	30190	29039.9	41607.9	67.3809	92.3147	1.03914e-06	1.03914e-06	27.3505	1.03914e-06
4.23_319.0453m/z	319.045	4.22965	pos	Myricetin	Myricetin	Phenylpropanoids and polyketides	Flavonoids	Flavones	***	C10107	45.4	32.3	M+H	C15H10O8	1.29465	1.16118	6.99978e-07	6.41172e-06	10.2173	1190.46	27281.1	22.9164	35911.5	26400.2	19106.6	22983.4	26913.1	32371.8	76.0256	1.03914e-06	1.03914e-06	1.03914e-06	1.03914e-06	61.473
4.49_897.2658m/z	897.266	4.4925	pos	3-(3,5-dihydroxyphenyl)-4-(2-{3-[6-hydroxy-3-(3-hydroxyphenyl)-2-phenyl-2,3-dihydro-1-benzofuran-4-yl]-2-phenyl-2,3-dihydro-1-benzofuran-5-yl}ethenyl)-2-(4-hydroxyphenyl)-2,3-dihydro-1-benzofuran-5,6-diol	HMDB0134304	Phenylpropanoids and polyketides	2-arylbenzofuran flavonoids	Unclassified			36.5	0.399	M+Na	C56H42O10	-1.41316	4.31303	2.93509e-08	4.66533e-07	10.2768	1240.62	368614	297.121	485442	342298	359492	364567	332087	327800	489.309	267.113	721.65	1.03914e-06	304.655	1.03914e-06
4.10_833.2356m/z	833.236	4.09753	pos	Vat Yellow 33	HMDB0259771	Benzenoids	Anthracenes	Anthraquinones			38.8	18.7	M+H	C54H32N4O6	-4.66644	3.07002	3.46737e-11	2.87672e-09	10.2784	1242	183920	148.084	180533	186080	206306	193643	170352	166609	1.03914e-06	440.992	447.512	1.03914e-06	1.03914e-06	1.03914e-06
3.95_963.2608m/z	963.261	3.95132	neg	Quercetin 3-rhamnosyl-(1->6)-[glucosyl-(1->2)-glucoside]-7-rhamnoside	LMPK12112253	Lipids and lipid-like molecules	Polyketides	Flavonoids			43.4	26.8	M+FA-H	C39H50O25	-1.65736	2.79815	3.85979e-08	5.81627e-07	10.4339	1383.34	155591	112.475	112781	140354	154343	178644	177932	169491	247.159	62.16	145.942	1.03914e-06	136.422	83.1658
3.82_847.2144m/z	847.214	3.81765	neg	Spinacetin 3-(2''-apiosylgentiobioside)	HMDB0031425	Phenylpropanoids and polyketides	Flavonoids	Flavonoid glycosides			54.8	75.6	M+FA-H	C34H42O22	-0.695181	17.0338	2.18923e-09	6.2029e-08	10.4475	1396.44	5.70748e+06	4087.18	6.27131e+06	5.97173e+06	4.55758e+06	5.17497e+06	5.9212e+06	6.34809e+06	3789.64	4143.16	3541.69	4896.38	4748.57	3403.62
3.71_729.1879m/z	729.188	3.7134	neg	Limocitrol 3-neohesperidoside	LMPK12113321	Lipids and lipid-like molecules	Polyketides	Flavonoids			44.5	29.1	M+FA-H	C30H36O18	-0.632752	1.19043	1.78581e-08	3.16513e-07	10.4501	1398.92	28067	20.0634	25771.6	23744.1	23876.7	31307	34149.9	29552.6	1.03914e-06	109.669	1.03914e-06	1.03914e-06	1.03914e-06	10.7117
4.65_677.2091m/z	677.209	4.64592	neg	Ikarisoside F	LMPK12111712	Lipids and lipid-like molecules	Polyketides	Flavonoids			41.3	12.2	M+FA-H	C31H36O14	0.583069	1.82709	1.57177e-07	1.84118e-06	10.4743	1422.62	66762.9	46.9296	87980.7	70614.7	50100.1	60087	62402.8	69392	40.2503	67.9139	48.4625	32.8972	49.9939	42.0601
3.46_857.1975m/z	857.198	3.45817	neg	5-[(2S)-1-(2,3-dihydro-1,4-benzodioxin-6-ylsulfonyl)pyrrolidin-2-yl]-3-(4-fluorophenyl)-1H-1,2,4-triazole	1079309	Unclassified	Unclassified	Unclassified			37.7	0	2M-H	C20H18FN4O4S	-2.02658	1.94573	2.21183e-15	6.38598e-12	10.5141	1462.36	73583.7	50.3183	73168.9	73713.8	74469.6	72750.3	70272.8	77126.7	1.03914e-06	45.4474	5.96913	1.03914e-06	105.477	145.017
4.30_915.2770m/z	915.277	4.30363	pos	Torososide B	HMDB0034855	Organic oxygen compounds	Organooxygen compounds	Carbohydrates and carbohydrate conjugates			49.9	58	M+H-H2O	C40H52O25	0.506598	3.76201	6.21132e-09	1.3742e-07	10.553	1502.37	278969	185.686	352885	248316	252578	275683	276914	267437	1.03914e-06	1.03914e-06	1.03914e-06	1.03914e-06	1114.12	1.03914e-06
3.29_805.2049m/z	805.205	3.28552	neg	N-(furan-2-ylmethyl)-2-methyl-5-[4-(pyrrolidine-1-carbonyl)-1H-pyrazol-5-yl]furan-3-sulfonamide	1074989	Unclassified	Unclassified	Unclassified			37.1	0	2M-H	C18H19N4O5S	-3.76371	1.40479	4.87201e-09	1.13991e-07	10.7114	1676.72	38924.4	23.2146	42543.5	35707	32567.9	36514	39259.6	46954.6	1.03914e-06	1.03914e-06	44.6777	1.03914e-06	94.6098	1.03914e-06
3.97_891.2050m/z	891.205	3.97043	neg	N-[[1-(1-benzofuran-2-carbonyl)piperidin-4-yl]methyl]-3-chloro-2-methylbenzenesulfonamide	1046443	Unclassified	Unclassified	Unclassified			36.1	0	2M-H	C22H23ClN2O4S	-1.28618	1.60119	6.20368e-09	1.3742e-07	10.8444	1838.6	50590.4	27.5157	49011.3	47836.2	41620.1	60544.7	47621.7	56908.3	1.03914e-06	165.094	1.03914e-06	1.03914e-06	1.03914e-06	1.03914e-06
4.09_913.1871m/z	913.187	4.0864	neg	Gallocatechin-(4alpha->8)-gallocatechin-(4alpha->8)-gallocatechin	HMDB0040378	Phenylpropanoids and polyketides	Flavonoids	Biflavonoids and polyflavonoids			39.1	9.36	M-H	C45H38O21	4.1508	5.92854	1.37749e-10	7.82893e-09	10.8568	1854.45	686638	370.265	729461	782728	701141	629698	661062	615742	939.34	185.593	434.151	145.602	213.481	303.423
4.80_895.2513m/z	895.251	4.79662	neg	5-[[3-(3,4-dimethoxyphenyl)-1,2,4-oxadiazol-5-yl]methyl]-2-(4-fluorophenyl)pyrazolo[1,5-d][1,2,4]triazin-4-one	1028887	Unclassified	Unclassified	Unclassified			37.5	0	2M-H	C22H17FN6O4	-0.526126	2.53308	1.20086e-10	7.11934e-09	10.9406	1965.41	125509	63.8591	137348	121148	110900	117665	125579	140415	1.03914e-06	1.03914e-06	1.03914e-06	1.03914e-06	1.03914e-06	383.155
4.40_657.1664m/z	657.166	4.39883	pos	Mearnsetin 3-galactosyl-(1->4)-galactoside	LMPK12112499	Lipids and lipid-like molecules	Polyketides	Flavonoids			38.3	0	M+H	C28H32O18	0.42186	1.44747	8.56561e-09	1.769e-07	10.9756	2013.63	41354	20.537	30843.1	40992.3	43762.8	48484.8	43040.7	41000.5	1.03914e-06	1.03914e-06	1.03914e-06	1.03914e-06	123.222	1.03914e-06
3.82_979.2570m/z	979.257	3.81765	neg	Myricetin 3-[glucosyl-(1->2)-rhamnoside] 7-[rhamnosyl-(1->2)-glucoside]	HMDB0038823	Phenylpropanoids and polyketides	Flavonoids	Flavonoid glycosides			37.6	0	M+FA-H	C39H50O26	-0.216973	2.04913	2.92183e-06	2.13784e-05	11.0001	2048.08	86257.9	42.1165	69369.9	74212.8	62226.3	83966.9	111765	116007	4.47795	1.03914e-06	1.03914e-06	1.03914e-06	1.03914e-06	248.221
4.04_671.1824m/z	671.182	4.03972	pos	Limocitrin 3-sophoroside	LMPK12113190	Lipids and lipid-like molecules	Polyketides	Flavonoids			38.5	0	M+H	C29H34O18	0.916642	1.50795	9.88638e-13	2.33967e-10	11.056	2129.09	44264.6	20.7903	47298.8	43028.4	44712.7	44640.4	40080.6	45826.6	33.6617	1.03914e-06	47.5576	1.03914e-06	1.03914e-06	43.5228
3.47_803.1894m/z	803.189	3.4697	neg	Gossypetin 3-sophoroside-8-glucoside	LMPK12113182	Lipids and lipid-like molecules	Polyketides	Flavonoids			41	15.5	M-H	C33H40O23	0.830624	2.8421	4.69616e-12	7.16122e-10	11.1669	2299.12	157441	68.4789	141410	165144	160016	154864	152314	170898	1.03914e-06	75.4756	160.298	1.03914e-06	136.649	38.4507
2.16_713.1700m/z	713.17	2.1632	neg	Michellamine A	989440	Unclassified	Unclassified	Unclassified			37.3	0	2M-H	C16H15N5O3S	-2.61759	1.01201	1.58446e-07	1.85133e-06	11.2795	2485.83	20441.6	8.22326	24283.1	19452.2	23458.3	23281.1	17759.5	14415.6	1.03914e-06	1.03914e-06	1.03914e-06	49.3395	1.03914e-06	1.03914e-06
3.83_669.1667m/z	669.167	3.8317	pos	Dillenetin 5-glucoside-7-glucuronide	LMPK12112410	Lipids and lipid-like molecules	Polyketides	Flavonoids			38.5	0	M+H	C29H32O18	0.875813	1.23167	2.15804e-07	2.41184e-06	11.2818	2489.8	30425.3	12.22	37135.6	29127.3	22273.9	25951	30753.2	37310.9	1.03914e-06	1.03914e-06	1.03914e-06	73.32	1.03914e-06	1.03914e-06
3.67_693.1288m/z	693.129	3.6656	neg	Apigenin 7-glucuronide-4'-(6''-malonylglucoside)	LMPK12110389	Lipids and lipid-like molecules	Polyketides	Flavonoids			38.2	0	M-H	C30H30O19	-2.95403	1.00069	6.82957e-07	6.27972e-06	11.4334	2765.69	20251.7	7.32251	24939.6	20271.7	13975.6	15855.1	21838	24630.5	1.03914e-06	1.03914e-06	1.03914e-06	43.935	1.03914e-06	1.03914e-06
3.96_802.2177n	785.214	3.96442	pos	Isorhamnetin 3-gentiotrioside	LMPK12112346	Lipids and lipid-like molecules	Polyketides	Flavonoids			57.6	90	M+H-H2O, M+Na, M+NH4	C34H42O22	1.11581	35.2004	2.35961e-12	4.45272e-10	11.4809	2858.18	2.41255e+07	8440.87	2.65672e+07	2.47155e+07	2.32753e+07	2.26813e+07	2.28653e+07	2.46483e+07	16801.3	13394.9	7270.89	3746.82	4555.08	4876.23
4.65_881.2721m/z	881.272	4.64592	neg	Uroporphyrinogen I	HMDB0002211	Organoheterocyclic compounds	Tetrapyrroles and derivatives	Porphyrins		C05766	37.1	0	M+FA-H	C40H44N4O16	-1.58687	2.50862	1.40282e-08	2.61136e-07	11.4812	2858.74	124518	43.557	122800	134771	95474.6	114605	129813	149648	55.9103	136.089	44.7386	1.03914e-06	15.8104	8.79361
3.84_666.1407n	647.123	3.83663	neg	(3''-Apiosyl-6''-malonyl)astragalin	HMDB0038765	Phenylpropanoids and polyketides	Flavonoids	Flavonoid glycosides			50.5	64.7	M-H2O-H, M-H	C29H30O18	-3.78015	3.22115	1.4829e-11	1.61564e-09	11.5721	3044.76	202160	66.396	218510	220545	197532	198298	197111	180964	37.846	4.19226	2.37523	145.551	4.57159	203.84
3.45_881.2208m/z	881.221	3.44515	neg	3-(4-Acetamidophenoxy)-2-hydroxy-2-methyl-N-[4-nitro-3-(trifluoromethyl)phenyl]propanamide	HMDB0245777	Benzenoids	Benzene and substituted derivatives	Anilides			39.9	17.7	2M-H	C19H18F3N3O6	-1.70943	2.67981	3.05751e-09	7.89132e-08	11.9136	3857.83	141153	36.5888	166478	150234	138063	113743	146734	131667	0.886233	28.5538	23.3632	9.53108	92.1722	65.0261
3.53_828.1945n	827.187	3.53087	neg	Luteolin 7-O-(2-apiosyl-4-glucosyl-6-malonyl)-glucoside	HMDB0029259	Phenylpropanoids and polyketides	Flavonoids	Flavans			44.4	33.8	M-H2O-H, M-H	C35H40O23	-1.88801	4.34216	1.81193e-11	1.85654e-09	12.0433	4220.72	367864	87.1568	333211	389699	366587	360434	347937	409318	156.605	82.9091	1.03914e-06	109.79	1.03914e-06	173.637
4.47_663.1182m/z	663.118	4.47028	neg	3-[2-(benzenesulfonyl)ethyl]-5-(3-fluorophenyl)-1,2,4-oxadiazole	1005460	Unclassified	Unclassified	Unclassified			38.2	0	2M-H	C16H13FN2O3S	-1.00463	2.45186	4.43682e-12	6.88709e-10	12.0886	4355.36	117082	26.8823	128710	122109	109521	109569	113263	119323	160.426	0.590282	1.03914e-06	1.03914e-06	0.277972	1.03914e-06
5.26_1107.3913m/z	1107.39	5.25993	neg	NeuAca2-3Galb1-3GlcNAcb1-3Galb1-4GlcNAcb-Sp	3666	Unclassified	Unclassified	Unclassified			37.4	0	M-H	C41H68N6O29	-4.04095	2.91509	4.36782e-13	1.48362e-10	12.1099	4420.16	165205	37.3753	177542	168909	166161	165467	161626	151524	1.03914e-06	1.03914e-06	1.03914e-06	1.03914e-06	1.03914e-06	224.252
3.73_943.1957m/z	943.196	3.73302	neg	2-(2-methyl-4-oxo-7-phenylpyrido[2,3]thieno[2,4-d]pyrimidin-3-yl)-N-(3-methylsulfanylphenyl)acetamide	1012165	Unclassified	Unclassified	Unclassified			38.2	0	2M-H	C25H20N4O2S2	-2.66984	2.10522	9.40805e-11	5.98302e-09	12.2721	4946.33	86517	17.4912	83602.1	91188.6	99089.1	85985	82190.1	77047	1.03914e-06	1.03914e-06	1.03914e-06	1.03914e-06	104.947	1.03914e-06
4.45_596.1384n	597.146	4.4538	pos	Quercetin-3-O-arabinoglucoside	5484066	Unclassified	Unclassified	Unclassified			56.8	86.7	M+H, M+Na	C26H28O16	1.16905	3.88794	1.6694e-11	1.76553e-09	12.7106	6703.16	294719	43.9672	335988	286229	287145	275303	281708	301944	1.03914e-06	1.03914e-06	1.03914e-06	1.03914e-06	135.134	128.669
3.80_915.2031m/z	915.203	3.79838	neg	2,3-dihydroindol-1-yl-[1-[4-(5-methyl-1,2,4-oxadiazol-3-yl)thiophen-2-yl]sulfonylpiperidin-3-yl]methanone	1014463	Unclassified	Unclassified	Unclassified			36.5	0	2M-H	C21H22N4O4S2	-6.6851	6.11975	5.07411e-11	3.80519e-09	12.7276	6782.69	731118	107.792	796704	759902	640834	669647	762930	756691	262.303	32.1922	8.03506	83.908	1.03914e-06	260.312
3.70_597.1457m/z	597.146	3.7	pos	Quercetin-3-O-vicianoside	13887800	Unclassified	Unclassified	Unclassified			55.5	80.6	M+H	C26H28O16	1.15851	5.28876	9.58963e-06	5.86413e-05	12.7344	6814.63	582781	85.519	781656	587775	344265	438509	575798	768681	1.03914e-06	513.114	1.03914e-06	1.03914e-06	1.03914e-06	1.03914e-06
3.97_897.1918m/z	897.192	3.97043	neg	Catechin-(4alpha->8)-gallocatechin-(4alpha->8)-gallocatechin	HMDB0301927	Phenylpropanoids and polyketides	Flavonoids	Biflavonoids and polyflavonoids			37.4	11.3	M-H	C45H38O20	3.82554	3.62809	2.02145e-12	3.97029e-10	12.7981	7122.26	256136	35.9627	282861	266728	243714	247778	250405	245329	1.03914e-06	87.4465	1.03914e-06	1.03914e-06	128.33	1.03914e-06
4.68_357.0826m/z	357.083	4.68338	neg	Furaneol 4-(6-malonylglucoside)	HMDB0029778	Organic oxygen compounds	Organooxygen compounds	Carbohydrates and carbohydrate conjugates			48.4	46.9	M-H2O-H	C15H20O11	-0.426702	1.73059	2.01255e-10	1.04885e-08	13.0514	8489.32	58526.8	6.89417	66828.2	60196.3	62010.1	56755.9	51381.5	53988.7	6.2448	7.09721	1.76633	9.03534	14.8734	2.34792
4.09_903.1578m/z	903.158	4.0864	neg	N-(1,3-benzodioxol-5-yl)-1-(3-chloro-4-methoxyphenyl)sulfonylpiperidine-3-carboxamide	1075211	Unclassified	Unclassified	Unclassified			36.8	0	2M-H	C20H21ClN2O6S	3.68929	1.65241	2.02367e-09	5.7849e-08	13.1905	9348.25	53594	5.73305	56951.7	62474.8	56387.6	43837.3	52652	49260.6	16.4078	17.9905	1.03914e-06	1.03914e-06	1.03914e-06	1.03914e-06
4.89_868.4713m/z	868.471	4.89068	neg	Solacauline	HMDB0029373	Lipids and lipid-like molecules	Steroids and steroid derivatives	Steroidal glycosides			38.5	0	M+FA-H	C43H69NO14	1.6023	1.35746	1.25731e-09	4.06963e-08	13.999	16373.2	36140.4	2.2073	35003.3	41247.2	30926.1	35575	41001	33089.9	1.03914e-06	13.2438	1.03914e-06	1.03914e-06	1.03914e-06	1.03914e-06
4.47_595.1307m/z	595.131	4.47028	neg	Quercetin 3-xylosyl-(1->6)-glucoside	LMPK12112091	Lipids and lipid-like molecules	Polyketides	Flavonoids			56.2	82.1	M-H	C26H28O16	0.349719	6.52564	2.8886e-14	2.69031e-11	15.6395	51045.6	827363	16.2083	874041	851349	798164	794311	805775	840541	97.25	1.03914e-06	1.03914e-06	1.03914e-06	1.03914e-06	1.03914e-06
3.96_440.0800m/z	440.08	3.96442	pos	Voreloxin	HMDB0259874	Organoheterocyclic compounds	Diazanaphthalenes	Naphthyridines			36.5	1.23	M+K	C18H19N5O4S	2.53936	1.36593	8.68029e-09	1.78757e-07	17.681	210138	36776.3	0.175011	46286.9	37698.4	36405.7	34881.3	30854	34531.9	1.03914e-06	1.03914e-06	1.03914e-06	1.05006	1.03914e-06	1.03914e-06
5.05_755.2395m/z	755.24	5.05052	pos	Alhagidin	LMPK12140381	Lipids and lipid-like molecules	Polyketides	Flavonoids			45.5	38.6	M+H-H2O	C34H44O20	0.294864	2.13642	6.4669e-08	8.92253e-07	20.5482	1.53332e+06	90882.1	0.0592713	103576	86011.7	65707.4	83652.9	96884.2	109460	1.03914e-06	0.0534766	0.302147	1.03914e-06	1.03914e-06	1.03914e-06
3.89_819.2196m/z	819.22	3.88885	pos	Laricitrin 3,7,5'-triglucoside	LMPK12112475	Lipids and lipid-like molecules	Polyketides	Flavonoids			44.9	28.7	M+H	C34H42O23	0.8317	5.50292	4.22429e-08	6.28679e-07	21.3825	2.73394e+06	601623	0.220058	701849	590018	470016	511700	614318	721838	1.03914e-06	1.03914e-06	1.03914e-06	1.03914e-06	1.03914e-06	1.32034
3.87_643.1515m/z	643.151	3.86963	pos	Quercetagetin 3,7-diglucoside	LMPK12112891	Lipids and lipid-like molecules	Polyketides	Flavonoids			40.3	7.26	M+H	C27H30O18	1.50625	1.83657	1.71817e-15	5.51188e-12	23.6215	1.29056e+07	65485.2	0.00507417	64892	65915	68721.4	66214.5	63243.8	63924.4	0.0304398	1.03914e-06	1.03914e-06	1.03914e-06	1.03914e-06	1.03914e-06
4.02_595.1664m/z	595.166	4.02103	pos	Nicotiflorin	Nicotiflorin	Phenylpropanoids and polyketides	Flavonoids	Flavonoid glycosides	***		38.4	0	M+H	C27H30O15	1.14063	1.0009	4.16775e-09	1.01236e-07	34.1433	1.89733e+10	19715.9	1.03914e-06	23533	20534.2	15985.6	20123	17791	20328.4	1.03914e-06	1.03914e-06	1.03914e-06	1.03914e-06	1.03914e-06	1.03914e-06
4.25_623.1614m/z	623.161	4.24875	pos	Kaempferol 3-[2'''-acetyl-alpha-L-arabinopyranosyl-(1->6)-galactoside]	LMPK12111692	Lipids and lipid-like molecules	Polyketides	Flavonoids			38.3	0	M+H	C28H30O16	1.1457	1.02261	7.34137e-08	9.85611e-07	34.224	2.00659e+10	20851.3	1.03914e-06	20655.1	18949.7	16780.6	20099.9	20923.5	27698.7	1.03914e-06	1.03914e-06	1.03914e-06	1.03914e-06	1.03914e-06	1.03914e-06
3.91_399.0927m/z	399.093	3.90813	pos	4-Trifluoromethyl-N-(3,3a,4,4a,5,5a,6,6a-octahydro-1,3-dioxo-4,6-ethenocycloprop(f)isoindol-2(1H)-yl)-benzamide	HMDB0258473	Organoheterocyclic compounds	Isoindoles and derivatives	Isoindolines			41	9.84	M+Na	C19H15F3N2O3	0.00779672	1.03407	1.64185e-10	9.01206e-09	34.2261	2.00947e+10	20881.1	1.03914e-06	21897.3	22002.7	22771.9	21741.2	19079.3	17794.5	1.03914e-06	1.03914e-06	1.03914e-06	1.03914e-06	1.03914e-06	1.03914e-06
4.57_580.1603m/z	580.16	4.56965	pos	(1R,10R,12S,21R,22S,23R,24R)-23-(Dimethylamino)-4,8,12,22,24-pentahydroxy-10-methoxy-1,12-dimethyl-20,25-dioxahexacyclo[19.3.1.02,19.05,18.07,16.09,14]pentacosa-2,4,7(16),8,14,18-hexaene-6,17-dione	HMDB0242316	Organic oxygen compounds	Organooxygen compounds	Carbonyl compounds			37.4	0	M+K	C28H31NO10	4.26923	1.03172	1.78661e-09	5.31783e-08	34.2268	2.01047e+10	20891.6	1.03914e-06	25702	21440.3	19890.8	18873.3	19350.5	20092.4	1.03914e-06	1.03914e-06	1.03914e-06	1.03914e-06	1.03914e-06	1.03914e-06
2.23_833.1998m/z	833.2	2.2291	neg	Quercetin 3-(2G-glucosylgentiobioside)	HMDB0037937	Phenylpropanoids and polyketides	Flavonoids	Flavonoid glycosides			39.1	0	M+FA-H	C33H40O22	0.557285	1.04166	1.11465e-11	1.27872e-09	34.2444	2.03509e+10	21147.4	1.03914e-06	19440.3	22585.5	22445.1	21104.3	19173.5	22135.7	1.03914e-06	1.03914e-06	1.03914e-06	1.03914e-06	1.03914e-06	1.03914e-06
4.10_233.0084m/z	233.008	4.09753	pos	Arctinal	HMDB0302302	Organoheterocyclic compounds	Bi- and oligothiophenes	Unclassified			41.7	23	M+H	C12H8OS2	-2.28605	1.06434	1.80804e-13	8.69427e-11	34.3029	2.11935e+10	22022.9	1.03914e-06	23412.2	22356.4	21772.5	21494.1	20403	22699.1	1.03914e-06	1.03914e-06	1.03914e-06	1.03914e-06	1.03914e-06	1.03914e-06
4.43_675.1923m/z	675.192	4.43157	neg	(+)-2,3-Dihydro-9-hydroxy-2[1-(6-sinapinoyl)beta-D-glucosyloxy-1-methylethyl]-7H-furo[3,2-g][1]benzopyran-7-one	HMDB0302019	Lipids and lipid-like molecules	Prenol lipids	Terpene glycosides			38.3	0	M+FA-H	C31H34O14	-1.13511	1.08336	2.23195e-09	6.25639e-08	34.3688	2.2184e+10	23052.2	1.03914e-06	22205.5	26126.8	19094.5	22806.8	26522.9	21556.7	1.03914e-06	1.03914e-06	1.03914e-06	1.03914e-06	1.03914e-06	1.03914e-06
3.47_643.1515m/z	643.152	3.47373	pos	Myricetin 3,3'-digalactoside	HMDB0037850	Phenylpropanoids and polyketides	Flavonoids	Flavonoid glycosides			38.7	0	M+H	C27H30O18	1.60345	1.09907	6.27161e-14	4.86403e-11	34.3948	2.2588e+10	23472	1.03914e-06	22899.4	25420.5	23352.6	22730.8	22899.1	23529.5	1.03914e-06	1.03914e-06	1.03914e-06	1.03914e-06	1.03914e-06	1.03914e-06
3.93_773.2142m/z	773.214	3.9325	neg	Viscumneoside V	LMPK12140437	Lipids and lipid-like molecules	Polyketides	Flavonoids			37.5	0	M+FA-H	C32H40O19	-0.551184	1.07327	2.68444e-06	1.99678e-05	34.3995	2.26612e+10	23548.1	1.03914e-06	14582.9	26645.5	26909	30936.6	24176.8	18037.9	1.03914e-06	1.03914e-06	1.03914e-06	1.03914e-06	1.03914e-06	1.03914e-06
4.92_305.0657m/z	305.066	4.92235	pos	(±)-Taxifolin	3434	Phenylpropanoids and polyketides	Flavonoids	Flavans		C01617	54.8	78.5	M+H	C15H12O7	0.423891	1.09707	3.55187e-10	1.60234e-08	34.4009	2.26833e+10	23571	1.03914e-06	25947.1	22501.4	21111.1	21108	24069.2	26689.3	1.03914e-06	1.03914e-06	1.03914e-06	1.03914e-06	1.03914e-06	1.03914e-06
5.03_333.0614m/z	333.061	5.0319	neg	2,4',5,7-Tetrahydroxyflavanone	HMDB0040314	Phenylpropanoids and polyketides	Flavonoids	Hydroxyflavonoids			50.2	54.3	M+FA-H	C15H12O6	-0.607048	1.1024	2.52353e-09	6.84767e-08	34.4205	2.29927e+10	23892.6	1.03914e-06	24758.5	21373.9	26541.9	19102.1	25790.4	25788.6	1.03914e-06	1.03914e-06	1.03914e-06	1.03914e-06	1.03914e-06	1.03914e-06
0.74_1123.3155m/z	1123.32	0.7424	neg	Vialinin A	45274	Unclassified	Unclassified	Unclassified			38.9	0	2M-H	C34H26O8	-2.43252	1.08747	3.78778e-05	0.000190823	34.4946	2.42046e+10	25151.9	1.03914e-06	39589	18219.2	20799.7	32319.3	22117	17867	1.03914e-06	1.03914e-06	1.03914e-06	1.03914e-06	1.03914e-06	1.03914e-06
4.28_610.1347m/z	610.135	4.28472	pos	Delphinidin 3-caffeylglucoside	LMPK12010294	Phenylpropanoids and polyketides	Flavonoids	Flavonoid glycosides		C16367	36.7	0	M+H-H2O	C30H27O15+	4.74887	1.15153	1.05188e-12	2.42958e-10	34.5315	2.48317e+10	25803.5	1.03914e-06	27181.9	26664.2	23318.4	25322.3	25338.6	26995.4	1.03914e-06	1.03914e-06	1.03914e-06	1.03914e-06	1.03914e-06	1.03914e-06
4.47_479.0831m/z	479.083	4.47028	neg	Myricetin 3-galactoside	Myricetin 3-galactoside	Phenylpropanoids and polyketides	Flavonoids	Flavonoid glycosides	***		50.5	58	M-H	C21H20O13	0.0130446	1.09524	0.000129553	0.000556284	34.5615	2.53535e+10	26345.7	1.03914e-06	39797.6	25365.9	12454.9	16631.1	27201.8	36623	1.03914e-06	1.03914e-06	1.03914e-06	1.03914e-06	1.03914e-06	1.03914e-06
5.09_505.0986m/z	505.099	5.08742	neg	Quercetin 3-(6-O-acetyl-beta-glucoside)	10006384	Unclassified	Unclassified	Unclassified			53.8	74.7	M-H	C23H22O13	-0.418345	1.18678	8.65111e-10	3.08364e-08	34.6308	2.66026e+10	27643.7	1.03914e-06	23488.8	26118.3	26960.2	27430.7	29217.6	32646.6	1.03914e-06	1.03914e-06	1.03914e-06	1.03914e-06	1.03914e-06	1.03914e-06
4.10_511.1092m/z	511.109	4.09753	pos	1-morpholin-4-yl-3-[5-[5-[4-(trifluoromethyl)phenyl]-1,2,4-oxadiazol-3-yl]benzotriazol-1-yl]propan-1-one	1081340	Unclassified	Unclassified	Unclassified			38.9	0	M+K	C22H19F3N6O3	-2.07998	1.19994	5.30593e-15	1.02933e-11	34.6475	2.69116e+10	27964.8	1.03914e-06	29654.9	27599.2	27527.1	27625.8	27021.4	28360.3	1.03914e-06	1.03914e-06	1.03914e-06	1.03914e-06	1.03914e-06	1.03914e-06
4.10_629.1723m/z	629.172	4.09753	pos	Delphinidin 3-(3''-p-coumaroylglucoside)	HMDB0030099	Phenylpropanoids and polyketides	Flavonoids	Flavonoid glycosides			38	0	M+NH4	C30H27O14+	-2.66752	1.19786	3.96291e-09	9.73764e-08	34.6597	2.71398e+10	28202	1.03914e-06	26742.4	31366.9	31563.8	31249	25141.6	23148.3	1.03914e-06	1.03914e-06	1.03914e-06	1.03914e-06	1.03914e-06	1.03914e-06
5.63_867.2927m/z	867.293	5.62962	neg	Hexandraside D	LMPK12112016	Lipids and lipid-like molecules	Polyketides	Flavonoids			38.8	0	M+FA-H	C39H50O19	-0.175624	1.19415	1.82614e-08	3.21686e-07	34.661	2.71641e+10	28227.2	1.03914e-06	34223.5	23702.9	25123.6	26432.6	26966.2	32914.2	1.03914e-06	1.03914e-06	1.03914e-06	1.03914e-06	1.03914e-06	1.03914e-06
4.76_815.2242m/z	815.224	4.75685	pos	Kaempferol 3-[2''-glucosyl-6''-acetyl-galactoside] 7-glucoside	HMDB0037208	Phenylpropanoids and polyketides	Flavonoids	Flavonoid glycosides			38.8	0	M+H	C35H42O22	0.18112	1.2329	2.0199e-09	5.77983e-08	34.7433	2.87583e+10	29883.8	1.03914e-06	33156.4	28729	26481.4	26483.3	29064.3	35388.2	1.03914e-06	1.03914e-06	1.03914e-06	1.03914e-06	1.03914e-06	1.03914e-06
3.89_437.0733m/z	437.073	3.88885	pos	Talniflumate	HMDB0258700	Organoheterocyclic compounds	Benzofurans	Benzofuranones			38.7	0	M+Na	C21H13F3N2O4	3.18008	1.26582	2.24949e-07	2.49127e-06	34.8475	3.09124e+10	32122.2	1.03914e-06	41404.1	30034.6	23944.5	28236.2	31473.3	37640.6	1.03914e-06	1.03914e-06	1.03914e-06	1.03914e-06	1.03914e-06	1.03914e-06
2.53_583.1160m/z	583.116	2.53238	neg	S-methylazathioprine	HMDB0061068	Organoheterocyclic compounds	Imidazopyrimidines	Purines and purine derivatives			37.6	0	2M-H	C10H10N7O2S+	-0.100719	1.29668	1.24787e-09	4.05726e-08	34.8843	3.17128e+10	32954	1.03914e-06	39532.2	33183.6	32969.8	32876	31428.1	27734.2	1.03914e-06	1.03914e-06	1.03914e-06	1.03914e-06	1.03914e-06	1.03914e-06
4.47_767.1316m/z	767.132	4.47028	neg	2-O-Feruloylhydroxycitric acid	HMDB0040571	Organic acids and derivatives	Carboxylic acids and derivatives	Tetracarboxylic acids and derivatives			44	32.4	2M-H	C16H16O11	0.438729	1.37905	1.42312e-06	1.16596e-05	35.1152	3.72164e+10	38672.9	1.03914e-06	23534.1	35444.9	44243.3	51484.5	39934.5	37396.3	1.03914e-06	1.03914e-06	1.03914e-06	1.03914e-06	1.03914e-06	1.03914e-06
2.87_777.1999m/z	777.2	2.8721	neg	2-methoxy-5-[5-(2-methoxyphenyl)-1,3,4-oxadiazol-2-yl]-N,N-dimethylbenzenesulfonamide	1028476	Unclassified	Unclassified	Unclassified			37	0	2M-H	C18H19N3O5S	-2.42102	1.46919	2.50386e-07	2.72079e-06	35.2794	4.17011e+10	43333.1	1.03914e-06	49152.2	42591.1	30802.8	37174.2	44820.1	55458.5	1.03914e-06	1.03914e-06	1.03914e-06	1.03914e-06	1.03914e-06	1.03914e-06
3.53_761.2145m/z	761.214	3.53193	pos	Cyanidin 3-(6''-(Z)-caffeylsambubioside)	LMPK12010215	Lipids and lipid-like molecules	Polyketides	Flavonoids			37.7	0	M+NH4	C35H35O18+	-2.26836	1.58683	5.54948e-13	1.55979e-10	35.4568	4.71581e+10	49003.7	1.03914e-06	47776.4	47029.4	47756.1	49408.4	47977.6	54074.5	1.03914e-06	1.03914e-06	1.03914e-06	1.03914e-06	1.03914e-06	1.03914e-06
3.83_507.1141m/z	507.114	3.8317	pos	Quercetin 3-(6''-acetylglucoside)	50554	Unclassified	Unclassified	Unclassified			53.4	74.7	M+H	C23H22O13	1.58486	1.61773	2.98112e-08	4.72139e-07	35.5401	4.99612e+10	51916.5	1.03914e-06	59842.9	50313.4	41569.3	44566	52290.1	62917.6	1.03914e-06	1.03914e-06	1.03914e-06	1.03914e-06	1.03914e-06	1.03914e-06
3.89_687.1773m/z	687.177	3.88885	pos	Chymosin preparation, escherichia coli k-12	HMDB0032199	Organic acids and derivatives	Peptidomimetics	Depsipeptides		C05821	38.3	0	M+NH4	C30H27N3O15	-1.09023	1.6212	1.30467e-07	1.58071e-06	35.557	5.05515e+10	52529.9	1.03914e-06	62125.8	52851.2	40588.4	42885	51701	65028.2	1.03914e-06	1.03914e-06	1.03914e-06	1.03914e-06	1.03914e-06	1.03914e-06
3.89_321.0609m/z	321.061	3.88885	pos	Dihydromyricetin	LMPK12113405	Lipids and lipid-like molecules	Polyketides	Flavonoids		C02906	49.6	53.4	M+H	C15H12O8	1.29907	1.63667	9.74046e-08	1.24052e-06	35.582	5.14336e+10	53446.6	1.03914e-06	61788.6	54811.7	38882.4	46151.6	53989.6	65055.4	1.03914e-06	1.03914e-06	1.03914e-06	1.03914e-06	1.03914e-06	1.03914e-06
3.83_448.0774m/z	448.077	3.8317	pos	N-(6-acetyl-1,3-benzodioxol-5-yl)-5-[(4-methoxyphenoxy)methyl]furan-2-carboxamide	1033616	Unclassified	Unclassified	Unclassified			36	0	M+K	C22H19NO7	-4.5976	1.67617	1.0486e-07	1.31861e-06	35.65	5.39165e+10	56026.6	1.03914e-06	72412.1	59165.3	42486.8	50891.5	51231.1	59972.6	1.03914e-06	1.03914e-06	1.03914e-06	1.03914e-06	1.03914e-06	1.03914e-06
2.49_803.1893m/z	803.189	2.48628	neg	methyl 2-[[6-[(4-chlorobenzoyl)amino]-3,4-dihydro-2H-chromene-3-carbonyl]amino]acetate	1034120	Unclassified	Unclassified	Unclassified			37	0	2M-H	C20H19ClN2O5	0.0875722	1.76168	5.11664e-13	1.51445e-10	35.7582	5.81144e+10	60388.8	1.03914e-06	55683.4	60991.2	59518.2	59635.5	60971.2	65533.4	1.03914e-06	1.03914e-06	1.03914e-06	1.03914e-06	1.03914e-06	1.03914e-06
3.95_625.1772m/z	625.177	3.94605	pos	Tamarixetin 3-rutinoside	LMPK12112406	Lipids and lipid-like molecules	Polyketides	Flavonoids			49	53.9	M+H	C28H32O16	1.48714	1.78735	4.10155e-11	3.26226e-09	35.8043	6.00039e+10	62352.3	1.03914e-06	68421.4	64375.9	57619.8	57235.2	58789.2	67671.9	1.03914e-06	1.03914e-06	1.03914e-06	1.03914e-06	1.03914e-06	1.03914e-06
5.16_753.2249m/z	753.225	5.16285	neg	Acacetin 7-O-[2'''-O-rhamnosyl-2''-O-glucosylglucoside	LMPK12110460	Lipids and lipid-like molecules	Polyketides	Flavonoids			51.8	64.7	M-H	C34H42O19	0.155643	1.78659	1.17969e-09	3.87057e-08	35.8119	6.03183e+10	62679	1.03914e-06	64024.7	61673.3	50924.5	65406.8	60915.7	73128.9	1.03914e-06	1.03914e-06	1.03914e-06	1.03914e-06	1.03914e-06	1.03914e-06
5.87_867.2929m/z	867.293	5.86567	neg	Epimedin C	LMPK12112015	Lipids and lipid-like molecules	Polyketides	Flavonoids			49.1	50.3	M+FA-H	C39H50O19	0.0729665	1.80051	7.05028e-09	1.51669e-07	35.841	6.15485e+10	63957.3	1.03914e-06	73742	61868.4	54690.4	56928.8	60536.1	75978.4	1.03914e-06	1.03914e-06	1.03914e-06	1.03914e-06	1.03914e-06	1.03914e-06
4.76_911.2824m/z	911.282	4.7579	neg	Azilsartan	HMDB0248802	Benzenoids	Benzene and substituted derivatives	Biphenyls and derivatives			36.8	0	2M-H	C25H20N4O5	3.16611	1.85496	1.31093e-09	4.18741e-08	35.9203	6.50247e+10	67569.5	1.03914e-06	74369.5	67893	56348.4	62717.6	65971.1	78117.4	1.03914e-06	1.03914e-06	1.03914e-06	1.03914e-06	1.03914e-06	1.03914e-06
3.96_491.1190m/z	491.119	3.96442	pos	Cyanidin 3-(6''-acetylglucoside)	46899	Phenylpropanoids and polyketides	Flavonoids	Flavonoid glycosides			53.4	73	M+H	C23H22O12	1.12946	1.88406	3.57887e-11	2.9189e-09	35.9555	6.66315e+10	69239.2	1.03914e-06	79597.2	70683.8	65068.6	64889.7	65942.7	69253.3	1.03914e-06	1.03914e-06	1.03914e-06	1.03914e-06	1.03914e-06	1.03914e-06
4.08_755.2041m/z	755.204	4.07817	pos	Luteolin 7-glucuronide-3',4'-dirhamnoside	LMPK12110683	Lipids and lipid-like molecules	Polyketides	Flavonoids			38.8	0	M+H	C33H38O20	1.56458	1.96409	3.24933e-12	5.58022e-10	36.0724	7.22559e+10	75083.7	1.03914e-06	83905.1	77125.1	71363.7	72098.9	72750.2	73259.4	1.03914e-06	1.03914e-06	1.03914e-06	1.03914e-06	1.03914e-06	1.03914e-06
3.46_771.1995m/z	771.2	3.45817	neg	Quercetin 3-O-glucosyl-rutinoside	HMDB0041771	Phenylpropanoids and polyketides	Flavonoids	Flavonoid glycosides			51.8	61.8	M-H	C33H40O21	0.755378	2.20687	1.89067e-17	2.72938e-13	36.4049	9.0987e+10	94547.9	1.03914e-06	93268.4	93963.6	94725.9	93848.6	93425.8	98055.4	1.03914e-06	1.03914e-06	1.03914e-06	1.03914e-06	1.03914e-06	1.03914e-06
3.93_947.2682m/z	947.268	3.92713	pos	Isorhamnetin 3-gentiotrioside-7-glucoside	LMPK12112360	Lipids and lipid-like molecules	Polyketides	Flavonoids			38.1	0	M+H-H2O	C40H52O27	1.92989	2.22094	2.35648e-08	3.93325e-07	36.4533	9.40916e+10	97774	1.03914e-06	70114.6	96008.2	96311.9	106055	102756	115398	1.03914e-06	1.03914e-06	1.03914e-06	1.03914e-06	1.03914e-06	1.03914e-06
4.10_643.1515m/z	643.151	4.09753	pos	Myricetin 3-glucoside-7-galactoside	LMPK12112423	Lipids and lipid-like molecules	Polyketides	Flavonoids			41.2	10.1	M+H	C27H30O18	1.51282	2.45309	1.93502e-12	3.85297e-10	36.7139	1.12713e+11	117124	1.03914e-06	128469	119019	111191	112104	110808	121154	1.03914e-06	1.03914e-06	1.03914e-06	1.03914e-06	1.03914e-06	1.03914e-06
2.68_789.2094m/z	789.209	2.68347	pos	Herbacetin 3-sophoroside-8-glucoside	LMPK12113106	Lipids and lipid-like molecules	Polyketides	Flavonoids			38.5	0	M+H	C33H40O22	1.27158	2.49067	1.93036e-07	2.19769e-06	36.8	1.19646e+11	124328	1.03914e-06	141866	120517	91674.3	107256	124701	159956	1.03914e-06	1.03914e-06	1.03914e-06	1.03914e-06	1.03914e-06	1.03914e-06
3.18_843.1817m/z	843.182	3.17512	neg	[4-[(1,1-dioxo-1,2-benzothiazol-3-yl)-methylamino]phenyl] 2-methoxybenzoate	1077995	Unclassified	Unclassified	Unclassified			36.3	0	2M-H	C22H18N2O5S	1.98949	2.91735	9.99427e-08	1.26781e-06	37.2504	1.63491e+11	169889	1.03914e-06	190578	167712	123830	151395	172450	213370	1.03914e-06	1.03914e-06	1.03914e-06	1.03914e-06	1.03914e-06	1.03914e-06
2.38_881.2209m/z	881.221	2.37745	neg	4-(dimethylsulfamoyl)-N-[[5-[2-oxo-2-(propan-2-ylamino)ethyl]sulfanyl-1,3,4-oxadiazol-2-yl]methyl]benzamide	1048326	Unclassified	Unclassified	Unclassified			37.4	0	2M-H	C17H23N5O5S2	0.0736924	3.14692	6.07405e-09	1.35108e-07	37.4487	1.8758e+11	194921	1.03914e-06	231047	206344	188799	162504	212359	168475	1.03914e-06	1.03914e-06	1.03914e-06	1.03914e-06	1.03914e-06	1.03914e-06
3.66_627.1563m/z	627.156	3.66395	pos	Quercetin 3,4'-diglucoside	Quercetin 3,4'-diglucoside	Phenylpropanoids and polyketides	Flavonoids	Biflavonoids and polyflavonoids	***		54.8	81.2	M+H	C27H30O17	1.15103	3.22353	3.635e-06	2.57419e-05	37.5811	2.056e+11	213647	1.03914e-06	282904	216480	135620	167404	207852	271622	1.03914e-06	1.03914e-06	1.03914e-06	1.03914e-06	1.03914e-06	1.03914e-06
0.81_743.2032m/z	743.203	0.809483	pos	Kaempferol 3-apiosyl-(1->2)-glucoside-4'-glucoside	LMPK12111770	Lipids and lipid-like molecules	Polyketides	Flavonoids			37.2	0	M+H	C32H38O20	0.432076	3.51883	1.12985e-10	6.82448e-09	37.7607	2.32858e+11	241972	1.03914e-06	264513	231808	231889	207596	259278	256745	1.03914e-06	1.03914e-06	1.03914e-06	1.03914e-06	1.03914e-06	1.03914e-06
4.59_626.1490n	627.156	4.58878	pos	Herbacetin 8-gentiobioside	LMPK12113127	Lipids and lipid-like molecules	Polyketides	Flavonoids			41.4	9.94	M+H, M+Na	C27H30O17	1.17314	4.06628	1.48701e-09	4.6264e-08	38.1849	3.12474e+11	324703	1.03914e-06	265309	306824	342458	376854	313780	342994	1.03914e-06	1.03914e-06	1.03914e-06	1.03914e-06	1.03914e-06	1.03914e-06
3.89_525.1248m/z	525.125	3.88885	pos	5,7,2',3',4'-Pentahydroxy-3,6-dimethoxyflavone 7-glucoside	LMPK12113046	Lipids and lipid-like molecules	Polyketides	Flavonoids			53.9	73.5	M+H	C23H24O14	1.72701	4.11229	9.33211e-08	1.19856e-06	38.2401	3.24655e+11	337361	1.03914e-06	394686	334956	249744	295175	335565	414042	1.03914e-06	1.03914e-06	1.03914e-06	1.03914e-06	1.03914e-06	1.03914e-06
2.86_759.1988m/z	759.199	2.85683	pos	Quercetin 3-sambubioside-7-glucoside	LMPK12112116	Lipids and lipid-like molecules	Polyketides	Flavonoids			48.5	47.4	M+H	C32H38O21	1.30375	5.13731	8.79761e-07	7.75113e-06	38.9057	5.14964e+11	535118	1.03914e-06	624990	506164	374984	444332	544384	715856	1.03914e-06	1.03914e-06	1.03914e-06	1.03914e-06	1.03914e-06	1.03914e-06
4.85_881.2709m/z	881.271	4.85375	neg	Folic acid	HMDB0000121	Benzenoids	Phenols	Methoxyphenols		C00504	37	2.58	2M-H	C19H19N7O6	-1.31946	5.71236	2.9947e-10	1.41511e-08	39.1611	6.14691e+11	638748	1.03914e-06	679864	678114	532920	596062	641867	703659	1.03914e-06	1.03914e-06	1.03914e-06	1.03914e-06	1.03914e-06	1.03914e-06

## Sheet: PP-S2_vs_GP-S2
Table S2 Statistics of total DEMs in each comparison group.
ID	m/z	Retention time (min)	Ion mode	Metabolites	Compound ID	Super Class	Class	Sub Class	level	kegg	Score	Fragmentation Score	Adducts	Formula	Mass Error (ppm)	VIP	P-value	adj.P-value	log2(FC)	FC	average(C)	average(D)	PP-S2-1	PP-S2-2	PP-S2-3	PP-S2-4	PP-S2-5	PP-S2-6	GP-S2-1	GP-S2-2	GP-S2-3	GP-S2-4	GP-S2-5	GP-S2-6
5.23_1085.3339m/z	1085.33	5.2349	pos	Xyloglucan Heptasaccharide	HMDB0253105	Organic oxygen compounds	Organooxygen compounds	Carbohydrates and carbohydrate conjugates			46.1	45.8	M+Na	C39H66O33	-3.75004	1.8594	5.8331e-09	1.35851e-07	-35.8572	1.60658e-11	1.03914e-06	64679.9	1.03914e-06	1.03914e-06	1.03914e-06	1.03914e-06	1.03914e-06	1.03914e-06	68443.7	78024.5	52565.6	66967.6	63725.1	58353.1
5.09_987.2623m/z	987.262	5.08742	neg	Palmidin B	HMDB0034037	Benzenoids	Anthracenes	Unclassified			38.4	0	2M-H	C30H22O7	-3.60175	1.82073	3.97816e-08	6.21859e-07	-35.8097	1.66034e-11	1.03914e-06	62585.9	1.03914e-06	1.03914e-06	1.03914e-06	1.03914e-06	1.03914e-06	1.03914e-06	69667.1	58824.2	44071.3	70762.9	70449.4	61740.3
5.77_1171.5838m/z	1171.58	5.77085	neg	Mepartricin B	HMDB0254450	Organic oxygen compounds	Organooxygen compounds	Carbohydrates and carbohydrate conjugates			37	0	M+FA-H	C59H86N2O19	2.7443	1.74481	4.55557e-08	6.93349e-07	-35.6868	1.80802e-11	1.03914e-06	57473.9	1.03914e-06	1.03914e-06	1.03914e-06	1.03914e-06	1.03914e-06	1.03914e-06	56903.4	67590.2	42516.7	68090	52344.7	57398.4
5.23_993.4898m/z	993.49	5.23102	neg	PGP(22:5(7Z,10Z,13Z,16Z,19Z)/22:6(4Z,7Z,10Z,13Z,16Z,19Z))	HMDB0116504	Lipids and lipid-like molecules	Glycerophospholipids	Glycerophosphoglycerophosphates			37	0	M+FA-H	C50H78O13P2	-0.211428	1.65467	1.40334e-07	1.7367e-06	-35.5396	2.00219e-11	1.03914e-06	51899.9	1.03914e-06	1.03914e-06	1.03914e-06	1.03914e-06	1.03914e-06	1.03914e-06	63031.1	52459.6	57637.6	57001.2	35970.3	45299.8
5.77_513.1762m/z	513.176	5.76687	pos	8-Prenylquercetin 4'-methyl ether 3-rhamnoside	LMPK12112404	Lipids and lipid-like molecules	Polyketides	Flavonoids			53	69.5	M+H-H2O	C27H30O11	1.34474	2.19826	1.42636e-08	2.78068e-07	-9.62638	0.00126524	114.886	90802.2	218.114	1.03914e-06	196.789	71.7858	127.987	74.6418	112127	93307.3	71897.7	93641.7	81732.2	92106.9
0.81_623.1698m/z	623.17	0.8053	neg	3-[3-[3-(1H-pyrazol-5-yl)phenyl]-1,2,4-oxadiazol-5-yl]benzonitrile	1007767	Unclassified	Unclassified	Unclassified			37.7	0	2M-H	C18H10N5O	0.0793796	1.94434	9.24209e-09	1.96638e-07	-9.13904	0.00177368	126.295	71205.3	2.79906	593.648	1.03914e-06	146.747	4.6514	9.92766	60918.9	65233.9	62723	72152.3	85723.3	80480.1
5.23_542.1633n	1083.32	5.23102	neg	Haploperoside C	985114	Unclassified	Unclassified	Unclassified			36.3	0.321	M-H, 2M-H	C24H30O14	-0.562331	3.02141	2.2843e-08	3.9788e-07	-8.7428	0.00233429	401.051	171809	340.431	658.3	744.361	1.03914e-06	386.918	276.299	209904	187662	180371	168982	138760	145174
5.03_513.1762m/z	513.176	5.03182	pos	Isoswertisin 3''-O-(2'''-methylbutyrate)	LMPK12111001	Lipids and lipid-like molecules	Polyketides	Flavonoids			52.4	69.6	M+H-H2O	C27H30O11	1.31288	1.5846	9.53158e-08	1.26216e-06	-8.14943	0.00352191	168.026	47708.9	1.03914e-06	260.567	205.461	218.438	191.888	131.803	57674.2	50992.4	32429.2	52415.5	45297.5	47444.7
5.16_969.2513m/z	969.251	5.16285	neg	2-[(2-fluorophenyl)methyl]-8-[4-(4-fluorophenyl)piperazin-1-yl]sulfonyl-[1,2,4]triazolo[4,3-a]pyridin-3-one	1000501	Unclassified	Unclassified	Unclassified			36	0	2M-H	C23H21F2N5O3S	-8.31599	3.39301	1.39944e-10	7.58453e-09	-8.09404	0.00365975	785.59	214657	704.397	393.781	169.257	1452.72	1301.27	692.116	221223	232235	185298	238606	203909	206670
5.68_519.1610m/z	519.161	5.684	neg	5-fluoro-3-(2-oxopyrrolidin-1-yl)-1H-indole-2-carboxamide	1037722	Unclassified	Unclassified	Unclassified			39.1	0	2M-H	C13H11FN3O2	2.38663	1.9483	3.23584e-10	1.41553e-08	-7.38831	0.00596896	423.533	70956	119.717	613.193	294.82	412.569	515.468	585.435	83326.1	74685.8	63545.1	66318.7	67931.2	69929.3
5.07_542.1629n	1083.32	5.06845	neg	Comuside	HMDB0250428	Lipids and lipid-like molecules	Prenol lipids	Terpene glycosides			38.8	10.3	M-H, 2M-H	C24H30O14	-1.1684	4.34962	8.98961e-11	5.51057e-09	-7.15003	0.00704087	2490.18	353674	1450.59	1495.64	2840.62	2353.04	3608.33	3192.84	402715	348456	308062	359421	339564	363828
5.65_1019.3005m/z	1019.3	5.64882	neg	Gladiatoside B2	HMDB0036257	Phenylpropanoids and polyketides	Flavonoids	Flavonoid glycosides			38.4	2.09	M-H	C47H56O25	-3.25235	1.78283	7.24531e-10	2.62797e-08	-6.93489	0.00817316	487.365	59629.9	817.764	504.732	733.949	1.03914e-06	545.9	321.842	71248.7	62210.8	56567.8	52937	55985.9	58829
4.51_805.2395m/z	805.24	4.51198	pos	Petunidin 3-(6''-p-coumarylglucoside)-5-glucoside	LMPK12010360	Lipids and lipid-like molecules	Polyketides	Flavonoids			43.8	29.9	M+NH4	C37H39O19+	-3.61778	1.8283	1.11228e-07	1.43045e-06	-6.59693	0.0103306	662.36	64116.4	568.651	1218.87	403.982	358.56	669.07	755.028	68972.1	65312	43588.8	78784.5	60714.8	67326.1
5.11_1019.3003m/z	1019.3	5.10598	neg	Gladiatoside B1	HMDB0036258	Phenylpropanoids and polyketides	Flavonoids	Flavonoid glycosides			37.8	0	M-H	C47H56O25	-3.46599	1.91355	5.46643e-08	8.02781e-07	-6.32984	0.0124316	869.706	69959.2	1906.88	776.16	835.645	78.8721	1049.19	571.484	84922.5	79054.3	56946.3	75277.3	56361.9	67192.9
3.91_589.1299m/z	589.13	3.91327	neg	4-propan-2-yl-N-(thiophen-3-ylmethyl)benzenesulfonamide	1051670	Unclassified	Unclassified	Unclassified			36.3	0	2M-H	C14H17NO2S2	-5.07457	3.54307	6.19919e-11	4.21136e-09	-6.22939	0.0133281	3148.57	236237	2115.93	2962.52	5014.32	2616.95	3300.49	2881.24	236916	219873	259899	223551	216483	260697
5.11_997.3189m/z	997.319	5.10598	neg	curcumin 4',4''-O-beta-D-digentiobioside	HMDB0304299	Phenylpropanoids and polyketides	Diarylheptanoids	Linear diarylheptanoids			47.4	39.8	M-H2O-H	C45H60O26	-0.575063	6.25675	7.42769e-10	2.68065e-08	-6.13738	0.0142058	10500.6	739181	10419.3	9895.14	8231.13	10943.1	11746.6	11768.4	840224	798681	663033	769428	631735	731982
5.07_260.0840n	519.161	5.06845	neg	4'-Hydroxyflurbiprofen	HMDB0060917	Benzenoids	Benzene and substituted derivatives	Biphenyls and derivatives			39.3	4.83	M-H2O-H, 2M-H	C15H13FO3	-3.344	1.19672	5.65755e-09	1.33125e-07	-6.11712	0.0144067	391.768	27193.5	261.795	450.509	509.403	421.735	379.823	327.342	32491.4	27595.2	21581	29131.7	26451.4	25910.4
0.79_441.1478n	440.141	0.789133	neg	2-(1,2-benzoxazol-3-yl)-N-[2-[2-oxo-2-(oxolan-2-ylmethylamino)ethyl]-4,6-dihydrothieno[3,4-c]pyrazol-3-yl]acetamide	1043984	Unclassified	Unclassified	Unclassified			36	0	M-H2O-H, M-H	C21H23N5O4S	1.68027	2.30473	3.12946e-09	8.17682e-08	-5.94215	0.0162643	1641.64	100935	1.03914e-06	1.03914e-06	1.03914e-06	1.03914e-06	6738.55	3111.27	108500	86244.8	116606	87569.9	98292.3	108398
0.81_446.1274m/z	446.127	0.809483	pos	Anlotinib	HMDB0248447	Organic oxygen compounds	Organooxygen compounds	Ethers			38.3	9.74	M+K	C23H22FN3O3	-0.783826	1.56868	3.43256e-06	2.57188e-05	-5.89933	0.0167543	820.402	48966.8	1.03914e-06	1.03914e-06	1.03914e-06	3180.99	1.03914e-06	1741.42	36560.9	46359.3	32567.3	61898.2	53366	63049.2
0.81_621.1548m/z	621.155	0.8053	neg	3-(4-cyclopropylsulfonylpiperazine-1-carbonyl)-1H-pyridazin-6-one	1047121	Unclassified	Unclassified	Unclassified			37.6	0	2M-H	C12H15N4O4S	-1.09267	2.25409	6.2679e-10	2.36701e-08	-5.6219	0.0203067	1964.13	96723.5	2760.89	1026.29	2153.22	2403.48	1243.57	2197.35	96975.6	77334.8	104649	105514	99069.7	96798.2
4.67_971.2668m/z	971.267	4.66533	pos	Isorhamnetin 3-rhamnosyl-(1->2)-gentiobiosyl-(1->6)-glucoside	LMPK12112383	Lipids and lipid-like molecules	Polyketides	Flavonoids			37.7	0	M+Na	C40H52O26	3.07282	1.82608	2.11566e-08	3.74745e-07	-5.57557	0.0209693	1342.44	64019	1.03914e-06	2107.88	1645.17	1395.85	1929.69	976.021	81007.3	62267.1	52294.7	66968.2	58528.2	63048.6
0.79_345.1296m/z	345.13	0.793317	pos	Blepharin	HMDB0029344	Organic oxygen compounds	Organooxygen compounds	Carbohydrates and carbohydrate conjugates			44.9	30.5	M+NH4	C14H17NO8	1.12653	1.01586	1.43179e-05	8.68279e-05	-5.33864	0.024712	520.368	21057.3	780.477	64.3691	6.17436	1094.89	1118.94	57.3616	20113.5	16719.1	27068.9	25954.9	25647.7	10839.5
7.27_482.2329m/z	482.233	7.2718	pos	SEERZIQQUAZTOL-WOJBJXKFSA-N	HMDB0258207	Organoheterocyclic compounds	Pyridines and derivatives	Phenylpyridines			43.3	35.3	M+Na	C26H34FNO5	3.33421	1.26591	1.47181e-10	7.85473e-09	-5.23732	0.02651	811.216	30600.4	778.483	867.849	792.311	919.577	854.807	654.268	32394.5	30409.4	25799	34086.4	30580.6	30332.4
7.28_585.2632m/z	585.263	7.27865	neg	(23S)-26,26,26,27,27,27-hexafluoro-1alpha,23,25-trihydroxyvitamin D3	LMST03020090	Lipids and lipid-like molecules	Steroids and steroid derivatives	Secosteroids			38.1	0	M+FA-H	C27H38F6O4	-4.41395	1.31722	1.93148e-09	5.6046e-08	-5.01142	0.0310036	1036.76	33440	1015.87	829.515	572.649	1191.85	1072.05	1538.63	34711.2	29430.8	34251.8	29220.7	39791.4	33234.1
12.46_557.3247m/z	557.325	12.4625	neg	PA(18:1(9Z)-O(12,13)/8:0)	HMDB0266646	Unclassified	Unclassified	Unclassified			36.7	0	M-H2O-H	C29H53O9P	-0.270535	1.05894	1.1253e-05	7.06487e-05	-5.00884	0.031059	709.881	22855.9	338.466	833.562	1120.65	368.305	937.136	661.17	23076.8	35792.6	21921.5	18869.3	16623	20852
7.28_517.2758m/z	517.276	7.27865	neg	Asn-Arg-Ala-Ile	HMDB0304797	Organic acids and derivatives	Carboxylic acids and derivatives	Amino acids, peptides, and analogues			38.8	1.19	M+FA-H	C19H36N8O6	3.79028	2.10497	1.04394e-09	3.44574e-08	-4.74872	0.0371958	3193	85843	2800.88	2514.1	2687.37	4529.47	2778.26	3847.89	86070.5	75507.7	86206.7	77358	101806	88109.1
5.05_883.2508m/z	883.251	5.04913	neg	Panzhihuacycaside	LMPK12110265	Lipids and lipid-like molecules	Polyketides	Flavonoids			39.3	2.3	M-H2O-H	C39H50O24	-0.641995	3.76691	2.43645e-09	6.74321e-08	-4.71726	0.0380156	10469.3	275395	11231.4	10196.1	9611.43	10729.3	12226.7	8820.92	308349	299647	228668	303111	251818	260780
1.09_690.2600n	713.249	1.08757	pos	Starch, bleached	HMDB0303307	Organic oxygen compounds	Organooxygen compounds	Carbohydrates and carbohydrate conjugates			37.5	0	M+H, M+Na	C27H46O20	2.61049	1.20314	3.71902e-07	3.92885e-06	-4.68648	0.0388355	1116.3	28744.3	1.03914e-06	1.03914e-06	2725.88	1.03914e-06	2424.67	1547.26	32270.7	24029.6	37873.9	25610.6	29486.9	23194.4
7.28_449.2880m/z	449.288	7.27865	neg	(6RS)-6,19-epidioxy-24,24-difluoro-25-hydroxy-6,19-dihydrovitamin D3	LMST03020146	Lipids and lipid-like molecules	Steroids and steroid derivatives	Secosteroids			40.2	10.4	M-H2O-H	C27H42F2O4	1.55653	2.33099	8.28441e-10	2.89021e-08	-4.56756	0.0421724	4462.54	105817	4741.78	3882.11	3686.02	5862.15	4059.86	4543.34	106356	89879.3	105030	98471.2	122353	112812
5.07_340.2126m/z	340.213	5.06907	pos	Undec-3-enedioylcarnitine	HMDB0241176	Lipids and lipid-like molecules	Fatty Acyls	Fatty acid esters			39.2	4.01	M+H-H2O	C18H31NO6	2.19351	1.43677	3.5989e-07	3.81592e-06	-4.41201	0.0469736	1950.39	41521	1859.21	898.415	1010.98	2211.93	3790.8	1931.01	36954.9	30769.2	35813.7	50356.8	44951.6	50279.6
3.82_545.1213m/z	545.121	3.81765	neg	Nebicapone	HMDB0255496	Phenylpropanoids and polyketides	Stilbenes	Unclassified			36.4	0	2M-H	C14H11NO5	2.09307	1.40521	2.59494e-10	1.19827e-08	-4.40861	0.0470843	1815.21	38552.3	1581.79	1297.59	1374.12	1899.62	1650.93	3087.2	32863.7	41407.5	37312.6	36711.1	42110.8	40907.9
0.77_583.1988m/z	583.199	0.773367	neg	N-(furan-2-ylmethyl)-2-[2-(hydroxymethyl)-5-methoxy-4-oxopyridin-1-yl]acetamide	1051347	Unclassified	Unclassified	Unclassified			37.1	0	2M-H	C14H16N2O5	-9.82626	2.09804	1.08393e-05	6.83153e-05	-4.4076	0.0471173	4324.86	91789.1	1.03914e-06	6754.05	7313.72	11375.5	1.03914e-06	505.907	69277	93872.4	52529.8	118795	101553	114707
0.81_392.1307m/z	392.131	0.8053	neg	Pentetic acid	HMDB0256284	Organic acids and derivatives	Carboxylic acids and derivatives	Pentacarboxylic acids and derivatives			39.8	8.38	M-H	C14H23N3O10	-1.01628	1.78169	7.02837e-08	9.865e-07	-4.26093	0.0521593	3319.16	63635.1	3721.43	10017.2	373.272	2390.91	1712.22	1699.99	52303.2	55611.2	64423.2	61659.5	80728.8	67084.8
0.79_462.1192m/z	462.119	0.789133	neg	Peonidin 3-O-glucoside	64241	Phenylpropanoids and polyketides	Flavonoids	Flavonoid glycosides		C12141	36.1	0	M-H	C22H23O11+	5.16495	1.89793	2.03608e-08	3.63395e-07	-4.24189	0.0528523	3791.9	71745.2	3426.13	5918.06	5441.49	1.03914e-06	6450.07	1515.63	62674.9	79387.5	55546.7	75299.5	77893.1	79669.5
3.79_770.1720m/z	770.172	3.79397	pos	FADH	HMDB0001197	Nucleosides, nucleotides, and analogues	Flavin nucleotides	Unclassified		C01352	42.3	18.6	M+H-H2O	C27H35N9O15P2	3.20749	1.56892	1.21389e-09	3.92909e-08	-4.22184	0.0535921	2596.94	48457.5	670.696	1885.08	3858.07	3319.48	3424.31	2423.98	49215.1	45880.7	58588.1	45163.6	45749.2	46148.3
12.11_703.4040m/z	703.404	12.1111	neg	Ophiopogonin C'	HMDB0029312	Lipids and lipid-like molecules	Steroids and steroid derivatives	Steroidal glycosides			42.4	22	M-H2O-H	C39H62O12	-3.10313	1.18822	1.86707e-06	1.53186e-05	-4.21803	0.0537335	1554.27	28925.5	1828.31	1490.01	1159.7	2176.32	1227.88	1443.39	26777.3	36184.5	16827.1	33626.9	28715.1	31422.3
0.82_358.0449m/z	358.045	0.822433	neg	(6-methyl-3-nitro-2-oxo-1H-pyridin-4-yl) 1-benzofuran-2-carboxylate	1052093	Unclassified	Unclassified	Unclassified			36.9	0	M+FA-H	C15H9N2O6	2.02763	1.38965	5.2524e-06	3.69511e-05	-4.12535	0.0572989	2298.43	40113.1	2206.86	2659.13	2577.76	564.169	5058.4	724.285	58015.7	35833.3	42199.1	36583.2	26426.6	41620.5
4.98_540.1992m/z	540.199	4.98447	neg	N-[1-(3,4-dimethoxyphenyl)ethyl]-2-(4-ethylphenyl)-3-oxo-3a,4,5,5a,6,7,8,9,9a,9b-decahydro-1H-pyrazolo[4,3-c]quinoline-8-carboxamide	1000361	Unclassified	Unclassified	Unclassified			36.8	0	M+FA-H	C29H27N4O4	-4.59156	1.40282	4.74362e-10	1.90871e-08	-4.07736	0.0592369	2307.75	38958	2152.58	1795.13	1546	2234.87	3191.39	2926.54	35492.7	37118.2	44361.6	34724.4	40336.6	41714.7
0.81_448.1431m/z	448.143	0.809483	pos	2-(3,5-difluorophenyl)-5-[[3-(3,4,5-trimethoxyphenyl)-1,2,4-oxadiazol-5-yl]methyl]-1,3,4-oxadiazole	998575	Unclassified	Unclassified	Unclassified			37.2	0	M+NH4	C20H16F2N4O5	0.938977	1.8979	1.12536e-05	7.06487e-05	-4.03023	0.061204	4681.18	76484.9	5308.12	8818.96	1964	5698.08	6297.93	1.03914e-06	63066.1	66468.2	46309.9	98523.9	83148.4	101393
0.84_379.1355m/z	379.136	0.839	neg	EGTA	986046	Organic acids and derivatives	Carboxylic acids and derivatives	Tetracarboxylic acids and derivatives			38.7	0	M-H	C14H24N2O10	-0.716007	2.20161	3.3076e-10	1.43851e-08	-3.89942	0.0670128	6483.66	96752.5	4593.13	4619.91	5814.93	7204.63	8508.25	8161.08	88773	83006.1	105110	98329.4	100642	104655
4.51_803.2240m/z	803.224	4.50962	neg	Rubrofusarin 6-[glucosyl-(1->3)-glucosyl-(1->6)-glucoside]	HMDB0034569	Organic oxygen compounds	Organooxygen compounds	Carbohydrates and carbohydrate conjugates			48.2	50.6	M+FA-H	C33H42O20	-1.46643	1.90541	1.54059e-08	2.91098e-07	-3.69979	0.0769579	5690.9	73948.2	5436.09	4923.35	6347.43	5837.48	5891.08	5709.96	79208.6	73526.3	53705.9	81009.4	78698.3	77540.5
4.70_885.2667m/z	885.267	4.70075	pos	Kaempferol 3-O-alpha-L-rhamnopyranosyl(1->6)-beta-D-glucopyranosyl(1->2)-beta-D-glucopyranoside-7-O-alpha-L-rhamnopyranoside	LMPK12111828	Lipids and lipid-like molecules	Polyketides	Flavonoids			38.4	0	M+H-H2O	C39H50O24	0.860231	1.57601	1.0717e-07	1.38713e-06	-3.69213	0.0773672	3943.84	50975.6	4396.59	3728.26	4246.49	4123.09	3108.86	4059.75	56278.3	61101.9	37677.7	56484	48686.5	45625.2
0.83_549.1911m/z	549.191	0.827267	pos	Deuteroporphyrin	HMDB0251073	Unclassified	Unclassified	Unclassified			37	0	M+K	C30H30N4O4	2.4293	4.36708	5.8594e-13	1.39541e-10	-3.66048	0.0790833	30297.1	383104	21767.6	31389.2	39178.5	24784.3	27134.6	37528.4	399417	360788	379103	408130	377960	373226
4.81_594.2699m/z	594.27	4.81298	pos	Endomorphin-2	HMDB0005774	Phenylpropanoids and polyketides	Isoflavonoids	Isoflav-2-enes			41.2	20.1	M+Na	C32H37N5O5	2.09481	1.47831	7.5936e-09	1.68002e-07	-3.62287	0.0811725	3626.1	44671.6	3676.09	2286.79	5031.54	3446.21	3965.6	3350.4	43683.7	36175.6	40238	48754	50569.8	48608.5
4.21_479.2176m/z	479.218	4.21057	pos	Biotin pantothenate	HMDB0249228	Organoheterocyclic compounds	Biotin and derivatives	Unclassified			44.9	35.9	M+NH4	C19H31N3O8S	1.36214	1.4895	8.35079e-09	1.80873e-07	-3.61889	0.0813965	3694.41	45387.8	4076.94	3701.52	3606.27	3807.09	4199.18	2775.43	43517.3	35176.4	49887.4	51744.7	45033.5	46967.2
5.07_399.1073m/z	399.107	5.06907	pos	Daunomycinone	HMDB0250878	Benzenoids	Naphthacenes	Tetracenequinones			38.5	2.04	M+H	C21H18O8	-0.385242	1.25559	1.68444e-06	1.40477e-05	-3.59143	0.0829608	2763.68	33313.1	3114.26	3710.63	2089.02	3040.16	2691.39	1936.63	37266.4	35174.2	18780.3	38603.4	37955.4	32099
5.77_773.3939m/z	773.394	5.77085	neg	(4-Ethylnaphthalen-1-yl)[1-(5-fluoropentyl)-1H-indol-3-yl]methanone	HMDB0259633	Organoheterocyclic compounds	Indoles and derivatives	Naphthoylindoles			41.8	23.7	2M-H	C26H26FNO	1.96024	4.99708	1.51012e-09	4.67139e-08	-3.52087	0.0871191	44450.6	510228	36713.3	39130.3	34742.9	56774.8	48699.7	50642.4	507065	557506	409351	557082	508598	521763
0.77_458.1069m/z	458.107	0.773367	neg	[4-(4-fluorophenyl)sulfonylpiperazin-1-yl]-(3-phenyl-1H-pyrazol-5-yl)methanone	1025394	Unclassified	Unclassified	Unclassified			37.2	0	M+FA-H	C20H18FN4O3S	0.736248	2.84178	5.03106e-06	3.55935e-05	-3.48937	0.0890419	15522.4	174327	12322.1	13962.3	15412.5	18378.9	14311.8	18747.1	132737	168142	113266	203374	224222	204223
4.19_809.3071m/z	809.307	4.1889	neg	ethyl 4-(2,3-dimethoxyphenyl)-2-methyl-5-oxo-1,4-dihydroindeno[1,2-b]pyridine-3-carboxylate	1092327	Unclassified	Unclassified	Unclassified			36.7	0	2M-H	C24H23NO5	-1.09403	1.26217	2.0758e-06	1.67409e-05	-3.42522	0.0930907	3169.66	34049.1	2785.68	2607.93	2301.13	2552.94	5156.97	3613.28	34475.9	30007.6	48940.6	27579	29938.4	33353.3
12.45_567.3535m/z	567.354	12.4521	neg	Penicisteroid F	LMST01031167	Lipids and lipid-like molecules	Steroids and steroid derivatives	Sterols			39.6	0	M+FA-H	C30H50O7	-0.612349	3.03115	4.35025e-06	3.13218e-05	-3.33718	0.0989485	19674.3	198833	17721.9	20319.8	22288.4	21907.4	17643.1	18165	196245	292840	188765	179661	148344	187145
4.47_277.1318n	278.139	4.47307	pos	3'-Deaminofusarochromanone	HMDB0041328	Organoheterocyclic compounds	Benzopyrans	1-benzopyrans			41.6	11.5	M+H, M+Na	C15H19NO4	1.44952	1.56234	1.46392e-10	7.82708e-09	-3.299	0.101602	5135.85	50548.6	4841.37	4585.85	4668.83	5141.25	6185.79	5392.01	50036.2	45510.9	46302.4	55417.6	50980.1	55044.6
4.70_883.2520m/z	883.252	4.70175	neg	Chrysophanol 1-tetraglucoside	HMDB0034572	Organic oxygen compounds	Organooxygen compounds	Carbohydrates and carbohydrate conjugates			49.1	49.4	M-H2O-H	C39H50O24	0.710631	3.45456	2.56398e-10	1.19442e-08	-3.28238	0.102779	25424.1	247367	29633.1	26090	20125.8	24783.9	27408.7	24502.9	270685	255487	211324	263834	234552	248318
5.00_537.2352n	518.217	5.00317	neg	N-[4-[(4-Ethylpiperazin-1-yl)methyl]-3-(trifluoromethyl)phenyl]-4-methyl-3-(1H-pyrrolo[2,3-b]pyridin-4-yloxy)benzamide	HMDB0255575	Benzenoids	Benzene and substituted derivatives	Anilides			38.3	0	M-H2O-H, M-H	C29H30F3N5O2	0.105054	3.45652	4.51215e-09	1.09659e-07	-3.15241	0.112468	28364.3	252198	27574.7	24051	27063.8	29253	32211.5	30031.8	210512	235822	297953	249032	252609	267259
4.65_756.3226m/z	756.323	4.6467	pos	Rifamycin B	LMPK05000003	Lipids and lipid-like molecules	Polyketides	Ansamycins and related polyketides		C01848	37.9	0	M+H	C39H49NO14	0.0337881	1.3566	4.35844e-11	3.19383e-09	-3.07736	0.118474	4588.29	38728.2	2901.15	3245.16	6349.73	5032.72	5552.05	4448.91	39244.3	34143.8	38935.1	41220.9	40469.1	38356.3
5.61_320.1859m/z	320.186	5.61375	pos	6-Ketoestriol	HMDB0000530	Lipids and lipid-like molecules	Steroids and steroid derivatives	Estrane steroids			45.8	33.1	M+NH4	C18H22O4	0.943501	1.26362	1.13341e-07	1.45117e-06	-3.06849	0.119204	4108.76	34468.2	3929.29	3523.32	3503.85	4626.24	5013.9	4055.94	32930.8	26815.2	30536.7	40705.5	35050.8	40769.9
0.79_468.1354m/z	468.135	0.789133	neg	2,2,2-Trifluoro-N-((1R,2S)-1-((1-(4-fluorophenyl)-1H-indazol-5-yl)oxy)-1-(3-methoxyphenyl)-2-propanyl)acetamide	HMDB0248776	Organoheterocyclic compounds	Azoles	Pyrazoles			36.7	0	M-H2O-H	C25H21F4N3O3	2.80985	2.6633	9.16639e-06	5.93257e-05	-3.02454	0.122891	19735.2	160591	18370.1	21178.4	14910.9	16623.6	24080.1	23248.1	121586	149725	103772	192142	194243	202076
5.77_841.3812m/z	841.381	5.77085	neg	(4-methylpiperazin-1-yl)-[1-(5-phenyl-[1,3]thiazolo[5,4-b]pyridin-2-yl)piperidin-4-yl]methanone	1089325	Unclassified	Unclassified	Unclassified			37.7	0	2M-H	C23H27N5OS	1.44018	2.12762	2.42326e-11	2.05777e-09	-3.00766	0.124338	11897.5	95686.9	10329.5	10484.4	9734.92	15015.9	13086.2	12734.2	102762	100913	89714.4	95753.1	87130	97849.6
4.15_773.2850m/z	773.285	4.1459	neg	1H-indol-6-yl-[2-[3-(2-methoxyphenyl)-1,2,4-oxadiazol-5-yl]pyrrolidin-1-yl]methanone	1007557	Unclassified	Unclassified	Unclassified			37.5	0	2M-H	C22H19N4O3	1.12684	1.42531	1.25443e-06	1.09453e-05	-3.00182	0.124842	5586.83	44751	4791.36	5646.17	4728.62	5283.09	6404.64	6667.08	45241.9	41434.5	62641	36155.7	43469.9	39563.1
4.93_520.2329m/z	520.233	4.92753	neg	5,9,11-trihydroxyprosta-6E,14Z-dien-1-oate	HMDB0062413	Lipids and lipid-like molecules	Prenol lipids	Diterpenoids			40.9	16.9	M-H2O-H	C30H37NO8	-2.09144	1.11548	6.2717e-10	2.36701e-08	-2.98562	0.126252	3342	26470.8	2631.64	3360.66	3043.78	3714.35	3426.7	3874.87	29209.7	28028.6	27895.7	23392.1	23527.5	26771.1
0.79_415.1242n	460.122	0.789133	neg	N6-(delta2-isopentenyl)-adenosine 5'-monophosphate	HMDB0304433	Benzenoids	Phenanthrenes and derivatives	Unclassified		C04713	38.1	1.67	M-H2O-H, M+FA-H	C15H22N5O7P	-3.61603	3.18863	7.85027e-07	7.39729e-06	-2.94842	0.12955	29175.8	225209	25300.5	34186.1	26356.3	32864.4	28099.3	28248.6	192859	217943	156595	255733	270028	258098
0.74_993.2959m/z	993.296	0.7424	neg	8-[4-(4-fluorophenyl)piperazin-1-yl]sulfonyl-2-(2-phenoxyethyl)-[1,2,4]triazolo[4,3-a]pyridin-3-one	1017205	Unclassified	Unclassified	Unclassified			37.9	0	2M-H	C24H24FN5O4S	-3.4731	1.17793	0.000236952	0.000988466	-2.93787	0.130501	4377.45	33543.3	1.03914e-06	1.03914e-06	12528.1	13736.6	1.03914e-06	1.03914e-06	44156	22926.2	46580.2	38379.5	27172.5	22045.7
0.74_383.1000m/z	383.1	0.7424	neg	4-Hydroxy-6-methyl-3-(1H-pyrazol-3-yl)-2H-pyran-2-one	HMDB0246447	Organoheterocyclic compounds	Pyrans	Pyranones and derivatives			38.9	0	2M-H	C9H8N2O3	0.8534	1.13446	1.66588e-06	1.39332e-05	-2.92567	0.131609	3763.25	28594.3	3094.13	3269.45	2534.47	5252.67	3516.16	4912.66	34602.5	31784.3	22472.6	35466.5	23067.8	24172.1
12.11_636.4237n	659.413	12.114	pos	Ginsenoside Rh7	HMDB0039446	Lipids and lipid-like molecules	Prenol lipids	Triterpenoids			39.8	10.2	M+NH4, M+Na, M+H	C36H60O9	-0.0635911	1.97082	1.04477e-05	6.61982e-05	-2.90855	0.13318	11806.8	88652.9	8882.12	8600.2	10678.4	9730.82	21275.1	11674	77656.1	123232	54437.3	98047.5	90543.9	88001
5.77_909.3685m/z	909.368	5.77085	neg	2-[7-(4-methylpiperidin-1-yl)sulfonyl-2-oxo-4,5-dihydro-3H-1-benzazepin-1-yl]-N-phenylacetamide	1097884	Unclassified	Unclassified	Unclassified			38.1	0	2M-H	C24H29N3O4S	-0.00142749	1.23333	1.7925e-08	3.28175e-07	-2.81431	0.14217	4719.53	33196.4	3377.43	4139.18	3046.5	6639.07	6158.28	4956.73	38178.7	38644.7	31218.8	31250	29932.9	29953.4
0.77_372.0699m/z	372.07	0.773367	neg	Fluazifop	HMDB0252322	Benzenoids	Benzene and substituted derivatives	2-phenoxypropionic acids		C18527	38.5	0.748	M+FA-H	C15H12F3NO4	-0.47161	2.71932	2.84405e-08	4.7342e-07	-2.81261	0.142338	23153.5	162665	20593.6	25915.2	21813.3	26927.9	24117.5	19553.3	154035	131559	174998	158843	197587	158969
0.81_408.1622m/z	408.162	0.8053	neg	(2R,3R,4S,5S,6R)-2-(3-(4-Cyclopropylbenzyl)-4-fluoro-1H-indol-1-yl)-6-(hydroxymethyl)tetrahydro-2H-pyran-3,4,5-triol	HMDB0259648	Nucleosides, nucleotides, and analogues	Nucleoside and nucleotide analogues	1-pyranosylindoles			36.4	2.68	M-H2O-H	C24H26FNO5	1.20694	2.14628	1.07141e-12	2.14818e-10	-2.81021	0.142575	14169.1	99380	11868.6	16305	11659.2	14069.9	17270.7	13841.1	99692	99198	103929	96402.8	104003	93055.3
12.11_635.4163m/z	635.416	12.1111	neg	Saringosterol 3-glucoside	HMDB0029767	Lipids and lipid-like molecules	Glycerolipids	Glycosylglycerols			44.1	21.1	M+FA-H	C35H58O7	-0.222137	2.86199	2.5363e-06	1.98665e-05	-2.8063	0.142962	26577.2	185904	25557.4	26157	25203.7	31500.7	23391.1	27653	166927	226668	115193	220167	186351	200116
0.74_370.0876n	351.07	0.7424	neg	2-[[3-(3-fluoro-4-methoxyphenyl)-1,2,4-oxadiazol-5-yl]methyl]-5-(3-fluorophenyl)-1,3,4-oxadiazole	1029396	Unclassified	Unclassified	Unclassified			36.4	0	M-H2O-H, M-H	C18H12F2N4O3	-0.34048	1.11261	5.56831e-05	0.000279987	-2.8058	0.143011	4237.49	29630.4	6400.43	2273.25	4832.95	6119.76	2296.15	3502.41	19645.2	25359.3	19589.5	37295.1	36893.2	39000.3
4.21_477.2022m/z	477.202	4.20795	neg	EI-1625-2	LMFA08020174	Lipids and lipid-like molecules	Fatty Acyls	Fatty amides			47.7	53.9	M-H2O-H	C27H32N2O7	-1.75871	1.0087	1.2037e-09	3.90484e-08	-2.77944	0.145648	3239.09	22239.1	3285.55	3049.92	3182.65	3611.52	4037.96	2266.95	20130.1	20652.6	24956.1	23483.3	20322.4	23890.2
0.79_425.1539n	426.161	0.793317	pos	GPLG0634 analog	986800	Unclassified	Unclassified	Unclassified			36.1	0.324	M+H, M+K, M+H-H2O	C21H23N5O3S	4.1358	2.92927	0.000152273	0.00066886	-2.74557	0.149108	31632.3	212144	34877.1	28154.6	36669.8	37376.1	21441.1	31275.5	136246	226829	106476	293564	238580	271169
0.79_358.0543m/z	358.054	0.789133	neg	N-(3-cyanothiophen-2-yl)-1-methylsulfonylpiperidine-4-carboxamide	1044016	Unclassified	Unclassified	Unclassified			36.7	0	M+FA-H	C12H15N3O3S2	1.82318	6.17206	3.22341e-10	1.41224e-08	-2.73201	0.150516	125766	835565	108018	144161	108403	133913	134670	125427	759329	760840	860813	850114	946612	835682
13.56_508.3767n	531.366	13.5581	pos	Fasciculol C	HMDB0035853	Lipids and lipid-like molecules	Prenol lipids	Triterpenoids			47.6	43.2	M+NH4, M+Na	C30H52O6	0.588767	2.08019	5.43332e-07	5.42102e-06	-2.71441	0.152364	14909.3	97853.3	13386.3	14709.5	9919.39	14714.7	22946	13779.8	100787	107485	65522.7	92547.6	115590	105187
7.27_178.1359n	179.143	7.2718	pos	2-Cyclohexylidenecyclohexanone	HMDB0245090	Organic oxygen compounds	Organooxygen compounds	Carbonyl compounds			51.1	56.9	M+H-H2O, M+H	C12H18O	0.802356	4.79909	6.01144e-11	4.11285e-09	-2.66755	0.157393	79910.3	507711	81048.1	78340.7	80536.4	82611.6	82417.1	74507.7	521633	486170	444877	545561	520862	527162
4.74_366.2275m/z	366.228	4.73777	pos	12-oxo-Resolvin E1	LMFA03140010	Lipids and lipid-like molecules	Fatty Acyls	Eicosanoids			43.5	22.3	M+NH4	C20H28O5	0.125568	1.12114	3.27981e-06	2.47632e-05	-2.66419	0.157761	4602.99	29177	4534.03	3413.33	5382.07	5148.05	3870.74	5269.72	27009.9	25064.3	19661.2	36254.7	31431.4	35640.4
0.81_300.0483m/z	300.048	0.809483	pos	N-cyclopropyl-N-(2-thiophen-2-ylethyl)thiophene-3-carboxamide	1049929	Unclassified	Unclassified	Unclassified			36.1	0	M+Na	C14H15NOS2	-1.51382	1.40593	2.53196e-08	4.30709e-07	-2.66168	0.158035	6984.72	44197.3	1976.12	6297.41	7107.82	5967.85	14907.2	5651.9	44248.4	39418.3	50155.7	46310	39965.2	45086
5.20_537.2548m/z	537.255	5.20065	neg	29-demethylgeodisterol-O-sulfite	LMST01031091	Lipids and lipid-like molecules	Steroids and steroid derivatives	Sterols			37.7	4.5	M+FA-H	C27H40O6S	4.15524	1.08341	5.85317e-05	0.000292679	-2.64456	0.159922	4584.1	28664.5	4887.61	3958.36	4513.12	5231.02	3263.26	5651.22	21804.3	29418.5	15110.1	38290.2	30716.3	36647.9
7.28_214.1561n	213.149	7.27865	neg	12-hydroxy-3Z-dodecenoic acid	LMFA01050170	Lipids and lipid-like molecules	Fatty Acyls	Fatty Acids and Conjugates			50	56.1	M-H2O-H, M-H	C12H22O3	-3.66283	9.91418	1.08988e-10	6.36983e-09	-2.63944	0.160491	348941	2.17421e+06	326916	326522	339671	407387	334859	358289	2.20424e+06	1.98083e+06	2.18005e+06	2.03209e+06	2.44251e+06	2.20557e+06
1.09_468.1355m/z	468.136	1.09145	neg	(2S)-3-[[2-[(5R)-3-(4-Carbamimidoylphenyl)-4,5-dihydro-1,2-oxazol-5-yl]acetyl]amino]-2-[(3-methylphenyl)sulfonylamino]propanoic acid	HMDB0250050	Benzenoids	Benzene and substituted derivatives	Benzenesulfonamides			37.9	5.93	M-H2O-H	C22H25N5O6S	1.65144	2.96021	9.6874e-07	8.81761e-06	-2.6232	0.162308	32769	201894	31621.4	29527.7	36815.5	35900.2	29622.4	33126.6	161665	204662	154257	216314	260219	214248
7.27_214.1571n	197.154	7.2718	pos	12-hydroxy-10-dodecenoic acid	LMFA01050168	Lipids and lipid-like molecules	Fatty Acyls	Fatty Acids and Conjugates			52.8	66.5	M+H-H2O, M+Na, M+H	C12H22O3	1.01945	3.23516	4.86465e-11	3.47959e-09	-2.57045	0.168351	39334.6	233646	39218	38717.8	39765	40878.4	40922.5	36505.9	244496	224255	205527	248629	237349	241621
4.15_407.1733n	408.181	4.15435	pos	N-(1,3-benzodioxol-5-yl)-4-(3-cyclopropyl-[1,2,4]triazolo[4,3-b]pyridazin-6-yl)piperazine-1-carboxamide	1045935	Unclassified	Unclassified	Unclassified			45.7	41.6	M+H, M+Na	C20H21N7O3	6.61364	2.96575	6.30613e-05	0.000312246	-2.57025	0.168375	36256.2	215330	35461.4	36656.7	35204.8	36668.7	42866.8	30678.7	268506	259644	296716	164070	148392	154651
0.77_298.0515m/z	298.051	0.773367	neg	Lettowianthine	HMDB0034923	Alkaloids and derivatives	Aporphines	Unclassified			38.8	7.24	M-H2O-H	C19H11NO4	1.5261	5.39482	5.36769e-09	1.27657e-07	-2.56376	0.169134	110867	655499	95616.2	123821	99357.1	120808	115848	109754	645322	635570	768743	581213	711518	590629
4.85_392.2048n	415.194	4.85017	pos	ethyl 1-[2-(4-methyl-2-morpholin-4-yl-6-oxopyrimidin-1-yl)acetyl]piperidine-4-carboxylate	1027437	Unclassified	Unclassified	Unclassified			38.1	0	M+H-H2O, M+Na	C19H28N4O5	-2.94175	1.32787	4.18388e-08	6.47011e-07	-2.53457	0.172591	6936.28	40189.1	5628.02	5182.39	7483.54	7364.25	11338	4621.49	44912.6	37153.1	35033.1	47573.6	39400.7	37061.5
7.27_259.1282m/z	259.128	7.2718	pos	Methocarbamol	HMDB0014567	Benzenoids	Phenol ethers	Anisoles			47.3	40.1	M+NH4	C11H15NO5	-2.48695	1.79647	8.12733e-11	5.13277e-09	-2.51629	0.174791	12699.9	72657.2	12556.3	12247.2	12796.5	13315.7	13842.8	11440.6	75260.8	69654.8	63375.5	76443.6	74764.9	76443.7
4.98_392.2046n	391.197	4.98447	neg	Glycylphenylalanylleucylglycine	HMDB0252827	Organic acids and derivatives	Carboxylic acids and derivatives	Amino acids, peptides, and analogues			44.1	30.1	M-H, 2M-H	C19H28N4O5	-3.5539	3.10415	2.12014e-11	1.87769e-09	-2.45162	0.182805	39926.4	218409	38590.7	36689.6	40851.4	40364.1	44991.1	38071.7	223760	238370	204540	214206	204061	225520
12.82_569.3691m/z	569.369	12.8237	neg	DG(6 keto-PGF1alpha/8:0/0:0)	HMDB0297120	Unclassified	Unclassified	Unclassified			39.3	0	M-H	C31H54O9	-0.746242	1.61677	9.95451e-06	6.35153e-05	-2.44609	0.183507	11598.2	63202.9	12656.7	12635	11465.5	12733.7	9881.6	10216.6	61363.7	92132.3	48559.4	66624.7	54655.6	55881.6
0.77_585.2147m/z	585.215	0.773367	neg	Galactosyl 4-hydroxyproline	HMDB0029353	Organic acids and derivatives	Carboxylic acids and derivatives	Amino acids, peptides, and analogues			38.7	0	2M-H	C11H19NO8	-0.231425	2.47989	1.66762e-05	9.89471e-05	-2.44179	0.184055	27766	150857	28643.1	27498.6	24278.7	34836.7	22310.1	29028.7	111760	154700	94519.9	186495	174056	183611
3.68_741.1618m/z	741.162	3.67603	neg	Salicyluric beta-D-glucuronide	HMDB0240252	Organic oxygen compounds	Organooxygen compounds	Carbohydrates and carbohydrate conjugates			37.3	0.0767	2M-H	C15H17NO10	-1.93945	1.14457	1.53418e-08	2.90267e-07	-2.42778	0.185851	5626.51	30274.3	6826.33	5543.77	5194.24	5585.83	4895.28	5713.62	26763.4	28589.5	36916.9	29593.6	28151.3	31630.9
8.71_743.5010m/z	743.501	8.71495	neg	SM(d16:1/5-iso PGF2VI)	HMDB0290274	Unclassified	Unclassified	Unclassified			36.9	0	M-H	C39H73N2O9P	3.86969	1.06805	4.40992e-05	0.000228546	-2.4065	0.188612	5413.84	28703.5	7959.75	5825.42	5763.3	7528.98	1537.66	3867.96	19365.1	29672	19207.9	34828.2	30544.4	38603.6
4.27_373.1980m/z	373.198	4.26522	neg	Molinate	68828	Unclassified	Unclassified	Unclassified		C11086	38.4	0	2M-H	C9H17NOS	-2.37442	1.15422	6.97536e-14	3.19671e-11	-2.39188	0.190534	5795.65	30417.9	6147.48	5804.79	5302.33	5445.61	6052.55	6021.15	30885.2	31274	29267	29910.1	29479.6	31691.5
4.98_414.1869n	415.194	4.97915	pos	N-(2-fluorophenyl)-4-[3-[(4-fluorophenyl)methyl]-2-oxoimidazolidin-1-yl]piperidine-1-carboxamide	1078808	Unclassified	Unclassified	Unclassified			38.7	0.753	M+H, M+Na	C22H24F2N4O2	0.486995	1.04676	8.87375e-08	1.19164e-06	-2.38185	0.191864	4939.83	25746.5	5540.23	5431.67	4403.39	4213.75	5996.24	4053.7	23862.4	27730.3	19500.3	25544.4	28685.3	29156.5
1.10_523.1779m/z	523.178	1.10332	pos	Rolapitant	HMDB0257293	Organic acids and derivatives	Carboxylic acids and derivatives	Amino acids, peptides, and analogues			41.1	16.7	M+Na	C25H26F6N2O2	-2.394	4.21212	2.00185e-08	3.59368e-07	-2.37484	0.192797	79598.6	412862	71394.3	72624.8	73724.1	81219.9	100164	78464.9	458452	366269	492299	386999	387434	385717
10.72_667.4060m/z	667.406	10.7195	neg	Bafilomycin A1(Baf-A1)	HMDB0247559	Phenylpropanoids and polyketides	Macrolides and analogues	Unclassified			51	60.4	M+FA-H	C35H58O9	-0.450735	1.28152	9.96567e-07	9.0282e-06	-2.36039	0.194738	7666.44	39368	8323.13	9564.84	6394.11	10224.1	4178.96	7313.5	33275.2	43278.4	28815.1	45357.2	39168.7	46313.1
4.74_402.1894n	425.179	4.73777	pos	2-(6-methyl-2-pyrrolidin-1-ylpyrimidin-4-yl)oxy-N-(3,4,5-trimethoxyphenyl)acetamide	1036625	Unclassified	Unclassified	Unclassified			38.6	0	M+NH4, M+Na	C20H26N4O5	-2.32248	1.43935	3.49307e-12	4.96718e-10	-2.35555	0.195393	9312.93	47662.6	8146	8124.03	9397.95	8982.76	11505.6	9721.21	48673.3	43636.3	48524.8	47159.4	49449.4	48532.4
7.28_281.1369m/z	281.137	7.27865	neg	Artemisinin	532	Lipids and lipid-like molecules	Prenol lipids	Isoprenoids		C09538	37.1	0	M-H	C15H22O5	-9.15398	4.58526	1.00853e-10	5.97033e-09	-2.33087	0.198764	96770.4	486861	91049.4	88143.6	93933.8	113204	94521.6	99770	498300	454635	500396	446645	539157	482035
1.10_545.1597m/z	545.16	1.10332	pos	Piperaduncin B	LMPK12120468	Lipids and lipid-like molecules	Polyketides	Flavonoids		C09829	36.1	0	M+K	C29H30O8	4.8154	1.8507	4.10341e-09	1.01433e-07	-2.32602	0.199434	15946.3	79957.9	13847.6	14329.5	15984.2	15571.4	22844.7	13100.5	92263.1	72376.6	85864.3	76439.2	74576.6	78227.5
13.27_783.4349m/z	783.435	13.2711	neg	N'-[(6-Oxo-5-prop-2-enyl-1-cyclohexa-2,4-dienylidene)methyl]-2-[4-(phenylmethyl)-1-piperazinyl]acetohydrazide	HMDB0256069	Organoheterocyclic compounds	Diazinanes	Piperazines			37.3	0	2M-H	C23H28N4O2	-0.406208	1.21072	2.30067e-07	2.62965e-06	-2.3182	0.200517	7003.88	34929.1	8541.57	5897.64	4668.13	9285.26	8882.94	4747.72	33222.7	35865.8	26595.8	34847.8	42362.2	36680.2
10.39_456.3087n	455.301	10.393	neg	4-(2-methyl-2,3-dihydro-1,4-benzoxazin-4-yl)-4-oxo-N-[3-(4-piperidin-1-ylpiperidin-1-yl)propyl]butanamide	1094769	Unclassified	Unclassified	Unclassified			37.9	0	M-H, M+FA-H	C26H40N4O3	-2.87614	1.17049	3.01937e-07	3.29212e-06	-2.30614	0.2022	6637.82	32828	5452.45	7669.71	6662.45	6991.88	6907.83	6142.59	31355	34504.4	22917	35681.1	34500.9	38009.4
0.84_381.1512m/z	381.151	0.839	neg	2-amino-2,3,7-trideoxy-D-lyxo-hept-6-ulosonic acid	LMFA01050473	Lipids and lipid-like molecules	Fatty Acyls	Fatty Acids and Conjugates		C16850	45.2	31.5	2M-H	C7H13NO5	-0.607449	2.50043	1.37586e-10	7.50925e-09	-2.29732	0.203441	29710	146038	25654.5	29383.3	31584.9	27409.7	33747.2	30480.7	137328	130121	155352	146476	155845	151104
4.74_469.1689m/z	469.169	4.73865	neg	Methanone, ((2R,5R)-5-(((5-fluoro-2-pyridinyl)oxy)methyl)-2-methyl-1-piperidinyl)(5-fluoro-2-(2-pyrimidinyl)phenyl)-	HMDB0251586	Benzenoids	Benzene and substituted derivatives	Benzoyl derivatives			44.5	28.3	M+FA-H	C23H22F2N4O2	-1.00421	1.24339	1.2959e-10	7.237e-09	-2.29256	0.204113	7372.88	36121.6	7260.22	6534.92	7521.9	6859.61	8166.2	7894.45	35547.4	32468.9	37755.7	36111.9	34835.8	40009.5
1.09_389.1199m/z	389.12	1.09145	neg	Wybutoxine	HMDB0039126	Organic acids and derivatives	Carboxylic acids and derivatives	Amino acids, peptides, and analogues			44.1	37.5	M-H2O-H	C16H20N6O7	-4.03304	1.53601	2.27829e-10	1.10739e-08	-2.28993	0.204485	11287.8	55201.4	9040.6	11688.4	9852.92	10356.1	14555.5	12233.5	50403.9	53128.9	57028.5	57160.3	60783.4	52703.4
7.28_271.1082m/z	271.108	7.27865	neg	Metyrapone	HMDB0015146	Organic oxygen compounds	Organooxygen compounds	Carbonyl compounds		C07205	38.6	0	M+FA-H	C14H14N2O	-2.85172	1.0426	1.53831e-09	4.72687e-08	-2.26283	0.208363	5332.45	25592.2	5129.92	4783.3	5087.75	6233.46	5200.09	5560.2	26890.7	23202.3	27527.9	22407.7	28075.9	25448.4
4.85_213.1487m/z	213.149	4.85017	pos	Patulolide C	LMFA07040122	Lipids and lipid-like molecules	Fatty Acyls	Fatty esters			52.9	68.6	M+H	C12H20O3	1.04553	1.06604	7.43629e-08	1.0347e-06	-2.25751	0.209133	5696.1	27236.7	5326.23	5472.68	5856.14	6267.67	6138.65	5115.2	28021	23184.3	21854.3	30510.4	29630.5	30219.6
4.16_406.1656m/z	406.166	4.15968	neg	Mecinarone	HMDB0254392	Phenylpropanoids and polyketides	Linear 1,3-diarylpropanoids	Chalcones and dihydrochalcones			41.5	15.5	M-H2O-H	C24H27NO6	-0.873393	2.27252	2.06472e-05	0.000118821	-2.25529	0.209455	27257.6	130136	22996.1	31253	30730.7	27896.5	26730.9	23938.6	157158	161647	160930	88711.1	101022	111347
5.77_797.3897m/z	797.39	5.76687	pos	N-{2-[(N-{2-[(N-{2-[(N-Lactoylvalyl)oxy]-3-methylbutanoyl}valyl)oxy]propanoyl}valyl)oxy]-3-methylbutanoyl}valine	985002	Unclassified	Unclassified	Unclassified			37	0	M+K	C36H62N4O13	-6.35814	1.37607	4.2477e-08	6.55827e-07	-2.24253	0.211316	9577.86	45324.9	14071	11129.3	9105.69	10694.5	3003.55	9463.13	51753.2	47018.6	39058.1	45870.1	40697.7	47551.8
0.77_315.0719n	296.054	0.773367	neg	S-NEPC	64656	Unclassified	Unclassified	Unclassified			36.7	0	M-H2O-H, M+FA-H	C16H13NO6	-7.58836	11.6369	2.90377e-10	1.30996e-08	-2.24166	0.211444	675749	3.19588e+06	601039	753432	633100	684604	713177	669141	3.06422e+06	3.04633e+06	3.54687e+06	3.03706e+06	3.47477e+06	3.00605e+06
4.16_428.1475m/z	428.147	4.15968	neg	2-(2-methylquinazolin-4-yl)oxy-N-(3,4,5-trimethoxyphenyl)acetamide	1042468	Unclassified	Unclassified	Unclassified			38.3	0	M+FA-H	C20H21N3O5	3.02407	1.08682	1.76421e-05	0.000103783	-2.20415	0.217013	6506.48	29982	5824.66	7651.06	7017.75	6443.14	6338.69	5763.57	36970.2	37117.4	35719.5	20922	22611.8	26550.9
5.77_378.2154n	401.205	5.76687	pos	Neotame	HMDB0034566	Organic acids and derivatives	Carboxylic acids and derivatives	Amino acids, peptides, and analogues			37.7	0	M+NH4, M+Na	C20H30N2O5	-0.154899	1.46358	1.2845e-08	2.55766e-07	-2.18469	0.219959	11342.9	51568.3	11225.6	11356.3	10854.3	11476.1	13050.6	10094.6	57518.5	52358.1	40809.3	55670.9	50543.5	52509.4
1.09_609.2389n	632.228	1.08757	pos	QYNAD	HMDB0006730	Organic acids and derivatives	Carboxylic acids and derivatives	Amino acids, peptides, and analogues			37.1	0	M+H, M+Na	C25H35N7O11	-0.94489	1.25297	5.34346e-06	3.75003e-05	-2.18256	0.220284	8675.78	39384.5	9159.39	7279.16	10090.3	7463.59	13344.9	4717.33	51847.5	38138.3	44764	33505.3	38967.1	29084.7
5.77_376.2099n	399.199	5.76687	pos	5-[3-[2-(1,4-dioxa-8-azaspiro[4.5]decan-8-yl)-2-oxoethyl]piperidin-1-yl]-2-methylpyridazin-3-one	1098425	Unclassified	Unclassified	Unclassified			38.4	0.227	M+Na, M+K, M+NH4, M+H	C19H28N4O4	-3.00074	8.75809	3.77473e-09	9.51826e-08	-2.17956	0.220743	406471	1.84138e+06	395418	414895	385923	403122	454421	385046	2.01986e+06	1.8754e+06	1.48464e+06	1.93196e+06	1.86285e+06	1.87355e+06
1.20_378.1041m/z	378.104	1.19767	neg	Hyaluronan biosynthesis, precursor 1	HMDB0060071	Organic oxygen compounds	Organooxygen compounds	Carbohydrates and carbohydrate conjugates		C04794	41.7	14	M-H	C14H21NO11	-0.183264	1.20992	7.31806e-08	1.02311e-06	-2.17477	0.221478	7910.98	35719.1	6819.53	8866.16	7334.12	7288.11	9023.65	8134.31	30828.5	29670.1	34153.4	40108.6	39061	40493
4.74_401.1815m/z	401.182	4.73865	neg	D-Linalool 3-(6''-malonylglucoside)	HMDB0040729	Lipids and lipid-like molecules	Fatty Acyls	Fatty acyl glycosides			48.3	46.4	M-H	C19H30O9	-0.402108	2.59202	1.06161e-11	1.10188e-09	-2.1683	0.222472	35616.3	160093	33828.2	32365.2	33854.6	35070.4	39451.8	39127.4	160081	148092	171069	159014	154677	167626
1.11_425.1531n	470.151	1.10767	neg	Filgotinib	HMDB0252256	Organoheterocyclic compounds	Pyridines and derivatives	Phenylpyridines			47.3	49.7	M-H, M+FA-H	C21H23N5O3S	2.25969	3.52341	3.01309e-06	2.30021e-05	-2.1491	0.225452	70546.6	312911	81277.7	59839.8	78541	78660.7	59373	65587.4	255587	324900	224578	331691	398503	342207
4.25_690.3339m/z	690.334	4.24875	pos	Officinoterpenoside A2	LMPR0104050020	Lipids and lipid-like molecules	Prenol lipids	Isoprenoids			38.6	0	M+NH4	C32H48O15	1.13101	1.09724	9.03729e-07	8.3097e-06	-2.10181	0.232967	7059.46	30302.5	6791.56	7524.28	6913.05	7354.21	7706.23	6067.44	29160.6	28009.2	21451.8	36453.7	33268.5	33470.9
1.14_323.0732m/z	323.073	1.14275	neg	2-(3,5-dimethyl-4-nitropyrazol-1-yl)-N-[2-(trifluoromethyl)phenyl]acetamide	1052364	Unclassified	Unclassified	Unclassified			36.2	0	M-H2O-H	C14H13F3N4O3	-8.44385	1.33697	2.0228e-09	5.82755e-08	-2.10159	0.233001	10141.4	43525	8802.87	10413.4	9342.12	10135.9	11349.9	10804	42908.1	39999.4	50081.2	40345.6	41460.5	46355.4
4.70_374.2175m/z	374.218	4.70075	pos	Bunazosin	HMDB0249439	Organoheterocyclic compounds	Diazanaphthalenes	Benzodiazines			39.4	7.3	M+H	C19H27N5O3	-3.07048	1.46545	6.78175e-09	1.52732e-07	-2.09972	0.233304	12221.7	52385.4	10381.7	10341.9	10230.3	12921.4	17074.7	12380.4	54258.9	48955.1	61359.9	48655.1	51467.3	49616.3
0.81_394.1463m/z	394.146	0.8053	neg	2-fluoro-N-[1-(5-phenyl-1H-pyrazol-3-yl)pyrrolidin-3-yl]benzamide	1082649	Unclassified	Unclassified	Unclassified			36.3	0	M+FA-H	C20H18FN4O	4.6982	1.7611	3.01718e-07	3.29183e-06	-2.09515	0.234045	18150.4	77551	17517.6	16735.2	18804.1	16682.1	18929.7	20233.6	61705	67888.9	71582.6	89148.6	90494.9	84485.8
4.27_386.2181m/z	386.218	4.26668	pos	Carrageenan, potassium salt of	HMDB0303208	Organic acids and derivatives	Carboxylic acids and derivatives	Amino acids, peptides, and analogues			39.1	6.55	M+K	C15H33N5O4	4.77379	1.30161	9.68655e-09	2.04737e-07	-2.08315	0.235998	9844.59	41714.6	9922.69	9523.18	8496.75	9516.83	11710.7	9897.37	36987.1	36737.4	39821.5	46706.3	45668.3	44367.3
5.24_231.1595m/z	231.16	5.24113	neg	2-methyl-decanoic acid	LMFA01020090	Lipids and lipid-like molecules	Fatty Acyls	Fatty Acids and Conjugates			40.7	8.42	M+FA-H	C11H22O2	-3.43293	1.10896	1.0367e-05	6.57405e-05	-2.08311	0.236004	7505	31800.2	8038.13	7907.66	6878.53	7825.35	7008.72	7371.6	35486.2	29957.3	44629.9	29908.5	26013.1	24806.6
5.89_462.2097n	507.208	5.89383	neg	[(4aS,8aR)-2-(4-methoxyphenyl)spiro[4a,5,6,7,8,8a-hexahydro-[1,2,4]triazolo[5,1-b]quinazoline-9,1'-cyclohexane]-4-yl]-thiophen-2-ylmethanone	1018471	Unclassified	Unclassified	Unclassified			37.2	0	M-H, M+FA-H	C26H30N4O2S	1.7014	1.06345	0.000861807	0.00303736	-2.0791	0.236662	7752.55	32757.9	8818.65	7081.75	6542.47	6558.44	8310.41	9203.58	43287.8	35574.4	51921.9	19395.1	23177.6	23190.4
5.77_215.1644m/z	215.164	5.76687	pos	6-hydroxy-4-dodecanolide	LMFA07040043	Lipids and lipid-like molecules	Fatty Acyls	Fatty esters			44.9	27.8	M+H	C12H22O3	1.23231	1.62686	4.46746e-09	1.08756e-07	-2.07869	0.236729	15366.7	64912.6	14707.4	15196.8	14840.6	15399.8	17394.4	14661.1	69426	65206.6	52124.7	68823.6	66224.2	67670.3
13.28_689.4960m/z	689.496	13.2834	pos	DG(5-iso PGF2VI/i-18:0/0:0)	HMDB0299645	Unclassified	Unclassified	Unclassified			38	0	M+Na	C39H70O8	-0.496823	1.39559	1.25107e-05	7.71153e-05	-2.07184	0.237855	12085.2	50809.1	17281.5	10432.7	6537.27	10531.8	18577.1	9150.9	48766.6	62017.6	31969.5	50276.6	61476.9	50347.1
1.11_391.1357m/z	391.136	1.10767	neg	5-[2-[(2-ethylpyrazole-3-carbonyl)amino]propan-2-yl]-[1,3]dioxolo[4,5-d]pyrimidine-7-carboxamide	1030489	Unclassified	Unclassified	Unclassified			37	0	M+FA-H	C15H18N6O4	-4.2108	1.64168	1.97862e-12	3.32133e-10	-2.06752	0.238569	15629.9	65515.1	15323.1	15028.9	16999.6	16713.6	13963.9	15750.1	66244.4	61516	62832.3	68089.7	68427.3	65980.8
0.79_243.0744n	244.082	0.793317	pos	3-Deazauridine	991654	Unclassified	Unclassified	Unclassified			39.8	3.25	M+H-H2O, M+H	C10H13NO6	0.64648	1.50564	2.50803e-09	6.87671e-08	-2.06325	0.239277	13313.9	55642.3	14037.6	10903.4	13585.2	13046.1	16231	12080.3	62062.6	49473.4	57019.7	50701.2	59659.5	54937.7
5.12_229.1438m/z	229.144	5.12085	neg	Cladosporacid B	LMFA01050582	Lipids and lipid-like molecules	Fatty Acyls	Fatty Acids and Conjugates			52.1	66.4	M-H	C12H22O4	-3.06284	1.5055	8.6997e-10	3.00093e-08	-2.05407	0.240803	13441.4	55818.9	17101.5	13176.7	12695.5	13091.2	13812.8	10770.6	49651.4	51490.1	57273.9	58492.1	57540.2	60465.8
0.79_261.0847n	306.083	0.789133	neg	Dihydromaleimide beta-D-glucoside	HMDB0030277	Organic oxygen compounds	Organooxygen compounds	Carbohydrates and carbohydrate conjugates			53.7	71.3	M-H, M+FA-H	C10H15NO7	-0.468644	8.53003	8.32346e-11	5.22424e-09	-2.04734	0.24193	431320	1.78283e+06	383960	477027	390210	423265	491537	421923	1.84891e+06	1.63648e+06	1.95936e+06	1.76784e+06	1.75757e+06	1.72683e+06
5.77_196.1465n	179.143	5.76687	pos	Aleprylic acid	LMFA01030189	Lipids and lipid-like molecules	Fatty Acyls	Fatty Acids and Conjugates			54.6	75.3	M+H-H2O, M+H	C12H20O2	0.752131	3.45953	4.10311e-09	1.01433e-07	-2.04622	0.242117	71533.6	295451	69794.9	70920.1	68730.9	71627.4	79234.5	68893.7	319745	303723	239220	315006	295843	299165
4.27_375.2130m/z	375.213	4.26668	pos	15-dehydro-prostaglandin E1(1-)	HMDB0062691	Lipids and lipid-like molecules	Fatty Acyls	Eicosanoids			43	27.7	M+Na	C20H32O5	-3.47419	1.29194	5.6884e-11	3.95452e-09	-2.04178	0.242863	9937.97	40920	10850.2	10439.9	8803.76	9806.61	11410.6	8316.73	44313.8	41621.7	39333	42680	38284.7	39286.9
0.77_421.1463m/z	421.146	0.773367	neg	N-(2,4-difluorophenyl)-2-[8-[methyl(propyl)amino]-3-oxo-[1,2,4]triazolo[4,3-a]pyrazin-2-yl]acetamide	1019915	Unclassified	Unclassified	Unclassified			37.7	0	M+FA-H	C17H18F2N6O2	5.63886	10.5848	1.01488e-09	3.37576e-08	-1.99724	0.250479	698259	2.78769e+06	666892	744375	625940	680137	745125	727083	2.66815e+06	2.73752e+06	3.25088e+06	2.62498e+06	2.68411e+06	2.76051e+06
1.54_263.1605m/z	263.16	1.53983	pos	(R)-2-(4-(Tert-butoxycarbonyl)morpholin-3-yl)acetic acid	HMDB0247375	Organoheterocyclic compounds	Oxazinanes	Morpholines			51.9	64.6	M+NH4	C11H19NO5	1.38527	1.31457	2.14812e-05	0.000122813	-1.99358	0.251116	11567.8	46065.5	14523	11243.7	10197.1	10723.7	13806.4	8912.58	60541.4	48813.6	55512.6	41397.6	39912.2	30215.4
7.28_349.1242m/z	349.124	7.27865	neg	5-(3-(4-(2-(4-Fluorophenyl)ethoxy)phenyl)propyl)furan-2-carboxylic acid	HMDB0248362	Organoheterocyclic compounds	Furans	Furoic acid and derivatives			45.1	37.1	M-H2O-H	C22H21FO4	-0.878138	2.31733	3.9472e-11	2.96009e-09	-1.98534	0.252554	33601.7	133048	31919.7	30602.1	33102	39007.4	32229.2	34749.6	137322	127698	139339	123531	142220	128176
4.27_346.1871m/z	346.187	4.26522	neg	3-Hydroxy-cis-5-octenoylcarnitine	HMDB0240766	Lipids and lipid-like molecules	Fatty Acyls	Fatty acid esters			39.5	0	M+FA-H	C15H27NO5	-0.0466819	1.52609	1.26015e-12	2.36253e-10	-1.98516	0.252584	14570.6	57686.1	14883.3	13664.2	15030.9	14088.6	15456.1	14300.5	57884.7	56446.2	54028.5	60698.8	57252	59806.1
5.79_229.1439m/z	229.144	5.78925	neg	Cladosporacid C	LMFA01050581	Lipids and lipid-like molecules	Fatty Acyls	Fatty Acids and Conjugates			54.2	76.2	M-H	C12H22O4	-2.76976	1.9859	6.86678e-13	1.56108e-10	-1.97767	0.2539	24803.1	97688.3	23090.7	24406.7	22851.9	26360.2	25663.3	26445.6	100438	94309.4	100440	93344.7	95831.5	101765
1.52_245.1499m/z	245.15	1.52078	pos	Leucylhydroxyproline	HMDB0028930	Organic acids and derivatives	Carboxylic acids and derivatives	Amino acids, peptides, and analogues			50.2	56.4	M+H	C11H20N2O4	1.3485	1.48884	2.73249e-05	0.000151222	-1.97738	0.25395	15124.3	59556	18711.5	14727.2	13076.2	14410.8	17663.4	12156.6	79038.4	62500.1	72055.1	54390.9	50892.7	38459
4.98_220.1698m/z	220.17	4.97915	pos	Panaquinquecol 5	HMDB0039356	Organoheterocyclic compounds	Epoxides	Unclassified			41.3	11.7	M+NH4	C14H18O	0.926753	1.27044	1.10881e-06	9.88427e-06	-1.9763	0.254141	10632	41834.8	11432	9957.99	9810.81	11486.1	12525.7	8579.07	40879.4	38163.2	31639.5	52560.2	40882.3	46884.4
5.77_438.1978m/z	438.198	5.77085	neg	10-(2-(Diethylamino)ethyl)-9(10H)-acridinone (4,5-dihydro-2-thiazolyl)hydrazone	HMDB0257256	Organoheterocyclic compounds	Quinolines and derivatives	Benzoquinolines			37.1	0.0397	M+FA-H	C22H27N5S	2.23992	1.25956	7.42782e-11	4.79768e-09	-1.97149	0.254989	10053.3	39426.5	9555.51	8584.74	8866.54	11990.8	10395.1	10927.3	41781.5	41537.8	35869.8	38929.7	38438.2	40002
10.82_599.3436m/z	599.344	10.8178	neg	Notoginsenoside R10	HMDB0039051	Lipids and lipid-like molecules	Steroids and steroid derivatives	Steroidal glycosides			39.1	2.26	M+FA-H	C30H50O9	-0.13359	1.19683	1.26264e-06	1.10069e-05	-1.96511	0.256119	9485.19	37034.3	9445.65	9974.08	11285.8	10404.6	7990.39	7810.64	45446	44503.2	35016.9	34941.4	29940.2	32358.1
4.17_386.2287m/z	386.229	4.17303	pos	N-Lauroyl Tyrosine	HMDB0242043	Organic acids and derivatives	Carboxylic acids and derivatives	Amino acids, peptides, and analogues			47	46.6	M+Na	C21H33NO4	-4.13847	1.73473	6.70553e-10	2.47685e-08	-1.95613	0.257719	19428.9	75388.1	18438.2	17078.9	17304.6	19185.5	24658.1	19908.2	79896.6	75077.9	83734.2	71892.2	72155	69572.4
5.77_161.1326m/z	161.133	5.76687	pos	7-Isopropyl-5-methylbicyclo[2.2.2]oct-5-en-2-one	HMDB0036681	Organic oxygen compounds	Organooxygen compounds	Carbonyl compounds			48.4	44	M+H-H2O	C12H18O	0.844319	1.93184	4.16812e-09	1.02769e-07	-1.94115	0.260408	24590.6	94431.1	24997.2	24522.9	23447.9	24345.1	26735.5	23495.2	102489	96496.4	77150.7	100924	93864	95663.2
0.76_360.0337m/z	360.034	0.7581	neg	NS-1619	985864	Organoheterocyclic compounds	Benzimidazoles	Phenylbenzimidazoles		C13833	37.9	0	M-H	C15H7F6N2O2	-0.543656	1.00922	0.000221607	0.000932686	-1.93567	0.261399	7662.04	29311.6	9649.71	5205.69	6187.08	9213.68	8593.58	7122.48	26320.2	22509.5	18228.6	42571	28289.6	37950.7
1.09_261.0849n	306.083	1.09145	neg	Pisatoside	HMDB0039127	Organic oxygen compounds	Organooxygen compounds	Carbohydrates and carbohydrate conjugates			55.3	79	M+FA-H, 2M-H, M-H	C10H15NO7	0.0679222	8.6444	5.87644e-08	8.50055e-07	-1.9341	0.261685	499925	1.91041e+06	521965	465260	499875	536663	516664	459122	1.88949e+06	1.85986e+06	2.31536e+06	1.63333e+06	2.03268e+06	1.73175e+06
4.42_587.8456m/z	587.846	4.41638	pos	3,3'-Diiodothyronine-4-sulfate	HMDB0246007	Organic acids and derivatives	Carboxylic acids and derivatives	Amino acids, peptides, and analogues			37.6	0	M+H-H2O	C15H13I2NO7S	-2.18342	1.16863	3.94681e-09	9.87455e-08	-1.93376	0.261745	9073.69	34666.1	11204.5	9021.54	10515.5	7387.66	9653.41	6659.6	36337.7	35879.1	35785	35968.8	28952.6	35073.5
0.77_374.0855m/z	374.085	0.773367	neg	2-hydroxylamino-4,6-dinitrotoluene-O-glucoside	HMDB0304073	Benzenoids	Benzene and substituted derivatives	Toluenes			37.8	0	M-H	C13H17N3O10	3.6468	2.82878	9.10388e-09	1.94244e-07	-1.92043	0.264175	54005.6	204431	49657.8	63275.4	52745.4	57552.1	50525.7	50277.3	188007	184593	202611	206543	242668	202163
4.23_320.1476n	343.137	4.22965	pos	Valproic Acid beta-D-Glucuronide	HMDB0259755	Organic oxygen compounds	Organooxygen compounds	Carbohydrates and carbohydrate conjugates			39.1	1.39	M+NH4, M+Na	C14H24O8	1.65822	1.01469	0.000490474	0.00185377	-1.91853	0.264523	7980.65	30169.9	7631.65	7269.45	7379.98	8005.42	9539.56	8057.81	42000.9	39805	37655.2	22266.5	19959.9	19332.1
8.71_721.5196m/z	721.52	8.71495	neg	PA(22:1(11Z)/17:2(9Z,12Z))	LMGP10010734	Lipids and lipid-like molecules	Glycerophospholipids	Glycerophosphates			37.9	0	M-H2O-H	C42H77O8P	2.54203	1.69032	3.57351e-05	0.000190369	-1.90455	0.2671	21185.3	79315.9	20859.6	23749	22415.4	22936.3	17716.1	19435.6	52896.4	78825.2	60913.7	99919.3	80337.5	103003
5.54_229.1440m/z	229.144	5.5403	neg	Talaromycin A	HMDB0030143	Organic oxygen compounds	Organooxygen compounds	Ethers			52.6	68.1	M-H	C12H22O4	-2.32086	1.47025	1.14553e-06	1.0136e-05	-1.89684	0.26853	15328.8	57084.1	14950.6	15863.9	15502.3	13846	16062.5	15747.4	59911.3	44325.7	67686.9	45567.6	60376.5	64636.5
4.63_511.2398m/z	511.24	4.6265	neg	Ethyl 3-hydroxyoctanoate O-[glucosyl-(1->6)-glucoside]	HMDB0038738	Lipids and lipid-like molecules	Fatty Acyls	Fatty acyl glycosides			50.7	58.8	M-H	C22H40O13	0.273918	1.04029	1.66994e-06	1.39569e-05	-1.89479	0.268912	7740.48	28784.4	7419.82	7485.84	7376.06	7071.64	8663.52	8425.98	23819.4	23313.5	25629.1	33440.1	34996.6	31508
5.77_376.2094n	375.202	5.77085	neg	ethyl 1-[4-(2-methyl-6,7-dihydro-5H-pyrazolo[1,5-a]pyrimidin-4-yl)-4-oxobutanoyl]piperidine-3-carboxylate	1092585	Unclassified	Unclassified	Unclassified			38.3	0	M-H, 2M-H, M-H2O-H	C19H28N4O4	-4.31331	14.3201	7.12717e-11	4.64505e-09	-1.89237	0.269364	1.40113e+06	5.20165e+06	1.32263e+06	1.30902e+06	1.23179e+06	1.61454e+06	1.46071e+06	1.4681e+06	5.36577e+06	5.43886e+06	4.64166e+06	5.4062e+06	5.12595e+06	5.23143e+06
0.81_381.1507m/z	381.151	0.809483	pos	[4-[6-[(6-methylpyridin-2-yl)amino]pyridazin-3-yl]piperazin-1-yl]-thiophen-2-ylmethanone	1046037	Unclassified	Unclassified	Unclassified			40	18.4	M+H	C19H20N6OS	4.02121	2.77109	1.35196e-09	4.27512e-08	-1.88368	0.270991	53327.6	196788	49686.7	54521.1	51372.4	52357.6	59708.4	52319.3	203774	169972	199291	211452	184878	211357
14.80_693.4947m/z	693.495	14.7965	neg	DG(20:4(6Z,8E,10E,14Z)-2OH(5S,12R)/0:0/16:0)	HMDB0295474	Unclassified	Unclassified	Unclassified			38.5	0	M+FA-H	C39H68O7	-0.0358567	1.12495	1.85633e-07	2.19476e-06	-1.88358	0.271011	8963.04	33072.6	9090.07	9835.19	8375.29	7599.11	10183.3	8695.29	31786.9	39007.3	25175.1	35491.8	33412.3	33562.3
7.28_417.1117m/z	417.112	7.27865	neg	5-[[3-(4-fluorophenyl)-1,2,4-oxadiazol-5-yl]methyl]-1-(4-methoxyphenyl)pyrazolo[3,4-d]pyrimidin-4-one	1007628	Unclassified	Unclassified	Unclassified			38	0	M-H	C21H15FN6O3	0.109798	1.48413	2.63245e-10	1.20833e-08	-1.86183	0.275128	15514.5	56390.2	14475.9	14025.7	14906.1	18155.4	15269.8	16254.2	58414	53498.5	60613.7	52311.4	60163.7	53339.8
4.19_368.2185m/z	368.218	4.19195	pos	Commendamide	LMFA08020331	Lipids and lipid-like molecules	Fatty Acyls	Fatty amides			52.6	72.1	M+K	C18H35NO4	-3.91228	1.2935	1.5564e-09	4.7754e-08	-1.86168	0.275155	11836.5	43017.5	11396.1	10744	9857.99	11506.4	14966.2	12548.1	44034.9	43031.6	48875.6	41679.8	40152.8	40330.1
0.79_470.1512m/z	470.151	0.789133	neg	2-(7-methyl-4-oxo-2-phenyl-[1,3]thiazolo[4,5-d]pyridazin-5-yl)-N-[3-(2-oxopyrrolidin-1-yl)propyl]acetamide	1022527	Unclassified	Unclassified	Unclassified			36.8	0	M+FA-H	C21H23N5O3S	1.98438	3.36391	3.30566e-07	3.548e-06	-1.84251	0.278836	83811.5	300576	80667.5	90901.4	79151.9	85865.3	82863	83420.1	258361	295108	237442	334908	344341	333298
5.77_377.2077m/z	377.208	5.77085	neg	Thalassotalamide B	LMFA08020347	Lipids and lipid-like molecules	Fatty Acyls	Fatty amides			40	9.67	M+FA-H	C19H28N2O3	-1.49158	2.36873	2.44654e-10	1.15905e-08	-1.83623	0.280052	40507.9	144644	38156.2	38113.4	34591.8	47291.7	42068	42826.1	149540	153202	128908	152249	140303	143663
4.49_443.2983m/z	443.298	4.4925	pos	(6R)-vitamin D2 6,19-sulfur dioxide adduct	LMST03010034	Lipids and lipid-like molecules	Steroids and steroid derivatives	Secosteroids			37	0	M+H-H2O	C28H44O3S	1.08787	1.20898	8.86761e-14	3.82128e-11	-1.82952	0.281358	10580.3	37604.3	10079	10349.2	10775.7	10309.8	11629.8	10338.1	37661.8	35974.9	37889.1	39005.9	36896.5	38197.5
5.77_460.1799m/z	460.18	5.77085	neg	2-[(2-fluorophenyl)-(4-pyridin-2-ylpiperazin-1-yl)methyl]-5-phenyl-1,3,4-oxadiazole	1001668	Unclassified	Unclassified	Unclassified			37.7	0	M+FA-H	C24H22FN5O	2.07754	1.52089	6.49178e-10	2.41534e-08	-1.81954	0.28331	17006	60026.2	15823.4	14583.5	15712.9	19818.6	17385.6	18712.3	58656.6	62352.8	52214.1	63497	60544.6	62892.2
4.63_489.2317m/z	489.232	4.6272	pos	N-(2,3-dihydro-1H-inden-1-yl)-1-[6-(4-fluorophenyl)-6,8-dihydro-5H-imidazo[5,1-c][1,4]oxazine-1-carbonyl]piperidine-4-carboxamide	1092221	Unclassified	Unclassified	Unclassified			41.2	14.2	M+H	C28H29FN4O3	4.18089	1.15851	5.52398e-07	5.49391e-06	-1.79917	0.287339	10402.5	36203	9792.25	9651.11	10992.3	11112.1	11122.1	9745.37	33076.7	30373.3	30218.8	41394.6	40049.9	42104.8
4.34_311.1736n	312.181	4.34215	pos	Noberastine	HMDB0255678	Organoheterocyclic compounds	Imidazopyridines	Unclassified			45.7	37.7	M+H, M+Na	C17H21N5O	-3.36184	1.37089	4.41383e-06	3.17163e-05	-1.78754	0.289666	15060.2	51991.6	14555.6	14952.5	15358.8	15424.5	14993.7	15076.1	46544.4	44030.5	39669.8	63450.8	55006.5	63247.4
1.05_447.1589m/z	447.159	1.05227	pos	Forsmann antigen	HMDB0252458	Organic oxygen compounds	Organooxygen compounds	Carbohydrates and carbohydrate conjugates			42.2	25.9	M+Na	C16H28N2O11	0.988959	1.68067	2.89242e-09	7.66147e-08	-1.7871	0.289755	21530.4	74305.7	23840.1	20733.9	20520	19518.2	23539	21031.4	83715.5	77380.2	68580.1	68520.8	69235.5	78402
4.32_867.3986m/z	867.399	4.32193	neg	Licoricesaponin K2	Licoricesaponin K2	Lipids and lipid-like molecules	Prenol lipids	Terpene glycosides	***		36.7	0	M+FA-H	C42H62O16	-4.11632	1.15905	9.22929e-08	1.22966e-06	-1.78581	0.290013	10402.7	35869.9	8295.33	11795	10097.2	8569.47	13080.7	10578.6	39943.2	32855	38798	31169.6	32208.7	40244.6
0.79_607.1403m/z	607.14	0.789133	neg	4-(3,4-Dihydroxyphenyl)-2-hydroxy-1H-phenalen-1-one	HMDB0038322	Benzenoids	Naphthalenes	Phenylnaphthalenes			36.3	0	2M-H	C19H12O4	0.769854	1.09071	6.01282e-05	0.000299779	-1.77842	0.291502	10073.6	34557.6	11259.6	9954.8	4323.37	7802.75	20315.8	6785.3	29266.1	31926.1	24618.8	39508.3	43738.8	38287.3
4.89_346.1640n	364.198	4.88655	pos	(1S,3R,4R)-8,10-Dihydroxyfenchone 10-O-b-D-glucoside	HMDB0033223	Lipids and lipid-like molecules	Prenol lipids	Terpene glycosides			42.4	23.3	M+H-H2O, M+NH4	C16H26O8	3.61757	1.01577	1.4941e-05	9.01521e-05	-1.77304	0.292591	8504.58	29066.5	7186.46	5699.75	9234.26	8839.22	9449.92	10617.9	24171.5	27875.4	19759.4	33499.9	35540.1	33552.4
1.10_442.1560m/z	442.156	1.10332	pos	Acorafloxacin	HMDB0247964	Organoheterocyclic compounds	Quinolines and derivatives	Quinoline carboxylic acids			37.3	1.63	M+Na	C21H23F2N3O4	2.65222	3.01951	1.97253e-08	3.55055e-07	-1.75806	0.295645	71870.5	243097	68054.5	62041.4	69546.6	80455.2	87564.6	63560.5	254991	213874	278309	252333	241305	217768
3.74_458.1217m/z	458.122	3.7439	neg	Malvidin 3-rhamnoside	HMDB0303639	Phenylpropanoids and polyketides	Kavalactones	Unclassified			39.3	13.5	M-H2O-H	C23H25O11+	-0.2471	1.13056	3.00768e-09	7.92551e-08	-1.75491	0.296292	10044.6	33901.2	10333.6	10236	9973.1	10965.3	9919.39	8840.52	36612.4	33876.1	37569.1	32217.6	33657.8	29473.8
3.74_436.1396m/z	436.14	3.7439	neg	5,10-Methenyltetrahydrofolic acid	HMDB0001354	Organoheterocyclic compounds	Pteridines and derivatives	Pterins and derivatives		C00445	39.2	7.53	M-H2O-H	C20H21N7O6	4.57399	2.30405	8.60158e-10	2.97776e-08	-1.75017	0.297267	41796.7	140603	44870.9	39065.1	37888.6	42294.9	44608.8	42051.9	148317	140242	156727	134258	137539	126537
0.79_262.0923m/z	262.092	0.793317	pos	7,8-dihydro-L-Biopterin	5106	Organoheterocyclic compounds	Pteridines and derivatives	Pterins and derivatives		C02953	38.3	0	M+Na	C9H13N5O3	5.1468	1.49201	1.47237e-08	2.83212e-07	-1.74822	0.297669	17721.4	59533.8	14305.1	18767.1	12060	20903.3	22357.9	17934.9	59665.6	53825.5	54688.5	63010	66615.9	59397.2
12.46_522.3558n	545.345	12.4557	pos	Oleic Acid-biotin	45287	Unclassified	Unclassified	Unclassified			36.3	4.87	M+NH4, M+Na, M+H	C28H50N4O3S	-8.79835	1.58601	5.9037e-05	0.000294746	-1.74551	0.298228	21861.1	73303.3	14635.3	22889.8	23488.1	13436.9	38123.5	18592.9	73224.5	89809.6	57492.9	57751.5	97078.8	64462.4
4.23_319.1398m/z	319.14	4.22712	neg	ascr#7	LMFA13040006	Lipids and lipid-like molecules	Fatty Acyls	Fatty acyl glycosides			47.2	38.4	M+FA-H	C13H22O6	0.0271668	1.31878	0.00454478	0.0131178	-1.73334	0.300756	18091.6	60153.8	17820.1	19603.3	19437.3	18227	18647.9	14814	73943.6	103817	74019.8	38736.6	34816.6	35589.1
1.45_235.1423n	236.15	1.44575	pos	cyclopropyl-[3-(1-methyltetrazol-5-yl)piperidin-1-yl]methanone	1037103	Unclassified	Unclassified	Unclassified			37.4	0.03	M+H-H2O, M+H	C11H17N5O	-4.36538	2.97387	8.21159e-06	5.39565e-05	-1.7325	0.30093	74920.6	248964	92563	71188.8	66577.6	70269.1	87235.3	61689.8	315171	250929	291713	240385	217966	177619
4.72_307.1398m/z	307.14	4.71952	neg	Phaseolic acid	HMDB0031897	Organic acids and derivatives	Keto acids and derivatives	Medium-chain keto acids and derivatives			48.3	42.5	M+FA-H	C12H22O6	-0.011102	3.79705	2.59128e-07	2.89758e-06	-1.7084	0.305999	120796	394759	118909	121441	119205	116825	126835	121558	443087	454100	434018	365202	339543	332604
0.77_298.0697m/z	298.07	0.773367	neg	Salicylic acid 2-beta-D-glucoside	HMDB0302794	Organic oxygen compounds	Organooxygen compounds	Carbohydrates and carbohydrate conjugates			40.1	6.98	M-H	C13H15O8-	0.807885	10.1779	3.83564e-09	9.64656e-08	-1.70782	0.306122	854932	2.79278e+06	777620	975001	790395	901614	869262	815701	2.71395e+06	2.75271e+06	3.12239e+06	2.57935e+06	3.04587e+06	2.54243e+06
3.38_178.1230m/z	178.123	3.37727	pos	[3-(2-Aminopropyl)-6-methylidenecyclohexa-1,3-dien-1-yl]methanediol	HMDB0257571	Organic oxygen compounds	Organooxygen compounds	Alcohols and polyols			40.9	18.9	M+H-H2O	C11H17NO2	1.79966	1.01126	4.54878e-08	6.92681e-07	-1.67747	0.31263	8795.67	28134.5	8644.81	8802	8261.28	8787.83	9460.75	8817.37	28093.7	26848	22821.9	32161	28341.8	30540.5
4.27_347.1949n	348.202	4.26668	pos	1-(1,3-dimethyl-6-morpholin-4-yl-2-oxobenzimidazol-5-yl)-3-propan-2-ylurea	1095131	Unclassified	Unclassified	Unclassified			39	1.9	M+H, M+Na, M+H-H2O	C17H25N5O3	-2.53086	2.22828	9.62204e-11	5.76384e-09	-1.66585	0.315158	42459.9	134726	42864.1	40774.2	41902.8	41184	48744.5	39289.9	142938	128482	124130	142050	132943	137813
4.51_528.2814m/z	528.281	4.51198	pos	Vertilmicin	HMDB0242753	Organic oxygen compounds	Organooxygen compounds	Carbohydrates and carbohydrate conjugates			40.9	12.5	M+K	C22H43N5O7	4.12887	1.10855	8.39836e-06	5.48964e-05	-1.6482	0.319038	11392	35707.3	9698.49	11064.8	11916	12514.7	12315.1	10842.8	33746.7	32113.2	24863.7	45074.4	37777	40669
3.74_437.1475n	438.155	3.7366	pos	3-[3-(3-ethoxy-4-methoxyphenyl)-1,2,4-oxadiazol-5-yl]-6-(4-fluorophenyl)-6,7-dihydro-4H-triazolo[5,1-c][1,4]oxazine	1030806	Unclassified	Unclassified	Unclassified			37.1	0.0952	M+H, M+Na	C22H20FN5O4	-5.59231	2.65427	3.32773e-10	1.44479e-08	-1.64069	0.320704	61876.5	192939	58726.5	59496	60300.6	57778.5	74550.4	60406.9	208941	177557	203797	190610	184783	191949
1.10_423.1380n	424.145	1.10332	pos	2-(2-fluorophenoxy)-N-[2-(4-pyrimidin-2-ylpiperazin-1-yl)sulfonylethyl]acetamide	1048904	Unclassified	Unclassified	Unclassified			36.9	0.0349	M+H, M+K, M+Na, M+H-H2O	C18H22FN5O4S	0.833751	2.76471	1.12569e-05	7.06539e-05	-1.62991	0.323109	72490	224352	66395.7	66255.8	71158.9	78607.3	75984.5	76538	198398	216586	152800	276067	233899	268362
5.15_527.1796m/z	527.18	5.14563	neg	1-oxo-4-phenyl-1$l^{4}-thia-4,8-diazaspiro[4.5]decan-3-one	1042913	Unclassified	Unclassified	Unclassified			38.2	0	2M-H	C13H16N2O2S	0.79363	1.25554	1.22264e-06	1.07064e-05	-1.61767	0.32586	14626.4	44885.6	12652.5	12657.6	13604.1	15521.8	17248.1	16074.6	46639.7	54796.6	47568.2	44865.3	41575.4	33868.3
3.78_557.1197m/z	557.12	3.77917	neg	Cidofovir	989498	Organoheterocyclic compounds	Diazines	Pyrimidines and pyrimidine derivatives		C06909	38.4	0	2M-H	C8H14N3O6P	5.21777	1.2504	9.18948e-07	8.42817e-06	-1.61566	0.326315	14607.7	44765.6	16105.5	12712.4	17588.1	11686.9	14283.7	15269.4	36292.5	45678.1	55848	47034.4	41134	42606.3
10.77_382.2718n	381.265	10.768	neg	Carboprost methyl	HMDB0249645	Lipids and lipid-like molecules	Fatty Acyls	Eicosanoids			50.1	54.8	M-H2O-H, M-H	C22H38O5	-0.248809	1.9679	9.44787e-06	6.07526e-05	-1.61002	0.327594	37345.7	114000	36748.6	38839.9	38649.7	41853.7	29350.6	38631.6	107850	125926	71621.2	132450	118163	127991
5.79_430.1286m/z	430.129	5.78543	pos	Zileuton O-glucuronide	HMDB0060914	Organic oxygen compounds	Organooxygen compounds	Carbohydrates and carbohydrate conjugates			47.1	60.9	M+NH4	C17H20N2O8S	1.87609	1.12035	1.10997e-10	6.46113e-09	-1.59535	0.330942	11528	34833.8	11405.6	11706.5	10762.1	11568.6	13137.8	10587.3	37891.6	35256.9	32336	35643.8	33657.3	34217
7.28_485.0991m/z	485.099	7.27865	neg	Triphenylbismuth	306757	Unclassified	Unclassified	Unclassified			37.5	0	M+FA-H	C18H15Bi	7.00466	1.0496	5.23756e-10	2.04711e-08	-1.59382	0.331294	10125.7	30564.2	9255.83	9060.46	10065.1	12067.9	10526.4	9778.5	33565.2	29852.1	31926.4	28827.5	30422.7	28791
1.46_173.1055n	174.113	1.46438	pos	N-Acetylisoleucine	HMDB0061684	Organic acids and derivatives	Carboxylic acids and derivatives	Amino acids, peptides, and analogues			43.3	20	M+H-H2O, M+H	C8H15NO3	2.05327	2.04124	3.33211e-06	2.50663e-05	-1.59206	0.331698	40238.6	121311	47110.2	38685.9	36451.1	38559.5	46550.2	34074.7	150072	120446	139100	117890	108125	92233.9
5.77_657.3468m/z	657.347	5.77085	neg	6-[[4-(2-fluorophenyl)piperazin-1-yl]methyl]-2-propan-2-yl-1H-pyrimidin-4-one	1015432	Unclassified	Unclassified	Unclassified			37.8	0	2M-H	C18H22FN4O	-2.23873	1.12322	1.27996e-05	7.86781e-05	-1.5906	0.332033	12434.1	37448.2	12225.2	11323.9	9724.72	14549.2	13381.4	13400	38092.8	42445.6	22773.4	42611.3	41521.2	37245
1.09_345.1296m/z	345.13	1.08757	pos	4-[(2R,5R)-5-(6-Aminopurin-9-yl)-3,4-dihydroxyoxolan-2-yl]butanamide	HMDB0257574	Nucleosides, nucleotides, and analogues	5'-deoxyribonucleosides	Unclassified			48.6	51.2	M+Na	C13H18N6O4	4.31543	3.99562	7.1093e-09	1.5887e-07	-1.58691	0.332884	149011	447637	142617	138377	140845	157712	174112	140406	485960	417957	506796	435391	421941	417777
1.12_443.1670m/z	443.167	1.12462	neg	9-(1,3-Dioxolan-2-yl)purine-2,6-diamine	HMDB0257744	Organoheterocyclic compounds	Imidazopyrimidines	Purines and purine derivatives			41.7	18.2	2M-H	C8H10N6O2	2.80018	1.0016	6.60855e-07	6.41991e-06	-1.58379	0.333604	9679.46	29014.8	9289.81	9265.71	9613.56	8081.73	10817.9	11008	23405.8	28240.8	25322.7	30574.1	32173.5	34372
4.37_615.2996m/z	615.3	4.37043	neg	4-Butyl-5-hydroxy-1,2-diphenylpyrazol-3-one	HMDB0247793	Organoheterocyclic compounds	Azoles	Pyrazoles			38.4	0	2M-H	C19H20N2O2	3.03715	1.22092	1.21843e-07	1.54428e-06	-1.58268	0.33386	14199.2	42530.3	14241.6	17633.9	12599.6	11032.5	13320.1	16367.4	46163.6	40933.2	49978.8	37223.3	39736.9	41146.1
0.81_394.1460m/z	394.146	0.809483	pos	4-(2-Aminoethylamino)-3-[bis(carboxymethyl)amino]-3-(carboxymethyl)hexanedioic acid	HMDB0257978	Organic acids and derivatives	Carboxylic acids and derivatives	Pentacarboxylic acids and derivatives			41.2	15.8	M+H	C14H23N3O10	0.878714	1.44723	1.29566e-06	1.12249e-05	-1.5783	0.334876	20367.1	60819.8	22192.2	17287.1	13652.7	27369.6	24758.2	16942.7	58343.4	48129.3	57415	70396.3	62102.8	68531.7
4.76_1013.3140m/z	1013.31	4.7579	neg	2-Decarboxybetanin	HMDB0036378	Organic oxygen compounds	Organooxygen compounds	Carbohydrates and carbohydrate conjugates			41.1	50.5	2M-H	C23H27N2O11+	-1.66525	1.14495	2.15948e-05	0.000123413	-1.57582	0.335453	13294.3	39630.9	14678.8	13825.2	13621.7	13887.5	11470.6	12282	48179.9	30064.8	27939.6	42667.5	42275.4	46658
6.66_678.4325n	679.44	6.65673	pos	Descladinose roxithromycin	HMDB0060814	Organic oxygen compounds	Organooxygen compounds	Carbohydrates and carbohydrate conjugates			46.3	38.7	M+H, M+Na	C33H62N2O12	3.33081	1.4771	0.0015609	0.00513226	-1.56094	0.33893	25827.6	76203.1	25310.1	25229.1	26843.1	26374.8	26249.2	24959	56164.8	63412.9	35220.9	102087	95119	105214
0.84_286.0899m/z	286.09	0.842533	pos	Neplanocin A	HMDB0255538	Nucleosides, nucleotides, and analogues	Nucleoside and nucleotide analogues	Cyclopentyl nucleosides			39.6	7.22	M+Na	C11H13N5O3	-4.3773	4.81159	2.4168e-11	2.05777e-09	-1.55701	0.339855	220888	649949	216057	208218	212741	233503	250226	204584	666733	628994	628872	692793	661912	620389
1.10_262.0924m/z	262.092	1.10332	pos	DECOYININE	990276	Unclassified	Unclassified	Unclassified			38.2	0	M+H-H2O	C11H13N5O4	-3.79046	3.81729	1.84776e-09	5.43818e-08	-1.55291	0.340823	140444	412073	128684	133524	133347	145893	165458	135756	440741	387078	457910	402604	389417	394686
4.02_767.2743m/z	767.274	4.02103	pos	2-(3,4-Dihydroxyphenyl)ethyl 3-O-(6-deoxy-alpha-L-mannopyranosyl)-6-O-[3,4-dihydroxy-4-(hydroxymethyl)oxolan-2-yl]-4-O-[(2E)-3-(3,4-dimethoxyphenyl)prop-2-enoyl]-beta-D-glucopyranoside	810459	Unclassified	Unclassified	Unclassified			38.7	0	M+H-H2O	C36H48O19	-1.74961	1.38103	5.17428e-07	5.20149e-06	-1.54641	0.34236	19039.3	55611.9	18044.7	19245.9	17611.5	17938.8	23163	18231.8	59067	44303.2	67689.8	53394.4	54253.4	54963.6
5.79_421.2197m/z	421.22	5.78543	pos	N-(2-methoxyphenyl)-1-(3-propoxyquinoxalin-2-yl)piperidine-3-carboxamide	1020958	Unclassified	Unclassified	Unclassified			44.2	38.9	M+H	C24H28N4O3	-8.94781	1.06698	0.000397434	0.00154479	-1.54604	0.342449	12867.3	37574.4	12450.9	12250.5	12852.3	14181.3	13406	12062.9	30876.5	33239.9	20644.9	50019.6	40496.5	50169.2
4.70_372.2026m/z	372.203	4.70175	neg	(4E,7E)-3-Hydroxydeca-4,7-dienoylcarnitine	HMDB0241112	Lipids and lipid-like molecules	Fatty Acyls	Fatty acid esters			39.4	1.3	M+FA-H	C17H29NO5	-0.553618	1.1222	3.16576e-06	2.39963e-05	-1.53795	0.344374	12890.9	37432.8	13112.7	11461.7	12229.6	10795.5	15306.7	14439.2	36647.4	33869.8	49624.9	31984.8	35710.2	36759.9
0.81_410.1772m/z	410.177	0.809483	pos	5-Hydroxyfluvastatin	HMDB0014039	Organoheterocyclic compounds	Pyrroles	Substituted pyrroles			36.4	0.3	M+H-H2O	C24H26FNO5	2.38455	3.45486	3.52467e-10	1.51106e-08	-1.52909	0.346497	117585	339355	103993	114536	117293	124243	128352	117096	373827	326673	325869	345500	315934	348329
1.10_243.0745n	244.082	1.10332	pos	1-[3,4-Dihydroxy-5-(hydroxymethyl)oxolan-2-yl]-4-hydroxyhydropyridin-2-one	HMDB0243807	Organic oxygen compounds	Organooxygen compounds	Carbohydrates and carbohydrate conjugates			50.3	55.5	M+H-H2O, M+H	C10H13NO6	1.06984	3.54452	4.08263e-10	1.70584e-08	-1.50717	0.351801	126747	360281	119714	120703	122777	130138	145674	121479	388923	338707	386334	356773	344549	346402
4.42_651.2839m/z	651.284	4.41638	pos	Cryptophycin 52	HMDB0250550	Organic acids and derivatives	Peptidomimetics	Hybrid peptides			39.6	32.6	M+H-H2O	C36H45ClN2O8	1.05804	1.43683	5.56734e-08	8.14699e-07	-1.50204	0.353053	21302.5	60338	18039	20357	19828.5	22849	26243.4	20498.1	59401.5	54043.6	52785.5	68110.4	64138.7	63548.3
1.12_284.0744m/z	284.074	1.11917	pos	N-Hexamethylene N',N''-diethylene thiophosphoramide	HMDB0259536	Organoheterocyclic compounds	Azepanes	Unclassified			38.3	0.169	M+K	C10H20N3PS	-1.44566	3.77682	1.72261e-10	8.84792e-09	-1.47805	0.358975	148324	413189	141047	143250	145645	150045	170630	139330	443086	394884	434661	392129	395448	418928
5.96_228.1363n	251.126	5.9601	pos	3Z-dodecenedioic acid	LMFA01170137	Lipids and lipid-like molecules	Fatty Acyls	Fatty Acids and Conjugates			39.7	1.48	M+NH4, M+Na	C12H20O4	0.629142	1.64462	3.98786e-06	2.9193e-05	-1.46951	0.361104	30000.9	83081.1	30276.7	30122.7	30614.5	30628.9	31232.5	27130.3	77272.9	74501.6	61882.7	100451	92276.5	92102.1
5.77_398.1914n	443.19	5.77085	neg	N-[3-(diethylamino)propyl]-2-[2-oxo-3-(trifluoromethyl)quinoxalin-1-yl]propanamide	1078393	Unclassified	Unclassified	Unclassified			38.7	0	M+FA-H, 2M-H, M-H	C19H25F3N4O2	-3.87406	5.22998	1.36074e-11	1.32023e-09	-1.46841	0.361379	286033	791505	269503	270991	252345	327102	295736	300523	804171	835494	769596	792843	771134	775790
4.12_420.2240m/z	420.224	4.11627	neg	2-(7-amino-3-oxo-6,7,8,9-tetrahydro-5H-[1,2,4]triazolo[4,3-a]azepin-2-yl)-N-(furan-2-ylmethyl)-N-(3-methylbutyl)acetamide	1077094	Unclassified	Unclassified	Unclassified			38.4	0	M+FA-H	C19H29N5O3	-3.19732	1.39761	1.94426e-09	5.63035e-08	-1.46773	0.36155	20653.2	57124.1	19382.2	22293.9	19635	18264.1	22725.8	21618.2	60882.2	58529.4	61089.6	50766.6	54094.5	57382.5
4.70_391.1976m/z	391.198	4.70175	neg	(3S,4S)-3-hydroxytetradecane-1,3,4-tricarboxylic acid	LMFA01170075	Lipids and lipid-like molecules	Fatty Acyls	Fatty Acids and Conjugates		C04529	42.3	13.8	M+FA-H	C17H30O7	0.774495	1.5988	7.95886e-07	7.48252e-06	-1.46492	0.362254	28038.1	77399	27560	30974	27311.3	25135.5	29687.8	27560.3	71454	78049.8	58976.6	84710.8	80848.7	90354.3
5.79_297.1318m/z	297.132	5.78925	neg	4-Amino-4-deoxyarabinose	HMDB0246348	Organic oxygen compounds	Organooxygen compounds	Carbohydrates and carbohydrate conjugates			38.1	3.34	2M-H	C5H11NO4	4.96848	1.29397	4.62983e-10	1.88803e-08	-1.46294	0.362752	17735	48890	16019.6	17939.5	15413.5	18660.4	19137.2	19239.6	48903.8	46492.3	50325.3	47486.3	46375.8	53756.7
0.79_383.1663m/z	383.166	0.793317	pos	2-(acetylamino)-1,5-anhydro-2-deoxy-3-O-b-D-galactopyranosyl-D-arabino-Hex-1-enitol	HMDB0002278	Organic oxygen compounds	Organooxygen compounds	Carbohydrates and carbohydrate conjugates			47.2	40.4	M+NH4	C14H23NO10	0.677775	6.19754	9.62238e-11	5.76384e-09	-1.46242	0.362883	406391	1.1199e+06	374326	397613	396368	421477	456349	392211	1.13098e+06	1.02447e+06	1.13001e+06	1.16129e+06	1.08839e+06	1.18422e+06
5.77_398.1919n	421.181	5.76687	pos	Methyl 4-[(E)-2-(5,5,8,8-tetramethyl-6,7-dihydronaphthalen-2-yl)prop-1-enyl]benzenesulfonate	HMDB0257579	Phenylpropanoids and polyketides	Stilbenes	Sulfonated stilbenes			37.2	0.0476	M+Na, M+H-H2O	C24H30O3S	0.765744	1.44272	1.50141e-08	2.8662e-07	-1.45139	0.36567	22570.2	61722.9	22583.9	22027.6	22238.8	22119.1	24943.4	21508.5	65365	59154.2	51759.9	66921.5	61203.4	65933.6
4.17_405.1575n	406.165	4.17303	pos	N-cyclopentyl-1-[5-(5-methyl-1H-pyrazol-3-yl)furan-2-yl]sulfonylpiperidine-4-carboxamide	1009192	Unclassified	Unclassified	Unclassified			45.8	42.5	M+H, M+Na, M+H-H2O	C19H25N4O4S	-5.2619	15.2406	1.16505e-07	1.48798e-06	-1.41134	0.375963	2.65063e+06	7.05024e+06	2.5837e+06	2.49043e+06	2.44524e+06	2.59689e+06	3.19777e+06	2.58974e+06	7.59065e+06	6.529e+06	8.34446e+06	6.89676e+06	6.41241e+06	6.52813e+06
1.09_605.1246m/z	605.125	1.09145	neg	N-[4-(4-methyl-3-oxo-1,4-benzoxazin-6-yl)-1,3-thiazol-2-yl]acetamide	1006513	Unclassified	Unclassified	Unclassified			37	0	2M-H	C14H13N3O3S	-5.98539	1.11515	1.52575e-05	9.16782e-05	-1.40734	0.377005	14970.3	39708.4	12126.3	13597.6	14894.2	17630.7	18355.2	13217.5	27530.1	42998.2	45357.1	38610.9	47842.5	35911.4
1.10_425.1539n	426.161	1.10332	pos	ethyl 1-[2-[2-oxo-3-(trifluoromethyl)quinoxalin-1-yl]propanoyl]piperidine-4-carboxylate	1083178	Unclassified	Unclassified	Unclassified			37.6	0.38	M+H, M+K, M+Na, M+H-H2O	C20H22F3N3O4	-5.60979	3.56545	7.59472e-05	0.000365913	-1.40645	0.377239	158820	421006	153854	145399	159401	173471	163011	157782	368800	404475	263098	543367	448766	497528
4.59_410.1797m/z	410.18	4.58757	neg	Abiraterone sulfate	HMDB0060584	Lipids and lipid-like molecules	Steroids and steroid derivatives	Sulfated steroids			40	13.9	M-H2O-H	C24H31NO4S	0.276338	1.34966	4.30093e-11	3.17587e-09	-1.40635	0.377264	20443.1	54187.7	21038.6	19442.2	20055.4	20553.7	21828.2	19740.3	56062.5	57930.2	54387.1	51100	54209	51437.2
4.25_359.1824m/z	359.182	4.24647	neg	E-64-C	990321	Organic acids and derivatives	Carboxylic acids and derivatives	Amino acids, peptides, and analogues			38.9	0	M+FA-H	C15H26N2O5	0.159605	1.05999	1.6999e-08	3.13808e-07	-1.39317	0.380726	13030.2	34224.5	13967.8	12582.2	13324	12076.9	14223.4	12006.9	32996.1	31258.2	30395.6	36702.3	36480.7	37514.4
4.57_388.1977m/z	388.198	4.56812	neg	(2Z)-dec-2-enedioylcarnitine	HMDB0241084	Lipids and lipid-like molecules	Fatty Acyls	Fatty acid esters			39.8	1.91	M+FA-H	C17H29NO6	0.141742	2.56395	8.47221e-11	5.26373e-09	-1.37552	0.385415	76425.2	198293	79257	72716.5	74464.8	75841.7	81565.3	74705.6	210413	209631	200755	186737	192490	189733
1.09_171.0518n	152.034	1.09145	neg	3-(3-Methoxy-isoxazol-5-yl)-propionic acid	988758	Unclassified	Unclassified	Unclassified			37.6	0	M-H2O-H, M-H, M+FA-H	C7H9NO4	-7.75674	1.58627	1.58052e-08	2.96894e-07	-1.37221	0.3863	29741.8	76991.4	30215.2	28242.1	30075.2	30267.9	30734.8	28915.4	74378.6	76017.7	87375.1	68436.2	83236.9	72504.1
0.73_185.0209m/z	185.021	0.72575	neg	5-Hydroxypyrazine-2-carboxylic acid	HMDB0246812	Organoheterocyclic compounds	Diazines	Pyrazines			39.1	3.16	M+FA-H	C5H4N2O3	3.81202	1.32356	6.23606e-06	4.26653e-05	-1.37106	0.386606	21818.3	56435.5	24065	21771.1	20765.9	23835	22260.8	18211.9	47173.4	46869.2	49070.1	65506.8	66133.3	63860.1
4.81_285.1310m/z	285.131	4.81298	pos	Zidovudine	HMDB0014638	Nucleosides, nucleotides, and analogues	Pyrimidine nucleosides	Pyrimidine 2',3'-dideoxyribonucleosides		C07210	40.6	6.84	M+NH4	C10H13N5O4	1.63608	2.2249	1.48068e-08	2.83721e-07	-1.36483	0.388281	58934.4	151783	58250.4	55837.9	60464.8	56539.6	67350.9	55162.9	173277	156515	145855	156142	142287	136621
0.79_308.0912m/z	308.091	0.793317	pos	Glutathionate(1-)	HMDB0062697	Organic acids and derivatives	Carboxylic acids and derivatives	Amino acids, peptides, and analogues			46.5	48.1	M+H	C10H17N3O6S	0.396098	1.1981	1.35263e-06	1.16437e-05	-1.33005	0.397755	18284.7	45969.8	16159.3	15374	16500.6	17149.4	24777.5	19747.5	45372.1	41097.9	55770.3	47981.9	45620.3	39976.3
11.95_278.2243n	277.217	11.946	neg	cucujolide XI	LMFA07040144	Lipids and lipid-like molecules	Fatty Acyls	Fatty esters			39.9	3.43	M-H, 2M-H	C18H30O2	-1.16485	1.50745	2.1976e-07	2.52584e-06	-1.32695	0.398609	28715.3	72038.8	27401.4	29655.4	26425.4	26885.4	30123.6	31800.9	66735.6	79846.8	58107.2	74568.7	79335.9	73638.4
1.14_325.0888m/z	325.089	1.14275	neg	Erythro-4-hydroxy-L-glutamate(1-)	HMDB0062752	Organic acids and derivatives	Carboxylic acids and derivatives	Amino acids, peptides, and analogues		C03079	39.8	1.98	2M-H	C5H9NO5	-0.18514	1.40837	5.86141e-10	2.25942e-08	-1.3263	0.398789	24526.6	61502.7	23355.7	24225.1	23739.4	22481.6	26633.1	26724.7	60989.3	58232.9	64245.6	58716.1	59569.7	67262.5
1.10_346.1380n	347.145	1.10332	pos	Mytilin B	HMDB0033442	Organic acids and derivatives	Carboxylic acids and derivatives	Amino acids, peptides, and analogues			46.3	36.6	M+H, M+Na	C14H22N2O8	1.11212	4.32482	2.08748e-08	3.70663e-07	-1.32557	0.398992	233281	584675	217196	229389	228747	236577	274089	213689	641824	543328	650908	577912	556942	537139
6.03_229.1440m/z	229.144	6.03383	neg	Undecylenic acid	HMDB0033724	Lipids and lipid-like molecules	Fatty Acyls	Fatty acids and conjugates		C13910	50.4	56.8	M+FA-H	C11H20O2	-2.89685	1.46993	3.14335e-08	5.1072e-07	-1.32263	0.399805	27199.9	68033	25868.8	28465.6	25373.9	26402.9	28966.4	28122.1	57634.9	68841.5	63407.4	70390	73743.4	74180.8
5.58_537.2551m/z	537.255	5.58385	neg	Lurasidone	986599	Organoheterocyclic compounds	Diazinanes	Piperazines			37.5	0	M+FA-H	C28H36N4O2S	1.94149	1.1426	1.18487e-05	7.37468e-05	-1.32226	0.399908	17312.1	43290.2	18387.2	16972.4	16719.5	16340.8	17409.7	18043	40706	46027.3	28270.6	48098.4	47987.4	48651.4
5.77_433.1607m/z	433.161	5.77085	neg	2-[8-(azepan-1-yl)-3-oxo-[1,2,4]triazolo[4,3-a]pyrazin-2-yl]-N-[2-(trifluoromethyl)phenyl]acetamide	1026862	Unclassified	Unclassified	Unclassified			38.6	0	M-H	C20H21F3N6O2	0.393183	1.46504	1.90305e-10	9.58538e-09	-1.3204	0.400424	26560.7	66331.4	24767.4	25752.4	22037.4	31017.4	27263.5	28526	67435.1	68306	65911.6	68575.7	63003.3	64756.5
0.79_308.0986m/z	308.099	0.789133	neg	Glucose-6-glutamate	HMDB0252776	Organic acids and derivatives	Carboxylic acids and derivatives	Amino acids, peptides, and analogues			53.9	71	M-H	C11H19NO9	-0.411068	9.68516	5.59437e-11	3.91091e-09	-1.31472	0.402004	1.17119e+06	2.91338e+06	1.08324e+06	1.29735e+06	1.11091e+06	1.15535e+06	1.21918e+06	1.16111e+06	3.01725e+06	2.75387e+06	3.09637e+06	2.9184e+06	2.843e+06	2.85138e+06
8.97_881.4026m/z	881.403	8.97158	neg	2-(4-acetamidophenyl)-N-[2-(3,4-dihydro-2H-quinolin-1-yl)-2-oxo-1-phenylethyl]acetamide	1031826	Unclassified	Unclassified	Unclassified			37.9	0	2M-H	C27H27N3O3	-0.721685	1.07722	6.20159e-06	4.24798e-05	-1.31114	0.403003	15293.1	37947.9	15407.5	14390.6	14455.6	17112.3	14923.8	15469	46941.4	44385.7	36949	34798.1	30549.2	34064.3
0.79_587.2302m/z	587.23	0.793317	pos	MURABUTIDE	HMDB0254948	Organic acids and derivatives	Carboxylic acids and derivatives	Amino acids, peptides, and analogues			46.7	45.4	M+K	C23H40N4O11	-4.22125	3.84889	0.000388724	0.00151563	-1.30663	0.404265	217218	537316	178368	192015	214875	229692	234189	254170	423024	571419	301752	687327	582720	657654
0.79_286.1763m/z	286.176	0.793317	pos	N,N-dimethyl-5-(3-methylbutyl)-1,4,6,7-tetrahydropyrazolo[4,3-c]pyridine-3-carboxamide	1039330	Unclassified	Unclassified	Unclassified			38.5	0	M+Na	C14H23N4O	-0.55187	1.66263	0.000375828	0.00147231	-1.3049	0.404749	40431.8	99893.3	61612	41134.9	33752.6	34326.4	41528	30236.8	127879	118345	118176	92886.1	75858.5	66215.6
5.80_253.1412m/z	253.141	5.80435	pos	2',3'-Dideoxyadenosine	HMDB0245544	Nucleosides, nucleotides, and analogues	Purine nucleosides	Purine 2',3'-dideoxyribonucleosides			46.3	35.2	M+NH4	C10H13N5O2	1.81617	1.3844	4.11127e-08	6.3749e-07	-1.29939	0.406299	24776.4	60980.7	22974.3	23754.9	24102.9	24930.7	28099.3	24796.2	60475.2	56813.3	51949.7	66954.2	64523.2	65168.8
0.81_396.1616m/z	396.162	0.809483	pos	E-64	986471	Unclassified	Unclassified	Unclassified		C01341	37.5	0	M+K	C15H27N5O5	-7.74136	3.73607	6.8074e-07	6.56457e-06	-1.29824	0.406623	184148	452871	169107	180059	177712	191172	198264	188572	426744	359448	437020	485471	477189	531353
0.79_263.1008n	302.064	0.793317	pos	(-)-Neplanocin A	96433	Unclassified	Unclassified	Unclassified			41.9	18.8	M+H, M+K	C11H13N5O3	-4.11101	5.76555	2.08188e-10	1.03456e-08	-1.29351	0.407958	425386	1.04272e+06	402670	405073	404264	435373	494096	410839	1.07677e+06	999798	1.11409e+06	1.04086e+06	985663	1.03915e+06
1.24_395.2029m/z	395.203	1.24247	pos	9-Hydroxy-7-megastigmen-3-one glucoside	HMDB0040701	Lipids and lipid-like molecules	Fatty Acyls	Fatty acyl glycosides			38.6	2.57	M+Na	C19H32O7	-2.98126	2.24818	1.71656e-06	1.42744e-05	-1.27765	0.412468	68516.5	166114	58754.1	71354.3	60694.3	67492.8	82981.6	69822	186122	162862	198926	144956	142146	161669
0.71_158.0693n	176.103	0.712583	pos	1-(Hydroxymethyl)-5,5-dimethyl-2,4-imidazolidinedione	HMDB0031670	Organoheterocyclic compounds	Azolidines	Imidazolidines			45.9	34.5	M+H, M+NH4	C6H10N2O3	1.07078	1.58561	6.82918e-11	4.54314e-09	-1.27645	0.41281	32815.5	79493.1	33390.2	30845.7	34070.1	32850.5	34207.2	31529.4	84165.9	74009.5	76078.1	82084.8	80108.5	80511.7
4.57_389.2052n	390.213	4.56965	pos	Alfuzosin	HMDB0014490	Organoheterocyclic compounds	Diazanaphthalenes	Benzodiazines			48.4	51	M+H-H2O, M+Na, M+H	C19H27N5O4	-2.76044	3.47909	7.65223e-09	1.68653e-07	-1.27453	0.41336	159567	386026	165762	149545	152169	156371	183778	149778	435674	403969	372657	376641	358700	368512
1.41_286.1765m/z	286.176	1.40818	pos	4-Bis(2-hydroxyethyl)amino-L-phenylalanine	HMDB0247322	Organic acids and derivatives	Carboxylic acids and derivatives	Amino acids, peptides, and analogues			43.9	24.1	M+NH4	C13H20N2O4	1.304	1.50165	0.000113108	0.000516474	-1.2718	0.414144	32972.5	79616.2	40114.6	31529.7	28737.5	30824.1	38661.7	27967.6	102170	85314.8	96878	71153.8	63738.3	58441.9
0.77_423.1619m/z	423.162	0.773367	neg	Lacdinac	HMDB0253938	Organic oxygen compounds	Organooxygen compounds	Carbohydrates and carbohydrate conjugates			45	27.4	M-H	C16H28N2O11	-0.301949	11.3941	8.15508e-10	2.86092e-08	-1.27169	0.414173	1.71133e+06	4.13192e+06	1.66415e+06	1.85179e+06	1.55206e+06	1.6608e+06	1.75856e+06	1.78061e+06	4.04633e+06	4.1981e+06	4.58534e+06	4.00892e+06	3.86921e+06	4.08362e+06
0.78_379.1714m/z	379.171	0.776533	pos	De-O-methylsimmondsin	HMDB0041208	Organic oxygen compounds	Organooxygen compounds	Carbohydrates and carbohydrate conjugates			43.1	21	M+NH4	C15H23NO9	0.852705	2.69534	1.64436e-08	3.05311e-07	-1.26985	0.414702	96811.2	233447	100495	98194.6	85076.9	97737.6	101568	97794.5	251225	212339	232661	228437	214327	261696
4.12_422.2388m/z	422.239	4.11663	pos	Pisumionoside	HMDB0039947	Lipids and lipid-like molecules	Prenol lipids	Terpene glycosides			56.6	87.9	M+NH4	C19H32O9	0.927807	1.45727	1.28267e-08	2.5572e-07	-1.23691	0.424282	29316.4	69096.5	29366.5	27789.8	28333.7	29482.4	33380.1	27545.9	78812.8	70718.3	69151.8	67557.8	63695.9	64642.5
5.77_466.1787n	511.177	5.77085	neg	1-[6-[2-(2,3-dihydro-1H-inden-5-ylamino)-2-oxoethyl]-7-oxo-[1,3]thiazolo[4,5-d]pyrimidin-2-yl]-N-methylpiperidine-3-carboxamide	1021673	Unclassified	Unclassified	Unclassified			38	0	M-H, M+FA-H	C23H26N6O3S	-0.0422203	2.61465	8.05176e-11	5.10924e-09	-1.22099	0.428988	95012.2	221480	90137.2	90110.3	85316.4	107380	97266.8	99862.1	224985	233314	224729	218192	214603	213056
1.17_390.1212n	391.128	1.16915	pos	N-[(2,5-difluorophenyl)methyl]-2-methyl-5-(2-methylpropyl)-4-oxothieno[3,2-c]pyridine-3-carboxamide	1015514	Unclassified	Unclassified	Unclassified			37.9	0.00706	M+H, M+Na	C20H20F2N2O2S	-0.34386	3.31843	4.70087e-10	1.90356e-08	-1.22026	0.429207	154314	359532	157694	146209	150596	146853	174049	150481	369899	327095	372433	362800	348121	376844
1.11_474.0862m/z	474.086	1.10767	neg	N-(1,1-dioxothiolan-3-yl)-4-(7-methoxy-4-oxochromen-3-yl)oxybenzamide	1049667	Unclassified	Unclassified	Unclassified			36.1	0	M+FA-H	C21H19NO7S	-0.579905	1.16028	3.22955e-05	0.000174875	-1.21821	0.429817	20368	47387.7	24075.2	18020.9	18595.8	23503.4	20452.5	17560.5	50543.4	52845.6	57905.7	36681.2	49950.2	36400.1
3.11_216.1235m/z	216.123	3.1072	pos	Modiolide A	LMFA07040142	Lipids and lipid-like molecules	Fatty Acyls	Fatty esters			53.5	72.4	M+NH4	C10H14O4	2.29438	3.29581	0.000333138	0.00132685	-1.21624	0.430403	175351	407412	220361	168229	153643	162495	206057	141323	544869	431305	489397	371580	342800	264524
0.69_243.0383m/z	243.038	0.694067	neg	Nitrofurazone	43276	Organoheterocyclic compounds	Furans	Nitrofurans		C08042	37.6	0	M+FA-H	C6H6N4O4	6.13928	1.50726	6.12444e-08	8.80163e-07	-1.2101	0.432239	32652.6	75542.8	27653.7	35321.4	29335.3	40437.7	30673.4	32493.9	70349.9	74254.6	69039.7	76887.7	85075.8	77648.8
3.12_413.1274n	412.12	3.11832	neg	2-(4-fluorophenyl)-7-(3-phenyl-1H-pyrazole-5-carbonyl)-1,5,6,8-tetrahydropyrido[3,4-d]pyrimidin-4-one	1082180	Unclassified	Unclassified	Unclassified			36.9	0	M-H2O-H, M-H	C23H16FN5O2	-3.35611	1.53921	0.000389762	0.00151845	-1.19508	0.436763	39496.4	90429.7	51020	40039.4	33977.6	37096.2	43307.3	31537.9	115162	98052.8	114773	80256	76130.8	58204.4
10.77_382.2720n	365.269	10.769	pos	ent-5-epi-7-F2t-dihomo-IsoP	LMFA03110292	Lipids and lipid-like molecules	Fatty Acyls	Eicosanoids			50.3	55.9	M+H-H2O, M+Na	C22H38O5	0.278352	1.49911	3.48196e-05	0.000186376	-1.19295	0.437407	35381.5	80889.3	34619	33713.6	39603.7	36053.6	33620.1	34679.3	78286.7	86996.2	52422.3	92273.1	79101.5	96255.9
10.88_875.4644m/z	875.464	10.8787	neg	(3b,16a,20R)-3,16,20,22,25-Pentahydroxy-5-cucurbiten-11-one 3-[glucosyl-(1->6)-glucoside]	HMDB0035345	Lipids and lipid-like molecules	Steroids and steroid derivatives	Steroidal glycosides			49.7	53.2	M+FA-H	C42H70O16	-0.237224	1.11904	1.27211e-06	1.10661e-05	-1.19164	0.437804	18801	42943.8	15956.4	23640.6	17677.4	21269.8	17491.8	16769.8	46082.4	49226	37598.1	36546.4	44526.6	43683.5
5.91_211.1333m/z	211.133	5.91323	neg	(+)-7-epi--9,10-dihydrojasmonic acid	LMFA02020005	Lipids and lipid-like molecules	Fatty Acyls	Octadecanoids			47.9	45.4	M-H	C12H20O3	-3.26246	2.09462	4.30885e-09	1.05339e-07	-1.18844	0.438777	64219.6	146360	59943.5	60818.3	59362.5	63271.7	69873.8	72047.5	136407	140255	142248	146382	150116	162755
5.32_495.1997m/z	495.2	5.31708	neg	5-ethoxy-6-ethyl-1-methyl-4a,5,6,7,8,8a-hexahydropyrido[2,3-d]pyrimidine-2,4-dione	1044357	Unclassified	Unclassified	Unclassified			39.1	0	2M-H	C12H14N3O3	-0.0644166	1.27307	2.39107e-05	0.000134703	-1.18392	0.440155	25759	58522.6	29319	30643.8	25365.7	24834.2	21664.9	22726.6	63845.9	48100	44278.2	60126.2	63570	71215.4
1.41_248.1376n	231.134	1.40818	pos	(3-methoxy-7-azaspiro[3.5]nonan-7-yl)-(1H-pyrazol-4-yl)methanone	1077088	Unclassified	Unclassified	Unclassified			36.6	0.0459	M+H-H2O, M+H	C13H18N3O2	-9.32583	1.15026	1.77352e-05	0.000104155	-1.18255	0.440572	20833.2	47286.7	27227	20548.1	18058	18981.9	23891.1	16293.1	56614.3	44154	51823.6	50129.1	46009.3	34989.7
3.03_282.1315m/z	282.131	3.03003	pos	Celgosivir	HMDB0249792	Organoheterocyclic compounds	Indolizidines	Unclassified			45.5	31.8	M+Na	C12H21NO5	1.12819	1.11183	0.000630016	0.00230718	-1.18044	0.441216	21337.4	48360.4	26992.8	20498	18752	19633.2	24921	17227.2	66338.3	52735.4	57804.3	42672.8	39690.6	30921.2
1.18_389.1136m/z	389.114	1.17867	neg	N-[[3-[3-(1H-pyrazol-5-yl)phenyl]-1,2,4-oxadiazol-5-yl]methyl]benzamide	1024468	Unclassified	Unclassified	Unclassified			38.2	0	M+FA-H	C19H14N5O2	1.75231	1.90924	8.06651e-09	1.75832e-07	-1.1792	0.441597	54025.7	122342	52376.9	52676.6	50882.9	52801.2	58321.1	57095.7	122666	113802	139989	119813	118237	119544
4.16_328.0586m/z	328.059	4.15968	neg	5-[(2S)-1-(benzenesulfonyl)-4,4-difluoropyrrolidin-2-yl]-3-methyl-1,2,4-oxadiazole	1093760	Unclassified	Unclassified	Unclassified			37.7	0	M-H	C13H13F2N3O3S	3.94631	2.25928	1.57985e-07	1.91975e-06	-1.17879	0.441722	76745.3	173741	69855.5	83723.6	75456.8	71872.8	80641.4	78921.6	177259	169117	204934	151696	174921	164519
2.80_232.1426n	233.15	2.79898	pos	Threonylleucine	HMDB0029065	Organic acids and derivatives	Carboxylic acids and derivatives	Amino acids, peptides, and analogues			54.9	78.2	M+H, M+Na	C10H20N2O4	1.47144	1.72738	3.53107e-08	5.62323e-07	-1.17728	0.442184	44698	101084	42381.3	43547.2	45745	45890.4	47347.8	43276.1	92803.5	92114	95622.6	112439	102626	110901
4.51_359.2291m/z	359.229	4.51198	pos	1-[[4-amino-6-(4-methylanilino)-1,3,5-triazin-2-yl]methyl]piperidine-4-carboxamide	1096534	Unclassified	Unclassified	Unclassified			37.7	0	M+NH4	C17H23N7O	-3.29398	1.20116	4.75653e-08	7.17881e-07	-1.17544	0.442748	21661.5	48925.2	20656	21491	21799.8	22049.8	22874.2	21098.3	48834.2	49369.4	41207.3	53436.7	47312	53391.5
3.03_404.1491m/z	404.149	3.03003	pos	8-Cinnamoyl-3,4-dihydro-5,7-dihydroxy-4-phenylcoumarin	LMPK12120227	Lipids and lipid-like molecules	Polyketides	Flavonoids			47	44.6	M+NH4	C24H18O5	-0.329296	1.32241	8.57189e-08	1.15919e-06	-1.16673	0.445431	26563	59634.3	26384.9	25047	24055.7	25461.6	31912.5	26516.1	64273.4	55800.4	68135.7	56554.9	56344.1	56697.2
3.10_345.1401n	326.122	3.1021	neg	7-(difluoromethyl)-5-methyl-N-(4-propan-2-ylphenyl)-[1,2,4]triazolo[1,5-a]pyrimidine-2-carboxamide	1080413	Unclassified	Unclassified	Unclassified			38.6	0	M-H2O-H, M-H	C17H17F2N5O	-0.13348	2.43867	0.000470462	0.00178763	-1.16507	0.445944	103581	232273	134517	103229	88184.1	96741.4	113279	85534.3	295372	253780	296306	202660	195209	150312
3.91_582.2768m/z	582.277	3.91327	neg	Dihydrostreptomycin	HMDB0251330	Organic oxygen compounds	Organooxygen compounds	Carbohydrates and carbohydrate conjugates			41.2	14.1	M-H	C21H41N7O12	4.67414	1.19288	1.28646e-09	4.09963e-08	-1.15895	0.447838	21524.8	48063.9	22047.9	20161	22625.4	20110.7	23954.1	20249.7	50508.1	51025.6	44404.4	47128.5	46020.3	49296.2
4.17_423.1675n	404.15	4.1699	neg	[2-[(2-methylpropan-2-yl)oxy]-2-oxoethyl] 2-(4-ethoxyphenyl)-1-oxoisoquinoline-4-carboxylate	1086072	Unclassified	Unclassified	Unclassified			38.1	0	M-H2O-H, M-H	C24H25NO6	-1.5982	10.0805	4.10069e-07	4.28502e-06	-1.1573	0.448352	1.57911e+06	3.52204e+06	1.45352e+06	1.69562e+06	1.55532e+06	1.49535e+06	1.67958e+06	1.5953e+06	3.55948e+06	3.44919e+06	4.23275e+06	3.0014e+06	3.48509e+06	3.40433e+06
5.34_687.3081m/z	687.308	5.33628	neg	1-(4-fluorophenyl)-N-[[1-(2-methoxyethyl)piperidin-4-yl]methyl]methanesulfonamide	1049776	Unclassified	Unclassified	Unclassified			37.5	0	2M-H	C16H25FN2O3S	2.0582	1.36259	9.53876e-08	1.26216e-06	-1.15304	0.449675	28655	63723.8	29411.9	23288	24835.4	29007.4	35848.5	29538.9	70037.7	59172.2	64279.5	62405.8	67833.9	58613.7
3.02_420.1448m/z	420.145	3.01805	neg	N-(3-fluoro-4-methylphenyl)-4-[2-(trifluoromethyl)imidazo[4,5-b]pyridin-3-yl]piperidine-1-carboxamide	1083261	Unclassified	Unclassified	Unclassified			38.7	0	M-H	C20H19F4N5O	-1.06146	1.25658	2.5268e-07	2.84199e-06	-1.15078	0.45038	24627.3	54681.1	23243.1	23293.9	24234	24098.7	27413.8	25480.3	53328.9	52738.3	66055.3	49293.4	52283.3	54387.4
4.43_364.1970m/z	364.197	4.43483	pos	Nepetaside	HMDB0038149	Lipids and lipid-like molecules	Prenol lipids	Terpene glycosides			43.3	22.4	M+NH4	C16H26O8	1.10853	1.1581	3.10691e-06	2.35998e-05	-1.14948	0.450789	21380.1	47428.2	22164.4	21864.4	21682.2	21594	22677	18298.5	58129.3	52187.6	47548.4	43970	40646.1	42087.6
4.17_307.0839n	306.077	4.1699	neg	Glutathione	44	Organic acids and derivatives	Carboxylic acids and derivatives	Amino acids, peptides, and analogues		C00051	53.8	73.6	M-H2O-H, M-H	C10H17N3O6S	0.224921	2.76347	3.07817e-07	3.33857e-06	-1.14909	0.45091	119673	265404	109773	126927	118492	112555	129795	120500	265078	260157	317609	229141	265029	255409
1.11_263.1004n	308.099	1.10767	neg	methyl N-[[1-(4-methoxyphenyl)tetrazol-5-yl]methyl]carbamate	1043681	Unclassified	Unclassified	Unclassified			38.3	0	M-H, M+FA-H	C11H13N5O3	-5.45446	9.34633	6.93844e-08	9.75301e-07	-1.13761	0.454511	1.37443e+06	3.02396e+06	1.46467e+06	1.29997e+06	1.3973e+06	1.43941e+06	1.35925e+06	1.28596e+06	3.01273e+06	3.04612e+06	3.46045e+06	2.67892e+06	3.16856e+06	2.77699e+06
4.23_387.1662m/z	387.166	4.22712	neg	Jasmolone glucoside	HMDB0032870	Organic oxygen compounds	Organooxygen compounds	Carbohydrates and carbohydrate conjugates			48.5	46.9	M+FA-H	C17H26O7	0.494653	1.38374	0.000153235	0.000672165	-1.12322	0.459067	33837.7	73709.6	33072.9	35598	35289.6	32170.2	34595.3	32300.1	85321.4	91579.8	89112.2	58585.2	58308	59351.2
0.79_391.1284m/z	391.128	0.793317	pos	2-(3,5-dimethylpyrazol-1-yl)-1-[3-(3-pyridin-4-yl-1,2,4-oxadiazol-5-yl)pyrrolidin-1-yl]ethanone	1032169	Unclassified	Unclassified	Unclassified			37.6	0	M+K	C18H20N6O2	1.27234	1.78698	6.68398e-09	1.51714e-07	-1.11734	0.460942	51159.4	110989	52214.6	52235.5	46702.2	50928.8	53794.1	51080.9	109563	118744	112231	120508	100275	104611
0.71_245.0427m/z	245.043	0.70935	neg	Glycerophosphoglycerol	HMDB0240316	Organic acids and derivatives	Organic phosphoric acids and derivatives	Phosphate esters			53.2	70.5	M-H	C6H15O8P	-1.94089	3.58264	2.96779e-05	0.000162407	-1.11035	0.46318	223792	483164	226424	214592	182377	236149	267012	216198	440773	345178	573956	476182	557757	505140
2.74_422.1596m/z	422.16	2.74142	pos	Calomelanol B	LMPK12120524	Lipids and lipid-like molecules	Polyketides	Flavonoids			42.8	24.7	M+NH4	C24H20O6	-0.430041	1.56908	1.49953e-08	2.86529e-07	-1.09764	0.467282	40524.6	86724.1	40137.9	37896.5	38042.9	38904.1	47838.8	40327.2	92951.2	82107.9	95264.5	82203.1	84078.3	83739.4
2.80_231.1346m/z	231.135	2.79955	neg	Threonylisoleucine	HMDB0029064	Organic acids and derivatives	Carboxylic acids and derivatives	Amino acids, peptides, and analogues			52.9	68.8	M-H	C10H20N2O4	-1.78609	1.05661	2.44308e-08	4.18864e-07	-1.09623	0.467738	18513.8	39581.5	18125.4	18293.2	19331.3	18888.5	17481.6	18962.6	34631.9	36667.9	40238.2	42343.1	40873.4	42734.7
1.09_587.2303m/z	587.23	1.08757	pos	Murabutida	HMDB0259515	Organic acids and derivatives	Carboxylic acids and derivatives	Amino acids, peptides, and analogues			38.8	0	M+K	C23H40N4O11	-4.01572	1.36322	0.0015424	0.00508126	-1.08857	0.470227	37894	80586.6	36169.3	36351.2	42338.4	42636.4	34293	35575.4	65002.2	85387.9	44953.3	97839.1	77532.6	112804
11.96_476.2780m/z	476.278	11.9596	neg	LysoPE(0:0/18:2(9Z,12Z))	HMDB0011477	Lipids and lipid-like molecules	Glycerophospholipids	Glycerophosphoethanolamines			38.9	0	M-H	C23H44NO7P	-0.457443	1.22274	5.9662e-06	4.10622e-05	-1.0797	0.473127	26343.4	55679.2	25957.5	28144.6	25789.6	27354.2	24809.8	26004.5	60250.9	65271.9	40956	57519.9	53490.4	56586.1
4.17_426.1318m/z	426.132	4.1699	neg	1-(1,3-benzodioxol-5-yl)-3-[(3,4-dimethoxyphenyl)methylamino]pyrazin-2-one	1078495	Unclassified	Unclassified	Unclassified			38.3	0	M+FA-H	C20H19N3O5	3.04049	4.09084	2.44101e-07	2.76163e-06	-1.07219	0.475596	289251	608187	271013	312749	287545	273965	306832	283406	614028	605912	716259	526092	597818	589014
6.72_745.4123m/z	745.412	6.71795	neg	PA(18:4(6Z,9Z,12Z,15Z)/PGD2)	HMDB0264330	Unclassified	Unclassified	Unclassified			40.5	16.9	M-H2O-H	C41H65O11P	4.81629	1.41293	0.00019457	0.000830642	-1.06473	0.478063	38662.7	80873.6	34913.1	36813.2	40877.5	41731.2	36845.3	40795.9	68045.6	77122.6	53656.6	92799.2	100558	93059.7
2.76_420.1449m/z	420.145	2.7606	neg	N-[(2-fluorophenyl)methyl]-1-[6-(trifluoromethyl)-[1,2,4]triazolo[4,3-a]pyridin-3-yl]piperidine-4-carboxamide	1035176	Unclassified	Unclassified	Unclassified			38.6	0	M-H	C20H19F4N5O	-1.05887	1.72087	1.18396e-07	1.50721e-06	-1.06173	0.479058	51588.5	107687	51704.2	49340.6	47678.6	50825.3	56900.4	53082.2	111661	101292	126087	103118	104110	99856.3
8.73_735.4990m/z	735.499	8.72662	neg	PA(19:0/20:5(5Z,8Z,11Z,14Z,17Z))	LMGP10010471	Lipids and lipid-like molecules	Glycerophospholipids	Glycerophosphates			38.2	0	M-H	C42H73O8P	2.65306	1.37884	0.00139033	0.00462779	-1.06159	0.479105	40129.7	83759.8	34601.3	41674.7	46430.7	40026.5	39389.1	38655.8	55695.7	83381.7	61191.3	115374	78882.5	108033
4.70_404.1921m/z	404.192	4.70175	neg	5-Hydroxydec-7-enedioylcarnitine	HMDB0241088	Lipids and lipid-like molecules	Fatty Acyls	Fatty acid esters			38.6	0.708	M+FA-H	C17H29NO7	-1.50078	1.03103	0.00194911	0.00622232	-1.04932	0.483195	22842.9	47274.6	23429.9	22926.5	22107.8	20859.9	24177.9	23555.2	62849.4	55452.2	62038.4	35390.9	32471.1	35445.5
0.79_423.1612m/z	423.161	0.793317	pos	Corchoionoside B	HMDB0030975	Lipids and lipid-like molecules	Fatty Acyls	Fatty acyl glycosides			39.3	6.81	M+Na	C19H28O9	-3.36017	12.1066	1.81615e-09	5.36704e-08	-1.04881	0.483366	2.55521e+06	5.28628e+06	2.40998e+06	2.49487e+06	2.37533e+06	2.63232e+06	2.92282e+06	2.49592e+06	5.71678e+06	5.1457e+06	5.40494e+06	5.21181e+06	4.94832e+06	5.29014e+06
7.01_184.1453n	183.138	7.01407	neg	Methyl citronellate	92190	Lipids and lipid-like molecules	Prenol lipids	Monoterpenoids			38.4	0	M-H2O-H, M-H	C11H20O2	-5.75687	1.58011	2.5042e-06	1.96952e-05	-1.04598	0.484315	45751.6	94466.7	49910.4	46495.1	43297.7	40952.3	46756.2	47098.2	98189.7	80607.8	99803.7	111706	96239.5	80253
3.93_584.2925m/z	584.292	3.92713	pos	Dihydroergotamine	2259	Alkaloids and derivatives	Ergoline and derivatives	Lysergic acids and derivatives		C07798	50.9	75.8	M+H	C33H37N5O5	9.86118	1.17752	1.55329e-07	1.89147e-06	-1.04436	0.484859	24728.8	51002	24948.3	23567.1	23054.8	25397.9	27800.9	23603.6	58810.3	52757.3	45996.3	52508.1	47387.1	48552.5
6.03_252.1337n	297.132	6.03383	neg	UT-632	289860	Unclassified	Unclassified	Unclassified			37.2	0	M-H, M+FA-H	C14H20O4	-9.66099	1.00107	2.12884e-08	3.75925e-07	-1.04323	0.48524	17844.5	36774.6	18648.1	18324.7	15858.4	16397.1	19302.9	18535.9	32167.3	36709.3	35738.1	38389.9	39199	38444.2
3.93_414.1168n	415.124	3.92713	pos	5-(3',4',5'-trihydroxyphenyl)-gamma-valerolactone-O-methyl-4'-O-glucuronide	HMDB0060027	Organic oxygen compounds	Organooxygen compounds	Carbohydrates and carbohydrate conjugates			52	63.8	M+H, M+Na	C18H22O11	1.50917	1.025	2.44299e-08	4.18864e-07	-1.03847	0.486842	18732.6	38477.7	18320.9	18333.7	17766.8	19101.9	22061.6	16810.6	42020.1	37189.6	41334.5	36077.2	36753.2	37492
1.41_187.1081m/z	187.108	1.40818	pos	[(2S)-6-Amino-1-methoxy-1-oxohexan-2-yl]carbamic acid	HMDB0258077	Organic acids and derivatives	Carboxylic acids and derivatives	Amino acids, peptides, and analogues			45.9	35.1	M+H-H2O	C8H16N2O4	1.78534	1.10274	8.43639e-06	5.50831e-05	-1.03253	0.488851	22959.9	46967.1	28142.8	21750.6	20484.2	22314.8	25774.7	19292.4	55310.3	43398	49275.3	49898.8	46848.3	37071.8
0.79_381.1869m/z	381.187	0.793317	pos	(2S)-1-[(2S)-3-(4H-Imidazol-4-yl)-2-[[(2S)-5-oxopyrrolidine-2-carbonyl]amino]propanoyl]pyrrolidine-2-carboxylic acid	HMDB0250908	Organic acids and derivatives	Carboxylic acids and derivatives	Amino acids, peptides, and analogues			41.6	16.9	M+NH4	C16H21N5O5	-3.2362	1.6685	3.30292e-08	5.32451e-07	-1.03228	0.488937	50239.1	102752	43327.4	56761	48028.5	47816.6	55104.2	50397	110426	106551	91317.5	107024	102462	98728.8
0.71_563.2301m/z	563.23	0.712583	pos	N-Acetylgalactosaminyl lactose	HMDB0041622	Organic oxygen compounds	Organooxygen compounds	Carbohydrates and carbohydrate conjugates			38.4	0	M+NH4	C20H35NO16	1.28141	2.15437	6.11228e-09	1.41405e-07	-1.03186	0.489078	83030.8	169770	89014.8	70123.8	86053.9	85937.9	88877.2	78177	182587	166784	159973	160006	176852	172417
6.46_398.2304n	443.229	6.46185	neg	2-ethyl-N-methyl-N-[2-[5-[4-(pyrrolidine-1-carbonyl)phenyl]-1,2,4-oxadiazol-3-yl]ethyl]butanamide	1078830	Unclassified	Unclassified	Unclassified			38.1	0	M-H2O-H, M+FA-H	C22H30N4O3	-3.36956	1.89231	0.000674286	0.00245096	-1.02776	0.49047	76392	155753	76306.6	80192.9	73741.2	83250.6	68860.9	75999.8	129736	146911	99851.5	188426	159477	210115
4.55_332.2182m/z	332.218	4.55085	pos	Marimastat	989824	Organic oxygen compounds	Organooxygen compounds	Alcohols and polyols			40.2	17.7	M+H	C15H29N3O5	0.682809	1.40796	2.86377e-08	4.75736e-07	-1.01692	0.494169	36485.5	73832	34685	36081	37510.6	38231.1	36393.5	36011.7	71798	76275.2	63358.4	79639.6	73950.2	77970.5
4.70_406.2074m/z	406.207	4.70075	pos	beta-D-Glucopyranosyl-11-hydroxyjasmonic acid	HMDB0039964	Lipids and lipid-like molecules	Fatty Acyls	Fatty acyl glycosides			41.3	12.1	M+NH4	C18H28O9	0.672723	1.56344	0.00586851	0.0163928	-1.01573	0.494577	58930.6	119154	62540.4	58989.1	56372.8	57845.2	64768.5	53068	173226	143786	152759	81103.4	83170.5	80876.7
1.10_526.2019n	549.191	1.10332	pos	Phaseolus e	HMDB0035039	Lipids and lipid-like molecules	Prenol lipids	Terpene glycosides			37.5	0	M+Na, M+K	C25H34O12	-6.01407	5.32419	3.36204e-09	8.68237e-08	-1.01504	0.494814	518506	1.04788e+06	504228	505304	513419	533614	577481	476992	1.14462e+06	999074	1.07042e+06	1.0231e+06	984407	1.06567e+06
7.01_249.1104m/z	249.11	7.01407	neg	3-Methylcytosine	HMDB0011601	Organoheterocyclic compounds	Diazines	Pyrimidines and pyrimidine derivatives			48.1	46.5	2M-H	C5H7N3O	-0.551326	1.66264	1.40721e-06	1.20525e-05	-1.01303	0.495505	52645.2	106245	57094.4	52355.4	50807.2	46896.3	53254	55463.7	109751	92123.5	111682	124308	107682	91925.1
1.14_531.2053m/z	531.205	1.13517	pos	Vorapaxar	HMDB0259873	Organoheterocyclic compounds	Naphthofurans	Unclassified			38	0	M+K	C29H33FN2O4	-0.537848	2.16185	4.03345e-08	6.28121e-07	-1.01225	0.495771	86777.7	175036	83743.6	83321.1	92523.6	80327	101729	79021.4	191415	159646	175123	172813	166128	185089
0.71_177.9421n	176.935	0.70935	neg	Pyrophosphate	3306	Homogeneous non-metal compounds	Non-metal oxoanionic compounds	Non-metal pyrophosphates		C00013	39.2	4.8	M-H2O-H, M-H	H4O7P2	-6.42418	1.46657	9.3812e-05	0.000438488	-1.00506	0.498249	44172.2	88654.8	47299.2	31383.5	42056.6	45200.2	45310.4	53783.3	74625.4	79768.4	70930.2	110223	96577.6	99804.8
5.09_264.1572n	309.155	5.08742	neg	1,4,7,10,13,16-Hexaoxacyclooctadecane	HMDB0244804	Organic oxygen compounds	Organooxygen compounds	Ethers			39.9	0.828	M-H, M+FA-H	C12H24O6	-0.398231	1.64789	0.000170871	0.000740525	-1.00107	0.49963	56662.4	113409	58392	53927.8	53677.6	55781.7	70084.6	48110.7	145247	117697	129356	92932	83743.4	111476
11.36_545.3837m/z	545.384	11.3573	pos	DG(8:0/22:6(4Z,7Z,10Z,13E,15E,19Z)-OH(17)/0:0)	HMDB0297227	Unclassified	Unclassified	Unclassified			36.8	0	M+H	C33H52O6	0.101855	1.03642	4.81771e-08	7.2484e-07	1.00977	2.01359	40231.8	19980.2	42663.9	41674.9	41904.1	39888.7	36835.3	38423.9	23472	21521.9	17123.6	19746.4	16999.3	21017.7
8.86_316.2849m/z	316.285	8.8559	pos	12R-HOME(13E)	LMFA02000091	Lipids and lipid-like molecules	Fatty Acyls	Octadecanoids			54.7	78.1	M+NH4	C18H34O3	1.0393	1.98711	2.35716e-09	6.60098e-08	1.01035	2.01439	145875	72416.5	152242	147728	150699	135660	153241	135680	71528.6	75427.1	65408.7	76899.5	71270.2	73964.6
0.74_396.1032n	377.085	0.7424	neg	N-(3,4-difluorophenyl)-2-[4-(3-methyl-1,2,4-oxadiazol-5-yl)-2-oxoquinolin-1-yl]acetamide	998302	Unclassified	Unclassified	Unclassified			37.7	0	M-H2O-H, M-H	C20H14F2N4O3	-0.591496	21.7082	6.62658e-08	9.4008e-07	1.01077	2.01499	1.77151e+07	8.79164e+06	1.67896e+07	1.90231e+07	1.73327e+07	1.78498e+07	1.78508e+07	1.74444e+07	9.80386e+06	9.4383e+06	1.06364e+07	7.2773e+06	8.10614e+06	7.48784e+06
0.73_795.2172m/z	795.217	0.72575	neg	4-Dedimethyl-6-dehydro-anhydrotetracycline	LMPK07000008	Lipids and lipid-like molecules	Polyketides	Linear tetracyclines		C06654	38.6	0	2M-H	C20H18N2O7	2.04906	5.21003	1.18616e-07	1.50934e-06	1.02514	2.03515	1.01877e+06	500587	980632	1.02366e+06	998117	1.13299e+06	980640	996579	635316	490506	537807	425774	444663	469453
0.74_524.1615m/z	524.162	0.7424	neg	1,7-dimethyl-3-[(5-methyl-2-thiophen-2-yl-1,3-oxazol-4-yl)methyl]-5-(piperidine-1-carbonyl)pyrido[2,3-d]pyrimidine-2,4-dione	1009027	Unclassified	Unclassified	Unclassified			36.2	0	M+FA-H	C24H25N5O4S	1.27988	1.37952	1.9603e-05	0.000113422	1.04342	2.06111	73515.2	35667.7	69823.3	86259.4	83765.8	72306.1	73137.3	55799.3	32703.1	42742.8	42302.5	29563.2	35284.5	31410
4.90_317.1596m/z	317.16	4.90403	pos	2-(3,5-dimethyl-1,2-oxazol-4-yl)-N-[(2-methyl-1-oxo-3,4-dihydropyrrolo[1,2-a]pyrazin-3-yl)methyl]acetamide	1079393	Unclassified	Unclassified	Unclassified			38	12.3	M+H	C16H20N4O3	-3.98486	1.04806	7.10518e-06	4.76461e-05	1.05581	2.07889	41550.2	19986.7	41903.1	46461	46557.5	43272.3	34594.6	36512.7	23348.2	21531.4	14113.5	23494.2	17196.3	20236.9
12.71_777.3878m/z	777.388	12.7101	neg	Vinorelbine base	HMDB0259819	Lipids and lipid-like molecules	Fatty Acyls	Fatty acid esters			38	0	M-H	C45H54N4O8	1.18789	1.02421	1.0721e-05	6.76436e-05	1.0639	2.09058	39463.4	18876.8	42588.9	45366	39206.5	39033.8	35959.2	34625.9	16134	19725.9	10703.3	23684.6	20526.1	22486.7
12.28_811.3944m/z	811.394	12.2816	neg	L-Iditol, 1,2,5,6-tetradeoxy-2,5-bis(((2S)-3-methyl-1-oxo-2-(((phenylmethoxy)carbonyl)amino)butyl)amino)-1,6-diphenyl-	HMDB0260300	Organic acids and derivatives	Carboxylic acids and derivatives	Amino acids, peptides, and analogues			37.9	0	M+FA-H	C44H54N4O8	2.59759	1.07134	9.4886e-06	6.09601e-05	1.06395	2.09064	43553	20832.3	46408.4	41284.8	46236.7	49341.9	39072.6	38973.5	19294.5	19978	12389.3	28210.6	22048.5	23073.3
6.20_465.2341m/z	465.234	6.20272	neg	N-(3,4-dimethoxyphenyl)-3-[oxan-4-yl(propan-2-ylcarbamoyl)amino]azetidine-1-carboxamide	1079450	Unclassified	Unclassified	Unclassified			38.9	0	M+FA-H	C21H32N4O5	-3.30116	2.36805	7.6992e-09	1.693e-07	1.06454	2.0915	201942	96553.5	191313	195997	191483	199045	223275	210537	96672	96794.1	111060	92080.7	92608	90106.5
0.74_365.1058m/z	365.106	0.7445	pos	Sucrose	137	Organic oxygen compounds	Organooxygen compounds	Carbohydrates and carbohydrate conjugates		C00089	56.9	89.1	M+Na	C12H22O11	0.961315	11.1786	3.6436e-09	9.25225e-08	1.06511	2.09232	4.48398e+06	2.14306e+06	4.48135e+06	4.46253e+06	4.54973e+06	4.56038e+06	4.73514e+06	4.11478e+06	2.4495e+06	2.21803e+06	2.33322e+06	2.00065e+06	1.92875e+06	1.92824e+06
5.41_457.2444m/z	457.244	5.41442	neg	Asebotoxin	HMDB0248654	Lipids and lipid-like molecules	Prenol lipids	Diterpenoids			46.1	33.1	M+FA-H	C22H36O7	0.21204	1.15535	5.43378e-07	5.42102e-06	1.07102	2.10091	48889.8	23270.8	46835.6	46989	49248	44977.2	55749.9	49539.1	26810	22575.8	29350.4	18372	19975.5	22540.8
6.20_509.2237m/z	509.224	6.20272	neg	Linalool oxide D 3-[apiosyl-(1->6)-glucoside]	HMDB0031367	Organic oxygen compounds	Organooxygen compounds	Carbohydrates and carbohydrate conjugates			49.2	49.9	M+FA-H	C21H36O11	-0.673026	1.86849	7.69468e-09	1.693e-07	1.07183	2.1021	125115	59519.1	121993	120149	118710	122358	138312	129167	61490.8	59278	69245.9	56320.9	56592.2	54186.7
4.38_873.1942m/z	873.194	4.38407	neg	Luteolin 7-O-(2-apiofuranosyl-4-glucopyranosyl-6-malonyl)glucopyranoside	HMDB0301954	Phenylpropanoids and polyketides	Flavonoids	Flavonoid glycosides			55.5	79.5	M+FA-H	C35H40O23	-0.00248517	26.9032	8.09506e-06	5.33201e-05	1.08305	2.11852	2.699e+07	1.27401e+07	2.49318e+07	2.89648e+07	2.93718e+07	2.47319e+07	2.55482e+07	2.83917e+07	1.0749e+07	1.31272e+07	1.95153e+07	9.11026e+06	1.17631e+07	1.21756e+07
5.70_389.1817m/z	389.182	5.69997	neg	Pennelliiside A	LMSL05000009	Lipids and lipid-like molecules	Saccharolipids	Other acyl sugars			45.8	33.8	M-H	C18H30O9	-0.0331113	1.07226	4.87622e-07	4.94681e-06	1.09	2.12874	41364.7	19431.5	39504.6	43747.1	47069.1	35808.3	40564.8	41493.9	19543.4	21817.4	22979.8	17375.1	15422.9	19450.3
6.20_577.2114m/z	577.211	6.20272	neg	5-methyl-3-phenyl-4-pyridin-3-yl-1,4-dihydropyrrolo[3,4-c]pyrazol-6-one	1033473	Unclassified	Unclassified	Unclassified			38.4	0	2M-H	C17H13N4O	1.31625	1.29211	1.85523e-08	3.37518e-07	1.09085	2.12999	59321.9	27850.7	55929.7	57511.9	57185.7	58200.5	66148.7	60955	28682.8	26933.7	33572.7	26444.9	26327.4	25143
0.92_348.0305n	347.023	0.924167	neg	Dehydro-L-(+)-ascorbic acid dimer	45119	Unclassified	Unclassified	Unclassified			39.5	12.8	M-H2O-H, M-H	C12H12O12	-6.75714	1.28448	3.50088e-08	5.59032e-07	1.09146	2.13089	58745.5	27568.5	55345.6	61921.5	57489.1	58563.1	57461.9	61691.8	30231.2	31906.8	32238.1	24668.4	22327.9	24038.8
10.70_979.6458m/z	979.646	10.7009	neg	PI(22:0/19:1(9Z))	LMGP06010684	Lipids and lipid-like molecules	Glycerophospholipids	Glycerophosphoinositols			38.1	0	M+FA-H	C50H95O13P	-3.71548	2.46702	0.00149981	0.00495735	1.09935	2.14258	256745	119830	269069	331018	310933	264150	164648	200654	80956.7	93004.4	75128.7	151776	132217	185898
4.89_882.5800m/z	882.58	4.89068	neg	SM(d19:0/LTE4)	HMDB0290625	Unclassified	Unclassified	Unclassified			38	0	M-H2O-H	C47H88N3O9PS	-0.0196946	1.58055	0.000425598	0.00164057	1.10862	2.15639	100408	46563.2	86307.8	128323	107035	102112	59835.3	118837	42244.3	51874.7	40621.3	49419	38545.3	56674.7
11.23_719.4710m/z	719.471	11.2287	pos	GM4 Ganglioside	HMDB0252895	Lipids and lipid-like molecules	Fatty Acyls	Fatty acyl glycosides			49.4	58	M+H-H2O	C36H68N2O13	2.90334	1.47081	9.75857e-07	8.874e-06	1.11812	2.17064	76670.5	35321.5	81652.4	81776.1	85024.9	72664.7	71626.9	67277.9	30368.7	35327.9	24960.3	39969.7	40087.6	41215.1
0.74_448.1665m/z	448.166	0.7445	pos	4-[1-(3-ethylphenyl)tetrazol-5-yl]-N-(3-fluoro-4-methylphenyl)piperazine-1-carboxamide	1012085	Unclassified	Unclassified	Unclassified			37.8	0	M+K	C21H24FN7O	1.69227	5.07854	5.88566e-08	8.5093e-07	1.12305	2.17808	905639	415798	951227	848765	917385	939190	886822	890447	492321	484868	471262	352628	372374	321333
5.15_333.1554m/z	333.155	5.14563	neg	ascr#13	LMFA13040037	Lipids and lipid-like molecules	Fatty Acyls	Fatty acyl glycosides			52.3	65	M+FA-H	C14H24O6	-0.435499	1.52654	3.55156e-06	2.65169e-05	1.12614	2.18273	83480.2	38245.7	85266.5	90015.1	95322.4	78870.1	80917.6	70489.7	37692.7	47534.7	25680.5	47371.2	37605.8	33589.4
9.67_551.2837m/z	551.284	9.67482	pos	Antiaroside E	LMST01120041	Lipids and lipid-like molecules	Steroids and steroid derivatives	Sterols			37.5	0	M+H	C29H42O10	-2.48038	1.00346	1.53113e-05	9.19635e-05	1.13047	2.18931	37047.7	16922.1	37145.8	37272.1	40423.1	38899.1	37690.7	30855.1	26141.1	20087.2	11477.7	14720	12645.8	16460.8
11.40_727.5000m/z	727.5	11.402	neg	DG(16:0/0:0/TXB2)	HMDB0295477	Unclassified	Unclassified	Unclassified			38.9	0	M+FA-H	C39H70O9	-0.200998	1.42219	1.02091e-06	9.21694e-06	1.13111	2.19027	71836.1	32797.8	75547.7	68309.1	73126.1	80312.2	67758.6	65962.7	30873.4	32472.2	19440.9	37262.7	38668	38069.5
10.71_606.4497n	589.446	10.7113	pos	DG(a-13:0/20:4(8Z,11Z,14Z,17Z)-2OH(5S,6R)/0:0)	HMDB0297419	Unclassified	Unclassified	Unclassified			38.7	0	M+H-H2O, M+H	C36H62O7	0.235052	1.701	0.000262055	0.00107901	1.14036	2.20437	112009	50812.3	118103	117004	138033	119307	85186	94420	45777.2	39177.5	22397.3	75592.8	53709.8	68219
1.12_215.0165m/z	215.017	1.11917	pos	(1R,2R)-Isocitric acid	HMDB0033717	Organic acids and derivatives	Carboxylic acids and derivatives	Tricarboxylic acids and derivatives		C04617	40	3.26	M+Na	C6H8O7	1.53834	2.87732	6.34311e-10	2.37568e-08	1.14063	2.20478	282622	128186	293503	276090	291110	283648	283038	268345	146228	141592	131427	121728	114698	113444
11.60_845.5036m/z	845.504	11.5985	pos	Josamycin	HMDB0015418	Organic oxygen compounds	Organooxygen compounds	Carbohydrates and carbohydrate conjugates		C12662	51.6	69.5	M+NH4	C42H69NO15	3.68961	1.76837	9.2232e-06	5.95999e-05	1.14074	2.20494	112110	50845.2	139526	125144	109970	103828	90544.4	103649	52947.9	55032.4	54141	52199.7	40991.8	49758.2
10.63_380.2051m/z	380.205	10.6285	neg	9-[(3,4-dimethoxyphenyl)methyl]-4-methyl-1-oxa-9-azaspiro[5.5]undecan-4-ol	1074862	Unclassified	Unclassified	Unclassified			37	0	M+FA-H	C19H29NO4	-8.3144	1.28566	1.80824e-06	1.49292e-05	1.16633	2.2444	57969.2	25828.3	50838.6	59719.5	59625	64167	47787.4	65677.5	21227.1	22039.2	26609.2	26722.8	29936.2	28435.6
1.11_431.0441m/z	431.044	1.10767	neg	Sodium alginate	HMDB0303715	Organic oxygen compounds	Organooxygen compounds	Carbohydrates and carbohydrate conjugates			38.4	0	2M-H	C6H9NaO7	4.9799	1.10747	2.71366e-06	2.10502e-05	1.16899	2.24855	43216.3	19219.7	41380.1	43313.9	47140.6	45358.6	42332.4	39772.1	23528.4	26055.4	22633	14668.4	16509.2	11923.6
12.21_298.2506n	297.243	12.2108	neg	5-Hexyltetrahydro-2-furanoctanoic acid	HMDB0031127	Lipids and lipid-like molecules	Fatty Acyls	Eicosanoids			46	33.4	M-H, 2M-H	C18H34O3	-0.522161	1.91834	8.81525e-07	8.13195e-06	1.17495	2.25785	127369	56411.7	144320	117368	130541	144441	111181	116366	51643.9	55113.7	46751.6	67543.1	57149	60269.2
8.64_447.2153m/z	447.215	8.6355	neg	Dolichyl b-D-glucosyl phosphate	HMDB0001054	Lipids and lipid-like molecules	Prenol lipids	Sesquiterpenoids		C01246	39.1	1.07	M-H2O-H	C21H39O9P	-0.147859	1.47353	3.20619e-07	3.46182e-06	1.17555	2.2588	74184.2	32842.3	74012.6	79139.4	75645.1	79683.6	66337.6	70286.8	30136.1	21579.1	31274.3	35167.4	39185.8	39711.3
4.89_495.2085m/z	495.208	4.89068	neg	2-O-(beta-D-galactopyranosyl-(1->6)-beta-D-galactopyranosyl) 2S,3R-dihydroxynonanoic acid	LMFA13010051	Lipids and lipid-like molecules	Fatty Acyls	Fatty acyl glycosides			49.6	63	M-H2O-H	C21H38O14	0.298625	2.44966	3.55825e-06	2.65462e-05	1.17674	2.26065	209290	92579.4	197021	244596	240537	208892	176214	188480	105321	109381	74824.1	96751	78545.9	90654
0.74_381.0876m/z	381.088	0.7424	neg	2-ethyl-N-(furan-2-ylmethyl)-4-methyl-1-oxopyrrolo[1,2-d][1,2,4]triazine-7-sulfonamide	1001399	Unclassified	Unclassified	Unclassified			36.4	0	M+FA-H	C14H16N4O4S	0.364372	1.91016	1.31429e-06	1.1368e-05	1.17676	2.26069	126323	55878.1	115928	141794	131908	121438	124858	122013	65221	64777.4	74834.3	40657.3	46642.4	43136.2
3.88_254.0790n	299.077	3.87518	neg	Bis(2-hydroxyethyl) terephthalate	HMDB0249245	Benzenoids	Benzene and substituted derivatives	Benzoic acids and derivatives			40	0.837	M-H2O-H, M+FA-H	C12H14O6	0.0216263	1.07604	0.00206643	0.00655121	1.17819	2.26293	48557.8	21457.9	60241.6	39416.7	55533.3	41178.4	45394.1	49582.9	34633.5	38681.1	27790.3	8315.73	9201.64	10125.4
12.94_723.4682m/z	723.468	12.9392	neg	Nigericin	HMDB0255599	Organic oxygen compounds	Organooxygen compounds	Ethers			40.2	4.35	M-H	C40H68O11	-0.886294	2.72659	6.31187e-05	0.000312477	1.1786	2.26357	269744	119168	357149	288293	281475	250760	219315	221473	109734	140313	83881.8	143842	116097	121141
0.65_205.1299m/z	205.13	0.645117	pos	(+)-gamma-Hydroxy-L-homoarginine	HMDB0301838	Organic acids and derivatives	Carboxylic acids and derivatives	Amino acids, peptides, and analogues			44.5	29.9	M+H	C7H16N4O3	1.9682	1.09594	3.98568e-08	6.22699e-07	1.18998	2.28149	40433.7	17722.5	39374.5	41414.6	38819	39822	42189.6	40982.3	21117	20330.3	21263.4	14226.8	14044.2	15353.1
4.68_466.1113m/z	466.111	4.68338	neg	1-[[1-(3,4-difluorophenyl)tetrazol-5-yl]methyl]-4-pyridin-3-ylsulfonylpiperazine	1051771	Unclassified	Unclassified	Unclassified			37.7	0	M+FA-H	C17H17F2N7O2S	-0.385866	3.67567	1.07404e-08	2.21483e-07	1.19172	2.28425	450994	197436	444106	460859	445453	441293	458084	456169	194205	190768	265800	164109	174606	195131
10.68_540.3303m/z	540.33	10.6831	neg	PC(0:0/16:0)	LMGP01050074	Lipids and lipid-like molecules	Glycerophospholipids	Glycerophosphocholines			53.3	70.1	M+FA-H	C24H50NO7P	-0.819339	1.08171	1.44879e-06	1.23609e-05	1.19477	2.28908	40421.1	17658.2	37996.8	43126.6	38770.3	47391.4	37021.9	38219.6	18802.1	21686.2	21968.6	15816.4	15007.2	12668.9
0.74_579.1780m/z	579.178	0.7424	neg	N-gamma-Glutamyl-S-allylcysteine	HMDB0031874	Organic acids and derivatives	Carboxylic acids and derivatives	Amino acids, peptides, and analogues			37.9	0	2M-H	C11H18N2O5S	-3.48191	1.86207	6.76389e-08	9.56352e-07	1.20069	2.29849	116458	50667	106275	126373	113624	124219	113077	115180	59899.1	54835.3	59948.4	44835.6	44917.3	39566.6
5.43_741.3551m/z	741.355	5.43402	neg	2-(2-morpholin-4-ylquinolin-8-yl)oxy-N-(oxolan-2-ylmethyl)acetamide	1051351	Unclassified	Unclassified	Unclassified			36.7	0	2M-H	C20H25N3O4	-8.9717	1.09706	1.34114e-10	7.37551e-09	1.20193	2.30048	39520.8	17179.4	38742.7	39692.9	40474.5	39255.5	39584.4	39375.1	18186.2	14197.8	15485.9	17490.2	18100.4	19616
10.98_1000.5611n	1018.59	10.9761	pos	PGP(i-22:0/6 keto-PGF1alpha)	HMDB0275850	Unclassified	Unclassified	Unclassified			40.2	28.9	M+NH4, M+Na	C48H90O17P2	-4.23024	2.78372	1.90565e-05	0.000110748	1.20892	2.31165	269395	116538	325549	317941	282297	227847	258162	204574	122691	130684	108974	117638	117096	102144
10.34_973.5980m/z	973.598	10.3369	neg	PGP(a-25:0/20:4(5E,8Z,12Z,14Z)-OH(11R))	HMDB0274701	Unclassified	Unclassified	Unclassified			40.8	17.3	M-H2O-H	C51H94O14P2	3.95276	1.6299	0.000593038	0.00218814	1.21175	2.31619	101735	43923.6	110162	114932	118007	112602	66161.1	88547.2	34943.7	42077	11688.2	70769.1	45826.7	58236.8
12.59_813.4097m/z	813.41	12.5923	neg	Deacetylvinblastine	HMDB0250907	Lipids and lipid-like molecules	Prenol lipids	Sesterterpenoids			38.4	0	M+FA-H	C44H56N4O8	2.16968	1.2821	1.77574e-05	0.000104194	1.21783	2.32597	56977	24496	67342.1	61828.5	59967.8	55220.3	48468.8	49034.6	17992.5	20670.5	15996.5	34147.7	29618.1	28550.9
6.17_480.2569n	479.25	6.17047	neg	Citronellyl beta-sophoroside	HMDB0032839	Lipids and lipid-like molecules	Prenol lipids	Terpene glycosides			49.5	50.6	M-H, M+FA-H	C22H40O11	-0.277633	1.11682	6.18859e-07	6.06507e-06	1.22778	2.34206	41726.1	17815.9	45083.2	38553.2	36444.6	37877.4	48605.9	43792.1	15832.9	18391.1	21437.7	18888.7	16529.3	15815.9
4.38_551.1037m/z	551.104	4.38008	pos	Quercetin 3-O-malonylglucoside	5282159	Phenylpropanoids and polyketides	Flavonoids	Flavonoid glycosides		C12638	59.1	98.1	M+H	C24H22O15	1.04806	4.14768	1.24418e-08	2.50463e-07	1.22781	2.34211	564016	240815	554456	541219	560176	534701	630286	563256	246738	225856	304648	218188	223751	225711
8.25_1145.4730m/z	1145.47	8.2516	neg	6-(Diethylamino)-N-[2-[(1R)-3-methyl-7-oxo-5,10-diazatetracyclo[7.4.0.01,12.02,6]trideca-2(6),3,8-triene-10-carbonyl]-1H-indol-5-yl]-1-benzofuran-2-carboxamide	HMDB0260307	Organoheterocyclic compounds	Indoles and derivatives	Indolecarboxylic acids and derivatives			36.1	0	2M-H	C34H31N5O4	4.42713	1.56555	7.5547e-06	5.03391e-05	1.23242	2.34961	84423.1	35930.7	74426.4	89522	96464	100989	73477.1	71659.9	30624.7	42507.9	29299.2	39377.6	41331.2	32443.4
13.05_707.4735m/z	707.473	13.054	neg	DG(20:5(7Z,9Z,11E,13E,17Z)-3OH(5,6,15)/0:0/i-16:0)	HMDB0299283	Unclassified	Unclassified	Unclassified			39.2	6.63	M+FA-H	C39H66O8	-0.772607	2.2763	1.83129e-05	0.000106901	1.24202	2.36529	177971	75242.8	222090	172581	202730	161563	145815	163048	62108.3	83018.5	52090.2	99146.1	75341.7	79752.3
5.58_260.1256n	241.108	5.58385	neg	2-ethyl-N-[(2-methoxypyridin-3-yl)methyl]pyrazole-3-carboxamide	1039850	Unclassified	Unclassified	Unclassified			37.7	0	M-H2O-H, M-H	C13H16N4O2	-6.62312	1.81318	7.32106e-08	1.02311e-06	1.24677	2.37309	106959	45071.7	114242	118223	114039	99826.4	92968.3	102457	52008.6	47275.6	39615.3	46162.1	44029	41339.9
7.80_1028.5185n	1027.51	7.79597	neg	Trillfurostanoside E	LMST01070015	Lipids and lipid-like molecules	Steroids and steroid derivatives	Sterols			38.6	0	M-H, M+FA-H	C51H80O21	-0.706619	1.60083	0.000122307	0.000552275	1.25008	2.37854	91130.1	38313.5	92690	112015	105280	97675.5	76679.3	62440.6	27025.7	38656.9	24919.1	40210.6	51022.2	48046.3
12.43_905.5115m/z	905.512	12.4313	neg	PE(20:3(8Z,11Z,14Z)/LTE4)	HMDB0262268	Unclassified	Unclassified	Unclassified			36.8	0	M-H2O-H	C48H81N2O11PS	-0.549589	1.05559	1.61729e-05	9.6384e-05	1.25182	2.38142	38534.9	16181.5	42832.5	33113.7	34166.5	41974.3	46665.8	32456.8	16545.8	22609.3	17206.1	11568.7	15346.5	13812.5
4.68_952.2483n	933.23	4.68338	neg	Quercetin 3-coumaroyl-triglucoside	HMDB0302887	Phenylpropanoids and polyketides	Flavonoids	Flavonoid glycosides			39.8	0	M-H2O-H, M-H	C42H48O25	-0.219705	8.37962	9.46763e-09	2.00697e-07	1.2546	2.38601	2.2642e+06	948949	2.28846e+06	2.35088e+06	2.24032e+06	2.16128e+06	2.23044e+06	2.31382e+06	919210	921105	1.27385e+06	786190	813210	980127
4.38_829.2027m/z	829.203	4.38407	neg	Cephalosporin C	HMDB0060450	Organic acids and derivatives	Carboxylic acids and derivatives	Amino acids, peptides, and analogues		C00916	37.1	4.68	2M-H	C16H21N3O8S	0.111056	5.36144	1.16976e-06	1.03251e-05	1.26357	2.40089	948886	395223	882340	1.02834e+06	1.02941e+06	893351	881127	978748	346930	405801	600494	275532	361767	380812
11.00_1007.5592m/z	1007.56	10.9954	pos	PGP(PGE1/i-22:0)	HMDB0275915	Unclassified	Unclassified	Unclassified			41.9	24.2	M+Na	C48H90O16P2	-0.446951	2.00134	2.23212e-05	0.000127012	1.26394	2.4015	136120	56681.2	158461	166873	137763	121525	118459	113638	70705.4	60918.8	60072.3	63189.6	30663.4	54537.6
10.79_793.4523m/z	793.452	10.7871	neg	1-cyclopentyl-3-[2-(4-ethylpiperazin-1-yl)-4-methylquinolin-6-yl]thiourea	1011203	Unclassified	Unclassified	Unclassified			37.6	0	2M-H	C22H31N5S	-0.613362	1.3267	3.83842e-06	2.82279e-05	1.26716	2.40687	58865.6	24457.3	51763.2	66942.4	60881.2	65931	61856.5	45819.1	27807.5	28349.9	18072.3	21067.9	25188.5	26257.6
10.30_587.4317m/z	587.432	10.2995	neg	2-Hydroxylinolenic acid	HMDB0031103	Lipids and lipid-like molecules	Fatty Acyls	Lineolic acids and derivatives			41.7	22.8	2M-H	C18H30O3	0.0502411	1.52506	5.90912e-05	0.000294966	1.27709	2.42349	81066.3	33450.2	73568.1	76207	104561	80382.8	60287.5	91391.6	32609.2	30992.9	18531.8	39845.6	34879.3	43842.1
10.65_395.1527m/z	395.153	10.6455	neg	Tiaprost	HMDB0259070	Lipids and lipid-like molecules	Fatty Acyls	Eicosanoids			43.9	36.7	M-H	C20H28O6S	-1.82897	1.41467	3.97227e-06	2.90863e-05	1.28441	2.43583	66127.7	27147.9	62584.8	69163.8	74580.9	63095	52528.7	74813.1	21678.2	21260.7	21485.4	33863.3	32435.2	32164.8
5.27_317.1597m/z	317.16	5.2709	pos	N-[(5-cyclohexyl-1,2,4-oxadiazol-3-yl)methyl]-2-cyclopropyl-1,3-oxazole-4-carboxamide	1025780	Unclassified	Unclassified	Unclassified			44.3	31.2	M+H	C16H20N4O3	-3.43315	1.16802	1.21222e-06	1.06381e-05	1.28511	2.43701	44501.7	18260.8	45988.6	48664.8	51572.1	44890.2	38851.4	37042.9	22460.6	19172.6	14878	19415.2	15795.3	17842.9
8.25_942.5194n	943.527	8.2547	pos	Soyasaponin I	HMDB0034649	Lipids and lipid-like molecules	Prenol lipids	Terpene glycosides		C08983	58	91.6	M+H, M+Na	C48H78O18	0.592495	7.97708	2.05041e-05	0.000118045	1.29869	2.46005	2.13859e+06	869330	2.16419e+06	2.50441e+06	2.22165e+06	2.49895e+06	1.82548e+06	1.6169e+06	645429	972677	566138	1.02562e+06	1.04575e+06	960377
8.25_1009.4987m/z	1009.5	8.2516	neg	Pisumsaponin I	HMDB0038316	Lipids and lipid-like molecules	Prenol lipids	Terpene glycosides			51.6	63.6	M-H2O-H	C51H80O21	-2.59778	4.97871	2.79112e-06	2.15815e-05	1.30334	2.468	814121	329871	725746	861228	912572	968482	699328	717369	280686	386018	259832	353068	378957	320664
13.03_429.3362m/z	429.336	13.0338	pos	(24S)-1alpha,24-dihydroxyvitamin D2	LMST03010062	Lipids and lipid-like molecules	Steroids and steroid derivatives	Secosteroids			38.1	0	M+H	C28H44O3	-0.252995	1.03173	2.41771e-07	2.73742e-06	1.30808	2.47612	33974.3	13720.8	35849.9	31289.5	37697.6	32538.6	37906.8	28563.6	14981.9	13801.9	10857.3	14511.8	14003.6	14168.2
11.60_867.5100m/z	867.51	11.5963	neg	3-(4-propylphenyl)sulfonyl-9-(pyrrolidin-1-ylmethyl)-3-azaspiro[5.5]undecan-9-ol	1097085	Unclassified	Unclassified	Unclassified			36	0	2M-H	C24H38N2O3S	-3.86559	1.43674	3.59191e-06	2.67697e-05	1.31176	2.48244	66922	26958.2	80092	75740.1	68216.9	66093.8	55337.8	56051.4	27636.1	26562.6	20842.2	32273.4	27878.3	26556.6
0.74_477.1458m/z	477.146	0.7424	neg	2-(4-fluorophenyl)-4-methyl-6-[5-(4-pyridin-2-ylpiperazine-1-carbonyl)-1,2,4-oxadiazol-3-yl]-1,2,4-triazine-3,5-dione	1018713	Unclassified	Unclassified	Unclassified			36.8	0	M-H	C22H19FN8O4	3.59109	2.40967	7.72384e-08	1.06626e-06	1.31567	2.48918	183941	73896.4	176321	197846	179223	193329	188702	168226	87615.5	76692.3	95593.7	68249	52874.7	62353
10.70_411.1477m/z	411.148	10.7009	neg	(3-{[3-(2-Amino-2-Oxoethyl)-1-Benzyl-2-Ethyl-1h-Indol-5-Yl]oxy}propyl)phosphonic Acid	HMDB0254234	Organoheterocyclic compounds	Indoles and derivatives	N-alkylindoles			40.1	5.44	M-H2O-H	C22H27N2O5P	-0.433514	2.65429	0.000546935	0.00203783	1.31926	2.49539	253798	101707	264536	330712	282023	278261	156611	210645	68163.8	67896.7	65510.4	136168	104584	167917
0.98_753.2156m/z	753.216	0.9795	neg	N-(1,3-benzodioxol-5-yl)-2-(9-methyl-3-oxo-[1,2,4]triazolo[4,3-c]quinazolin-2-yl)acetamide	1076131	Unclassified	Unclassified	Unclassified			38.7	0	2M-H	C19H15N5O4	-2.60909	1.59006	5.45618e-09	1.29548e-07	1.33186	2.51727	78509.1	31188.2	80295.9	83478.6	77366.5	77422.4	76909	75582.2	34648.5	35725.7	38356.4	26499.8	26670.6	25228.3
10.30_609.4134m/z	609.413	10.2995	neg	3-[2-oxo-2-(4-propan-2-ylpiperazin-1-yl)ethyl]-1,4,5,6,7,7a-hexahydroindol-2-one	1079458	Unclassified	Unclassified	Unclassified			36.6	0	2M-H	C17H27N3O2	0.0333701	2.91603	5.55982e-06	3.88097e-05	1.34266	2.53619	275915	108791	274640	254058	337452	284693	214528	290122	106425	92747.6	75507.7	114793	119694	143580
6.51_442.2566n	441.249	6.51187	neg	DG(5-iso PGF2VI/0:0/2:0)	HMDB0296946	Unclassified	Unclassified	Unclassified			40.3	4.84	M-H, M+FA-H	C23H38O8	-0.161151	1.78431	1.93657e-09	5.61372e-08	1.34674	2.54337	97829.4	38464.5	99813.6	94855.8	96796.2	88470.6	97992.8	109047	36563.6	37762.5	36743.7	40374.7	36680.8	42662
8.84_447.2154m/z	447.215	8.83575	neg	(4-phenylpiperazin-1-yl)-(1-pyrido[2,3-b]pyrazin-7-ylpiperidin-4-yl)methanone	1022663	Unclassified	Unclassified	Unclassified			38.2	0	M+FA-H	C23H26N6O	0.845535	1.53336	1.37246e-08	2.69745e-07	1.35694	2.56142	72538.2	28319.5	74645.2	71880.6	69931	79683.9	65542.1	73546.1	27720.5	20719.6	26342	29835.7	32312.7	32986.7
10.71_495.3328n	496.34	10.7113	pos	LysoPC(0:0/16:0)	HMDB0240262	Lipids and lipid-like molecules	Glycerophospholipids	Glycerophosphocholines			52.8	66.8	M+H, M+Na	C24H50NO7P	0.633981	1.759	1.75764e-08	3.22975e-07	1.36254	2.57137	95459.2	37123.8	99449.7	93299.4	99386.9	106260	90962.6	83396.1	41426.8	41373.8	32048.9	37021.2	37295.3	33576.8
10.24_269.1748m/z	269.175	10.2356	pos	3,11,12-Trihydroxy-1(10)-spirovetiven-2-one	HMDB0038154	Lipids and lipid-like molecules	Prenol lipids	Sesquiterpenoids			46.3	36.3	M+H	C15H24O4	0.273093	1.12154	5.8877e-06	4.06188e-05	1.36631	2.57811	40124.1	15563.4	49094.4	41770.5	41907.9	41650.7	33317.7	33003.3	17065.7	11959.7	10925.9	19080.4	16254.4	18094.4
8.25_1004.5068m/z	1004.51	8.2516	neg	CDP-DG(20:3(6,8,11)-OH(5)/a-15:0)	HMDB0292942	Unclassified	Unclassified	Unclassified			38	0	M-H	C47H81N3O16P2	4.88835	1.31746	1.82812e-05	0.000106737	1.36758	2.58037	56898.6	22050.6	48885.4	61296.8	63946.8	71329.5	46600.8	49332.4	17642	26768.3	14942.5	23350.7	27627.8	21972.4
4.68_934.2382n	935.246	4.68247	pos	Quercetin 3-(6''''-p-coumarylsophorotrioside)	LMPK12112151	Phenylpropanoids and polyketides	Flavonoids	Flavonoid glycosides			57.4	88.1	M+H, M+Na	C42H46O24	0.36403	6.59489	6.70858e-10	2.47685e-08	1.36961	2.584	1.32207e+06	511636	1.34064e+06	1.30305e+06	1.38785e+06	1.29787e+06	1.39005e+06	1.21293e+06	558324	561168	572442	460081	450221	467580
5.26_333.1554m/z	333.155	5.25993	neg	tetrahydropterin	HMDB0258903	Organoheterocyclic compounds	Pteridines and derivatives	Pterins and derivatives			41.8	20	2M-H	C6H9N5O	3.7844	1.82706	3.94171e-06	2.88992e-05	1.37724	2.59771	105323	40544.4	121638	124382	109081	100515	83431.6	92888	52709.5	43621.7	37202.5	39851.2	33359.8	36521.6
0.77_502.1776m/z	502.178	0.773367	neg	4-[7-(4-fluorophenyl)-8-oxo-[1,2,4]triazolo[4,3-a]pyrazin-3-yl]-N-[2-(1H-indol-3-yl)ethyl]butanamide	1028230	Unclassified	Unclassified	Unclassified			38.2	0	M+FA-H	C25H22FN6O2	1.26742	12.5926	2.36131e-09	6.60618e-08	1.37908	2.60103	4.81813e+06	1.85239e+06	4.86046e+06	4.91959e+06	4.97383e+06	4.96448e+06	4.67099e+06	4.51943e+06	2.00418e+06	1.94194e+06	2.36603e+06	1.52103e+06	1.71012e+06	1.57106e+06
3.89_867.1520m/z	867.152	3.89427	neg	4-amino-3-hydroxybutanoyl-CoA	HMDB0301556	Unclassified	Unclassified	Unclassified			38.7	8.15	M-H	C25H43N8O18P3S	-4.13277	1.05996	1.26897e-05	7.80857e-05	1.38113	2.60472	36545.2	14030.3	33068.9	30687.2	39195.7	37717.7	30251	48350.6	14390.2	14680.4	13531.5	13846.4	11990.3	15743.1
1.89_315.0725m/z	315.072	1.89047	neg	Phenyl glucuronide	1825	Organic oxygen compounds	Organooxygen compounds	Carbohydrates and carbohydrate conjugates			38.9	0	M+FA-H	C12H14O7	1.15826	1.34005	3.08279e-08	5.02861e-07	1.39006	2.62089	54924.9	20956.6	52151.4	53873	50440.1	55172.4	60892	57020.5	23818.4	23931.4	25927.9	16986.9	17590.4	17484.5
5.16_317.1596m/z	317.16	5.16133	pos	Niraxostat	HMDB0255624	Organoheterocyclic compounds	Azoles	Pyrazoles			41.4	17.5	M+NH4	C16H17N3O3	-4.03668	1.08451	3.95107e-06	2.89604e-05	1.39884	2.6369	36974.7	14022	34029	41716	44631	38514	30796.4	32161.8	17666.4	15152.1	9615.15	15828.8	12801.9	13067.8
10.71_194.1309n	195.138	10.7113	pos	Parcoblattalactone	LMFA07040066	Lipids and lipid-like molecules	Fatty Acyls	Fatty esters			48.4	46.1	M+H-H2O, M+H	C12H18O2	1.02503	1.42166	6.96191e-08	9.78122e-07	1.39961	2.6383	61443.2	23288.9	64580.5	61430	67501.2	64248.8	56519	54379.6	23171.3	19078.9	17596.2	29119.8	24236.3	26531.2
5.27_334.1630n	357.152	5.2709	pos	1,5-Dibutyl methyl hydroxycitrate	HMDB0040461	Organic acids and derivatives	Carboxylic acids and derivatives	Tricarboxylic acids and derivatives			42	16.2	M+NH4, M+Na	C15H26O8	0.757955	1.18512	2.60079e-06	2.02946e-05	1.40515	2.64846	43781.5	16530.9	43488.1	50195.7	50411	45119.9	35981.7	37492.4	21830.1	18598.3	13819.1	17481.4	12230.3	15226.5
2.46_315.0724m/z	315.072	2.45812	neg	Ginnalin B	HMDB0252723	Benzenoids	Benzene and substituted derivatives	Benzoic acids and derivatives			52.7	65.9	M-H	C13H16O9	0.855783	1.96901	6.96339e-09	1.56212e-07	1.40695	2.65175	116875	44074.8	117067	117915	110529	116951	125121	113671	53249.5	51718.7	51254.1	36523.7	35855.3	35847.4
5.58_281.1005m/z	281.101	5.58385	neg	S-aminomethyldihydrolipoamide	LMFA08010025	Lipids and lipid-like molecules	Fatty Acyls	Fatty amides			41.4	19.2	M+FA-H	C9H20N2OS2	2.64117	1.08455	1.04133e-07	1.35735e-06	1.41021	2.65776	35535.5	13370.5	38854.5	39704.1	37776.8	31934.9	31016.4	33926.2	16258.4	13910.1	12552.6	13395.4	12312.4	11794
13.07_779.4037m/z	779.404	13.0722	neg	Neoquassin	LMPR0106110001	Lipids and lipid-like molecules	Prenol lipids	Isoprenoids		C08771	38.3	24.3	2M-H	C22H30O6	3.14026	2.43239	1.65216e-05	9.82316e-05	1.41594	2.66834	187523	70277	240356	174601	219298	172982	152125	165777	55349.3	78812.2	50691.4	89049.5	72996.3	74763.5
10.39_194.1309n	195.138	10.3875	pos	Cnidilide	HMDB0302259	Organoheterocyclic compounds	Isobenzofurans	Unclassified		C16937	42	15.3	M+H-H2O, M+H	C12H18O2	1.23269	1.0409	1.44989e-07	1.78436e-06	1.41635	2.66909	32815.3	12294.5	32094.6	35548.4	35791	35014	31406.5	27037	12186.4	10092.9	10160.4	14664	12494.7	14168.9
11.40_705.4918m/z	705.492	11.3994	pos	DG(6 keto-PGF1alpha/0:0/i-16:0)	HMDB0299199	Unclassified	Unclassified	Unclassified			38.1	0	M+Na	C39H70O9	0.94314	1.30607	1.45786e-08	2.81736e-07	1.41857	2.6732	50977.6	19069.9	56425.1	51493.6	52552.4	47937	48265.1	49192.3	16276.4	20915.4	13985.6	20847.1	18774.5	23620.1
8.25_942.5183n	941.511	8.2516	neg	Soyasapogenol B 3-O-[a-L-rhamnosyl-(1->4)-b-D-galactosyl-(1->4)-b-D-glucuronide]	HMDB0041244	Lipids and lipid-like molecules	Prenol lipids	Terpene glycosides			52	61.3	M-H, M+FA-H	C48H78O18	-0.574061	12.73	4.19003e-06	3.03575e-05	1.42694	2.68875	5.06311e+06	1.88307e+06	4.48895e+06	5.45123e+06	5.67337e+06	6.16847e+06	4.29347e+06	4.30314e+06	1.5251e+06	2.20446e+06	1.46523e+06	2.05127e+06	2.16055e+06	1.89181e+06
0.92_410.1037n	455.102	0.924167	neg	3-amino-7,7-dimethyl-N-(2-nitrophenyl)-5-oxo-6,8-dihydrothieno[2,3-b]quinoline-2-carboxamide	1044298	Unclassified	Unclassified	Unclassified			36.1	0	M-H, M+FA-H	C20H18N4O4S	-2.92416	2.87056	2.4414e-11	2.0671e-09	1.42943	2.6934	243491	90402.7	239229	242236	238625	244329	246567	249958	96026.1	99786	104377	81782.2	83096	77349.1
0.74_543.1328m/z	543.133	0.7445	pos	Gentianose	HMDB0034072	Organic oxygen compounds	Organooxygen compounds	Carbohydrates and carbohydrate conjugates		C08239	44.4	35.2	M+K	C18H32O16	1.15362	2.695	2.55163e-10	1.1938e-08	1.43944	2.71215	214181	78970.8	215110	203689	235151	217576	212389	201170	86785.4	75698.5	71439.9	81372.7	76150.5	82378
11.86_761.4605m/z	761.461	11.8622	neg	(-)-AS 115	45507	Unclassified	Unclassified	Unclassified			37.3	0	2M-H	C21H32FNO4	6.22005	2.67914	1.68998e-08	3.12376e-07	1.46392	2.75857	211645	76722.6	194464	226806	225768	231475	204610	186748	72720.9	70873.1	67381.9	80566.9	80514.7	88278.4
1.11_427.0101m/z	427.01	1.10767	neg	Inosine diphosphate (IDP)	3534	Unclassified	Unclassified	Unclassified			42.5	27	M-H	C10H14N4O11P2	9.22497	1.69899	6.89578e-08	9.70248e-07	1.4812	2.79182	85331.6	30564.9	93940.9	81349.7	87948.6	90358.4	79249.2	79142.7	36404	38671.1	35016.3	28169.8	24806.5	20321.8
8.20_1044.5515n	1045.56	8.19622	pos	PIP(PGF2alpha/20:0)	HMDB0279483	Unclassified	Unclassified	Unclassified			38.6	0	M+H, M+Na	C49H90O19P2	-3.52261	1.44987	0.00251801	0.00778705	1.50073	2.82985	75541.2	26694.4	75475.1	116576	82586.5	87779.9	56844.5	33985.5	22661.1	39141.8	18287.7	21655.9	40026	18394
12.14_637.3966m/z	637.397	12.1412	neg	23-O-beta-D-Glucopyranosyl-2-epi-25-methyldolichosterone	HMDB0301799	Organic oxygen compounds	Organooxygen compounds	Carbonyl compounds			38.8	0	M-H	C35H58O10	1.41765	1.39189	1.23623e-09	3.98353e-08	1.50612	2.84045	55802.4	19645.6	54974.8	55828.4	52052.8	57563.2	60472.7	53922.6	18325.4	21491	14140.2	20960.9	20976.4	21979.7
10.58_1000.5621n	1023.55	10.5766	pos	PGP(i-22:0/TXB2)	HMDB0275860	Unclassified	Unclassified	Unclassified			37.8	0	M+Na, M+K	C48H90O17P2	-3.1878	1.43771	1.93321e-06	1.57805e-05	1.50913	2.84639	61432.1	21582.5	57835.6	74835.3	60177.3	59230.1	67982.9	48531.6	28055.1	22824.1	15515.2	19580.8	23270.8	20248.9
0.73_366.0923n	365.085	0.72575	neg	2-[(2-fluorophenyl)methyl]-6-[3-(4-fluorophenyl)-1,2,4-oxadiazol-5-yl]pyridazin-3-one	1039128	Unclassified	Unclassified	Unclassified			36.4	0	M-H2O-H, M-H	C19H12F2N4O2	-1.58835	1.53206	1.78857e-07	2.13299e-06	1.52165	2.87119	68473	23848.4	65447.6	73408.3	73483.4	75452.1	57827.6	65219.3	20339.7	24140.9	15400.7	30740	26218.9	26249.9
10.35_665.4002m/z	665.4	10.3492	pos	DG(12:0/0:0/TXB2)	HMDB0294691	Unclassified	Unclassified	Unclassified			44.7	35	M+K	C35H62O9	-3.66711	1.4401	1.97555e-05	0.00011419	1.52441	2.87669	63128.2	21944.7	69931	69784	76119.8	64250.3	52885.6	45798.2	19790.6	21148.3	11910.3	32982.2	22889.7	22947.1
0.74_342.1159n	341.109	0.7424	neg	D-Lactose	267	Organic oxygen compounds	Organooxygen compounds	Carbohydrates and carbohydrate conjugates		C01970	46.4	36.5	M-H, M+FA-H, 2M-H	C12H22O11	-0.793569	25.1248	9.52986e-11	5.73221e-09	1.52464	2.87714	1.79669e+07	6.24469e+06	1.81371e+07	1.84506e+07	1.80488e+07	1.76156e+07	1.80065e+07	1.75427e+07	7.01701e+06	6.55142e+06	7.67979e+06	5.26715e+06	5.54411e+06	5.40869e+06
11.06_853.4947m/z	853.495	11.0584	neg	(3b,21b)-12-Oleanene-3,21,28-triol 28-[arabinosyl-(1->3)-arabinosyl-(1->3)-arabinoside]	HMDB0033641	Lipids and lipid-like molecules	Prenol lipids	Triterpenoids			37.5	0	M-H	C45H74O15	-0.96143	1.26384	3.00465e-07	3.28102e-06	1.52975	2.88736	46299.7	16035.3	50260.9	55533	47052.8	43491.1	39822.8	41637.5	19620.5	15874.6	14923.7	14348.4	14794.7	16649.9
10.98_999.5537m/z	999.554	10.9808	neg	As-PL(20:0/15:0)	LMGP14010010	Lipids and lipid-like molecules	Glycerophospholipids	Glycosylglycerophospholipids			43.2	21	M-H	C48H94AsO14P	1.29114	3.07959	1.04042e-06	9.35915e-06	1.53371	2.89529	277215	95746.9	323329	317908	252260	258055	289449	222288	119721	104562	86347.1	89160.3	95869	78821.2
0.76_504.1689n	549.167	0.7581	neg	D-(+)-Raffinose	D-(+)-Raffinose	Organic oxygen compounds	Organooxygen compounds	Carbohydrates and carbohydrate conjugates	***	C00492	37.3	0	M-H, M+FA-H	C18H32O16	-0.205696	1.77217	1.46508e-07	1.80076e-06	1.53764	2.9032	90817.6	31281.9	103546	80917.4	86836	83619	90625.1	99362.2	24448.4	26837.3	31475.3	38076.7	25830.5	41023.2
5.16_476.2617n	475.254	5.16285	neg	(25S)-3-oxo-cholest-1,4,22E-trien-26-sulfate	LMST04030227	Lipids and lipid-like molecules	Steroids and steroid derivatives	Bile acids and derivatives			38.8	13.8	M-H, M+FA-H	C27H40O5S	4.2204	1.07475	2.29452e-06	1.8245e-05	1.54169	2.91135	33983.9	11672.9	33731.4	33248.4	32984.8	25892.7	42978.3	35067.8	10823.3	10525.4	10671.8	12603	14529.4	10884.5
13.09_662.4752n	685.464	13.0898	pos	DG(20:5(7Z,9Z,11E,13E,17Z)-3OH(5,6,15)/0:0/16:0)	HMDB0295542	Unclassified	Unclassified	Unclassified			53.6	82.1	M+NH4, M+Na	C39H66O8	-0.865118	4.3018	1.16684e-07	1.48935e-06	1.54667	2.92142	533304	182549	549507	541250	589350	576983	506280	436457	176006	195865	117522	199193	199317	207394
4.85_947.2458m/z	947.246	4.85375	neg	Kaempferol 3-(4'''-p-coumaroylglucosyl)-(1->2)-rhamnoside-7-glucoside	LMPK12111965	Lipids and lipid-like molecules	Polyketides	Flavonoids			43.5	38.8	M+FA-H	C42H46O22	-0.523226	1.33742	1.06272e-05	6.71836e-05	1.5485	2.92513	54323.5	18571.3	48479.7	51641.8	38842.2	61129.2	64162.2	61685.9	23894.4	23599.7	14651.5	16228.4	13052.1	20001.7
3.35_455.1019m/z	455.102	3.35492	neg	2-[1,3-dimethyl-4-(trifluoromethyl)pyrazolo[3,4-b]pyridin-6-yl]oxy-N-(3-methylsulfanylphenyl)acetamide	1083349	Unclassified	Unclassified	Unclassified			37.2	0	M+FA-H	C18H17F3N4O2S	3.12293	1.03397	1.52447e-09	4.6974e-08	1.55202	2.93228	30339	10346.5	29722	30136	28708.9	30027	32426.5	31013.3	12277.5	10647	13122.7	8457.29	8728.26	8846.43
9.10_517.2653m/z	517.265	9.09547	neg	Blumenol C O-[rhamnosyl-(1->6)-glucoside]	HMDB0031935	Lipids and lipid-like molecules	Fatty Acyls	Fatty acyl glycosides			41.5	13	M-H	C25H42O11	-0.336855	1.21362	3.02773e-11	2.40817e-09	1.55744	2.94331	41373.8	14056.9	40986	40027.7	42015.8	39297.7	42643.7	43271.7	14193.6	15301.2	11358.5	15237.2	13286	14964.7
13.81_443.3521m/z	443.352	13.8141	pos	12beta,20S,-trihydroxydammar-3,25-dione	LMPR01060035	Lipids and lipid-like molecules	Prenol lipids	Isoprenoids			56	85.6	M+H-H2O	C29H48O4	0.18424	4.33882	2.50594e-06	1.97e-05	1.56123	2.95106	550454	186527	636600	507090	649017	492515	590967	426532	183830	162227	146058	212392	226816	187842
4.30_412.0888n	823.17	4.30265	neg	2-[2-[(3-chlorophenyl)methylsulfanyl]-4-oxo-1H-pyrimidin-6-yl]-N-(1-phenylethyl)acetamide	1046044	Unclassified	Unclassified	Unclassified			38.2	0	M-H2O-H, 2M-H	C21H19ClN3O2S	0.294228	4.79066	7.72956e-09	1.69839e-07	1.56491	2.95858	649684	219593	630866	659688	620349	604651	664637	717910	200519	211224	309288	202115	192809	201602
10.65_613.4446m/z	613.445	10.6455	neg	DG(i-15:0/PGJ2/0:0)	HMDB0298997	Unclassified	Unclassified	Unclassified			45.4	36.2	M-H2O-H	C38H64O7	-4.37815	4.09432	2.44989e-06	1.93366e-05	1.56529	2.95937	490330	165688	486037	522962	531485	471949	369196	560352	129984	128246	108694	225784	207035	194384
10.59_1015.5479m/z	1015.55	10.5855	neg	Spongioside A	LMST01010343	Lipids and lipid-like molecules	Steroids and steroid derivatives	Sterols			38.1	0	M-H2O-H	C51H86O21	-0.40878	1.22715	0.00016342	0.000712404	1.56569	2.96018	47373.8	16003.7	67745.7	53041.9	37883.5	49240.5	44281	32050.1	21882.8	19897.1	12950.2	12619.4	15743.5	12928.9
11.97_777.4565m/z	777.457	11.968	neg	PG(i-14:0/18:3(9,11,15)-OH(13))	HMDB0271346	Unclassified	Unclassified	Unclassified			44.2	27.6	M+FA-H	C38H69O11P	0.775956	4.08353	1.5662e-08	2.95165e-07	1.61137	3.05541	464387	151988	487053	497432	492064	483857	435885	390033	147758	145078	118302	170227	160975	169590
0.91_685.2285m/z	685.229	0.906867	neg	phenyl [1-(N-succinylamino)pentyl]phosphonate	LMFA08020199	Lipids and lipid-like molecules	Fatty Acyls	Fatty amides			39.2	0	2M-H	C15H22NO6P	-1.64529	2.27146	6.4213e-09	1.46953e-07	1.61591	3.06505	143486	46813.6	130723	152764	144644	134936	153275	144573	51074.6	59209.9	55336.6	38280.5	37665.6	39314.4
7.92_776.3448n	821.343	7.92283	neg	As-PL(20:0/0:0)	LMGP14040002	Lipids and lipid-like molecules	Glycerophospholipids	Glycosylglycerophospholipids			39.3	0	M-H, M+FA-H	C33H66AsO13P	-1.20746	1.40088	4.29506e-07	4.46126e-06	1.62197	3.07796	55281.6	17960.5	58607.4	62977.4	62209.8	53905.5	49614.6	44375	21077	13668.8	19774.3	14959	19670.8	18612.8
0.71_134.0451m/z	134.045	0.712583	pos	L-Aspartic Acid	15	Organic acids and derivatives	Carboxylic acids and derivatives	Amino acids, peptides, and analogues		C00049	53.3	72.2	M+H	C4H7NO4	2.00716	1.77479	1.69341e-11	1.57717e-09	1.63017	3.09549	86465.8	27932.9	88945.5	82013.8	88412.6	89850.4	85977.1	83595.7	32384.9	30254.8	28753.7	24765.1	26346.5	25092.3
4.19_949.2470m/z	949.247	4.1889	neg	N-(2-ethoxyphenyl)-1-[(3-methyl-2-oxo-1,3-benzothiazol-6-yl)sulfonyl]piperidine-4-carboxamide	1002354	Unclassified	Unclassified	Unclassified			36.1	0	2M-H	C22H25N3O5S2	7.53806	2.60484	1.61509e-09	4.89305e-08	1.63841	3.11323	186521	59912.2	180519	181305	205974	177775	172638	200914	50254.8	58962.5	56678.1	59084.7	65936.9	68556.4
4.47_802.2167n	803.224	4.47307	pos	Brassicoside	HMDB0029480	Phenylpropanoids and polyketides	Flavonoids	Flavonoid glycosides			38.5	0	M+H, M+Na	C34H42O22	-0.0817063	1.03415	6.87411e-10	2.52505e-08	1.64009	3.11685	29312.9	9404.64	28978.6	28653.9	29452.1	28480.8	33207.1	27104.8	9329.5	8801.94	8647.73	10168	10247.4	9233.3
11.13_651.4114m/z	651.411	11.1316	neg	DG(20:5(7Z,9Z,11E,13E,17Z)-3OH(5,6,15)/0:0/i-12:0)	HMDB0298453	Unclassified	Unclassified	Unclassified			38.9	0	M+FA-H	C35H58O8	0.0263989	1.23574	2.20808e-06	1.76548e-05	1.64036	3.11744	43305.3	13891.3	50108.5	44814.1	49724.3	38581.2	44669.6	31933.9	13884.1	14128.6	9144.83	14921.6	17357.8	13910.8
4.21_480.1266n	479.119	4.20795	neg	(2S,3S,4S,5R)-3,4,5-Trihydroxy-6-[2-methoxy-5-(3,5,7-trihydroxy-3,4-dihydro-2H-chromen-2-yl)phenoxy]oxane-2-carboxylic acid	HMDB0257648	Phenylpropanoids and polyketides	Flavonoids	Flavonoid glycosides			52.5	66.7	M-H, 2M-H	C22H24O12	-0.436494	2.07308	2.79606e-09	7.48173e-08	1.64236	3.12176	117748	37718.4	122520	129856	117226	110318	117689	108879	37931.2	43118.1	47480.2	32216.2	32977.2	32587.8
4.28_788.2018n	789.209	4.28472	pos	Quercetin 3-triglucoside	HMDB0302889	Phenylpropanoids and polyketides	Flavonoids	Flavonoid glycosides			55.3	77.7	M+H, M+Na, M+K	C33H40O22	0.837952	14.3938	9.2144e-10	3.14075e-08	1.64533	3.12818	5.67203e+06	1.8132e+06	5.63353e+06	5.78333e+06	5.80947e+06	5.48742e+06	6.05642e+06	5.26202e+06	1.88564e+06	1.74764e+06	2.43733e+06	1.51514e+06	1.72936e+06	1.56409e+06
10.21_855.5105m/z	855.51	10.2057	neg	1-ethyl-5-fluoro-N-[3-(2-methylpiperidin-1-yl)propyl]-3-(2-oxopyrrolidin-1-yl)indole-2-carboxamide	1090167	Unclassified	Unclassified	Unclassified			36.8	0	2M-H	C24H33FN4O2	0.275948	1.02014	2.5445e-07	2.85633e-06	1.64947	3.13718	28944.3	9226.22	32231.2	31911.4	31511	28323.5	25724.1	23964.5	9954.84	6350.34	10162.3	7769.91	11440.8	9679.07
12.09_757.5093m/z	757.509	12.0892	neg	N-(2-methylpropyl)-4-oxo-8-(3-propan-2-yl-1,2,4-oxadiazol-5-yl)-1,5-diazacycloundecane-1-carboxamide	1077203	Unclassified	Unclassified	Unclassified			36.5	0	2M-H	C19H33N5O3	-0.0911383	1.44728	1.05117e-07	1.36648e-06	1.66672	3.17492	57894.3	18234.9	62111.2	55419.8	64496.4	59206.5	51645.4	54486.4	16337.4	17778.8	8724.6	20841.3	23201.2	22525.9
4.85_933.2307m/z	933.231	4.85375	neg	Quercetin 3-[p-coumaroyl-(->6)-glucosyl-(1->2)-glucosyl-(1->2)-glucoside]	HMDB0037938	Phenylpropanoids and polyketides	Flavonoids	Flavonoid glycosides			56.7	84.6	M-H	C42H46O24	0.0627217	3.36478	6.86767e-09	1.54426e-07	1.67197	3.1865	309598	97159.2	288064	310710	331709	295621	324535	306948	102695	120515	129711	74534.5	80634.1	74865.9
0.73_474.1466m/z	474.147	0.72575	neg	TS-943	HMDB0259310	Organic acids and derivatives	Carboxylic acids and derivatives	Amino acids, peptides, and analogues			39.2	11.9	M-H	C21H25N5O6S	2.86172	6.82061	1.26237e-09	4.04072e-08	1.67237	3.18738	1.26831e+06	397916	1.26452e+06	1.28565e+06	1.2851e+06	1.40673e+06	1.1822e+06	1.18565e+06	416098	453693	468362	326823	381594	340923
3.95_463.1791m/z	463.179	3.94605	pos	Diffusoside D	LMPR0102070052	Lipids and lipid-like molecules	Prenol lipids	Isoprenoids			49.2	57.5	M+H	C20H30O12	-4.13247	1.37635	2.37061e-05	0.000133811	1.6747	3.19254	55222.6	17297.4	71723.6	50462.4	45897.7	50034.4	67582	45635.4	23947.9	19149.5	22074.4	14606.6	13596	10410
6.35_623.2921m/z	623.292	6.35163	neg	4-[4-(4-fluorophenyl)piperazin-1-yl]-1-methylpyrazolo[3,4-d]pyrimidine	1078712	Unclassified	Unclassified	Unclassified			38	0	2M-H	C16H17FN6	-0.608672	1.18539	2.61133e-08	4.41229e-07	1.68694	3.21973	38165.3	11853.6	43401	42092.4	35979.3	37392.3	37177.1	32949.5	12379.4	11030.6	9393.41	12853	12050.2	13414.8
0.94_497.1125m/z	497.112	0.942833	neg	b-D-Glucuronopyranosyl-(1->3)-a-D-galacturonopyranosyl-(1->2)-L-rhamnose	HMDB0039728	Organic oxygen compounds	Organooxygen compounds	Carbohydrates and carbohydrate conjugates			37.2	1.71	M-H2O-H	C18H28O17	-4.48975	2.04536	3.17269e-11	2.50278e-09	1.68704	3.21996	112618	34975	109428	114627	114728	110941	112971	113014	36016.6	38364	43776.7	27983.7	34302.5	29406.6
8.19_1044.5502n	1043.54	8.19335	neg	Pitheduloside F	HMDB0034866	Lipids and lipid-like molecules	Prenol lipids	Terpene glycosides			39.3	0.966	M-H, M+FA-H	C52H84O21	-0.264124	2.27937	0.00645609	0.0178322	1.70187	3.25322	185784	57107.6	215764	313129	166918	237396	111225	70270	41374.4	97120.5	46224	43516.5	80352.3	34058.1
11.20_725.4841m/z	725.484	11.197	neg	N-Palmitoyltaurine	HMDB0240594	Lipids and lipid-like molecules	Fatty Acyls	Fatty amides			36.3	0	2M-H	C18H37NO4S	3.74126	1.04004	1.81319e-07	2.15611e-06	1.70532	3.26102	29567	9066.81	34304.9	31471.5	29201.3	31583.1	24951.3	25890	7534.94	9055.01	6779.62	9391.96	10499.2	11140.1
4.28_303.0502m/z	303.05	4.28472	pos	Quercetin	Quercetin	Phenylpropanoids and polyketides	Flavonoids	Flavones	***	C00389	47.3	40.4	M+H	C15H10O7	0.783317	8.68687	2.57315e-10	1.19442e-08	1.71019	3.27204	2.02141e+06	617781	1.96476e+06	2.01542e+06	2.02511e+06	1.97533e+06	2.20704e+06	1.94079e+06	626830	582771	811241	537068	591213	557565
0.76_881.2539m/z	881.254	0.7581	neg	R547	986766	Unclassified	Unclassified	Unclassified			38	0	2M-H	C18H21F2N5O4S	5.33721	1.4072	1.12333e-05	7.0552e-05	1.72708	3.31058	56384.1	17031.5	58002.1	53742.7	70328.8	59017.8	35242.3	61971.1	15921.6	19175.9	17972.6	12825.2	17124.7	19169.1
1.10_379.1214m/z	379.121	1.10332	pos	6-[3-(4-fluorophenyl)-1,2,4-oxadiazol-5-yl]-2-[(3-methoxyphenyl)methyl]pyridazin-3-one	1097984	Unclassified	Unclassified	Unclassified			41.5	24.2	M+H	C20H15FN4O3	3.50513	1.4895	2.00377e-08	3.59368e-07	1.72806	3.31281	59952.7	18097.2	57641.4	53680	68148.8	58791.2	62529.3	58925.2	20963.5	23118	13215	21051.1	13807.2	16428.5
4.23_293.0999m/z	293.1	4.22965	pos	(2S,3R,4R,5S,6S)-2-(Hydroxymethyl)-6-phenylmethoxyoxane-3,4,5-triol	HMDB0243491	Organic oxygen compounds	Organooxygen compounds	Carbohydrates and carbohydrate conjugates			40.4	5.72	M+Na	C13H18O6	1.3875	1.48079	1.28234e-08	2.5572e-07	1.73325	3.32477	58952.1	17731.2	58472.6	56412.7	56280.3	56663.5	69905.6	55978	21023.6	18777.5	20453.7	15541.2	15040.3	15550.8
4.28_305.0555m/z	305.055	4.28472	pos	10-phospho-2E-decenoic acid	LMFA01050430	Lipids and lipid-like molecules	Fatty Acyls	Fatty Acids and Conjugates			39.2	0	M+K	C10H19O6P	1.39016	1.2255	4.50448e-10	1.84212e-08	1.73883	3.33763	39915.8	11959.3	40010.6	39203.7	39205.1	38194.9	43441.7	39438.5	12782.6	10591.6	16056.2	9645.55	11859	10820.9
13.43_687.4806m/z	687.481	13.4283	pos	DG(i-16:0/PGE2/0:0)	HMDB0299188	Unclassified	Unclassified	Unclassified			54.1	77.1	M+Na	C39H68O8	-0.10876	3.75358	1.08795e-06	9.74898e-06	1.74992	3.36339	385126	114505	430905	354342	414802	366288	436074	308344	92398.5	103227	65518.2	120888	180049	124951
4.28_787.1936m/z	787.194	4.2839	neg	Moracetin	HMDB0040487	Phenylpropanoids and polyketides	Flavonoids	Flavonoid glycosides			56.8	84.8	M-H	C33H40O22	-0.294758	27.3302	3.48631e-09	8.93381e-08	1.75352	3.3718	1.98728e+07	5.89381e+06	1.92855e+07	1.99195e+07	1.8613e+07	1.9036e+07	2.01542e+07	2.22285e+07	5.36142e+06	5.61963e+06	8.44534e+06	5.37205e+06	5.15061e+06	5.41384e+06
4.30_437.1087m/z	437.109	4.30265	neg	15-Demethyl plumieride	HMDB0253582	Lipids and lipid-like molecules	Prenol lipids	Terpene glycosides			50.3	56.8	M-H2O-H	C20H24O12	-0.498921	1.02267	1.92703e-07	2.26813e-06	1.77669	3.42639	28108.7	8203.58	27086.6	27578.5	25653.8	25385.5	30432.1	32515.5	7177.56	7218.76	13446.4	5814.79	7327.33	8236.62
10.71_490.3660n	473.363	10.7113	pos	24alpha,25-dihydroxy-1beta-hydroxymethyl-26,27-dimethyl-24a-homo-22-oxa-3-epivitamin D3	LMST03020571	Lipids and lipid-like molecules	Steroids and steroid derivatives	Secosteroids			48.4	47.7	M+H-H2O, M+H	C30H50O5	0.286063	1.21605	4.61695e-06	3.29952e-05	1.78057	3.43563	40694	11844.7	44719	42334.4	46942.8	44584.4	31946.9	33636.9	9884.82	8314.46	5608.5	18371.9	12838.2	16050.4
5.58_837.3375m/z	837.338	5.58385	neg	N-[4-[2-(1-phenylbenzimidazol-2-yl)ethyl]phenyl]pyrazine-2-carboxamide	1016373	Unclassified	Unclassified	Unclassified			36.3	0	2M-H	C26H21N5O	-5.28543	1.04069	6.83355e-08	9.63841e-07	1.7852	3.44665	28734.4	8336.9	33292.9	27610.3	25645.1	25376.5	30870.6	29610.9	7673.6	5194.62	9539.26	8175.55	9740.58	9697.8
0.74_342.1165n	325.113	0.7445	pos	Mannobiose	HMDB0029933	Organic oxygen compounds	Organooxygen compounds	Carbohydrates and carbohydrate conjugates			38.1	0	M+H-H2O, M+NH4	C12H22O11	0.759901	2.76059	4.89717e-09	1.17728e-07	1.78689	3.4507	200443	58087.6	216170	207904	217356	203550	187370	170309	62965.5	59099.3	58640.3	63147.6	53980.1	50692.9
3.70_365.1059m/z	365.106	3.7	pos	Trehalulose	Trehalulose	Organic oxygen compounds	Organooxygen compounds	Carbohydrates and carbohydrate conjugates	***		38.5	0	M+Na	C12H22O11	1.32005	1.38698	1.39321e-09	4.37703e-08	1.79292	3.46515	50443.1	14557.3	48353.9	49934.9	51618.7	47366.9	57360.1	48024.3	16851.2	14267.1	17072.3	13647.7	12402	13103.2
6.20_591.3021m/z	591.302	6.20272	neg	[4-(2,3-dihydroindol-1-yl)piperidin-1-yl]-(furan-3-yl)methanone	1027596	Unclassified	Unclassified	Unclassified			36.6	0	2M-H	C18H20N2O2	7.52565	1.02756	3.92581e-12	5.39743e-10	1.80322	3.48997	27433.6	7860.71	28137.5	26711.9	27618.9	27962.5	25692.9	28478.2	8688.51	7430.34	7934.47	6781.15	7756	8573.77
8.84_285.0759m/z	285.076	8.83687	pos	GENISTEIN, 8-METHYL	44476	Unclassified	Unclassified	Unclassified			47.1	38.5	M+H	C16H12O5	0.602362	1.07029	0.000489471	0.00185071	1.80936	3.50487	34628.5	9880.13	41947.5	45959.8	26369	27527.3	23553.3	42414.4	15722.3	17973.8	14339.7	3632.61	3342.97	4269.45
1.24_474.2189m/z	474.219	1.24247	pos	2-[(4-methylpiperazin-1-yl)methyl]-8-(4-propylphenyl)sulfonyl-1-oxa-8-azaspiro[4.5]decane	1097063	Unclassified	Unclassified	Unclassified			37.1	0	M+K	C23H37N3O3S	0.319912	1.55364	1.90124e-09	5.55031e-08	1.85827	3.62573	62212.9	17158.7	60086.8	62395	62670.1	58385.9	70837.7	58901.6	20672.7	17251.5	20568.6	14192.8	13956.5	16310.2
8.03_314.0792n	297.076	8.02565	pos	5,3'-Dihydroxy-7,4'-dimethoxy-4-phenylcoumarin	LMPK12100046	Lipids and lipid-like molecules	Polyketides	Flavonoids			50.6	56.7	M+H-H2O, M+H	C17H14O6	0.555863	3.12381	0.0244014	0.0575023	1.87091	3.65763	376568	102954	334945	823746	347345	252610	158631	342129	234053	141412	204646	23917.7	6015.45	7679.84
4.45_713.1566m/z	713.157	4.4538	pos	Quercetin 3-(6''-malonylglucoside)-7-glucoside	LMPK12112264	Lipids and lipid-like molecules	Polyketides	Flavonoids			46.6	38.5	M+H	C30H32O20	0.856776	2.05607	1.64818e-10	8.528e-09	1.87454	3.66685	108105	29481.8	102231	108758	106598	107112	114597	109335	29413.7	24809.2	41712.1	26001.7	28355.2	26598.9
1.11_405.0284m/z	405.028	1.10767	neg	Quercetin 7,3',4'-trimethyl ether 3-sulfate	LMPK12112657	Lipids and lipid-like molecules	Polyketides	Flavonoids			39.4	8.8	M-H2O-H	C18H16O10S	-0.483912	5.16538	1.37996e-09	4.34011e-08	1.89424	3.71727	682721	183662	710078	654186	729646	707144	647269	648000	215847	237173	218243	149347	152445	128917
4.40_771.1992m/z	771.199	4.39883	pos	Kaempferol 3-rutinoside-7-glucuronide	LMPK12111769	Lipids and lipid-like molecules	Polyketides	Flavonoids			37.7	0	M+H	C33H38O21	1.72755	1.4115	1.22224e-10	6.89229e-09	1.91633	3.77461	50385.2	13348.5	48569.7	50167.2	50665.9	49280.7	52600	51027.6	13071.8	12533.6	19490.7	11302.6	12232	11459.9
0.74_719.2016m/z	719.202	0.7424	neg	2-(2-chloro-6-fluorophenyl)-N-(1-ethyl-2-oxo-3,4-dihydroquinolin-6-yl)acetamide	998157	Unclassified	Unclassified	Unclassified			38.7	0	2M-H	C19H18ClFN2O2	1.03223	16.1429	1.83324e-09	5.412e-08	1.91863	3.78065	6.61167e+06	1.74882e+06	6.28476e+06	7.05297e+06	6.64109e+06	6.24134e+06	6.9718e+06	6.47807e+06	2.13506e+06	1.95994e+06	2.39278e+06	1.26457e+06	1.38828e+06	1.3523e+06
13.07_627.4606m/z	627.461	13.0709	pos	DG(20:4(5Z,8Z,11Z,14Z)-OH(17)/0:0/14:0)	HMDB0295056	Unclassified	Unclassified	Unclassified			37.3	0	M+Na	C37H64O6	1.83366	1.90497	7.45673e-08	1.03705e-06	1.91869	3.78081	93415.1	24707.7	94164.9	92219.3	103874	104502	86158	79572.5	21381.8	23484.4	12702.1	27961.7	32572.3	30143.9
4.76_551.1038m/z	551.104	4.75685	pos	Quercetin 3-(6''-malonylglucoside)	50555	Unclassified	Unclassified	Unclassified			57.9	95.3	M+H	C24H22O15	1.26921	1.51855	5.922e-09	1.37665e-07	1.92005	3.78435	58788.5	15534.6	58796.4	53987.5	58501.1	56772	68427.9	56246.1	16238.2	15452.7	20887	12087.4	15267.4	13275.1
4.53_639.1571m/z	639.157	4.52897	neg	Horridin (flavone)	LMPK12112232	Lipids and lipid-like molecules	Polyketides	Flavonoids			51.5	59.2	M+FA-H	C27H30O15	0.727833	2.22151	1.77993e-13	6.11788e-11	1.92107	3.78705	123972	32735.9	120918	123944	121627	120114	126740	130490	34281.2	31113.7	32808.3	31087.5	35066.6	32058
0.84_504.1928m/z	504.193	0.842533	pos	beta-D-Galactopyranosyl-(1->4)-2-amino-2-deoxy-beta-D-glucopyranosyl-(1->6)-D-mannose	HMDB0041224	Organic oxygen compounds	Organooxygen compounds	Carbohydrates and carbohydrate conjugates			48.9	48.2	M+H	C18H33NO15	0.914348	16.5784	1.06746e-11	1.10188e-09	1.95424	3.87513	6.87195e+06	1.77335e+06	6.86757e+06	6.66224e+06	6.95811e+06	6.91899e+06	7.31298e+06	6.51183e+06	2.04626e+06	1.85212e+06	2.04196e+06	1.53811e+06	1.53128e+06	1.63036e+06
6.07_675.2850m/z	675.285	6.07382	neg	3-[5-[1-[(3-methylthiophen-2-yl)methyl]piperidin-3-yl]-1H-1,2,4-triazol-3-yl]pyridine	1094134	Unclassified	Unclassified	Unclassified			37.2	0	2M-H	C18H20N5S	6.5127	1.02894	1.44666e-08	2.80322e-07	1.96128	3.89409	26731.3	6864.6	30434.9	24436.6	23992.5	25233.8	29467.8	26822.4	6735.6	5164.72	8409.76	8044.12	5909.81	6923.58
13.43_629.4770m/z	629.477	13.4283	pos	DG(22:5(4Z,7Z,10Z,13Z,19Z)-O(16,17)/0:0/i-14:0)	HMDB0298900	Unclassified	Unclassified	Unclassified			38.1	0	M+H	C39H64O6	-0.82678	1.92435	6.8057e-08	9.60382e-07	1.97028	3.91844	93646.2	23898.8	105744	93800.9	102381	93177.7	89038.4	77735.4	19051.9	19886.4	14960.4	30007.8	33131.9	26354.4
6.52_508.2293n	509.237	6.52173	pos	Gibberellin A37 glucosyl ester	HMDB0038611	Lipids and lipid-like molecules	Prenol lipids	Terpene glycosides			44.3	29.5	M+H, M+Na	C26H36O10	-3.14191	1.00539	8.15283e-10	2.86092e-08	1.98734	3.96506	25184.6	6351.62	25013.9	24478.7	24463.2	23635.7	29162	24353.9	7250.34	6149.77	6993.43	6008.34	5830.5	5877.35
13.42_709.4889m/z	709.489	13.4167	neg	DG(16:0/0:0/20:4(7E,9E,11Z,13E)-3OH(5S,6R,15S))	HMDB0295481	Unclassified	Unclassified	Unclassified			38.6	1.1	M+FA-H	C39H68O8	-1.08947	2.14688	9.07049e-08	1.21018e-06	1.99119	3.97563	115946	29164.2	131439	126839	125818	112339	99560.1	99681.6	25717.1	26873.2	19745.9	38122	29260.5	35266.5
5.73_753.3546m/z	753.355	5.73332	neg	N-[1-[5-(4-fluorophenyl)-1H-pyrazol-3-yl]pyrrolidin-3-yl]-3,5-dimethylbenzamide	1077875	Unclassified	Unclassified	Unclassified			36.7	0	2M-H	C22H22FN4O	8.47202	1.6476	7.99625e-10	2.8258e-08	1.99517	3.98664	67241.2	16866.7	72933.9	69540	70427.2	60793.1	64028.7	65724.3	17209.9	11092.7	20605	15824.6	19034.9	17432.8
0.85_586.0470m/z	586.047	0.854667	neg	UDP-N-acetyl-alpha-D-glucosamine	HMDB0304526	Nucleosides, nucleotides, and analogues	Pyrimidine nucleotides	Pyrimidine nucleotide sugars			38.3	0	M-H2O-H	C17H25N3O17P2-2	-1.76092	3.00987	2.35563e-10	1.12976e-08	1.99842	3.99564	224638	56220.9	233491	222461	228941	213721	236030	213185	71551	60268	70872.7	44735.4	48309.9	41588.5
11.60_821.5055m/z	821.506	11.5963	neg	(1R,4E,5'R,6R,6'R,7S,8S,10S,11S,12R,14S,15R,16S,18E,20E,22S,25R,27S,29S)-22-Ethyl-7,11,14,15-tetrahydroxy-6'-(2-hydroxypropyl)-5',6,8,10,12,14,16,29-octamethylspiro[2,26-dioxabicyclo[23.3.1]nonacosa-4,18,20-triene-27,2'-oxane]-3,9,13-trione	HMDB0242333	Phenylpropanoids and polyketides	Macrolides and analogues	Unclassified			43.4	22	M+FA-H	C44H72O11	-0.186348	1.49184	2.8679e-07	3.15359e-06	2.01549	4.04317	56031.9	13858.4	63938.5	66464.2	56760.4	56272.8	48141.9	44613.5	14307.5	13177.6	12254.9	14744	14175	14491.4
13.58_613.4825m/z	613.482	13.5768	pos	DG(i-16:0/20:5(5Z,8Z,11Z,14Z,16E)-OH(18R)/0:0)	HMDB0299260	Unclassified	Unclassified	Unclassified			42.7	18.6	M+H-H2O	C39H66O6	-0.301029	2.52704	2.4802e-10	1.17007e-08	2.02649	4.07412	157045	38546.9	163402	153951	159354	151058	165182	149321	35530.4	31825	24650.7	44731.4	43834.8	50709.3
0.76_447.1354m/z	447.135	0.7581	neg	Setipiprant	HMDB0258261	Benzenoids	Naphthalenes	Naphthalenecarboxylic acids and derivatives			36.7	0	M+FA-H	C24H19FN2O3	-1.98037	1.56691	2.33582e-06	1.85427e-05	2.04149	4.1167	63143.2	15338.3	79566.4	46602.4	63721.4	61462.1	54809.9	72697.2	13881.9	13530.3	15383.9	16455.5	12526.9	20251.5
8.34_1044.5501n	1043.54	8.34293	neg	PIP(20:1(11Z)/PGF1alpha)	HMDB0279652	Unclassified	Unclassified	Unclassified			44.3	30.3	M-H, M+FA-H	C49H90O19P2	-4.792	2.40889	3.21598e-07	3.47109e-06	2.04468	4.12583	146293	35457.7	145966	161220	144006	171804	120613	134146	19381.8	47440	18026	40404.9	49149.2	38344.4
0.76_323.0284m/z	323.028	0.7581	neg	Uridine monophosphate (UMP)	3453	Unclassified	Unclassified	Unclassified			47.2	46.9	M-H	C9H13N2O9P	-0.577993	1.53246	7.13556e-09	1.5921e-07	2.0563	4.15919	57845.4	13907.9	58658.1	63078.2	50247	59529.7	62542.6	53016.9	13859.2	13018.4	15323.2	13829.5	8789.57	18627.3
4.57_915.2045m/z	915.205	4.56812	neg	N-[[3-(5-cyclopropyl-6-oxobenzo[b][1,4]benzothiazepin-2-yl)-1,2,4-oxadiazol-5-yl]methyl]furan-2-carboxamide	1011793	Unclassified	Unclassified	Unclassified			38	0	2M-H	C24H18N4O4S	2.2587	1.15095	9.52564e-11	5.73221e-09	2.06722	4.19079	32395.9	7730.25	31374.5	30384.7	32696.8	32485.4	32440	34994	7239.88	7806.61	10178.5	5367.01	8341.13	7448.38
4.23_270.1106n	315.109	4.22712	neg	2-(methoxymethyl)-7-(4-methoxyphenyl)-[1,2,4]triazolo[1,5-a]pyrimidine	1037872	Unclassified	Unclassified	Unclassified			38.7	0	M-H, M+FA-H	C14H14N4O2	-4.1542	2.2345	1.5126e-08	2.87693e-07	2.07425	4.21124	122710	29138.7	128031	130501	133359	118704	126564	99101.3	30933.1	39540.1	31675.2	24569.6	23855.1	24259.1
4.53_640.1648n	641.172	4.53148	pos	Rhamnetin 3-sophoroside	93027	Phenylpropanoids and polyketides	Flavonoids	Flavonoid glycosides			57.7	92.9	M+H, M+Na	C28H32O17	1.38581	1.65578	5.89073e-11	4.06398e-09	2.08521	4.24338	66471.2	15664.7	67348.5	66507.4	66845	63609.8	73636.9	60879.6	16090.7	15474.2	15288	15501.3	15081.3	16552.6
10.71_506.3610n	489.358	10.7113	pos	Theasapogenol A	HMDB0034519	Lipids and lipid-like molecules	Prenol lipids	Triterpenoids			51.3	62.2	M+H-H2O, M+H	C30H50O6	0.456502	2.3661	1.33409e-06	1.15116e-05	2.09909	4.28439	140443	32780.3	154778	152409	165435	146621	104430	118988	29353.9	25602.6	17370.5	46212.9	36058.1	42083.6
7.86_692.3620n	737.36	7.85517	neg	Bismahanine	HMDB0040773	Organoheterocyclic compounds	Indoles and derivatives	Carbazoles			37.1	0.188	M-H, M+FA-H	C46H48N2O4	0.854784	1.95166	3.24863e-08	5.25165e-07	2.10234	4.29405	93363.5	21742.5	86997.9	100546	86017.2	80418.5	94643.8	111558	23054.2	18148.3	20847.3	24301.9	20460.6	23642.9
0.87_803.1752m/z	803.175	0.871967	neg	2-(3-methoxyphenyl)-5-[[3-[3-(trifluoromethyl)phenyl]-1,2,4-oxadiazol-5-yl]methyl]-1,3,4-oxadiazole	996103	Unclassified	Unclassified	Unclassified			38.2	0	2M-H	C19H13F3N4O3	-6.82803	2.48338	1.08672e-09	3.56544e-08	2.10266	4.295	150126	34953.6	134658	154240	149431	144995	153179	164252	36602.1	36486.8	49427.1	23273.8	33560.5	30371.4
4.25_174.1856m/z	174.186	4.24875	pos	p-Menthan-3-ol	HMDB0035765	Lipids and lipid-like molecules	Prenol lipids	Monoterpenoids			42.4	24.7	M+NH4	C10H20O	2.02852	1.71591	8.07991e-11	5.11586e-09	2.10822	4.3116	71107.9	16492.2	68533.6	72662.9	70379.4	67331.8	79683	68056.7	18540	16786.4	16711.2	16217.1	14591.7	16106.9
0.87_475.1303m/z	475.13	0.871967	neg	2-cyclopropyl-5-[5-[4-(4-methoxyphenyl)piperazin-1-yl]sulfonylfuran-3-yl]-1,3,4-oxadiazole	1027494	Unclassified	Unclassified	Unclassified			36.8	0	M+FA-H	C20H22N4O5S	2.26743	6.31291	1.7637e-10	9.01265e-09	2.11032	4.31786	963378	223115	931783	1.00034e+06	940505	896676	1.03682e+06	974138	259527	237488	294509	172965	195025	179173
8.35_1044.5513n	1045.56	8.3526	pos	Jujuboside B	HMDB0035745	Lipids and lipid-like molecules	Prenol lipids	Triterpenoids			38.4	0	M+H, M+Na	C52H84O21	0.80102	1.46926	2.12946e-05	0.000122084	2.12482	4.3615	55834.4	12801.7	58625.5	67770	64139.5	65073.8	43789.9	35607.6	6902.63	15879.9	5607.4	15796.3	18119	14504.6
4.28_465.1034m/z	465.103	4.28472	pos	Isoquercetrin	5480505	Phenylpropanoids and polyketides	Flavonoids	Flavonoid glycosides		C05623	58.3	94.8	M+H	C21H20O12	1.30588	3.77329	6.34178e-11	4.28805e-09	2.13208	4.38348	342213	78068.8	335674	347646	340549	332448	371701	325261	81421.3	72281.6	107547	65176.6	76014.2	65972.1
4.63_479.1196m/z	479.12	4.6265	neg	Aromadendrin 3-rhamnoside	HMDB0303603	Phenylpropanoids and polyketides	Flavonoids	Flavonoid glycosides			44.9	27.8	M+FA-H	C21H22O10	0.174732	1.05019	1.75256e-14	1.23414e-11	2.13348	4.38776	26382.6	6012.78	26368.8	26569.4	25686	25575.6	27067.7	27028.1	6677.95	6223.69	5934.46	5603.99	6077.49	5559.07
9.71_1017.5644m/z	1017.56	9.70812	neg	PGP(a-21:0/PGF1alpha)	HMDB0274673	Unclassified	Unclassified	Unclassified			37.4	0	M+FA-H	C47H90O16P2	-4.36594	1.00246	5.0702e-07	5.122e-06	2.13889	4.40422	24709.2	5610.34	28639.4	28255.6	25527.3	22202.3	25310.9	18319.6	7361.58	4057.95	7156.65	5383.93	4501.27	5200.64
10.65_931.6618m/z	931.662	10.6455	neg	PG(22:2(13Z,16Z)/22:0)	LMGP04010782	Lipids and lipid-like molecules	Glycerophospholipids	Glycerophosphoglycerols			38	0	M+FA-H	C50H95O10P	-3.06352	1.92784	1.6267e-06	1.3645e-05	2.16265	4.47735	92246.5	20602.9	92237.4	92357.3	111520	81024.6	71350.1	104989	14464.1	11668.5	10033.7	29159	30323.7	27968.5
13.58_671.4864m/z	671.486	13.5768	pos	DG(20:4(8Z,11Z,14Z,17Z)-2OH(5S,6R)/0:0/16:0)	HMDB0295550	Unclassified	Unclassified	Unclassified			38.4	0	M+Na	C39H68O7	0.974718	2.09474	3.19213e-08	5.17189e-07	2.16526	4.48548	106197	23675.7	105322	101415	104228	96946.5	125924	103347	19307.5	18889.6	12333.6	23741.4	34676.9	33105.2
4.45_711.1418m/z	711.142	4.4509	neg	Quercetin 3-O-(6"-malonyl-glucoside) 7-O-glucoside	HMDB0029270	Phenylpropanoids and polyketides	Flavonoids	Flavonoid glycosides			52.9	68.1	M-H	C30H32O20	0.537011	2.82386	6.46403e-11	4.33015e-09	2.16602	4.48784	190691	42490.5	187018	193299	181897	195955	189516	196460	40230.5	38972.3	64928.4	32309.2	40408.5	38094.3
4.45_733.1237m/z	733.124	4.4509	neg	4-[3-(2-fluorophenyl)-5-oxo-6,7-dihydro-4H-thieno[3,2-b]pyridin-7-yl]benzoic acid	1036448	Unclassified	Unclassified	Unclassified			36.8	0	2M-H	C20H14FNO3S	-6.37265	1.21051	7.99099e-10	2.8258e-08	2.18208	4.53808	35120	7738.94	32450.8	36076	33275.5	38337.1	35184.7	35395.6	7235.91	6619.6	11901.9	5454.51	7586.89	7634.85
4.91_520.1943n	519.187	4.90875	neg	Matairesinoside	HMDB0303466	Lignans, neolignans and related compounds	Lignan glycosides	Unclassified			42.8	17.5	M-H, M+FA-H	C26H32O11	-0.25023	1.62192	2.4488e-10	1.15905e-08	2.18632	4.55144	62704.7	13776.9	63317.8	65611.3	58126.9	62070.5	63953.1	63148.9	16430	14645.5	20203.4	10932.7	9506.48	10943.5
12.11_793.4516m/z	793.452	12.1111	neg	PA(6 keto-PGF1alpha/i-15:0)	HMDB0267652	Unclassified	Unclassified	Unclassified			38.2	0	M+FA-H	C38H69O12P	1.01194	2.19939	1.70351e-07	2.04591e-06	2.1984	4.5897	117049	25502.6	137756	120969	125615	117164	114709	86082.1	26459.3	24630.7	18230.8	29439.9	26929.2	27325.8
4.53_707.1445m/z	707.145	4.52897	neg	N-[(2,6-dimethylimidazo[2,1-b][1,3,4]thiadiazol-5-yl)methyl]-2-(trifluoromethyl)benzamide	1013028	Unclassified	Unclassified	Unclassified			37.7	0	2M-H	C15H13F3N4OS	-0.899492	1.02194	1.07919e-11	1.10313e-09	2.20592	4.6137	24695	5352.54	24766.9	23928.3	24945.3	23035.5	24753.7	26740.4	5483.71	4650.68	5049.86	4891.81	6401.68	5637.47
4.70_522.2097n	521.202	4.70175	neg	5-[3-(Hydroxymethyl)-5-(3-hydroxypropyl)-7-methoxy-2,3-dihydro-1-benzofuran-2-yl]-2-methoxyphenyl hexopyranoside	985481	Unclassified	Unclassified	Unclassified			46.8	40.5	M-H, M+FA-H	C26H34O11	-0.718078	1.4187	4.1868e-12	5.64866e-10	2.21288	4.63599	47510.3	10248.2	47545.8	47704.9	47078.3	45186.3	48858.2	48688.5	11882.5	10627.9	13247.1	9019.01	8588.47	8123.97
0.73_476.1622m/z	476.162	0.728983	pos	N-Formyl-Met-Leu-Phe	HMDB0255144	Organic acids and derivatives	Carboxylic acids and derivatives	Amino acids, peptides, and analogues			38.9	8.26	M+K	C21H31N3O5S	1.26532	5.35779	2.06052e-10	1.02571e-08	2.22254	4.66714	680870	145886	719931	609461	725038	678230	666256	686302	173084	175825	168056	118237	131630	108483
10.31_633.4103m/z	633.41	10.3116	pos	Squamocin B	HMDB0031393	Lipids and lipid-like molecules	Fatty Acyls	Fatty alcohols			42	17.4	M+K	C35H62O7	-4.01848	1.27116	6.34573e-07	6.20853e-06	2.2375	4.7158	39184.1	8309.11	39617.3	41942.8	46921.6	39961.7	34426.3	32234.8	5826.72	5875.35	2310.98	12548.1	13504.8	9788.66
8.01_284.0680m/z	284.068	8.00752	pos	2,5,7-trihydroxy-4'-methoxyisoflavanone	HMDB0304042	Phenylpropanoids and polyketides	Isoflavonoids	O-methylated isoflavonoids			45.8	46.5	M+H-H2O	C16H13O6-	0.293425	1.02628	0.000605386	0.00222772	2.25069	4.7591	29009.2	6095.54	27994.7	44604.2	23113.2	22741.9	17093.1	38508.2	9047.61	12941.5	7591.4	2218.06	2403.45	2371.19
10.98_1067.5403m/z	1067.54	10.9808	neg	Acetyljujuboside B	HMDB0032781	Lipids and lipid-like molecules	Prenol lipids	Triterpenoids			37.3	0	M-H2O-H	C54H86O22	-2.66099	1.20105	3.23532e-07	3.48449e-06	2.2522	4.76408	34630.4	7269.06	41974.7	38944	32583.6	31387.5	35572.1	27320.4	10505.5	7352.26	8088.53	5271.58	6635.39	5761.15
4.45_667.1514m/z	667.151	4.4509	neg	Euphorbianin	LMPK12112261	Lipids and lipid-like molecules	Polyketides	Flavonoids			43.8	25.9	M-H	C29H32O18	-0.267467	1.15425	1.58854e-10	8.29373e-09	2.25705	4.78012	31382.2	6565.14	29532.3	29902.8	32340.2	32171.7	32601.4	31744.7	5658.57	5895.27	10380.3	5034.77	6182.98	6238.97
0.74_903.7684m/z	903.768	0.7424	neg	2-Hydroxy-24-keto-octacosanolide	LMFA07040063	Lipids and lipid-like molecules	Fatty Acyls	Fatty esters			36.3	0	2M-H	C28H52O4	2.85134	4.12234	2.22805e-08	3.90104e-07	2.28027	4.8577	403481	83060.2	426264	418759	412586	450022	365956	347301	110194	113974	106302	65101.4	64435.8	38353.5
13.21_611.4675m/z	611.467	13.2139	pos	DG(22:6(4Z,7Z,10Z,13E,15E,19Z)-OH(17)/i-14:0/0:0)	HMDB0298890	Unclassified	Unclassified	Unclassified			37.5	0	M+H-H2O	C39H64O6	0.787318	2.28975	4.79518e-08	7.22204e-07	2.36838	5.1636	122483	23720.4	142592	123171	124442	130202	112272	102218	19997.1	25250.7	7959.2	31434.7	25015.9	32664.8
[truncated: 236 more rows]

## Sheet: GP-S1_vs_GP-S2
Table S2 Statistics of total DEMs in each comparison group.
[truncated: 794 more rows]

## Sheet: PP-S1_vs_PP-S2
Table S2 Statistics of total DEMs in each comparison group.
[truncated: 784 more rows]
