# Supplementary material for: Metabolomics and Transcriptomics Jointly Explore the Mechanism of Pod Color Variation in Purple Pod Pea
Source: Curr Issues Mol Biol. 2025 Feb 1;47(2):94. doi: 10.3390/cimb47020094 (PMC11854479; doi:10.3390/cimb47020094)
Supplement: Supplementary file 1 [file cimb-47-00094-s001.zip › Table S3.xlsx]

## Sheet: PP-S1_vs_GP-S1
Table S3 The KEGG pathway enrichment of all differential metabolites in each comparison group.
ID Annotation	Annotation	in set	RichFactor	p-value	-lg(p-value)	FDR correction	Matching IDs	URL
gmx00250	Alanine, aspartate and glutamate metabolism	6	0.214286	4.35493e-05	4.36102	0.00274361	C00026 C00049 C00158 C00334 C03406 C03912	https://www.genome.jp/kegg-bin/show_pathway?gmx00250/gmx:C00026%09blue/gmx:C00049%09red/gmx:C00158%09red/gmx:C00334%09red/gmx:C03406%09blue/gmx:C03912%09red
gmx00220	Arginine biosynthesis	5	0.217391	0.000183641	3.73603	0.00412183	C00026 C00049 C00437 C00624 C03406	https://www.genome.jp/kegg-bin/show_pathway?gmx00220/gmx:C00026%09blue/gmx:C00049%09red/gmx:C00437%09red/gmx:C00624%09blue/gmx:C03406%09blue
gmx00944	Flavone and flavonol biosynthesis	7	0.137255	0.000196278	3.70713	0.00412183	C00389 C05623 C05903 C10107 C12249 C12634 C12638	https://www.genome.jp/kegg-bin/show_pathway?gmx00944/gmx:C00389%09red/gmx:C05623%09red/gmx:C05903%09blue/gmx:C10107%09red/gmx:C12249%09red/gmx:C12634%09red/gmx:C12638%09red
gmx00340	Histidine metabolism	6	0.12766	0.000855303	3.06788	0.0129037	C00026 C00049 C00135 C00860 C05575 C20522	https://www.genome.jp/kegg-bin/show_pathway?gmx00340/gmx:C00026%09blue/gmx:C00049%09red/gmx:C00135%09red/gmx:C00860%09red/gmx:C05575%09red/gmx:C20522%09red
gmx00053	Ascorbate and aldarate metabolism	6	0.122449	0.00107118	2.97014	0.0129037	C00026 C00029 C00818 C01825 C04575 C15923	https://www.genome.jp/kegg-bin/show_pathway?gmx00053/gmx:C00026%09blue/gmx:C00029%09red/gmx:C00818%09blue/gmx:C01825%09blue/gmx:C04575%09red/gmx:C15923%09red
gmx00400	Phenylalanine, tyrosine and tryptophan biosynthesis	5	0.147059	0.00122892	2.91048	0.0129037	C00078 C00296 C00493 C00944 C16850	https://www.genome.jp/kegg-bin/show_pathway?gmx00400/gmx:C00078%09red/gmx:C00296%09red/gmx:C00493%09blue/gmx:C00944%09blue/gmx:C16850%09blue
gmx00970	Aminoacyl-tRNA biosynthesis	6	0.115385	0.00147072	2.83247	0.0132365	C00049 C00078 C00135 C00148 C00188 C00407	https://www.genome.jp/kegg-bin/show_pathway?gmx00970/gmx:C00049%09red/gmx:C00078%09red/gmx:C00135%09red/gmx:C00148%09blue/gmx:C00188%09blue/gmx:C00407%09red
gmx00941	Flavonoid biosynthesis	7	0.0945946	0.00193607	2.71308	0.0152466	C00389 C00509 C01617 C02906 C05903 C10107 C12208	https://www.genome.jp/kegg-bin/show_pathway?gmx00941/gmx:C00389%09red/gmx:C00509%09red/gmx:C01617%09red/gmx:C02906%09red/gmx:C05903%09blue/gmx:C10107%09red/gmx:C12208%09red
gmx00592	alpha-Linolenic acid metabolism	5	0.113636	0.00396017	2.40229	0.0277212	C04785 C16308 C16317 C16322 C16326	https://www.genome.jp/kegg-bin/show_pathway?gmx00592/gmx:C04785%09blue/gmx:C16308%09blue/gmx:C16317%09red/gmx:C16322%09blue/gmx:C16326%09blue
gmx00190	Oxidative phosphorylation	3	0.1875	0.00624577	2.20441	0.0393483	C00003 C00009 C00013	https://www.genome.jp/kegg-bin/show_pathway?gmx00190/gmx:C00003%09red/gmx:C00009%09blue/gmx:C00013%09blue
gmx00300	Lysine biosynthesis	4	0.114286	0.00972972	2.0119	0.0557248	C00026 C00049 C00322 C04462	https://www.genome.jp/kegg-bin/show_pathway?gmx00300/gmx:C00026%09blue/gmx:C00049%09red/gmx:C00322%09blue/gmx:C04462%09red
gmx00020	Citrate cycle (TCA cycle)	3	0.15	0.0118509	1.92625	0.0622173	C00026 C00158 C00311	https://www.genome.jp/kegg-bin/show_pathway?gmx00020/gmx:C00026%09blue/gmx:C00158%09red/gmx:C00311%09red
gmx00670	One carbon pool by folate	2	0.222222	0.0189542	1.7223	0.0918548	C00445 C00504	https://www.genome.jp/kegg-bin/show_pathway?gmx00670/gmx:C00445%09blue/gmx:C00504%09red
gmx02010	ABC transporters	6	0.0645161	0.0248559	1.60457	0.111852	C00009 C00049 C00051 C00089 C00135 C00212	https://www.genome.jp/kegg-bin/show_pathway?gmx02010/gmx:C00009%09blue/gmx:C00049%09red/gmx:C00051%09blue/gmx:C00089%09red/gmx:C00135%09red/gmx:C00212%09red
gmx00310	Lysine degradation	4	0.08	0.0324871	1.48829	0.136446	C00026 C00322 C00408 C00450	https://www.genome.jp/kegg-bin/show_pathway?gmx00310/gmx:C00026%09blue/gmx:C00322%09blue/gmx:C00408%09blue/gmx:C00450%09red
gmx00410	beta-Alanine metabolism	3	0.09375	0.041831	1.3785	0.16471	C00049 C00135 C00334	https://www.genome.jp/kegg-bin/show_pathway?gmx00410/gmx:C00049%09red/gmx:C00135%09red/gmx:C00334%09red
gmx00040	Pentose and glucuronate interconversions	4	0.0714286	0.0464453	1.33306	0.172121	C00026 C00029 C03033 C04575	https://www.genome.jp/kegg-bin/show_pathway?gmx00040/gmx:C00026%09blue/gmx:C00029%09red/gmx:C03033%09blue/gmx:C04575%09red
gmx00630	Glyoxylate and dicarboxylate metabolism	4	0.0645161	0.0632696	1.1988	0.204949	C00026 C00158 C00311 C03561	https://www.genome.jp/kegg-bin/show_pathway?gmx00630/gmx:C00026%09blue/gmx:C00158%09red/gmx:C00311%09red/gmx:C03561%09blue
gmx00480	Glutathione metabolism	3	0.0789474	0.0641534	1.19278	0.204949	C00051 C00127 C01879	https://www.genome.jp/kegg-bin/show_pathway?gmx00480/gmx:C00051%09blue/gmx:C00127%09red/gmx:C01879%09blue
gmx00270	Cysteine and methionine metabolism	4	0.0634921	0.0663486	1.17817	0.204949	C00049 C00051 C01077 C01817	https://www.genome.jp/kegg-bin/show_pathway?gmx00270/gmx:C00049%09red/gmx:C00051%09blue/gmx:C01077%09red/gmx:C01817%09blue
gmx00908	Zeatin biosynthesis	3	0.0769231	0.0683165	1.16547	0.204949	C00029 C00147 C04713	https://www.genome.jp/kegg-bin/show_pathway?gmx00908/gmx:C00029%09red/gmx:C00147%09blue/gmx:C04713%09blue
gmx00650	Butanoate metabolism	3	0.0714286	0.0815183	1.08874	0.233439	C00026 C00334 C03561	https://www.genome.jp/kegg-bin/show_pathway?gmx00650/gmx:C00026%09blue/gmx:C00334%09red/gmx:C03561%09blue
gmx00052	Galactose metabolism	3	0.0652174	0.100686	0.997033	0.275791	C00029 C00089 C00492	https://www.genome.jp/kegg-bin/show_pathway?gmx00052/gmx:C00029%09red/gmx:C00089%09red/gmx:C00492%09red
gmx00290	Valine, leucine and isoleucine biosynthesis	2	0.0869565	0.10703	0.970493	0.280955	C00188 C00407	https://www.genome.jp/kegg-bin/show_pathway?gmx00290/gmx:C00188%09blue/gmx:C00407%09red
gmx00330	Arginine and proline metabolism	4	0.0512821	0.121377	0.915863	0.294344	C00148 C00334 C00763 C03912	https://www.genome.jp/kegg-bin/show_pathway?gmx00330/gmx:C00148%09blue/gmx:C00334%09red/gmx:C00763%09red/gmx:C03912%09red
gmx00260	Glycine, serine and threonine metabolism	3	0.06	0.121475	0.915512	0.294344	C00049 C00078 C00188	https://www.genome.jp/kegg-bin/show_pathway?gmx00260/gmx:C00049%09red/gmx:C00078%09red/gmx:C00188%09blue
gmx00760	Nicotinate and nicotinamide metabolism	3	0.0545455	0.149454	0.825493	0.348726	C00003 C00049 C00334	https://www.genome.jp/kegg-bin/show_pathway?gmx00760/gmx:C00003%09red/gmx:C00049%09red/gmx:C00334%09red
gmx00030	Pentose phosphate pathway	2	0.0571429	0.20971	0.678382	0.452704	C00221 C00257	https://www.genome.jp/kegg-bin/show_pathway?gmx00030/gmx:C00221%09red/gmx:C00257%09blue
gmx00240	Pyrimidine metabolism	3	0.0461538	0.210601	0.676539	0.452704	C00029 C00380 C00475	https://www.genome.jp/kegg-bin/show_pathway?gmx00240/gmx:C00029%09red/gmx:C00380%09red/gmx:C00475%09red
gmx00942	Anthocyanin biosynthesis	3	0.0454545	0.217008	0.663523	0.452704	C12141 C16367 C16368	https://www.genome.jp/kegg-bin/show_pathway?gmx00942/gmx:C12141%09blue/gmx:C16367%09red/gmx:C16368%09red
gmx00500	Starch and sucrose metabolism	2	0.0540541	0.227804	0.642439	0.452704	C00029 C00089	https://www.genome.jp/kegg-bin/show_pathway?gmx00500/gmx:C00029%09red/gmx:C00089%09red
gmx00960	Tropane, piperidine and pyridine alkaloid biosynthesis	3	0.0441176	0.229945	0.638376	0.452704	C00407 C00408 C00450	https://www.genome.jp/kegg-bin/show_pathway?gmx00960/gmx:C00407%09red/gmx:C00408%09blue/gmx:C00450%09red
gmx00195	Photosynthesis	1	0.0909091	0.238201	0.623057	0.454746	C00009	https://www.genome.jp/kegg-bin/show_pathway?gmx00195/gmx:C00009%09blue
gmx00261	Monobactam biosynthesis	2	0.0512821	0.246008	0.609051	0.455838	C00049 C00188	https://www.genome.jp/kegg-bin/show_pathway?gmx00261/gmx:C00049%09red/gmx:C00188%09blue
gmx00520	Amino sugar and nucleotide sugar metabolism	4	0.037037	0.269279	0.569797	0.483382	C00029 C00128 C00203 C00935	https://www.genome.jp/kegg-bin/show_pathway?gmx00520/gmx:C00029%09red/gmx:C00128%09red/gmx:C00203%09red/gmx:C00935%09red
gmx00590	Arachidonic acid metabolism	3	0.04	0.276218	0.558748	0.483382	C05950 C05964 C14795	https://www.genome.jp/kegg-bin/show_pathway?gmx00590/gmx:C05950%09blue/gmx:C05964%09blue/gmx:C14795%09blue
gmx00460	Cyanoamino acid metabolism	2	0.0444444	0.300782	0.521749	0.512142	C00049 C00407	https://www.genome.jp/kegg-bin/show_pathway?gmx00460/gmx:C00049%09red/gmx:C00407%09red
gmx00740	Riboflavin metabolism	1	0.05	0.39061	0.408257	0.645589	C01352	https://www.genome.jp/kegg-bin/show_pathway?gmx00740/gmx:C01352%09blue
gmx00230	Purine metabolism	3	0.0315789	0.410715	0.386459	0.645589	C00147 C00212 C00242	https://www.genome.jp/kegg-bin/show_pathway?gmx00230/gmx:C00147%09blue/gmx:C00212%09red/gmx:C00242%09red
gmx00790	Folate biosynthesis	2	0.0344828	0.41619	0.380708	0.645589	C00504 C02953	https://www.genome.jp/kegg-bin/show_pathway?gmx00790/gmx:C00504%09red/gmx:C02953%09blue
gmx00430	Taurine and hypotaurine metabolism	1	0.0454545	0.420146	0.3766	0.645589	C00026	https://www.genome.jp/kegg-bin/show_pathway?gmx00430/gmx:C00026%09blue
gmx00710	Carbon fixation in photosynthetic organisms	1	0.0434783	0.434378	0.362132	0.651567	C00049	https://www.genome.jp/kegg-bin/show_pathway?gmx00710/gmx:C00049%09red
gmx00565	Ether lipid metabolism	1	0.04	0.461815	0.335532	0.661235	C00670	https://www.genome.jp/kegg-bin/show_pathway?gmx00565/gmx:C00670%09blue
gmx00945	Stilbenoid, diarylheptanoid and gingerol biosynthesis	1	0.04	0.461815	0.335532	0.661235	C12208	https://www.genome.jp/kegg-bin/show_pathway?gmx00945/gmx:C12208%09red
gmx00073	Cutin, suberine and wax biosynthesis	1	0.037037	0.487935	0.311638	0.662701	C19620	https://www.genome.jp/kegg-bin/show_pathway?gmx00073/gmx:C19620%09red
gmx00940	Phenylpropanoid biosynthesis	2	0.0294118	0.498393	0.302428	0.662701	C01533 C12208	https://www.genome.jp/kegg-bin/show_pathway?gmx00940/gmx:C01533%09blue/gmx:C12208%09red
gmx00591	Linoleic acid metabolism	1	0.0357143	0.500521	0.300578	0.662701	C14835	https://www.genome.jp/kegg-bin/show_pathway?gmx00591/gmx:C14835%09blue
gmx00750	Vitamin B6 metabolism	1	0.0344828	0.512801	0.290051	0.662701	C00847	https://www.genome.jp/kegg-bin/show_pathway?gmx00750/gmx:C00847%09red
gmx00770	Pantothenate and CoA biosynthesis	1	0.0333333	0.524782	0.280021	0.662701	C00049	https://www.genome.jp/kegg-bin/show_pathway?gmx00770/gmx:C00049%09red
gmx00010	Glycolysis / Gluconeogenesis	1	0.0322581	0.536472	0.270453	0.662701	C00221	https://www.genome.jp/kegg-bin/show_pathway?gmx00010/gmx:C00221%09red
gmx00730	Thiamine metabolism	1	0.0322581	0.536472	0.270453	0.662701	C00003	https://www.genome.jp/kegg-bin/show_pathway?gmx00730/gmx:C00003%09red
gmx00966	Glucosinolate biosynthesis	2	0.025974	0.565894	0.247265	0.677384	C00078 C00407	https://www.genome.jp/kegg-bin/show_pathway?gmx00966/gmx:C00078%09red/gmx:C00407%09red
gmx00660	C5-Branched dibasic acid metabolism	1	0.0294118	0.569863	0.24423	0.677384	C00026	https://www.genome.jp/kegg-bin/show_pathway?gmx00660/gmx:C00026%09blue
gmx00998	Biosynthesis of various secondary metabolites - part 2	2	0.0246914	0.593766	0.226384	0.68705	C00078 C02247	https://www.genome.jp/kegg-bin/show_pathway?gmx00998/gmx:C00078%09red/gmx:C02247%09red
gmx00380	Tryptophan metabolism	2	0.0240964	0.607202	0.216667	0.68705	C00078 C00322	https://www.genome.jp/kegg-bin/show_pathway?gmx00380/gmx:C00078%09red/gmx:C00322%09blue
gmx00561	Glycerolipid metabolism	1	0.0263158	0.610711	0.214164	0.68705	C00029	https://www.genome.jp/kegg-bin/show_pathway?gmx00561/gmx:C00029%09red
gmx00280	Valine, leucine and isoleucine degradation	1	0.0243902	0.638807	0.194631	0.706049	C00407	https://www.genome.jp/kegg-bin/show_pathway?gmx00280/gmx:C00407%09red
gmx00071	Fatty acid degradation	1	0.02	0.711612	0.147757	0.772958	C03561	https://www.genome.jp/kegg-bin/show_pathway?gmx00071/gmx:C03561%09blue
gmx00564	Glycerophospholipid metabolism	1	0.0192308	0.725705	0.13924	0.774905	C00670	https://www.genome.jp/kegg-bin/show_pathway?gmx00564/gmx:C00670%09blue
gmx00903	Limonene and pinene degradation	1	0.015625	0.797041	0.0985195	0.823173	C07276	https://www.genome.jp/kegg-bin/show_pathway?gmx00903/gmx:C07276%09blue
gmx00943	Isoflavonoid biosynthesis	1	0.015625	0.797041	0.0985195	0.823173	C00509	https://www.genome.jp/kegg-bin/show_pathway?gmx00943/gmx:C00509%09red
gmx00350	Tyrosine metabolism	1	0.0128205	0.857362	0.0668359	0.857916	C00628	https://www.genome.jp/kegg-bin/show_pathway?gmx00350/gmx:C00628%09red
gmx00860	Porphyrin and chlorophyll metabolism	2	0.0144928	0.857916	0.0665555	0.857916	C00188 C05766	https://www.genome.jp/kegg-bin/show_pathway?gmx00860/gmx:C00188%09blue/gmx:C05766%09red

## Sheet: PP-S2_vs_GP-S2
Table S3 The KEGG pathway enrichment of all differential metabolites in each comparison group.
ID Annotation	Annotation	in set	RichFactor	p-value	-lg(p-value)	FDR correction	Matching IDs	URL
gmx00970	Aminoacyl-tRNA biosynthesis	9	0.173077	5.09935e-07	6.29249	3.21259e-05	C00025 C00047 C00049 C00078 C00079 C00135 C00148 C00188 C00407	https://www.genome.jp/kegg-bin/show_pathway?gmx00970/gmx:C00025%09red/gmx:C00047%09blue/gmx:C00049%09red/gmx:C00078%09red/gmx:C00079%09blue/gmx:C00135%09red/gmx:C00148%09blue/gmx:C00188%09blue/gmx:C00407%09red
gmx00592	alpha-Linolenic acid metabolism	7	0.159091	1.85915e-05	4.73069	0.000585632	C01226 C04785 C16308 C16311 C16317 C16321 C16326	https://www.genome.jp/kegg-bin/show_pathway?gmx00592/gmx:C01226%09blue/gmx:C04785%09blue/gmx:C16308%09blue/gmx:C16311%09blue/gmx:C16317%09red/gmx:C16321%09red/gmx:C16326%09red
gmx02010	ABC transporters	9	0.0967742	6.98168e-05	4.15604	0.00146615	C00009 C00025 C00047 C00049 C00051 C00089 C00135 C00137 C00212	https://www.genome.jp/kegg-bin/show_pathway?gmx02010/gmx:C00009%09blue/gmx:C00025%09red/gmx:C00047%09blue/gmx:C00049%09red/gmx:C00051%09blue/gmx:C00089%09red/gmx:C00135%09red/gmx:C00137%09blue/gmx:C00212%09red
gmx00400	Phenylalanine, tyrosine and tryptophan biosynthesis	5	0.147059	0.000463992	3.33349	0.00730787	C00078 C00079 C00944 C03175 C16850	https://www.genome.jp/kegg-bin/show_pathway?gmx00400/gmx:C00078%09red/gmx:C00079%09blue/gmx:C00944%09blue/gmx:C03175%09blue/gmx:C16850%09blue
gmx00052	Galactose metabolism	5	0.108696	0.001902	2.72079	0.0209624	C00029 C00089 C00137 C00492 C05401	https://www.genome.jp/kegg-bin/show_pathway?gmx00052/gmx:C00029%09red/gmx:C00089%09red/gmx:C00137%09blue/gmx:C00492%09red/gmx:C05401%09blue
gmx00591	Linoleic acid metabolism	4	0.142857	0.00199642	2.69975	0.0209624	C06426 C14767 C14834 C14835	https://www.genome.jp/kegg-bin/show_pathway?gmx00591/gmx:C06426%09red/gmx:C14767%09red/gmx:C14834%09red/gmx:C14835%09blue
gmx00944	Flavone and flavonol biosynthesis	5	0.0980392	0.00301976	2.52003	0.027037	C00389 C05623 C10107 C12249 C12638	https://www.genome.jp/kegg-bin/show_pathway?gmx00944/gmx:C00389%09red/gmx:C05623%09red/gmx:C10107%09red/gmx:C12249%09red/gmx:C12638%09red
gmx00190	Oxidative phosphorylation	3	0.1875	0.00343327	2.46429	0.027037	C00003 C00009 C00013	https://www.genome.jp/kegg-bin/show_pathway?gmx00190/gmx:C00003%09red/gmx:C00009%09blue/gmx:C00013%09blue
gmx00220	Arginine biosynthesis	3	0.130435	0.00983577	2.00719	0.0688504	C00025 C00049 C00624	https://www.genome.jp/kegg-bin/show_pathway?gmx00220/gmx:C00025%09red/gmx:C00049%09red/gmx:C00624%09blue
gmx00670	One carbon pool by folate	2	0.222222	0.0126447	1.89809	0.079471	C00445 C00504	https://www.genome.jp/kegg-bin/show_pathway?gmx00670/gmx:C00445%09blue/gmx:C00504%09red
gmx00941	Flavonoid biosynthesis	5	0.0675676	0.0145955	1.83578	0.079471	C00389 C00509 C02906 C10107 C12208	https://www.genome.jp/kegg-bin/show_pathway?gmx00941/gmx:C00389%09red/gmx:C00509%09red/gmx:C02906%09red/gmx:C10107%09red/gmx:C12208%09blue
gmx00053	Ascorbate and aldarate metabolism	4	0.0816327	0.0151373	1.81995	0.079471	C00029 C00137 C01825 C15923	https://www.genome.jp/kegg-bin/show_pathway?gmx00053/gmx:C00029%09red/gmx:C00137%09blue/gmx:C01825%09blue/gmx:C15923%09red
gmx00250	Alanine, aspartate and glutamate metabolism	3	0.107143	0.0169599	1.77058	0.0821902	C00025 C00049 C03912	https://www.genome.jp/kegg-bin/show_pathway?gmx00250/gmx:C00025%09red/gmx:C00049%09red/gmx:C03912%09red
gmx00300	Lysine biosynthesis	3	0.0857143	0.0307252	1.51251	0.138263	C00047 C00049 C04462	https://www.genome.jp/kegg-bin/show_pathway?gmx00300/gmx:C00047%09blue/gmx:C00049%09red/gmx:C04462%09blue
gmx00480	Glutathione metabolism	3	0.0789474	0.0379831	1.42041	0.159529	C00025 C00051 C01879	https://www.genome.jp/kegg-bin/show_pathway?gmx00480/gmx:C00025%09red/gmx:C00051%09blue/gmx:C01879%09blue
gmx00960	Tropane, piperidine and pyridine alkaloid biosynthesis	4	0.0588235	0.0440473	1.35608	0.173436	C00047 C00079 C00407 C00450	https://www.genome.jp/kegg-bin/show_pathway?gmx00960/gmx:C00047%09blue/gmx:C00079%09blue/gmx:C00407%09red/gmx:C00450%09red
gmx00460	Cyanoamino acid metabolism	3	0.0666667	0.0579863	1.23667	0.203044	C00049 C00079 C00407	https://www.genome.jp/kegg-bin/show_pathway?gmx00460/gmx:C00049%09red/gmx:C00079%09blue/gmx:C00407%09red
gmx00740	Riboflavin metabolism	2	0.1	0.0580626	1.2361	0.203044	C01352 C01847	https://www.genome.jp/kegg-bin/show_pathway?gmx00740/gmx:C01352%09blue/gmx:C01847%09red
gmx00966	Glucosinolate biosynthesis	4	0.0519481	0.064224	1.1923	0.203044	C00078 C00079 C00407 C17213	https://www.genome.jp/kegg-bin/show_pathway?gmx00966/gmx:C00078%09red/gmx:C00079%09blue/gmx:C00407%09red/gmx:C17213%09blue
gmx00340	Histidine metabolism	3	0.0638298	0.0644583	1.19072	0.203044	C00025 C00049 C00135	https://www.genome.jp/kegg-bin/show_pathway?gmx00340/gmx:C00025%09red/gmx:C00049%09red/gmx:C00135%09red
gmx00290	Valine, leucine and isoleucine biosynthesis	2	0.0869565	0.0744647	1.12805	0.214096	C00188 C00407	https://www.genome.jp/kegg-bin/show_pathway?gmx00290/gmx:C00188%09blue/gmx:C00407%09red
gmx00260	Glycine, serine and threonine metabolism	3	0.06	0.0747635	1.12631	0.214096	C00049 C00078 C00188	https://www.genome.jp/kegg-bin/show_pathway?gmx00260/gmx:C00049%09red/gmx:C00078%09red/gmx:C00188%09blue
gmx00760	Nicotinate and nicotinamide metabolism	3	0.0545455	0.0934439	1.02945	0.255955	C00003 C00049 C01004	https://www.genome.jp/kegg-bin/show_pathway?gmx00760/gmx:C00003%09red/gmx:C00049%09red/gmx:C01004%09red
gmx00270	Cysteine and methionine metabolism	3	0.047619	0.126844	0.89673	0.329033	C00049 C00051 C01817	https://www.genome.jp/kegg-bin/show_pathway?gmx00270/gmx:C00049%09red/gmx:C00051%09blue/gmx:C01817%09blue
gmx00410	beta-Alanine metabolism	2	0.0625	0.130569	0.884161	0.329033	C00049 C00135	https://www.genome.jp/kegg-bin/show_pathway?gmx00410/gmx:C00049%09red/gmx:C00135%09red
gmx00940	Phenylpropanoid biosynthesis	3	0.0441176	0.149612	0.825035	0.36252	C00079 C01533 C12208	https://www.genome.jp/kegg-bin/show_pathway?gmx00940/gmx:C00079%09blue/gmx:C01533%09blue/gmx:C12208%09blue
gmx00500	Starch and sucrose metabolism	2	0.0540541	0.164896	0.782789	0.376	C00029 C00089	https://www.genome.jp/kegg-bin/show_pathway?gmx00500/gmx:C00029%09red/gmx:C00089%09red
gmx00561	Glycerolipid metabolism	2	0.0526316	0.171947	0.764606	0.376	C00029 C05401	https://www.genome.jp/kegg-bin/show_pathway?gmx00561/gmx:C00029%09red/gmx:C05401%09blue
gmx00261	Monobactam biosynthesis	2	0.0512821	0.179048	0.747031	0.376	C00049 C00188	https://www.genome.jp/kegg-bin/show_pathway?gmx00261/gmx:C00049%09red/gmx:C00188%09blue
gmx00908	Zeatin biosynthesis	2	0.0512821	0.179048	0.747031	0.376	C00029 C04713	https://www.genome.jp/kegg-bin/show_pathway?gmx00908/gmx:C00029%09red/gmx:C04713%09blue
gmx00195	Photosynthesis	1	0.0909091	0.197144	0.705215	0.390986	C00009	https://www.genome.jp/kegg-bin/show_pathway?gmx00195/gmx:C00009%09blue
gmx00330	Arginine and proline metabolism	3	0.0384615	0.198596	0.702029	0.390986	C00025 C00148 C03912	https://www.genome.jp/kegg-bin/show_pathway?gmx00330/gmx:C00025%09red/gmx:C00148%09blue/gmx:C03912%09red
gmx00998	Biosynthesis of various secondary metabolites - part 2	3	0.037037	0.214004	0.669579	0.408552	C00078 C00079 C02247	https://www.genome.jp/kegg-bin/show_pathway?gmx00998/gmx:C00078%09red/gmx:C00079%09blue/gmx:C02247%09red
gmx00310	Lysine degradation	2	0.04	0.25925	0.586282	0.480374	C00047 C00450	https://www.genome.jp/kegg-bin/show_pathway?gmx00310/gmx:C00047%09blue/gmx:C00450%09red
gmx00040	Pentose and glucuronate interconversions	2	0.0357143	0.303511	0.517825	0.528269	C00029 C00508	https://www.genome.jp/kegg-bin/show_pathway?gmx00040/gmx:C00029%09red/gmx:C00508%09blue
gmx00910	Nitrogen metabolism	1	0.0526316	0.315931	0.500407	0.528269	C00025	https://www.genome.jp/kegg-bin/show_pathway?gmx00910/gmx:C00025%09red
gmx00790	Folate biosynthesis	2	0.0344828	0.318195	0.497306	0.528269	C00504 C02953	https://www.genome.jp/kegg-bin/show_pathway?gmx00790/gmx:C00504%09red/gmx:C02953%09blue
gmx00020	Citrate cycle (TCA cycle)	1	0.05	0.329503	0.48214	0.528269	C00311	https://www.genome.jp/kegg-bin/show_pathway?gmx00020/gmx:C00311%09red
gmx00630	Glyoxylate and dicarboxylate metabolism	2	0.0322581	0.347344	0.459241	0.528269	C00025 C00311	https://www.genome.jp/kegg-bin/show_pathway?gmx00630/gmx:C00025%09red/gmx:C00311%09red
gmx00430	Taurine and hypotaurine metabolism	1	0.0454545	0.355856	0.448726	0.528269	C00025	https://www.genome.jp/kegg-bin/show_pathway?gmx00430/gmx:C00025%09red
gmx00520	Amino sugar and nucleotide sugar metabolism	3	0.0277778	0.359678	0.444086	0.528269	C00029 C00128 C00203	https://www.genome.jp/kegg-bin/show_pathway?gmx00520/gmx:C00029%09red/gmx:C00128%09red/gmx:C00203%09red
gmx00943	Isoflavonoid biosynthesis	2	0.03125	0.361776	0.44156	0.528269	C00509 C10503	https://www.genome.jp/kegg-bin/show_pathway?gmx00943/gmx:C00509%09red/gmx:C10503%09red
gmx00710	Carbon fixation in photosynthetic organisms	1	0.0434783	0.368646	0.43339	0.528269	C00049	https://www.genome.jp/kegg-bin/show_pathway?gmx00710/gmx:C00049%09red
gmx00240	Pyrimidine metabolism	2	0.0307692	0.36895	0.433033	0.528269	C00029 C00299	https://www.genome.jp/kegg-bin/show_pathway?gmx00240/gmx:C00029%09red/gmx:C00299%09blue
gmx00945	Stilbenoid, diarylheptanoid and gingerol biosynthesis	1	0.04	0.393481	0.405077	0.550873	C12208	https://www.genome.jp/kegg-bin/show_pathway?gmx00945/gmx:C12208%09blue
gmx00780	Biotin metabolism	1	0.0357143	0.428937	0.367607	0.587457	C00047	https://www.genome.jp/kegg-bin/show_pathway?gmx00780/gmx:C00047%09blue
gmx04070	Phosphatidylinositol signaling system	1	0.0344828	0.440295	0.356257	0.590182	C00137	https://www.genome.jp/kegg-bin/show_pathway?gmx04070/gmx:C00137%09blue
gmx00770	Pantothenate and CoA biosynthesis	1	0.0333333	0.45143	0.34541	0.592502	C00049	https://www.genome.jp/kegg-bin/show_pathway?gmx00770/gmx:C00049%09red
gmx00730	Thiamine metabolism	1	0.0322581	0.462347	0.335032	0.594446	C00003	https://www.genome.jp/kegg-bin/show_pathway?gmx00730/gmx:C00003%09red
gmx00660	C5-Branched dibasic acid metabolism	1	0.0294118	0.493828	0.306424	0.622223	C00025	https://www.genome.jp/kegg-bin/show_pathway?gmx00660/gmx:C00025%09red
gmx00030	Pentose phosphate pathway	1	0.0285714	0.503912	0.297645	0.62248	C00257	https://www.genome.jp/kegg-bin/show_pathway?gmx00030/gmx:C00257%09blue
gmx00860	Porphyrin and chlorophyll metabolism	3	0.0217391	0.517257	0.286293	0.626677	C00025 C00188 C05766	https://www.genome.jp/kegg-bin/show_pathway?gmx00860/gmx:C00025%09red/gmx:C00188%09blue/gmx:C05766%09red
gmx00510	N-Glycan biosynthesis	1	0.0263158	0.532991	0.27328	0.633556	C01246	https://www.genome.jp/kegg-bin/show_pathway?gmx00510/gmx:C01246%09red
gmx00280	Valine, leucine and isoleucine degradation	1	0.0243902	0.560388	0.251511	0.640309	C00407	https://www.genome.jp/kegg-bin/show_pathway?gmx00280/gmx:C00407%09red
gmx00230	Purine metabolism	2	0.0210526	0.564892	0.248034	0.640309	C00212 C00242	https://www.genome.jp/kegg-bin/show_pathway?gmx00230/gmx:C00212%09red/gmx:C00242%09red
gmx00650	Butanoate metabolism	1	0.0238095	0.569163	0.244763	0.640309	C00025	https://www.genome.jp/kegg-bin/show_pathway?gmx00650/gmx:C00025%09red
gmx00562	Inositol phosphate metabolism	1	0.0212766	0.610514	0.214305	0.674778	C00137	https://www.genome.jp/kegg-bin/show_pathway?gmx00562/gmx:C00137%09blue
gmx00360	Phenylalanine metabolism	1	0.0166667	0.700587	0.154538	0.760982	C00079	https://www.genome.jp/kegg-bin/show_pathway?gmx00360/gmx:C00079%09blue
gmx00942	Anthocyanin biosynthesis	1	0.0151515	0.734898	0.133773	0.784722	C12141	https://www.genome.jp/kegg-bin/show_pathway?gmx00942/gmx:C12141%09blue
gmx01040	Biosynthesis of unsaturated fatty acids	1	0.0144928	0.75057	0.124609	0.788098	C06426	https://www.genome.jp/kegg-bin/show_pathway?gmx01040/gmx:C06426%09red
gmx00590	Arachidonic acid metabolism	1	0.0133333	0.779222	0.108339	0.80477	C05950	https://www.genome.jp/kegg-bin/show_pathway?gmx00590/gmx:C05950%09blue
gmx00350	Tyrosine metabolism	1	0.0128205	0.792305	0.101108	0.805084	C00628	https://www.genome.jp/kegg-bin/show_pathway?gmx00350/gmx:C00628%09red
gmx00380	Tryptophan metabolism	1	0.0120482	0.812432	0.0902131	0.812432	C00078	https://www.genome.jp/kegg-bin/show_pathway?gmx00380/gmx:C00078%09red

## Sheet: PP-S1_vs_PP-S2
Table S3 The KEGG pathway enrichment of all differential metabolites in each comparison group.
ID Annotation	Annotation	in set	RichFactor	p-value	-lg(p-value)	FDR correction	Matching IDs	URL
gmx00592	alpha-Linolenic acid metabolism	8	0.181818	2.36854e-06	5.62552	0.000142112	C01226 C04785 C16308 C16311 C16317 C16321 C16322 C16326	https://www.genome.jp/kegg-bin/show_pathway?gmx00592/gmx:C01226%09red/gmx:C04785%09red/gmx:C16308%09red/gmx:C16311%09red/gmx:C16317%09blue/gmx:C16321%09blue/gmx:C16322%09red/gmx:C16326%09blue
gmx00944	Flavone and flavonol biosynthesis	7	0.137255	7.15483e-05	4.1454	0.00214645	C00389 C01460 C01714 C05623 C05903 C12634 C12638	https://www.genome.jp/kegg-bin/show_pathway?gmx00944/gmx:C00389%09red/gmx:C01460%09blue/gmx:C01714%09blue/gmx:C05623%09red/gmx:C05903%09red/gmx:C12634%09red/gmx:C12638%09red
gmx00052	Galactose metabolism	5	0.108696	0.00241895	2.61637	0.0365646	C00029 C00089 C00137 C00492 C05401	https://www.genome.jp/kegg-bin/show_pathway?gmx00052/gmx:C00029%09blue/gmx:C00089%09blue/gmx:C00137%09blue/gmx:C00492%09blue/gmx:C05401%09red
gmx00591	Linoleic acid metabolism	4	0.142857	0.00243764	2.61303	0.0365646	C06426 C14767 C14829 C14834	https://www.genome.jp/kegg-bin/show_pathway?gmx00591/gmx:C06426%09blue/gmx:C14767%09blue/gmx:C14829%09blue/gmx:C14834%09blue
gmx00053	Ascorbate and aldarate metabolism	5	0.102041	0.00320562	2.49409	0.0384674	C00029 C00137 C00818 C04575 C15923	https://www.genome.jp/kegg-bin/show_pathway?gmx00053/gmx:C00029%09blue/gmx:C00137%09blue/gmx:C00818%09red/gmx:C04575%09red/gmx:C15923%09blue
gmx00220	Arginine biosynthesis	3	0.130435	0.0114051	1.9429	0.104267	C00437 C00624 C03406	https://www.genome.jp/kegg-bin/show_pathway?gmx00220/gmx:C00437%09red/gmx:C00624%09red/gmx:C03406%09red
gmx02010	ABC transporters	6	0.0645161	0.0121645	1.91491	0.104267	C00047 C00051 C00089 C00137 C00183 C00208	https://www.genome.jp/kegg-bin/show_pathway?gmx02010/gmx:C00047%09red/gmx:C00051%09red/gmx:C00089%09blue/gmx:C00137%09blue/gmx:C00183%09blue/gmx:C00208%09blue
gmx00670	One carbon pool by folate	2	0.222222	0.0140269	1.85304	0.105202	C00445 C00504	https://www.genome.jp/kegg-bin/show_pathway?gmx00670/gmx:C00445%09red/gmx:C00504%09red
gmx00941	Flavonoid biosynthesis	5	0.0675676	0.0181075	1.74214	0.117524	C00389 C00509 C01460 C05903 C12208	https://www.genome.jp/kegg-bin/show_pathway?gmx00941/gmx:C00389%09red/gmx:C00509%09red/gmx:C01460%09blue/gmx:C05903%09red/gmx:C12208%09red
gmx00250	Alanine, aspartate and glutamate metabolism	3	0.107143	0.0195874	1.70802	0.117524	C00158 C00334 C03406	https://www.genome.jp/kegg-bin/show_pathway?gmx00250/gmx:C00158%09red/gmx:C00334%09red/gmx:C03406%09red
gmx00970	Aminoacyl-tRNA biosynthesis	4	0.0769231	0.0221388	1.65485	0.120757	C00047 C00078 C00183 C00407	https://www.genome.jp/kegg-bin/show_pathway?gmx00970/gmx:C00047%09red/gmx:C00078%09red/gmx:C00183%09blue/gmx:C00407%09blue
gmx00400	Phenylalanine, tyrosine and tryptophan biosynthesis	3	0.0882353	0.0327434	1.48488	0.163717	C00078 C00296 C00944	https://www.genome.jp/kegg-bin/show_pathway?gmx00400/gmx:C00078%09red/gmx:C00296%09red/gmx:C00944%09red
gmx00500	Starch and sucrose metabolism	3	0.0810811	0.0406806	1.39061	0.174095	C00029 C00089 C00208	https://www.genome.jp/kegg-bin/show_pathway?gmx00500/gmx:C00029%09blue/gmx:C00089%09blue/gmx:C00208%09blue
gmx00270	Cysteine and methionine metabolism	4	0.0634921	0.0410809	1.38636	0.174095	C00019 C00051 C01077 C01817	https://www.genome.jp/kegg-bin/show_pathway?gmx00270/gmx:C00019%09red/gmx:C00051%09red/gmx:C01077%09red/gmx:C01817%09red
gmx00480	Glutathione metabolism	3	0.0789474	0.0435237	1.36127	0.174095	C00051 C00127 C01879	https://www.genome.jp/kegg-bin/show_pathway?gmx00480/gmx:C00051%09red/gmx:C00127%09red/gmx:C01879%09blue
gmx00908	Zeatin biosynthesis	3	0.0769231	0.0464642	1.33288	0.174241	C00019 C00029 C04713	https://www.genome.jp/kegg-bin/show_pathway?gmx00908/gmx:C00019%09red/gmx:C00029%09blue/gmx:C04713%09red
gmx00020	Citrate cycle (TCA cycle)	2	0.1	0.0639069	1.19445	0.225554	C00158 C00311	https://www.genome.jp/kegg-bin/show_pathway?gmx00020/gmx:C00158%09red/gmx:C00311%09red
gmx00290	Valine, leucine and isoleucine biosynthesis	2	0.0869565	0.0817893	1.0873	0.268057	C00183 C00407	https://www.genome.jp/kegg-bin/show_pathway?gmx00290/gmx:C00183%09blue/gmx:C00407%09blue
gmx00310	Lysine degradation	3	0.06	0.0848847	1.07117	0.268057	C00047 C00408 C03196	https://www.genome.jp/kegg-bin/show_pathway?gmx00310/gmx:C00047%09red/gmx:C00408%09red/gmx:C03196%09red
gmx00240	Pyrimidine metabolism	3	0.0461538	0.152473	0.816807	0.419066	C00029 C00299 C02355	https://www.genome.jp/kegg-bin/show_pathway?gmx00240/gmx:C00029%09blue/gmx:C00299%09red/gmx:C02355%09red
gmx00030	Pentose phosphate pathway	2	0.0571429	0.164477	0.783896	0.419066	C00198 C00257	https://www.genome.jp/kegg-bin/show_pathway?gmx00030/gmx:C00198%09red/gmx:C00257%09blue
gmx00300	Lysine biosynthesis	2	0.0571429	0.164477	0.783896	0.419066	C00047 C04462	https://www.genome.jp/kegg-bin/show_pathway?gmx00300/gmx:C00047%09red/gmx:C04462%09red
gmx00940	Phenylpropanoid biosynthesis	3	0.0441176	0.167627	0.775657	0.419066	C01533 C01772 C12208	https://www.genome.jp/kegg-bin/show_pathway?gmx00940/gmx:C01533%09blue/gmx:C01772%09red/gmx:C12208%09red
gmx00960	Tropane, piperidine and pyridine alkaloid biosynthesis	3	0.0441176	0.167627	0.775657	0.419066	C00047 C00407 C00408	https://www.genome.jp/kegg-bin/show_pathway?gmx00960/gmx:C00047%09red/gmx:C00407%09blue/gmx:C00408%09red
gmx00561	Glycerolipid metabolism	2	0.0526316	0.186969	0.72823	0.448726	C00029 C05401	https://www.genome.jp/kegg-bin/show_pathway?gmx00561/gmx:C00029%09blue/gmx:C05401%09red
gmx04122	Sulfur relay system	1	0.0909091	0.206982	0.684068	0.461674	C00019	https://www.genome.jp/kegg-bin/show_pathway?gmx04122/gmx:C00019%09red
gmx00280	Valine, leucine and isoleucine degradation	2	0.0487805	0.209869	0.678052	0.461674	C00183 C00407	https://www.genome.jp/kegg-bin/show_pathway?gmx00280/gmx:C00183%09blue/gmx:C00407%09blue
gmx00966	Glucosinolate biosynthesis	3	0.038961	0.215448	0.666658	0.461674	C00078 C00183 C00407	https://www.genome.jp/kegg-bin/show_pathway?gmx00966/gmx:C00078%09red/gmx:C00183%09blue/gmx:C00407%09blue
gmx00460	Cyanoamino acid metabolism	2	0.0444444	0.24081	0.618326	0.498227	C00183 C00407	https://www.genome.jp/kegg-bin/show_pathway?gmx00460/gmx:C00183%09blue/gmx:C00407%09blue
gmx00340	Histidine metabolism	2	0.0425532	0.256377	0.591121	0.512754	C00860 C05575	https://www.genome.jp/kegg-bin/show_pathway?gmx00340/gmx:C00860%09red/gmx:C05575%09red
gmx00190	Oxidative phosphorylation	1	0.0625	0.286488	0.542893	0.554493	C00003	https://www.genome.jp/kegg-bin/show_pathway?gmx00190/gmx:C00003%09red
gmx00760	Nicotinate and nicotinamide metabolism	2	0.0363636	0.318609	0.496742	0.593331	C00003 C00334	https://www.genome.jp/kegg-bin/show_pathway?gmx00760/gmx:C00003%09red/gmx:C00334%09red
gmx00040	Pentose and glucuronate interconversions	2	0.0357143	0.326332	0.48634	0.593331	C00029 C04575	https://www.genome.jp/kegg-bin/show_pathway?gmx00040/gmx:C00029%09blue/gmx:C04575%09red
gmx00740	Riboflavin metabolism	1	0.05	0.344384	0.462957	0.607737	C01847	https://www.genome.jp/kegg-bin/show_pathway?gmx00740/gmx:C01847%09blue
gmx00630	Glyoxylate and dicarboxylate metabolism	2	0.0322581	0.372137	0.429297	0.636123	C00158 C00311	https://www.genome.jp/kegg-bin/show_pathway?gmx00630/gmx:C00158%09red/gmx:C00311%09red
gmx00943	Isoflavonoid biosynthesis	2	0.03125	0.38715	0.412121	0.636123	C00509 C10503	https://www.genome.jp/kegg-bin/show_pathway?gmx00943/gmx:C00509%09red/gmx:C10503%09blue
gmx00520	Amino sugar and nucleotide sugar metabolism	3	0.0277778	0.392276	0.406408	0.636123	C00029 C00203 C00935	https://www.genome.jp/kegg-bin/show_pathway?gmx00520/gmx:C00029%09blue/gmx:C00203%09blue/gmx:C00935%09red
gmx00945	Stilbenoid, diarylheptanoid and gingerol biosynthesis	1	0.04	0.410271	0.386929	0.647797	C12208	https://www.genome.jp/kegg-bin/show_pathway?gmx00945/gmx:C12208%09red
gmx00073	Cutin, suberine and wax biosynthesis	1	0.037037	0.434757	0.361754	0.655556	C19620	https://www.genome.jp/kegg-bin/show_pathway?gmx00073/gmx:C19620%09blue
gmx00780	Biotin metabolism	1	0.0357143	0.446621	0.350061	0.655556	C00047	https://www.genome.jp/kegg-bin/show_pathway?gmx00780/gmx:C00047%09red
gmx04070	Phosphatidylinositol signaling system	1	0.0344828	0.458238	0.338908	0.655556	C00137	https://www.genome.jp/kegg-bin/show_pathway?gmx04070/gmx:C00137%09blue
gmx00770	Pantothenate and CoA biosynthesis	1	0.0333333	0.469616	0.328257	0.655556	C00183	https://www.genome.jp/kegg-bin/show_pathway?gmx00770/gmx:C00183%09blue
gmx00730	Thiamine metabolism	1	0.0322581	0.480757	0.318074	0.655556	C00003	https://www.genome.jp/kegg-bin/show_pathway?gmx00730/gmx:C00003%09red
gmx00330	Arginine and proline metabolism	2	0.025641	0.487326	0.31218	0.655556	C00019 C00334	https://www.genome.jp/kegg-bin/show_pathway?gmx00330/gmx:C00019%09red/gmx:C00334%09red
gmx00410	beta-Alanine metabolism	1	0.03125	0.491667	0.308329	0.655556	C00334	https://www.genome.jp/kegg-bin/show_pathway?gmx00410/gmx:C00334%09red
gmx00660	C5-Branched dibasic acid metabolism	1	0.0294118	0.512814	0.290041	0.668887	C00651	https://www.genome.jp/kegg-bin/show_pathway?gmx00660/gmx:C00651%09red
gmx00860	Porphyrin and chlorophyll metabolism	3	0.0217391	0.554265	0.256282	0.702445	C05766 C05789 C12147	https://www.genome.jp/kegg-bin/show_pathway?gmx00860/gmx:C05766%09red/gmx:C05789%09blue/gmx:C12147%09red
gmx00261	Monobactam biosynthesis	1	0.025641	0.561956	0.250298	0.702445	C00019	https://www.genome.jp/kegg-bin/show_pathway?gmx00261/gmx:C00019%09red
gmx00650	Butanoate metabolism	1	0.0238095	0.589058	0.229842	0.721296	C00334	https://www.genome.jp/kegg-bin/show_pathway?gmx00650/gmx:C00334%09red
gmx00562	Inositol phosphate metabolism	1	0.0212766	0.630598	0.200247	0.756718	C00137	https://www.genome.jp/kegg-bin/show_pathway?gmx00562/gmx:C00137%09blue
gmx00260	Glycine, serine and threonine metabolism	1	0.02	0.653503	0.184752	0.768827	C00078	https://www.genome.jp/kegg-bin/show_pathway?gmx00260/gmx:C00078%09red
gmx00564	Glycerophospholipid metabolism	1	0.0192308	0.667988	0.175231	0.770756	C04230	https://www.genome.jp/kegg-bin/show_pathway?gmx00564/gmx:C04230%09blue
gmx00790	Folate biosynthesis	1	0.0172414	0.707954	0.149995	0.800211	C00504	https://www.genome.jp/kegg-bin/show_pathway?gmx00790/gmx:C00504%09red
gmx00360	Phenylalanine metabolism	1	0.0166667	0.72019	0.142553	0.800211	C01772	https://www.genome.jp/kegg-bin/show_pathway?gmx00360/gmx:C01772%09red
gmx00942	Anthocyanin biosynthesis	1	0.0151515	0.753942	0.122662	0.822482	C12141	https://www.genome.jp/kegg-bin/show_pathway?gmx00942/gmx:C12141%09red
gmx01040	Biosynthesis of unsaturated fatty acids	1	0.0144928	0.769278	0.113916	0.824227	C06426	https://www.genome.jp/kegg-bin/show_pathway?gmx01040/gmx:C06426%09blue
gmx00590	Arachidonic acid metabolism	1	0.0133333	0.797176	0.0984458	0.839133	C05950	https://www.genome.jp/kegg-bin/show_pathway?gmx00590/gmx:C05950%09red
gmx00998	Biosynthesis of various secondary metabolites - part 2	1	0.0123457	0.821739	0.0852659	0.843311	C00078	https://www.genome.jp/kegg-bin/show_pathway?gmx00998/gmx:C00078%09red
gmx00380	Tryptophan metabolism	1	0.0120482	0.829256	0.0813115	0.843311	C00078	https://www.genome.jp/kegg-bin/show_pathway?gmx00380/gmx:C00078%09red
gmx00230	Purine metabolism	1	0.0105263	0.868214	0.061373	0.868214	C00242	https://www.genome.jp/kegg-bin/show_pathway?gmx00230/gmx:C00242%09red

## Sheet: GP-S1_vs_GP-S2
Table S3 The KEGG pathway enrichment of all differential metabolites in each comparison group.
ID Annotation	Annotation	in set	RichFactor	p-value	-lg(p-value)	FDR correction	Matching IDs	URL
gmx00592	alpha-Linolenic acid metabolism	9	0.204545	7.16821e-07	6.14459	4.73102e-05	C00157 C04785 C16308 C16311 C16317 C16321 C16322 C16326 C16343	https://www.genome.jp/kegg-bin/show_pathway?gmx00592/gmx:C00157%09blue/gmx:C04785%09red/gmx:C16308%09red/gmx:C16311%09blue/gmx:C16317%09blue/gmx:C16321%09blue/gmx:C16322%09red/gmx:C16326%09blue/gmx:C16343%09blue
gmx00591	Linoleic acid metabolism	6	0.214286	4.35493e-05	4.36102	0.00143713	C00157 C06426 C14767 C14829 C14834 C14835	https://www.genome.jp/kegg-bin/show_pathway?gmx00591/gmx:C00157%09blue/gmx:C06426%09blue/gmx:C14767%09blue/gmx:C14829%09blue/gmx:C14834%09blue/gmx:C14835%09red
gmx00053	Ascorbate and aldarate metabolism	6	0.122449	0.00107118	2.97014	0.0235659	C00026 C00029 C00137 C00818 C01825 C15923	https://www.genome.jp/kegg-bin/show_pathway?gmx00053/gmx:C00026%09red/gmx:C00029%09blue/gmx:C00137%09blue/gmx:C00818%09red/gmx:C01825%09blue/gmx:C15923%09blue
gmx00970	Aminoacyl-tRNA biosynthesis	6	0.115385	0.00147072	2.83247	0.0242669	C00025 C00079 C00135 C00148 C00183 C00407	https://www.genome.jp/kegg-bin/show_pathway?gmx00970/gmx:C00025%09red/gmx:C00079%09blue/gmx:C00135%09blue/gmx:C00148%09red/gmx:C00183%09blue/gmx:C00407%09blue
gmx00220	Arginine biosynthesis	4	0.173913	0.00205574	2.68703	0.0271358	C00025 C00026 C00624 C03406	https://www.genome.jp/kegg-bin/show_pathway?gmx00220/gmx:C00025%09red/gmx:C00026%09red/gmx:C00624%09red/gmx:C03406%09red
gmx00250	Alanine, aspartate and glutamate metabolism	4	0.142857	0.00433136	2.36338	0.0435768	C00025 C00026 C03406 C03912	https://www.genome.jp/kegg-bin/show_pathway?gmx00250/gmx:C00025%09red/gmx:C00026%09red/gmx:C03406%09red/gmx:C03912%09blue
gmx00052	Galactose metabolism	5	0.108696	0.00481111	2.31776	0.0435768	C00029 C00089 C00137 C00492 C05401	https://www.genome.jp/kegg-bin/show_pathway?gmx00052/gmx:C00029%09blue/gmx:C00089%09blue/gmx:C00137%09blue/gmx:C00492%09blue/gmx:C05401%09red
gmx00340	Histidine metabolism	5	0.106383	0.00528203	2.2772	0.0435768	C00025 C00026 C00135 C05575 C20522	https://www.genome.jp/kegg-bin/show_pathway?gmx00340/gmx:C00025%09red/gmx:C00026%09red/gmx:C00135%09blue/gmx:C05575%09red/gmx:C20522%09blue
gmx00310	Lysine degradation	5	0.1	0.00689003	2.16178	0.0445678	C00026 C00322 C00408 C00450 C03196	https://www.genome.jp/kegg-bin/show_pathway?gmx00310/gmx:C00026%09red/gmx:C00322%09red/gmx:C00408%09red/gmx:C00450%09blue/gmx:C03196%09red
gmx02010	ABC transporters	7	0.0752688	0.00701043	2.15426	0.0445678	C00025 C00051 C00089 C00135 C00137 C00183 C01606	https://www.genome.jp/kegg-bin/show_pathway?gmx02010/gmx:C00025%09red/gmx:C00051%09blue/gmx:C00089%09blue/gmx:C00135%09blue/gmx:C00137%09blue/gmx:C00183%09blue/gmx:C01606%09blue
gmx00944	Flavone and flavonol biosynthesis	5	0.0980392	0.00749474	2.12524	0.0445678	C00389 C05623 C05903 C12634 C12638	https://www.genome.jp/kegg-bin/show_pathway?gmx00944/gmx:C00389%09red/gmx:C05623%09red/gmx:C05903%09red/gmx:C12634%09red/gmx:C12638%09red
gmx00564	Glycerophospholipid metabolism	5	0.0961538	0.0081356	2.08961	0.0445678	C00157 C00350 C00670 C06771 C13482	https://www.genome.jp/kegg-bin/show_pathway?gmx00564/gmx:C00157%09blue/gmx:C00350%09red/gmx:C00670%09red/gmx:C06771%09blue/gmx:C13482%09red
gmx00400	Phenylalanine, tyrosine and tryptophan biosynthesis	4	0.117647	0.0087785	2.05658	0.0445678	C00079 C00108 C00944 C16850	https://www.genome.jp/kegg-bin/show_pathway?gmx00400/gmx:C00079%09blue/gmx:C00108%09red/gmx:C00944%09red/gmx:C16850%09red
gmx00300	Lysine biosynthesis	4	0.114286	0.00972972	2.0119	0.0458687	C00026 C00322 C04002 C04462	https://www.genome.jp/kegg-bin/show_pathway?gmx00300/gmx:C00026%09red/gmx:C00322%09red/gmx:C04002%09red/gmx:C04462%09blue
gmx00480	Glutathione metabolism	4	0.105263	0.0129778	1.8868	0.0571024	C00025 C00051 C00127 C01879	https://www.genome.jp/kegg-bin/show_pathway?gmx00480/gmx:C00025%09red/gmx:C00051%09blue/gmx:C00127%09blue/gmx:C01879%09blue
gmx00908	Zeatin biosynthesis	4	0.102564	0.014197	1.8478	0.0585625	C00019 C00029 C00170 C04713	https://www.genome.jp/kegg-bin/show_pathway?gmx00908/gmx:C00019%09red/gmx:C00029%09blue/gmx:C00170%09red/gmx:C04713%09red
gmx00330	Arginine and proline metabolism	5	0.0641026	0.0404094	1.39352	0.156883	C00019 C00025 C00148 C03912 C05945	https://www.genome.jp/kegg-bin/show_pathway?gmx00330/gmx:C00019%09red/gmx:C00025%09red/gmx:C00148%09red/gmx:C03912%09blue/gmx:C05945%09red
gmx00040	Pentose and glucuronate interconversions	4	0.0714286	0.0464453	1.33306	0.170299	C00026 C00029 C00508 C03033	https://www.genome.jp/kegg-bin/show_pathway?gmx00040/gmx:C00026%09red/gmx:C00029%09blue/gmx:C00508%09blue/gmx:C03033%09red
gmx00500	Starch and sucrose metabolism	3	0.0810811	0.0601133	1.22103	0.208815	C00029 C00089 C00092	https://www.genome.jp/kegg-bin/show_pathway?gmx00500/gmx:C00029%09blue/gmx:C00089%09blue/gmx:C00092%09blue
gmx04136	Autophagy - other	1	0.333333	0.0714388	1.14607	0.227948	C00350	https://www.genome.jp/kegg-bin/show_pathway?gmx04136/gmx:C00350%09red
gmx00240	Pyrimidine metabolism	4	0.0615385	0.0727379	1.13824	0.227948	C00029 C00475 C02170 C02376	https://www.genome.jp/kegg-bin/show_pathway?gmx00240/gmx:C00029%09blue/gmx:C00475%09blue/gmx:C02170%09blue/gmx:C02376%09blue
gmx00280	Valine, leucine and isoleucine degradation	3	0.0731707	0.0770015	1.1135	0.227948	C00183 C00407 C02170	https://www.genome.jp/kegg-bin/show_pathway?gmx00280/gmx:C00183%09blue/gmx:C00407%09blue/gmx:C02170%09blue
gmx00650	Butanoate metabolism	3	0.0714286	0.0815183	1.08874	0.227948	C00025 C00026 C03561	https://www.genome.jp/kegg-bin/show_pathway?gmx00650/gmx:C00025%09red/gmx:C00026%09red/gmx:C03561%09red
gmx00960	Tropane, piperidine and pyridine alkaloid biosynthesis	4	0.0588235	0.0828902	1.0815	0.227948	C00079 C00407 C00408 C00450	https://www.genome.jp/kegg-bin/show_pathway?gmx00960/gmx:C00079%09blue/gmx:C00407%09blue/gmx:C00408%09red/gmx:C00450%09blue
gmx00460	Cyanoamino acid metabolism	3	0.0666667	0.0957344	1.01893	0.251923	C00079 C00183 C00407	https://www.genome.jp/kegg-bin/show_pathway?gmx00460/gmx:C00079%09blue/gmx:C00183%09blue/gmx:C00407%09blue
gmx00430	Taurine and hypotaurine metabolism	2	0.0909091	0.0992424	1.0033	0.251923	C00025 C00026	https://www.genome.jp/kegg-bin/show_pathway?gmx00430/gmx:C00025%09red/gmx:C00026%09red
gmx00290	Valine, leucine and isoleucine biosynthesis	2	0.0869565	0.10703	0.970493	0.2572	C00183 C00407	https://www.genome.jp/kegg-bin/show_pathway?gmx00290/gmx:C00183%09blue/gmx:C00407%09blue
gmx00590	Arachidonic acid metabolism	4	0.0533333	0.109115	0.962115	0.2572	C00157 C05950 C05964 C14795	https://www.genome.jp/kegg-bin/show_pathway?gmx00590/gmx:C00157%09blue/gmx:C05950%09red/gmx:C05964%09red/gmx:C14795%09red
gmx00966	Glucosinolate biosynthesis	4	0.0519481	0.117225	0.93098	0.266788	C00079 C00183 C00407 C17213	https://www.genome.jp/kegg-bin/show_pathway?gmx00966/gmx:C00079%09blue/gmx:C00183%09blue/gmx:C00407%09blue/gmx:C17213%09blue
gmx00073	Cutin, suberine and wax biosynthesis	2	0.0740741	0.139649	0.854961	0.307229	C19418 C19620	https://www.genome.jp/kegg-bin/show_pathway?gmx00073/gmx:C19418%09blue/gmx:C19620%09blue
gmx00760	Nicotinate and nicotinamide metabolism	3	0.0545455	0.149454	0.825493	0.318192	C00003 C00455 C01004	https://www.genome.jp/kegg-bin/show_pathway?gmx00760/gmx:C00003%09red/gmx:C00455%09red/gmx:C01004%09red
gmx00630	Glyoxylate and dicarboxylate metabolism	3	0.0483871	0.191657	0.717475	0.378502	C00025 C00026 C03561	https://www.genome.jp/kegg-bin/show_pathway?gmx00630/gmx:C00025%09red/gmx:C00026%09red/gmx:C03561%09red
gmx00270	Cysteine and methionine metabolism	3	0.047619	0.197923	0.703505	0.378502	C00019 C00051 C00170	https://www.genome.jp/kegg-bin/show_pathway?gmx00270/gmx:C00019%09red/gmx:C00051%09blue/gmx:C00170%09red
gmx00670	One carbon pool by folate	1	0.111111	0.199519	0.700016	0.378502	C00445	https://www.genome.jp/kegg-bin/show_pathway?gmx00670/gmx:C00445%09red
gmx00660	C5-Branched dibasic acid metabolism	2	0.0588235	0.200721	0.697407	0.378502	C00025 C00026	https://www.genome.jp/kegg-bin/show_pathway?gmx00660/gmx:C00025%09red/gmx:C00026%09red
gmx00030	Pentose phosphate pathway	2	0.0571429	0.20971	0.678382	0.384467	C00198 C00257	https://www.genome.jp/kegg-bin/show_pathway?gmx00030/gmx:C00198%09red/gmx:C00257%09blue
gmx00561	Glycerolipid metabolism	2	0.0526316	0.236896	0.625443	0.413717	C00029 C05401	https://www.genome.jp/kegg-bin/show_pathway?gmx00561/gmx:C00029%09blue/gmx:C05401%09red
gmx04122	Sulfur relay system	1	0.0909091	0.238201	0.623057	0.413717	C00019	https://www.genome.jp/kegg-bin/show_pathway?gmx04122/gmx:C00019%09red
gmx00998	Biosynthesis of various secondary metabolites - part 2	3	0.037037	0.316614	0.499469	0.513864	C00079 C00092 C00108	https://www.genome.jp/kegg-bin/show_pathway?gmx00998/gmx:C00079%09blue/gmx:C00092%09blue/gmx:C00108%09red
gmx00562	Inositol phosphate metabolism	2	0.0425532	0.31895	0.496278	0.513864	C00092 C00137	https://www.genome.jp/kegg-bin/show_pathway?gmx00562/gmx:C00092%09blue/gmx:C00137%09blue
gmx00190	Oxidative phosphorylation	1	0.0625	0.327004	0.485446	0.513864	C00003	https://www.genome.jp/kegg-bin/show_pathway?gmx00190/gmx:C00003%09red
gmx00563	Glycosylphosphatidylinositol (GPI)-anchor biosynthesis	1	0.0625	0.327004	0.485446	0.513864	C00350	https://www.genome.jp/kegg-bin/show_pathway?gmx00563/gmx:C00350%09red
gmx00910	Nitrogen metabolism	1	0.0526316	0.375289	0.425634	0.572894	C00025	https://www.genome.jp/kegg-bin/show_pathway?gmx00910/gmx:C00025%09red
gmx00020	Citrate cycle (TCA cycle)	1	0.05	0.39061	0.408257	0.572894	C00026	https://www.genome.jp/kegg-bin/show_pathway?gmx00020/gmx:C00026%09red
gmx00740	Riboflavin metabolism	1	0.05	0.39061	0.408257	0.572894	C01352	https://www.genome.jp/kegg-bin/show_pathway?gmx00740/gmx:C01352%09red
gmx00360	Phenylalanine metabolism	2	0.0333333	0.43318	0.363332	0.621518	C00079 C01772	https://www.genome.jp/kegg-bin/show_pathway?gmx00360/gmx:C00079%09blue/gmx:C01772%09red
gmx00565	Ether lipid metabolism	1	0.04	0.461815	0.335532	0.648506	C00670	https://www.genome.jp/kegg-bin/show_pathway?gmx00565/gmx:C00670%09red
gmx00520	Amino sugar and nucleotide sugar metabolism	3	0.0277778	0.494555	0.305786	0.657453	C00029 C00203 C00935	https://www.genome.jp/kegg-bin/show_pathway?gmx00520/gmx:C00029%09blue/gmx:C00203%09blue/gmx:C00935%09red
gmx00940	Phenylpropanoid biosynthesis	2	0.0294118	0.498393	0.302428	0.657453	C00079 C01772	https://www.genome.jp/kegg-bin/show_pathway?gmx00940/gmx:C00079%09blue/gmx:C01772%09red
gmx00750	Vitamin B6 metabolism	1	0.0344828	0.512801	0.290051	0.657453	C00847	https://www.genome.jp/kegg-bin/show_pathway?gmx00750/gmx:C00847%09blue
gmx04070	Phosphatidylinositol signaling system	1	0.0344828	0.512801	0.290051	0.657453	C00137	https://www.genome.jp/kegg-bin/show_pathway?gmx04070/gmx:C00137%09blue
gmx00770	Pantothenate and CoA biosynthesis	1	0.0333333	0.524782	0.280021	0.657453	C00183	https://www.genome.jp/kegg-bin/show_pathway?gmx00770/gmx:C00183%09blue
gmx00730	Thiamine metabolism	1	0.0322581	0.536472	0.270453	0.657453	C00003	https://www.genome.jp/kegg-bin/show_pathway?gmx00730/gmx:C00003%09red
gmx00941	Flavonoid biosynthesis	2	0.027027	0.544121	0.264305	0.657453	C00389 C05903	https://www.genome.jp/kegg-bin/show_pathway?gmx00941/gmx:C00389%09red/gmx:C05903%09red
gmx00410	beta-Alanine metabolism	1	0.03125	0.547878	0.261316	0.657453	C00135	https://www.genome.jp/kegg-bin/show_pathway?gmx00410/gmx:C00135%09blue
gmx00380	Tryptophan metabolism	2	0.0240964	0.607202	0.216667	0.715631	C00108 C00322	https://www.genome.jp/kegg-bin/show_pathway?gmx00380/gmx:C00108%09red/gmx:C00322%09red
gmx00261	Monobactam biosynthesis	1	0.025641	0.620308	0.207393	0.718252	C00019	https://www.genome.jp/kegg-bin/show_pathway?gmx00261/gmx:C00019%09red
gmx00900	Terpenoid backbone biosynthesis	1	0.0222222	0.673171	0.171874	0.766022	C04216	https://www.genome.jp/kegg-bin/show_pathway?gmx00900/gmx:C04216%09red
gmx00640	Propanoate metabolism	1	0.0208333	0.696804	0.156889	0.769941	C02170	https://www.genome.jp/kegg-bin/show_pathway?gmx00640/gmx:C02170%09blue
gmx00071	Fatty acid degradation	1	0.02	0.711612	0.147757	0.769941	C03561	https://www.genome.jp/kegg-bin/show_pathway?gmx00071/gmx:C03561%09red
gmx00260	Glycine, serine and threonine metabolism	1	0.02	0.711612	0.147757	0.769941	C00740	https://www.genome.jp/kegg-bin/show_pathway?gmx00260/gmx:C00740%09blue
gmx00790	Folate biosynthesis	1	0.0172414	0.764023	0.116893	0.813315	C02953	https://www.genome.jp/kegg-bin/show_pathway?gmx00790/gmx:C02953%09red
gmx00903	Limonene and pinene degradation	1	0.015625	0.797041	0.0985195	0.832216	C07276	https://www.genome.jp/kegg-bin/show_pathway?gmx00903/gmx:C07276%09red
gmx00942	Anthocyanin biosynthesis	1	0.0151515	0.806997	0.0931281	0.832216	C12141	https://www.genome.jp/kegg-bin/show_pathway?gmx00942/gmx:C12141%09red
gmx01040	Biosynthesis of unsaturated fatty acids	1	0.0144928	0.821033	0.0856396	0.833664	C06426	https://www.genome.jp/kegg-bin/show_pathway?gmx01040/gmx:C06426%09blue
gmx00860	Porphyrin and chlorophyll metabolism	1	0.00724638	0.969039	0.0136588	0.969039	C00025	https://www.genome.jp/kegg-bin/show_pathway?gmx00860/gmx:C00025%09red
