# Supplementary material for: Metabolomics and Transcriptomics Jointly Explore the Mechanism of Pod Color Variation in Purple Pod Pea
Source: Curr Issues Mol Biol. 2025 Feb 1;47(2):94. doi: 10.3390/cimb47020094 (PMC11854479; doi:10.3390/cimb47020094)
Supplement: Supplementary file 1 [file cimb-47-00094-s001.zip › Table S4.xlsx]

## Sheet: PP-S1_vs_PP-S2
Table S4. The KEGG pathways enrichment of upregulated DAMs between the S1 and S2 stages for the same variety.
KEGG	Metabolites	log2(FC)	RED/BLUE	ID Annotation	Annotation	ID	m/z	Retention time (min)	Ion mode	Compound ID	Super Class	Class	Sub Class	level	Score	Fragmentation Score	Adducts	Formula	Mass Error (ppm)	VIP	P-value	adj.P-value	FC	average(A)	average(C)	M-1-PFPP-69-1	M-1-PFPP-69-2	M-1-PFPP-69-3	M-1-PFPP-69-4	M-1-PFPP-69-5	M-1-PFPP-69-6	M-2-PFPP-69-1	M-2-PFPP-69-2	M-2-PFPP-69-3	M-2-PFPP-69-4	M-2-PFPP-69-5	M-2-PFPP-69-6
C00158	Citric acid	0.454881	red	gmx00250|gmx00020|gmx00630	Alanine, aspartate and glutamate metabolism|Citrate cycle (TCA cycle)|Glyoxylate and dicarboxylate metabolism	1.09_192.0260n	191.019	1.09145	neg	Citric acid	Organic acids and derivatives	Carboxylic acids and derivatives	Tricarboxylic acids and derivatives	***	54.8	80.5	M-H2O-H, M-H	C6H8O7	-5.29414	11.7238	1.93723e-08	4.74802e-07	1.37067	7.78573e+06	5.68024e+06	7.55728e+06	7.92411e+06	8.10437e+06	7.74455e+06	7.44687e+06	7.9372e+06	5.9382e+06	5.54716e+06	5.68008e+06	5.83197e+06	5.72235e+06	5.36166e+06
C00334	γ-Aminobutryic acid	0.196413	red	gmx00250|gmx00760|gmx00330|gmx00410|gmx00650	Alanine, aspartate and glutamate metabolism|Nicotinate and nicotinamide metabolism|Arginine and proline metabolism|beta-Alanine metabolism|Butanoate metabolism	0.71_104.0713m/z	104.071	0.712583	pos	279	Organic acids and derivatives	Carboxylic acids and derivatives	Amino acids, peptides, and analogues		56.3	94	M+H	C4H9NO2	6.85607	1.23506	0.00433398	0.0123476	1.14585	240508	209896	221455	245399	236266	224092	243852	271985	207273	201327	219056	216324	217658	197737
C04785	13(S)-HpOTrE	0.591998	red	gmx00592	alpha-Linolenic acid metabolism	6.66_310.2145n	293.211	6.65673	pos	36052	Lipids and lipid-like molecules	Fatty Acyls	Lineolic acids and derivatives		56.8	87.9	M+H-H2O, M+H, M+NH4	C18H30O4	0.359959	3.06017	2.53753e-05	0.000134281	1.50733	455871	302436	385844	443189	419487	467727	495608	523372	290582	298613	313246	312286	308031	291857
C16311	9Z-traumatiin	0.569747	red	gmx00592	alpha-Linolenic acid metabolism	7.62_211.1333m/z	211.133	7.61612	neg	LMFA01060167	Lipids and lipid-like molecules	Fatty Acyls	Fatty Acids and Conjugates		51.5	63.5	M-H	C12H20O3	-3.15595	2.62579	1.4531e-07	2.1093e-06	1.48426	326322	219855	338339	338879	303933	324363	320904	331512	216172	215134	201083	212000	244783	229955
C16322	9-oxo-nonanoic acid	1.48565	red	gmx00592	alpha-Linolenic acid metabolism	6.52_343.2125m/z	343.212	6.52255	neg	LMFA01060160	Lipids and lipid-like molecules	Fatty Acyls	Fatty acids and conjugates		52.8	71.5	2M-H	C9H16O3	-0.405826	2.49639	7.83648e-06	4.99249e-05	2.80044	154751	55259.4	101891	141296	176471	174848	170664	163334	57183.3	53560.2	57360.5	54949.3	49823.5	58679.8
C16308	Traumatic Acid	0.525868	red	gmx00592	alpha-Linolenic acid metabolism	7.16_228.1364n	229.144	7.15735	pos	5882	Lipids and lipid-like molecules	Fatty Acyls	Fatty acids and conjugates		58.5	95.4	M+H, M+Na, M+H-H2O	C12H20O4	0.923096	1.76574	3.52509e-06	2.57467e-05	1.4398	161749	112342	142565	170958	176182	160339	157423	163029	104981	113279	123505	111710	110794	109780
C01226	12-OPDA	0.323256	red	gmx00592	alpha-Linolenic acid metabolism	10.06_292.2040n	293.211	10.0611	pos	63360	Lipids and lipid-like molecules	Fatty Acyls	Eicosanoids		58.1	96	M+H, M+Na	C18H28O3	0.368609	1.47304	5.2253e-06	3.56824e-05	1.25115	173653	138794	173426	180882	183079	169176	165595	169757	143109	139194	144316	144358	134618	127171
C00935	UDP-L-arabinose	1.30789	red	gmx00520	Amino sugar and nucleotide sugar metabolism	0.66_535.0370m/z	535.037	0.658983	neg	HMDB0012303	Nucleosides, nucleotides, and analogues	Pyrimidine nucleotides	Pyrimidine ribonucleotides		38.9	0	M-H	C14H22N2O16P2	-0.372634	2.07972	2.93607e-07	3.61708e-06	2.47579	113708	45928	130222	116511	99854.6	105550	116765	113346	49849.4	35035	51749.4	58890	41422.1	38622
C12141	Peonidin 3-O-glucoside	3.899	red	gmx00942	Anthocyanin biosynthesis	0.79_462.1192m/z	462.119	0.789133	neg	64241	Phenylpropanoids and polyketides	Flavonoids	Flavonoid glycosides		36.1	0	M-H	C22H23O11+	5.16495	1.82952	9.31563e-07	8.75809e-06	14.9182	56568.3	3791.9	44237.1	48273.2	48126.7	60755.4	75748.9	62268.1	3426.13	5918.06	5441.49	1.03914e-06	6450.07	1515.63
C05950	20-carboxy-LTB4	0.416528	red	gmx00590	Arachidonic acid metabolism	8.31_366.2021n	349.199	8.3131	pos	36247	Lipids and lipid-like molecules	Fatty Acyls	Fatty acids and conjugates		37.6	0	M+H-H2O, M+H	C20H30O6	-5.9256	2.19078	1.47533e-05	8.51743e-05	1.33471	311634	233484	280124	309929	296571	311324	330364	341493	224282	229294	251112	240482	231367	224370
C00437	N2-Acetylornithine	1.28589	red	gmx00220	Arginine biosynthesis	0.76_175.1079m/z	175.108	0.760583	pos	HMDB0003357	Organic acids and derivatives	Carboxylic acids and derivatives	Amino acids, peptides, and analogues		51.8	66.1	M+H	C7H14N2O3	0.912692	1.5767	2.96294e-09	1.26447e-07	2.43832	64605.5	26495.9	69939	64120.4	66317	57961.4	63116.9	66178.6	25804.3	26466.7	24542.9	28242.1	30710.9	23208.3
C00624	N-Acetyl-L-glutamic acid	1.09196	red	gmx00220	Arginine biosynthesis	1.12_188.0555m/z	188.055	1.12462	neg	3325	Organic acids and derivatives	Carboxylic acids and derivatives	Amino acids, peptides, and analogues		55.4	85.1	M-H	C7H11NO5	-5.17683	1.31717	9.90774e-13	7.17271e-10	2.13163	49327.6	23140.8	49746.7	50390.9	48468.9	48181.6	49538.5	49638.9	22339.4	22460	22548.6	22798.2	25549.3	23149.3
C03406	Argininosuccinic acid	2.47165	red	gmx00220|gmx00250	Arginine biosynthesis|Alanine, aspartate and glutamate metabolism	0.70_291.1301m/z	291.13	0.696217	pos	389	Organic acids and derivatives	Carboxylic acids and derivatives	Amino acids, peptides, and analogues		47	46.4	M+H	C10H18N4O6	0.536385	1.10392	7.63191e-11	1.10558e-08	5.54678	22539.4	4063.51	24925.9	22697.9	20562.8	22314.6	21819.1	22916.1	4812.81	3232.1	4275.2	3616.95	3478.48	4965.5
C00818	D-Glucarate	0.281257	red	gmx00053	Ascorbate and aldarate metabolism	0.73_209.0295m/z	209.03	0.72575	neg	3343	Unclassified	Unclassified	Unclassified		51.5	64	M-H	C6H10O8	-3.73992	1.25991	4.7613e-05	0.000231701	1.21525	147838	121652	151986	149645	144147	143771	144210	153273	116653	117715	114227	137004	118980	125335
C04575	Diketogulonic acid	0.9211	red	gmx00053|gmx00040	Ascorbate and aldarate metabolism|Pentose and glucuronate interconversions	0.86_215.0164m/z	215.016	0.8587	pos	HMDB0005971	Organic oxygen compounds	Organooxygen compounds	Carbohydrates and carbohydrate conjugates		38.9	0	M+Na	C6H8O7	1.17983	1.56238	7.11655e-07	7.10474e-06	1.89356	81765.2	43180.7	96019.3	79946	83565	75769.9	82279.7	73011.1	45704	38161.6	46492.9	42964.7	45106.9	40653.9
C00651	L-2-Amino-4-methylenepentanedioic acid	0.8813	red	gmx00660	C5-Branched dibasic acid metabolism	7.01_317.0981m/z	317.098	7.01407	neg	HMDB0029433	Organic acids and derivatives	Carboxylic acids and derivatives	Amino acids, peptides, and analogues		38	0	2M-H	C6H9NO4	-2.97066	1.00325	1.27806e-07	1.92589e-06	1.84203	34074.4	18498.2	37323.3	33846.1	30772.6	34840.3	31947.5	35716.4	20597	17673.5	17547.1	16312.4	18876	19983.5
C00311	Isocitrate	0.461235	red	gmx00020|gmx00630	Citrate cycle (TCA cycle)|Glyoxylate and dicarboxylate metabolism	0.79_192.0259n	191.019	0.789133	neg	3328	Organic acids and derivatives	Carboxylic acids and derivatives	Tricarboxylic acids and derivatives		52.3	68.1	M-H2O-H, M-H	C6H8O7	-5.48208	16.9016	1.19094e-05	7.09841e-05	1.37672	1.69639e+07	1.23219e+07	1.93766e+07	1.66963e+07	1.71111e+07	1.64443e+07	1.56293e+07	1.65256e+07	1.21561e+07	1.30468e+07	1.15926e+07	1.16349e+07	1.26012e+07	1.29e+07
C01077	Acetylhomoserine	0.317031	red	gmx00270	Cysteine and methionine metabolism|Glutathione metabolism|ABC transporters	0.79_161.0690n	162.076	0.793317	pos	HMDB0029423	Organic acids and derivatives	Carboxylic acids and derivatives	Amino acids, peptides, and analogues		52.9	72.9	M+H-H2O, M+H	C6H11NO4	1.11165	24.9252	3.04126e-05	0.000157163	1.24576	5.21294e+07	4.18453e+07	5.82751e+07	5.28901e+07	5.0523e+07	5.07188e+07	4.90771e+07	5.12925e+07	4.17857e+07	4.0579e+07	4.18694e+07	4.19178e+07	4.42571e+07	4.06629e+07
C01817	L-Homocystine	0.418968	red	gmx00270	Cysteine and methionine metabolism	1.12_286.0900m/z	286.09	1.11917	pos	HMDB0000676	Organic acids and derivatives	Carboxylic acids and derivatives	Amino acids, peptides, and analogues		38.5	5.58	M+NH4	C8H16N2O4S2	3.67881	4.06272	0.000603952	0.00215169	1.33697	1.18527e+06	886531	1.46827e+06	1.17073e+06	1.11088e+06	1.12467e+06	1.07535e+06	1.16169e+06	864798	857371	876967	897485	964439	858125
C00051	Glutathione	0.278186	red	gmx00270|gmx00480|gmx02010	Cysteine and methionine metabolism|Glutathione metabolism|ABC transporters	4.17_307.0839n	306.077	4.1699	neg	44	Organic acids and derivatives	Carboxylic acids and derivatives	Amino acids, peptides, and analogues		53.8	73.6	M-H2O-H, M-H	C10H17N3O6S	0.224921	1.08023	0.0112201	0.0287901	1.21267	145124	119673	167310	150689	113066	141299	141588	156793	109773	126927	118492	112555	129795	120500
C00019	S-Adenosylmethionine	0.77485	red	gmx00270|gmx00908|gmx04122|gmx00330|gmx00261	Cysteine and methionine metabolism|Zeatin biosynthesis|Sulfur relay system|Arginine and proline metabolism|Monobactam biosynthesis	0.70_399.1449m/z	399.145	0.696217	pos	3289	Unclassified	Unclassified	Unclassified		54.3	84	M+H	C15H22N6O5S	0.983112	1.30328	4.37761e-06	3.08646e-05	1.71101	65385.9	38214.7	77542.5	66452.5	59219.1	66332.6	57044.6	65723.9	38498.3	38713.5	36106.9	39253	40951.8	35764.7
C12638	Quercetin 3-O-malonylglucoside	0.598266	red	gmx00944	Flavone and flavonol biosynthesis	4.38_551.1037m/z	551.104	4.38008	pos	5282159	Phenylpropanoids and polyketides	Flavonoids	Flavonoid glycosides		59.1	98.1	M+H	C24H22O15	1.04806	4.3195	8.42476e-08	1.4109e-06	1.5139	853861	564016	924250	849199	837178	805711	855614	851216	554456	541219	560176	534701	630286	563256
C05623	Isoquercetrin	0.65815	red	gmx00944	Flavone and flavonol biosynthesis	4.28_465.1034m/z	465.103	4.28472	pos	5480505	Phenylpropanoids and polyketides	Flavonoids	Flavonoid glycosides		58.3	94.8	M+H	C21H20O12	1.30588	3.5657	9.48839e-08	1.53817e-06	1.57806	540032	342213	593041	548766	515709	508987	518968	554721	335674	347646	340549	332448	371701	325261
C12634	Kaempferol 3-O-sophoroside	0.583392	red	gmx00944	Flavone and flavonol biosynthesis	4.51_609.1467m/z	609.147	4.50962	neg	Kaempferol 3-O-sophoroside	Phenylpropanoids and polyketides	Flavonoids	Flavonoid glycosides	***	47.5	41.1	M-H	C27H30O16	0.910472	1.03808	3.6247e-08	7.49659e-07	1.49837	50015.2	33379.8	53589.9	51737.1	50998.8	47400.3	46688	49677	33853.6	33965.5	33915.6	32161.6	33062.7	33319.7
C00389	Quercetin	0.599656	red	gmx00944|gmx00941	Flavone and flavonol biosynthesis|Flavonoid biosynthesis	4.28_303.0502m/z	303.05	4.28472	pos	Quercetin	Phenylpropanoids and polyketides	Flavonoids	Flavones	***	47.3	40.4	M+H	C15H10O7	0.783317	8.19315	5.83999e-08	1.0692e-06	1.51536	3.06315e+06	2.02141e+06	3.32322e+06	3.0696e+06	2.97253e+06	2.89723e+06	2.98322e+06	3.13311e+06	1.96476e+06	2.01542e+06	2.02511e+06	1.97533e+06	2.20704e+06	1.94079e+06
C05903	Kaempferol	0.709162	red	gmx00944|gmx00941	Flavone and flavonol biosynthesis|Flavonoid biosynthesis	4.43_287.0553m/z	287.055	4.43483	pos	3410	Phenylpropanoids and polyketides	Flavonoids	Flavones		41.7	12.6	M+H	C15H10O6	0.996451	1.12102	4.21693e-08	8.45494e-07	1.63485	50083.3	30634.7	55028.9	49032.2	47801.1	48261.2	49474	50902.6	29625.1	29238.9	30715.9	30361	34266.3	29601.1
C00509	(±)-Naringenin	0.714375	red	gmx00941|gmx00943	Flavonoid biosynthesis|Isoflavonoid biosynthesis	6.54_271.0611m/z	271.061	6.54177	neg	65507	Phenylpropanoids and polyketides	Flavonoids	Flavans		53.5	71	M-H	C15H12O5	-0.220413	1.94349	4.52293e-05	0.000222198	1.64077	162363	98955	185703	144357	151998	146638	159029	186451	112583	83312.3	101766	85818.4	111340	98910.2
C12208	5-p-Coumaroylquinic acid	0.968947	red	gmx00941|gmx00940|gmx00945	Flavonoid biosynthesis|Phenylpropanoid biosynthesis|Stilbenoid, diarylheptanoid and gingerol biosynthesis	1.05_377.0645m/z	377.065	1.05227	pos	HMDB0301709	Organic oxygen compounds	Organooxygen compounds	Alcohols and polyols		51	72.2	M+K	C16H18O8	3.51257	2.51034	1.70467e-07	2.38224e-06	1.95741	200402	102381	230912	205898	191608	188822	191792	193382	95093.4	95847.7	96594.1	104559	121191	101002
C00127	Oxidized glutathione	0.57064	red	gmx00480	Glutathione metabolism	1.10_613.1599m/z	613.16	1.10332	pos	Oxidized glutathione	Organic acids and derivatives	Carboxylic acids and derivatives	Amino acids, peptides, and analogues	***	56.7	92.1	M+H	C20H32N6O12S2	1.10759	2.90706	1.11737e-05	6.73081e-05	1.48518	415931	280054	446549	435213	380853	427148	361602	444219	280949	247591	279720	302051	301534	268477
C00127	2',3' cyclic CMP	1.62569	red	gmx00480	Glutathione metabolism	0.73_304.0339m/z	304.034	0.72575	neg	62429	Organic acids and derivatives	Carboxylic acids and derivatives	Amino acids, peptides, and analogues		53.6	79	M-H	C9H12N3O7P	-0.468474	1.11996	0.000653437	0.00230664	3.0859	33015	10698.7	14876.9	26056.5	33589.3	37579.6	40947.8	45040	8695.89	7573.35	11868.3	10677.2	11892.5	13484.6
C00127	Glutathione, oxidized	0.465912	red	gmx00480	Glutathione metabolism	1.09_611.1444m/z	611.144	1.09145	neg	45	Organic acids and derivatives	Carboxylic acids and derivatives	Amino acids, peptides, and analogues		46	39	M-H	C20H32N6O12S2	-0.486096	2.70237	0.000686585	0.00240776	1.38119	481508	348618	485924	493951	473561	407034	450924	577656	378009	300084	372296	387504	342142	311676
C05401	Galactosylglycerol	2.26724	red	gmx00561|gmx00052	Glycerolipid metabolism|Galactose metabolism	0.73_293.0635m/z	293.063	0.728983	pos	HMDB0006790	Lipids and lipid-like molecules	Glycerolipids	Glycosylglycerols		39.3	2.17	M+K	C9H18O8	0.563918	3.48854	6.2377e-14	1.50079e-10	4.81403	231651	48120	232913	245507	228415	226672	229474	226925	46159.6	48834.8	54054.6	48076	46184.9	45410.1
C05401	3-beta-D-galactosyl-sn-glycerol	0.612177	red	gmx00561|gmx00052	Glycerolipid metabolism|Galactose metabolism	0.95_277.0897m/z	277.09	0.946217	pos	HMDB0304157	Lipids and lipid-like molecules	Glycerolipids	Glycosylglycerols		38.4	0.292	M+Na	C9H18O8	1.33643	1.18439	2.36041e-07	3.05879e-06	1.52856	63064.4	41257.3	61119.9	66618.7	63162.6	65200.9	60322.3	61961.9	40155.9	43980.7	45597.6	43399.1	37389.9	37020.5
C00860	L-Histidinol	0.12909	red	gmx00340	Histidine metabolism	15.29_124.0872m/z	124.087	15.2934	pos	HMDB0003431	Organic nitrogen compounds	Organonitrogen compounds	Amines		51.1	59.6	M+H-H2O	C6H11N3O	2.13866	10.26	0.0047629	0.0134331	1.0936	2.53453e+07	2.31759e+07	2.75385e+07	2.50748e+07	2.56018e+07	2.42815e+07	2.46165e+07	2.49584e+07	2.40453e+07	2.30853e+07	2.2965e+07	2.33282e+07	2.40357e+07	2.15958e+07
C05575	L-Histidine trimethylbetaine	1.15001	red	gmx00340	Histidine metabolism	0.68_197.1167n	236.08	0.679883	pos	HMDB0029422	Organic acids and derivatives	Carboxylic acids and derivatives	Amino acids, peptides, and analogues		41.8	19	M+H, M+K	C9H15N3O2	1.31895	2.13089	9.1773e-08	1.49953e-06	2.21916	127677	57534.1	148960	126730	117098	133545	117774	121956	55283.8	54524.2	55546.1	55859.2	64331.3	59660.3
C14767	9(S)-HODE	3.52301	red	gmx00591	Linoleic acid metabolism	11.56_296.2349n	295.228	11.5581	neg	45662	Lipids and lipid-like molecules	Fatty Acyls	Lineolic acids and derivatives		45.2	29.1	M-H, 2M-H	C18H32O3	-0.807697	6.1199	2.09376e-09	1.00951e-07	11.4956	624686	54341.2	711783	683226	612647	605080	511973	623408	58268.4	55223.9	51893	54739.6	53006.1	52916
C04462	N-Succinyl-2-amino-6-ketopimelate	0.462718	red	gmx00300	Lysine biosynthesis	1.05_334.0779m/z	334.078	1.05432	neg	HMDB0012266	Organic acids and derivatives	Carboxylic acids and derivatives	Amino acids, peptides, and analogues		40.9	8.58	M+FA-H	C11H15NO8	-0.102333	1.3424	6.21938e-05	0.000292978	1.37814	110503	80182.7	130381	108995	107368	109771	107992	98509	76791.6	86864.6	77080.8	77341.6	80682.9	82334.6
C03196	(S)-2-Hydroxyglutarate	0.40768	red	gmx00310	Lysine degradation	0.71_148.0357n	147.028	0.70935	neg	4151	Organic acids and derivatives	Hydroxy acids and derivatives	Short-chain hydroxy acids and derivatives		39	8.15	M-H, M+FA-H	C5H8O5	-9.68076	1.83695	2.02768e-07	2.7137e-06	1.32655	211183	159197	204335	214983	207382	211598	205037	223761	150570	160555	152399	167346	157534	166777
C00047	L-Lysine	0.398722	red	gmx00310|gmx00300|gmx00970|gmx00960|gmx00780|gmx02010	Lysine degradation|Lysine biosynthesis|Aminoacyl-tRNA biosynthesis|Tropane, piperidine and pyridine alkaloid biosynthesis|Biotin metabolism|ABC transporters	0.63_146.1058n	147.113	0.629067	pos	25	Organic acids and derivatives	Carboxylic acids and derivatives	Amino acids, peptides, and analogues		51.8	67.1	M+H, M+Na, M+H-H2O	C6H14N2O2	1.52954	3.17665	3.92553e-07	4.46564e-06	1.31834	656236	497775	695588	669712	647730	627314	637535	659538	483385	494644	503822	497440	537206	470150
C00408	L-Pipecolic acid	0.5998	red	gmx00310|gmx00960	Lysine degradation|Tropane, piperidine and pyridine alkaloid biosynthesis	0.79_130.0865m/z	130.087	0.793317	pos	63100	Organic acids and derivatives	Carboxylic acids and derivatives	Amino acids, peptides, and analogues		53.4	76	M+H	C6H11NO2	2.22235	4.56416	2.28034e-10	2.1376e-08	1.51551	929852	613559	940665	951566	921148	896914	908968	959854	620320	604862	594954	612881	646239	602096
C00003	NAD	1.65256	red	gmx00760|gmx00190|gmx00730	Nicotinate and nicotinamide metabolism|Oxidative phosphorylation|Thiamine metabolism	0.74_664.1168m/z	664.117	0.7445	pos	NAD	Nucleosides, nucleotides, and analogues	(5'->5')-dinucleotides	Unclassified	***	37.5	0	M+H	C21H27N7O14P2	0.547732	2.50031	1.13513e-06	1.01908e-05	3.1439	145880	46401	189239	139018	139248	124915	142101	140760	54786.7	37116.5	55577.4	39817.9	48913.1	42194.2
C00445	5,10-Methenyltetrahydrofolic acid	0.654751	red	gmx00670	One carbon pool by folate	3.74_436.1396m/z	436.14	3.7439	neg	HMDB0001354	Organoheterocyclic compounds	Pteridines and derivatives	Pterins and derivatives		39.2	7.53	M-H2O-H	C20H21N7O6	4.57399	1.25322	2.35668e-08	5.45172e-07	1.57434	65802.4	41796.7	60957.6	66030.3	66899.9	65985.9	67301.5	67639.1	44870.9	39065.1	37888.6	42294.9	44608.8	42051.9
C00504	Folic acid	1.20934	red	gmx00670|gmx00790	One carbon pool by folate|Folate biosynthesis	4.85_881.2709m/z	881.271	4.85375	neg	HMDB0000121	Benzenoids	Phenols	Methoxyphenols		37	2.58	2M-H	C19H19N7O6	-1.31946	4.83795	8.31506e-08	1.39577e-06	2.31231	638748	276238	679864	678114	532920	596062	641867	703659	281922	263303	267038	279344	274846	290972
C00198	Gluconolactone	0.387125	red	gmx00030	Pentose phosphate pathway	0.74_223.0452m/z	223.045	0.7424	neg	HMDB0000150	Organic oxygen compounds	Organooxygen compounds	Carbohydrates and carbohydrate conjugates		53.7	73.5	M+FA-H	C6H10O6	-4.08285	2.83759	1.95799e-05	0.000108173	1.30778	560650	428702	613707	571923	554159	514092	527818	582203	422658	418357	406039	470917	422930	431313
C00944	3-Dehydroquinic acid	0.368191	red	gmx00400	Phenylalanine, tyrosine and tryptophan biosynthesis	0.79_235.0453m/z	235.045	0.789133	neg	HMDB0012710	Organic acids and derivatives	Hydroxy acids and derivatives	Alpha hydroxy acids and derivatives		55.1	80.5	M+FA-H	C7H10O6	-3.37321	6.04541	0.000108766	0.00047667	1.29073	2.7557e+06	2.13499e+06	3.09871e+06	2.72636e+06	2.65924e+06	2.77701e+06	2.65401e+06	2.61887e+06	2.08906e+06	2.37654e+06	1.94404e+06	1.94839e+06	2.21397e+06	2.23792e+06
C00296	Quinic acid	0.670087	red	gmx00400	Phenylalanine, tyrosine and tryptophan biosynthesis	0.73_237.0610m/z	237.061	0.72575	neg	HMDB0003072	Organic oxygen compounds	Organooxygen compounds	Alcohols and polyols		40.8	10.2	M+FA-H	C7H12O6	-2.99853	1.41359	2.88989e-08	6.32122e-07	1.59117	82740	51999.5	87174.3	84206.1	85147.7	77078.7	79568.8	83264.4	54697.3	48874	47604	55486.3	53588.4	51746.9
C00078	L-Tryptophan	0.46432	red	gmx00400|gmx00970|gmx00260|gmx00966|gmx00998|gmx00380	Phenylalanine, tyrosine and tryptophan biosynthesis|Aminoacyl-tRNA biosynthesis|Glycine, serine and threonine metabolism|Glucosinolate biosynthesis|Biosynthesis of various secondary metabolites - part 2|Tryptophan metabolism	3.60_204.0892n	203.082	3.59952	neg	33	Organoheterocyclic compounds	Indoles and derivatives	Indolyl carboxylic acids and derivatives		54.4	87.7	M-H, 2M-H	C11H12N2O2	-3.34517	1.06043	0.000217783	0.000879787	1.37967	69624.8	50465	67803	77057.2	67061.4	65343.7	63708.5	76775.1	47003.5	47521.3	47334.7	60154.7	45227.7	55547.9
C01772	2-Hydroxycinnamic acid	0.380782	red	gmx00940|gmx00360	Phenylpropanoid biosynthesis|Phenylalanine metabolism	1.12_164.0476n	182.081	1.11917	pos	2-Hydroxycinnamic acid	Phenylpropanoids and polyketides	Cinnamic acids and derivatives	Hydroxycinnamic acids and derivatives	***	55.9	82.6	M+H, M+NH4, M+H-H2O	C9H8O3	1.7125	1.258	1.50713e-05	8.66122e-05	1.30205	110415	84801.1	102463	107559	109482	109747	108005	125234	82649.1	81256.7	86968	86735.4	85149	86048.6
C05766	Uroporphyrinogen I	0.878211	red	gmx00860	Porphyrin and chlorophyll metabolism	4.65_881.2721m/z	881.272	4.64592	neg	HMDB0002211	Organoheterocyclic compounds	Tetrapyrroles and derivatives	Porphyrins		37.1	0	M+FA-H	C40H44N4O16	-1.58687	1.85949	2.51479e-05	0.000133346	1.83809	124518	67743.3	122800	134771	95474.6	114605	129813	149648	67995.5	66407.4	61271.8	65947.8	72034.8	72802.4
C12147	O-Phosphothreonine	0.84589	red	gmx00860	Porphyrin and chlorophyll metabolism	1.05_200.0321m/z	200.032	1.05227	pos	HMDB0011185	Organic acids and derivatives	Carboxylic acids and derivatives	Amino acids, peptides, and analogues		38.9	1.64	M+H	C4H10NO6P	1.38982	1.03206	1.87247e-08	4.65249e-07	1.79737	36906.5	20533.6	37683.5	40207.9	37450.5	34359.2	36618.2	35119.7	22151.9	19893.1	19521.8	20468.2	22282.1	18884.5
C00242	Guanine	0.278609	red	gmx00230	Purine metabolism	1.09_152.0569m/z	152.057	1.08757	pos	Guanine	Organoheterocyclic compounds	Imidazopyrimidines	Purines and purine derivatives	***	49.6	54.8	M+H	C5H5N5O	1.51075	1.10875	0.0370218	0.0822426	1.21302	167606	138172	120170	158490	165120	186812	182911	192135	122140	121160	143387	143481	142529	156336
C00299	Uridine	0.34095	red	gmx00240	Pyrimidine metabolism	1.11_244.0691n	243.062	1.10767	neg	90	Nucleosides, nucleotides, and analogues	Pyrimidine nucleosides	Unclassified		56.5	87.2	M-H, M+FA-H	C9H12N2O6	-1.87543	1.57843	0.000531814	0.00192872	1.26659	210679	166336	180163	204138	214400	204296	228358	232721	167867	156492	175070	177058	151451	170078
C02355	Uridine 2',3'-cyclic phosphate	0.808008	red	gmx00240	Pyrimidine metabolism	0.79_305.0179m/z	305.018	0.789133	neg	HMDB0011640	Nucleosides, nucleotides, and analogues	Pyrimidine nucleotides	Cyclic pyrimidine nucleotides		37.8	0	M-H	C9H11N2O8P	-0.512177	1.18652	0.000487092	0.00178582	1.75079	57298.7	32727.3	37712.7	56488.2	55150.3	61868.2	64764.1	67808.6	28288.3	30150.6	27318.7	33119.7	39590.9	37895.5
C04713	N6-(delta2-isopentenyl)-adenosine 5'-monophosphate	2.58038	red	gmx00908	Zeatin biosynthesis	0.79_415.1242n	460.122	0.789133	neg	HMDB0304433	Benzenoids	Phenanthrenes and derivatives	Unclassified		38.1	1.67	M-H2O-H, M+FA-H	C15H22N5O7P	-3.61603	3.0224	2.4839e-06	1.93615e-05	5.98096	174499	29175.8	153525	162520	137688	190396	241936	160932	25300.5	34186.1	26356.3	32864.4	28099.3	28248.6

## Sheet: GP-S1_vs_GP-S2
Table S4. The KEGG pathways enrichment of upregulated DAMs between the S1 and S2 stages for the same variety.
KEGG	Metabolites	log2(FC)	RED/BLUE	ID Annotation	Annotation	ID	m/z	Retention time (min)	Ion mode	Compound ID	Super Class	Class	Sub Class	level	Score	Fragmentation Score	Adducts	Formula	Mass Error (ppm)	VIP	P-value	adj.P-value	FC	average(B)	average(D)	M-1-P-PFGP-59-1	M-1-P-PFGP-59-2	M-1-P-PFGP-59-3	M-1-P-PFGP-59-4	M-1-P-PFGP-59-5	M-1-P-PFGP-59-6	M-2-P-PFGP-59-1	M-2-P-PFGP-59-2	M-2-P-PFGP-59-3	M-2-P-PFGP-59-4	M-2-P-PFGP-59-5	M-2-P-PFGP-59-6
C04785	13(S)-HpOTrE	0.628917	red	gmx00592	alpha-Linolenic acid metabolism	6.66_310.2145n	293.211	6.65673	pos	36052	Lipids and lipid-like molecules	Fatty Acyls	Lineolic acids and derivatives		56.8	87.9	M+H-H2O, M+H, M+NH4	C18H30O4	0.359959	4.78529	0.000200071	0.000909102	1.5464	729976	472048	619453	773740	771021	759120	700876	755648	419361	421974	336416	557721	529481	567334
C16322	9-oxo-nonanoic acid	1.43924	red	gmx00592	alpha-Linolenic acid metabolism	6.52_343.2125m/z	343.212	6.52255	neg	LMFA01060160	Lipids and lipid-like molecules	Fatty Acyls	Fatty acids and conjugates		52.8	71.5	2M-H	C9H16O3	-0.405826	3.53927	3.59849e-07	5.98477e-06	2.71179	202549	74692	197946	204377	210232	166568	200033	236135	61081.3	67174.9	57583.3	91297.7	84165.3	86849.3
C16308	Traumatic Acid	0.858547	red	gmx00592	alpha-Linolenic acid metabolism	7.16_228.1364n	229.144	7.15735	pos	5882	Lipids and lipid-like molecules	Fatty Acyls	Fatty acids and conjugates		58.5	95.4	M+H, M+Na, M+H-H2O	C12H20O4	0.923096	3.40197	4.9489e-07	7.63273e-06	1.81321	262285	144652	218721	274731	282433	270843	249153	277826	151589	148539	140827	147266	131208	148483
C00935	UDP-L-arabinose	0.999165	red	gmx00520	Amino sugar and nucleotide sugar metabolism	0.66_535.0370m/z	535.037	0.658983	neg	HMDB0012303	Nucleosides, nucleotides, and analogues	Pyrimidine nucleotides	Pyrimidine ribonucleotides		38.9	0	M-H	C14H22N2O16P2	-0.372634	1.54997	3.63513e-05	0.000222878	1.99884	51722.9	25876.4	54086	53287.5	54587.9	42649.7	61588.1	44138.2	22439.9	19252.9	31686.6	21440.7	28396.7	32041.7
C12141	Peonidin 3-O-glucoside	0.994274	red	gmx00942	Anthocyanin biosynthesis	0.79_462.1192m/z	462.119	0.789133	neg	64241	Phenylpropanoids and polyketides	Flavonoids	Flavonoid glycosides		36.1	0	M-H	C22H23O11+	5.16495	2.58759	1.61241e-05	0.000116181	1.99208	142922	71745.2	129107	154198	116262	131905	156819	169242	62674.9	79387.5	55546.7	75299.5	77893.1	79669.5
C05950	20-carboxy-LTB4	0.555427	red	gmx00590	Arachidonic acid metabolism	8.31_366.2021n	349.199	8.3131	pos	36247	Lipids and lipid-like molecules	Fatty Acyls	Fatty acids and conjugates		37.6	0	M+H-H2O, M+H	C20H30O6	-5.9256	3.41378	0.000675994	0.00251123	1.4696	433761	295155	395979	479682	478251	421671	380508	446478	266380	251017	221036	355931	328149	348419
C14795	9S,11R,15S-trihydroxy-2,3-dinor-13E-prostaenoic acid-cyclo[8S,12R]	0.758874	red	gmx00590	Arachidonic acid metabolism	10.02_311.2218m/z	311.222	10.0221	pos	LMFA03010154	Lipids and lipid-like molecules	Fatty Acyls	Eicosanoids		57.1	89.9	M+H-H2O	C18H32O5	0.46134	2.2782	0.000507204	0.00197491	1.69217	149468	88329.5	138698	169435	174803	132981	121421	159472	83451.9	74751.6	56603.1	110636	102548	101986
C05964	11-dehydro TXB2	2.98633	red	gmx00590	Arachidonic acid metabolism	6.48_368.2178n	369.225	6.4827	pos	36259	Lipids and lipid-like molecules	Fatty Acyls	Eicosanoids		39.4	8.86	M+H, M+Na	C20H32O6	-5.60212	1.79549	4.39752e-09	2.67859e-07	7.92455	36828.3	4647.37	31414.8	40311.4	37724.9	33762.8	35376.7	42379.2	3894.45	4324.49	3407.58	6184.08	4517.76	5555.88
C05945	L-Phosphoarginine	1.74683	red	gmx00330	Arginine and proline metabolism	4.30_254.0785n	235.061	4.30265	neg	HMDB0029438	Organic acids and derivatives	Carboxylic acids and derivatives	Amino acids, peptides, and analogues		46.9	38.6	M-H2O-H, M-H	C6H15N4O5P	1.90657	1.30332	4.26053e-10	6.27603e-08	3.3562	23968.3	7141.48	22868.4	23501.2	26191.4	21485.3	24895.1	24868.3	7203.61	7057.99	6904.28	7304.84	6493.01	7885.18
C00148	L-Proline	0.572591	red	gmx00330|gmx00970	Arginine and proline metabolism|Aminoacyl-tRNA biosynthesis	0.74_116.0711m/z	116.071	0.7445	pos	29	Organic acids and derivatives	Carboxylic acids and derivatives	Amino acids, peptides, and analogues		56.5	92.7	M+H	C5H9NO2	4.15364	9.74596	1.79585e-07	3.55226e-06	1.48719	2.9398e+06	1.97675e+06	2.71762e+06	3.07608e+06	3.08424e+06	2.97164e+06	2.8755e+06	2.91376e+06	2.17131e+06	2.012e+06	1.94275e+06	2.02235e+06	1.92e+06	1.79207e+06
C00624	N-Acetyl-L-glutamic acid	1.00365	red	gmx00220	Arginine biosynthesis	1.12_188.0555m/z	188.055	1.12462	neg	3325	Organic acids and derivatives	Carboxylic acids and derivatives	Amino acids, peptides, and analogues		55.4	85.1	M-H	C7H11NO5	-5.17683	2.11816	1.85563e-09	1.48821e-07	2.00507	89036.1	44405.5	92436.2	84552.2	84067.4	87277.4	96101.2	89782.4	42171.8	40299.6	46247.5	45573.1	44857	47284.2
C03406	Argininosuccinic acid	1.81376	red	gmx00220|gmx00250	Arginine biosynthesis|Alanine, aspartate and glutamate metabolism	0.70_291.1301m/z	291.13	0.696217	pos	389	Organic acids and derivatives	Carboxylic acids and derivatives	Amino acids, peptides, and analogues		47	46.4	M+H	C10H18N4O6	0.536385	1.77555	9.77601e-08	2.30525e-06	3.51557	44877.1	12765.2	41357	50633.1	52354.5	43445	37719	43753.8	11981.8	13525.3	9774.03	14694.4	13421.6	13194.2
C00025	L-Glutamate	1.17258	red	gmx00220|gmx00250|gmx00650|gmx00330|gmx00340|gmx00430|gmx00630|gmx00660|gmx00970|gmx00910|gmx00480|gmx02010|gmx00860	Arginine biosynthesis|Alanine, aspartate and glutamate metabolism|Butanoate metabolism|Arginine and proline metabolism|Histidine metabolism|Taurine and hypotaurine metabolism|Glyoxylate and dicarboxylate metabolism|C5-Branched dibasic acid metabolism|Aminoacyl-tRNA biosynthesis|Nitrogen metabolism|Glutathione metabolism|ABC transporters|Porphyrin and chlorophyll metabolism	0.73_148.0605m/z	148.061	0.728983	pos	19	Organic acids and derivatives	Carboxylic acids and derivatives	Amino acids, peptides, and analogues		57.1	88.7	M+H	C5H9NO4	0.73948	4.35171	7.97223e-06	6.57265e-05	2.25415	356569	158183	330421	368680	402957	349881	336896	350580	222061	183197	206968	112059	116311	108504
C00026	Oxoglutaric acid	1.97537	red	gmx00220|gmx00310|gmx00250|gmx00300|gmx00650|gmx00340|gmx00430|gmx00630|gmx00660|gmx00053|gmx00040|gmx00020	Arginine biosynthesis|Lysine degradation|Alanine, aspartate and glutamate metabolism|Lysine biosynthesis|Butanoate metabolism|Histidine metabolism|Taurine and hypotaurine metabolism|Glyoxylate and dicarboxylate metabolism|C5-Branched dibasic acid metabolism|Ascorbate and aldarate metabolism|Pentose and glucuronate interconversions|Citrate cycle (TCA cycle)	1.09_145.0128m/z	145.013	1.09145	neg	119	Organic acids and derivatives	Keto acids and derivatives	Gamma-keto acids and derivatives		46.3	45.1	M-H	C5H6O5	-9.69793	2.02175	6.93446e-10	8.30754e-08	3.9323	54165.8	13774.6	51389.2	49751.7	52029.1	57387.4	59982.6	54454.7	15531.8	14270.8	16668.9	11523.3	12583.6	12069
C00818	D-Glucarate	0.40933	red	gmx00053	Ascorbate and aldarate metabolism	0.73_209.0295m/z	209.03	0.72575	neg	3343	Unclassified	Unclassified	Unclassified		51.5	64	M-H	C6H10O8	-3.73992	2.05122	1.30083e-05	9.75013e-05	1.32807	180203	135688	185514	168396	174752	177325	180841	194387	127561	147687	148877	128669	136117	125216
C03561	(R)-3-hydroxybutanoyl-CoA	1.54342	red	gmx00650|gmx00630|gmx00071	Butanoate metabolism|Glyoxylate and dicarboxylate metabolism|Fatty acid degradation	3.95_854.1564m/z	854.156	3.94605	pos	LMFA07050148	Lipids and lipid-like molecules	Fatty Acyls	Fatty acyl thioesters		36.3	0	M+H	C25H42N7O18P3S	-3.34908	1.49437	5.68623e-09	3.12326e-07	2.91486	33762.2	11582.8	31513.9	32520.1	35688.2	30410.7	37974.9	34465.3	11530.3	9857.6	12278.2	12912.2	11378.1	11540.3
C12638	Quercetin 3-O-malonylglucoside	0.600448	red	gmx00944	Flavone and flavonol biosynthesis	4.38_551.1037m/z	551.104	4.38008	pos	5282159	Phenylpropanoids and polyketides	Flavonoids	Flavonoid glycosides		59.1	98.1	M+H	C24H22O15	1.04806	3.44549	1.1239e-05	8.69254e-05	1.51619	365121	240815	345790	350809	385204	391974	356192	360757	246738	225856	304648	218188	223751	225711
C05623	Isoquercetrin	0.610787	red	gmx00944	Flavone and flavonol biosynthesis	4.28_465.1034m/z	465.103	4.28472	pos	5480505	Phenylpropanoids and polyketides	Flavonoids	Flavonoid glycosides		58.3	94.8	M+H	C21H20O12	1.30588	1.8696	0.001021	0.00358881	1.52709	119218	78068.8	106039	110976	137127	140656	113059	107452	81421.3	72281.6	107547	65176.6	76014.2	65972.1
C12634	Kaempferol 3-O-sophoroside	0.834886	red	gmx00944	Flavone and flavonol biosynthesis	4.51_609.1467m/z	609.147	4.50962	neg	Kaempferol 3-O-sophoroside	Phenylpropanoids and polyketides	Flavonoids	Flavonoid glycosides	***	47.5	41.1	M-H	C27H30O16	0.910472	1.07735	1.99449e-08	7.54718e-07	1.78372	26499.6	14856.4	26477.4	26562.9	24998.8	26184.9	28005.7	26767.5	14579.8	13897	13797.4	14421.9	17857.9	14584.2
C00389	Quercetin	0.55388	red	gmx00944|gmx00941	Flavone and flavonol biosynthesis|Flavonoid biosynthesis	4.28_303.0502m/z	303.05	4.28472	pos	Quercetin	Phenylpropanoids and polyketides	Flavonoids	Flavones	***	47.3	40.4	M+H	C15H10O7	0.783317	5.07934	0.000276788	0.00119186	1.46803	906921	617781	820818	861207	994742	1.02702e+06	867872	869864	626830	582771	811241	537068	591213	557565
C05903	Kaempferol	1.26903	red	gmx00944|gmx00941	Flavone and flavonol biosynthesis|Flavonoid biosynthesis	4.43_287.0553m/z	287.055	4.43483	pos	3410	Phenylpropanoids and polyketides	Flavonoids	Flavones		41.7	12.6	M+H	C15H10O6	0.996451	2.18907	4.28646e-12	5.84885e-09	2.41	80900.6	33568.7	77873.7	80534	84933	81523.3	77717.7	82822	35333.6	34551.7	33485.1	33012.6	31706.7	33322.7
C02953	7,8-dihydro-L-Biopterin	0.510884	red	gmx00790	Folate biosynthesis	0.79_262.0923m/z	262.092	0.793317	pos	5106	Organoheterocyclic compounds	Pteridines and derivatives	Pterins and derivatives		38.3	0	M+Na	C9H13N5O3	5.1468	1.48771	0.000337891	0.00140393	1.42492	84831	59533.8	73080.2	92515.2	97861.3	87239.1	86978	71312.5	59665.6	53825.5	54688.5	63010	66615.9	59397.2
C05401	Galactosylglycerol	1.62743	red	gmx00561|gmx00052	Glycerolipid metabolism|Galactose metabolism	0.73_293.0635m/z	293.063	0.728983	pos	HMDB0006790	Lipids and lipid-like molecules	Glycerolipids	Glycosylglycerols		39.3	2.17	M+K	C9H18O8	0.563918	3.83583	3.27976e-08	1.06039e-06	3.08962	217990	70555.8	181339	217097	242413	227583	205457	234054	75335.2	73874.5	58605.8	83887.2	68359.3	63273
C13482	Phosphodimethylethanolamine	1.84135	red	gmx00564	Glycerophospholipid metabolism	0.69_214.0479m/z	214.048	0.694067	neg	HMDB0060244	Organic acids and derivatives	Organic phosphoric acids and derivatives	Phosphate esters		38	0	M+FA-H	C4H12NO4P	-3.96616	1.12985	9.52679e-07	1.2554e-05	3.58344	18107.9	5053.21	18369.6	18490.2	17647.1	14917.2	22135.1	17088.2	4450.75	3241.07	8290.09	3478.15	6134.14	4725.09
C00350	PE(18:4(6Z,9Z,12Z,15Z)/20:3(8Z,11Z,14Z))	0.506933	red	gmx00564|gmx04136|gmx00563	Glycerophospholipid metabolism|Autophagy - other|Glycosylphosphatidylinositol (GPI)-anchor biosynthesis	11.94_800.4637m/z	800.464	11.9434	pos	LMGP02010760	Lipids and lipid-like molecules	Glycerophospholipids	Glycerophosphoethanolamines		37.3	0	M+K	C43H72NO8P	1.29607	1.73177	0.0408588	0.0858009	1.42103	165014	116123	160056	183277	174955	152561	151116	168118	179553	124312	144998	77389.8	41235.8	129249
C00670	Glycerophosphocholine	2.15236	red	gmx00564|gmx00565	Glycerophospholipid metabolism|Ether lipid metabolism	0.71_258.1100m/z	258.11	0.712583	pos	Glycerophosphocholine	Lipids and lipid-like molecules	Glycerophospholipids	Glycerophosphocholines	***	53.1	70.9	M+H	C8H20NO6P	-0.236403	3.6764	5.86079e-07	8.67757e-06	4.44555	178008	40041.8	173411	186490	211470	150091	194419	152166	42738.5	24437.8	75082.8	28822.4	36611	32558.1
C05575	L-Histidine trimethylbetaine	0.977652	red	gmx00340	Histidine metabolism	0.68_197.1167n	236.08	0.679883	pos	HMDB0029422	Organic acids and derivatives	Carboxylic acids and derivatives	Amino acids, peptides, and analogues		41.8	19	M+H, M+K	C9H15N3O2	1.31895	1.9286	1.90861e-07	3.7056e-06	1.96926	76524.2	38859.4	69362.8	82458.5	82182.5	70228.5	82266.5	72646.1	42202	35941.8	34418.4	41159.2	36743	42691.9
C07276	Limonene-1,2-diol	1.16506	red	gmx00903	Limonene and pinene degradation	5.45_215.1282m/z	215.128	5.45333	neg	LMPR0102090016	Lipids and lipid-like molecules	Prenol lipids	Isoprenoids		48	46.2	M+FA-H	C10H18O2	-3.82412	1.42139	4.80985e-08	1.40415e-06	2.24242	36480.8	16268.5	31484.9	36366.4	33811.9	38547	39854.7	38819.7	15822.7	16111.9	14648.8	16986.3	17523.3	16517.8
C14835	9,10,13-TriHOME	0.304884	red	gmx00591	Linoleic acid metabolism	7.17_330.2404n	329.233	7.1661	neg	9,10,13-TriHOME	Lipids and lipid-like molecules	Fatty Acyls	Octadecanoids	***	54.1	74.1	M-H, 2M-H	C18H34O5	-0.609512	7.05161	0.0328585	0.0710947	1.23532	4.20199e+06	3.40154e+06	4.20842e+06	3.84381e+06	3.87643e+06	4.7274e+06	4.24326e+06	4.3126e+06	2.83994e+06	2.98449e+06	2.48042e+06	4.21e+06	3.82823e+06	4.06616e+06
C14767	9(S)-HODE	2.49602	red	gmx00591	Linoleic acid metabolism	11.56_296.2349n	295.228	11.5581	neg	45662	Lipids and lipid-like molecules	Fatty Acyls	Lineolic acids and derivatives		45.2	29.1	M-H, 2M-H	C18H32O3	-0.807697	6.78823	1.23425e-06	1.52168e-05	5.64127	588811	104376	763975	670623	604481	485603	476167	532017	102433	110783	71392.1	139792	96926.2	104927
C04002	(Z)-But-1-ene-1,2,4-tricarboxylate	9.39942	red	gmx00300	Lysine biosynthesis	0.81_233.0297m/z	233.03	0.8053	neg	HMDB0060320	Organic acids and derivatives	Carboxylic acids and derivatives	Tricarboxylic acids and derivatives		37.5	0	M+FA-H	C7H8O6	-3.30389	1.00249	2.09483e-07	3.96602e-06	675.317	10136	15.0092	8432.28	9445.01	7764.37	11320.9	13163.1	10690.2	1.03914e-06	1.03914e-06	1.03914e-06	1.03914e-06	1.03914e-06	90.0553
C03196	(S)-2-Hydroxyglutarate	0.488631	red	gmx00310	Lysine degradation	0.71_148.0357n	147.028	0.70935	neg	4151	Organic acids and derivatives	Hydroxy acids and derivatives	Short-chain hydroxy acids and derivatives		39	8.15	M-H, M+FA-H	C5H8O5	-9.68076	2.57661	1.64598e-07	3.34432e-06	1.40311	234388	167049	245110	216816	223705	237733	235750	247217	160883	166635	164296	173042	164609	172828
C00322	Oxoadipic acid	3.13738	red	gmx00310|gmx00300|gmx00380	Lysine degradation|Lysine biosynthesis|Tryptophan metabolism	1.63_159.0287m/z	159.029	1.63267	neg	322	Organic acids and derivatives	Keto acids and derivatives	Medium-chain keto acids and derivatives		40.9	13.4	M-H	C6H8O5	-7.18613	3.05137	3.99654e-07	6.4505e-06	8.79925	105955	12041.4	91537.5	88355.9	118415	110197	137470	89754.9	13191.7	11659.6	15313	10576	11095.1	10412.8
C00408	L-Pipecolic acid	1.23983	red	gmx00310|gmx00960	Lysine degradation|Tropane, piperidine and pyridine alkaloid biosynthesis	0.79_130.0865m/z	130.087	0.793317	pos	63100	Organic acids and derivatives	Carboxylic acids and derivatives	Amino acids, peptides, and analogues		53.4	76	M+H	C6H11NO2	2.22235	9.04317	1.15735e-08	5.16462e-07	2.36171	1.41777e+06	600316	1.27043e+06	1.45823e+06	1.58344e+06	1.46234e+06	1.42966e+06	1.30254e+06	641352	581240	604992	630238	565393	578679
C01004	Trigonelline	0.121405	red	gmx00760	Nicotinate and nicotinamide metabolism	0.74_138.0551m/z	138.055	0.7445	pos	Trigonelline	Alkaloids and derivatives	Unclassified	Unclassified	***	45.8	37.6	M+H	C7H7NO2	1.16639	6.07824	0.0171419	0.0405905	1.08779	6.67747e+06	6.13854e+06	6.13545e+06	7.12301e+06	7.09519e+06	6.47492e+06	6.598e+06	6.63824e+06	6.53983e+06	5.98769e+06	5.99867e+06	6.41044e+06	5.99142e+06	5.90322e+06
C00455	Beta-Nicotinamide mononucleotide	3.07741	red	gmx00760	Nicotinate and nicotinamide metabolism	0.73_335.0641m/z	335.064	0.728983	pos	4167	Unclassified	Unclassified	Unclassified		37.1	0	M+H	C11H15N2O8P	0.665128	1.01306	1.54938e-07	3.19114e-06	8.44095	11885.5	1408.08	12425.4	13019.9	10853.6	11425.7	13381.5	10206.9	1.03914e-06	1.03914e-06	1.03914e-06	3010.06	2976.31	2462.09
C00003	NAD	0.97291	red	gmx00760|gmx00190|gmx00730	Nicotinate and nicotinamide metabolism|Oxidative phosphorylation|Thiamine metabolism	0.74_664.1168m/z	664.117	0.7445	pos	NAD	Nucleosides, nucleotides, and analogues	(5'->5')-dinucleotides	Unclassified	***	37.5	0	M+H	C21H27N7O14P2	0.547732	2.21876	1.28598e-06	1.5724e-05	1.9628	103875	52922.2	107733	104148	121804	99365.6	95546.3	94655.2	54447.4	57070	63815.9	46196.6	48617.3	47385.9
C00445	5,10-Methenyltetrahydrofolic acid	0.661681	red	gmx00670	One carbon pool by folate	3.74_436.1396m/z	436.14	3.7439	neg	HMDB0001354	Organoheterocyclic compounds	Pteridines and derivatives	Pterins and derivatives		39.2	7.53	M-H2O-H	C20H21N7O6	4.57399	2.67859	0.000181567	0.000838754	1.58192	222424	140603	247920	232537	266834	185145	186063	216046	148317	140242	156727	134258	137539	126537
C03033	Epinephrine glucuronide	1.06328	red	gmx00040	Pentose and glucuronate interconversions	0.79_377.1559m/z	377.156	0.793317	pos	HMDB0010336	Organic oxygen compounds	Organooxygen compounds	Carbohydrates and carbohydrate conjugates		42.6	26	M+NH4	C15H21NO9	1.23515	1.3544	2.86239e-05	0.000184925	2.08967	37714.1	18047.8	36387.9	42511.6	35629	39566.7	42322.3	29866.9	22636.9	12137.7	21380.2	15876	13916.6	22339.6
C00198	Gluconolactone	0.495208	red	gmx00030	Pentose phosphate pathway	0.74_223.0452m/z	223.045	0.7424	neg	HMDB0000150	Organic oxygen compounds	Organooxygen compounds	Carbohydrates and carbohydrate conjugates		53.7	73.5	M+FA-H	C6H10O6	-4.08285	4.0352	1.52732e-07	3.16787e-06	1.40952	567595	402686	538247	560578	563011	607809	549986	585940	382501	418305	427282	408869	396816	382340
C01772	2-Hydroxycinnamic acid	0.212452	red	gmx00360|gmx00940	Phenylalanine metabolism|Phenylpropanoid biosynthesis	1.12_164.0476n	182.081	1.11917	pos	2-Hydroxycinnamic acid	Phenylpropanoids and polyketides	Cinnamic acids and derivatives	Hydroxycinnamic acids and derivatives	***	55.9	82.6	M+H, M+NH4, M+H-H2O	C9H8O3	1.7125	1.03669	0.0121421	0.0302134	1.15866	110989	95791.3	96747	116804	108140	113378	112358	118508	94085.1	103289	78111.8	102801	98824	97636.9
C00944	3-Dehydroquinic acid	0.453966	red	gmx00400	Phenylalanine, tyrosine and tryptophan biosynthesis	0.79_235.0453m/z	235.045	0.789133	neg	HMDB0012710	Organic acids and derivatives	Hydroxy acids and derivatives	Alpha hydroxy acids and derivatives		55.1	80.5	M+FA-H	C7H10O6	-3.37321	9.58461	0.000625347	0.00235152	1.3698	3.9521e+06	2.88516e+06	3.98024e+06	3.84218e+06	3.86655e+06	3.80322e+06	4.03475e+06	4.18564e+06	3.09811e+06	3.28177e+06	3.60384e+06	2.39032e+06	2.40244e+06	2.53448e+06
C16850	2-amino-2,3,7-trideoxy-D-lyxo-hept-6-ulosonic acid	0.338888	red	gmx00400	Phenylalanine, tyrosine and tryptophan biosynthesis	0.84_381.1512m/z	381.151	0.839	neg	LMFA01050473	Lipids and lipid-like molecules	Fatty Acyls	Fatty Acids and Conjugates		45.2	31.5	2M-H	C7H13NO5	-0.607449	1.89784	4.26337e-05	0.000253693	1.26478	184706	146038	178479	188549	174466	180168	199673	186898	137328	130121	155352	146476	155845	151104
C00108	2-Aminobenzoic acid	1.63779	red	gmx00400|gmx00380|gmx00998	Phenylalanine, tyrosine and tryptophan biosynthesis|Tryptophan metabolism|Biosynthesis of various secondary metabolites - part 2	0.74_176.0111m/z	176.011	0.7445	pos	HMDB0001123	Benzenoids	Benzene and substituted derivatives	Benzoic acids and derivatives		39	4.25	M+K	C7H7NO2	1.77692	1.12213	9.35245e-08	2.25208e-06	3.11189	18707	6011.46	15943.8	19718.2	21254.5	16633.7	20323.6	18368.4	5819.76	7182.72	5327.49	6592.22	6474.65	4671.95
C01352	FADH	1.2699	red	gmx00740	Riboflavin metabolism	3.79_770.1720m/z	770.172	3.79397	pos	HMDB0001197	Nucleosides, nucleotides, and analogues	Flavin nucleotides	Unclassified		42.3	18.6	M+H-H2O	C27H35N9O15P2	3.20749	2.55487	2.20649e-06	2.40345e-05	2.41145	116853	48457.5	121409	128236	136602	121478	96545.1	96845.7	49215.1	45880.7	58588.1	45163.6	45749.2	46148.3
C04216	all-trans-Heptaprenyl diphosphate	0.781377	red	gmx00900	Terpenoid backbone biosynthesis	10.35_654.3825n	677.372	10.3492	pos	HMDB0012187	Lipids and lipid-like molecules	Prenol lipids	Polyprenols		38.9	0.0268	M+H-H2O, M+Na, M+H	C35H60O7P2	1.62568	1.4184	2.33298e-06	2.51147e-05	1.71877	49586.5	28850	48769.8	50359.1	53853.6	42650.9	53789.8	48096.1	35306.7	28361.9	27894.6	27593.9	26143.9	27799.1
C04713	N6-(delta2-isopentenyl)-adenosine 5'-monophosphate	0.941065	red	gmx00908	Zeatin biosynthesis	0.79_415.1242n	460.122	0.789133	neg	HMDB0304433	Benzenoids	Phenanthrenes and derivatives	Unclassified		38.1	1.67	M-H2O-H, M+FA-H	C15H22N5O7P	-3.61603	4.38562	2.72754e-05	0.000178131	1.91994	432389	225209	404283	479592	354974	397968	486106	471413	192859	217943	156595	255733	270028	258098
C00019	S-Adenosylmethionine	0.626561	red	gmx00908|gmx00330|gmx04122|gmx00270|gmx00261	Zeatin biosynthesis|Arginine and proline metabolism|Sulfur relay system|Cysteine and methionine metabolism|Monobactam biosynthesis	0.70_399.1449m/z	399.145	0.696217	pos	3289	Unclassified	Unclassified	Unclassified		54.3	84	M+H	C15H22N6O5S	0.983112	1.41526	0.000372496	0.00152484	1.54388	65277.2	42281.3	59991.2	72357.5	80777.1	58941.4	67560.7	52035.2	44195.5	39241.3	46285.8	39893.2	41192.1	42879.8
C00170	5′-Deoxy-5′-<WBR>(methylthio)adenosine	0.434405	red	gmx00908|gmx00270	Zeatin biosynthesis|Cysteine and methionine metabolism	3.68_298.0972m/z	298.097	3.68202	pos	3425	Nucleosides, nucleotides, and analogues	5'-deoxyribonucleosides	5'-deoxy-5'-thionucleosides		56.9	92	M+H	C11H15N5O3S	1.24839	1.41047	5.63361e-05	0.000318028	1.35135	83081.9	61480.5	82672.2	85090.3	76247.1	75351.5	87614.9	91515.7	63355	56100.1	66965.9	66473.3	58830.4	57158.6
