# Supplementary material for: Metabolomics and Transcriptomics Jointly Explore the Mechanism of Pod Color Variation in Purple Pod Pea
Source: Curr Issues Mol Biol. 2025 Feb 1;47(2):94. doi: 10.3390/cimb47020094 (PMC11854479; doi:10.3390/cimb47020094)
Supplement: Supplementary file 1 [file cimb-47-00094-s001.zip › Table S5.xlsx]

## Sheet: Sheet1
Table S5. The quality statistical analysis of sequencing data from different developmental stages of green and purple pods.
Sample	Total reads	Total mapped reads	Uniquely mapped	Q30 (%)	GC (%)
PP-S1-1	49335480	47586574(96.46%)	46246488(93.74%)	97.36	43.58
PP-S1-2	50037330	48272658(96.47%)	47010078(93.95%)	97.39	43.45
PP-S1-3	49883398	48148988(96.52%)	46892673(94.00%)	97.32	43.56
GP-S1-1	49022252	46792783(95.45%)	45411964(92.64%)	97.3	43.46
GP-S1-2	49095816	46927162(95.58%)	45496757(92.67%)	97.31	43.45
GP-S1-3	50421768	48270049(95.73%)	46822104(92.86%)	97.28	43.51
PP-S2-1	49392314	47019841(95.20%)	45802501(92.73%)	97.44	43.4
PP-S2-2	50574174	48141485(95.19%)	46862652(92.66%)	97.53	43.41
PP-S2-3	50319728	47894563(95.18%)	46617278(92.64%)	97.43	43.39
GP-S2-1	49720294	47902634(96.34%)	46481364(93.49%)	97.37	43.48
GP-S2-2	49304596	47547114(96.44%)	46190308(93.68%)	97.26	43.43
GP-S2-3	49333156	47515534(96.32%)	46127225(93.50%)	97.21	43.48
