# Supplementary material for: Metabolomics and Transcriptomics Jointly Explore the Mechanism of Pod Color Variation in Purple Pod Pea
Source: Curr Issues Mol Biol. 2025 Feb 1;47(2):94. doi: 10.3390/cimb47020094 (PMC11854479; doi:10.3390/cimb47020094)
Supplement: Supplementary file 1 [file cimb-47-00094-s001.zip › Table S6.xlsx]

## Sheet: Top.Total
Table S6.The KEGG pathway enrichments of DEGs in the PP-S1_vs_GP-S1 comparison
id	Term	Classification_level1	Classification_level2	ListHits	p-value	Enrichment_score	geneID	hyperlink_only_excel
ko00941	Flavonoid biosynthesis	Metabolism	Biosynthesis of other secondary metabolites	15	2.37759e-11	8.76222	Psat0s1078g0040;Psat0ss6620g0120;Psat1g049080;Psat2g050720;Psat2g180800;Psat4g047360;Psat4g097880;Psat4g099840;Psat4g100080;Psat4g191760;Psat5g183720;Psat5g201640;Psat6g237840;Psat6g237920;Psat6g238360	ko00941
ko00196	Photosynthesis - antenna proteins	Metabolism	Energy metabolism	9	5.06168e-07	8.22887	Psat1g074160;Psat1g074240;Psat1g074280;Psat1g074320;Psat1g139560;Psat4g164440;Psat5g043280;Psat5g126240;Psat5g200040	ko00196
ko00710	Carbon fixation in photosynthetic organisms	Metabolism	Energy metabolism	21	5.26797e-06	3.00419	Psat0ss7919g0160;Psat0ss7919g0200;Psat1g014040;Psat1g099120;Psat1g175000;Psat2g005800;Psat2g140680;Psat3g193800;Psat3g204960;Psat3g205000;Psat3g205160;Psat3g205200;Psat3g205240;Psat4g012920;Psat4g220760;Psat5g010520;Psat5g127280;Psat7g104200;Psat7g129600;Psat7g139080;Psat7g139120	ko00710
ko00360	Phenylalanine metabolism	Metabolism	Amino acid metabolism	13	8.78978e-06	4.20587	Psat0s4534g0080;Psat1g046920;Psat1g049080;Psat2g050720;Psat2g188920;Psat3g023040;Psat3g023120;Psat3g040960;Psat3g072160;Psat6g072360;Psat6g182520;Psat7g170480;Psat7g174400	ko00360
ko00010	Glycolysis / Gluconeogenesis	Metabolism	Carbohydrate metabolism	22	9.73541e-05	2.42223	Psat0s3493g0080;Psat0s3493g0120;Psat0ss2518g0320;Psat1g014040;Psat1g018280;Psat1g053720;Psat1g099120;Psat1g175000;Psat2g005800;Psat2g022880;Psat2g081160;Psat2g173720;Psat3g193800;Psat4g125680;Psat5g080800;Psat5g188280;Psat7g129600;Psat7g139080;Psat7g139120;Psat7g198160;Psat7g198440;Psat7g212880	ko00010
ko00940	Phenylpropanoid biosynthesis	Metabolism	Biosynthesis of other secondary metabolites	27	9.82625e-05	2.18381	Psat0s1422g0040;Psat0s4534g0080;Psat1g046920;Psat1g049080;Psat1g168200;Psat1g168960;Psat1g214560;Psat2g050720;Psat2g091880;Psat2g155960;Psat2g161480;Psat2g188920;Psat3g023040;Psat3g023120;Psat3g040960;Psat3g072160;Psat3g129000;Psat4g083280;Psat4g098120;Psat4g102320;Psat4g214240;Psat5g183720;Psat5g288960;Psat6g072360;Psat6g182520;Psat7g170480;Psat7g252080	ko00940
ko01220	Degradation of aromatic compounds	Metabolism	Global and overview maps	5	0.000331162	7.51047	Psat1g018280;Psat2g022880;Psat2g050720;Psat7g198160;Psat7g198440	ko01220
ko00980	Metabolism of xenobiotics by cytochrome P450	Metabolism	Xenobiotics biodegradation and metabolism	10	0.000790602	3.28583	Psat0s2210g0040;Psat1g018280;Psat2g022880;Psat3g133720;Psat3g133800;Psat5g142280;Psat6g170320;Psat7g198160;Psat7g198440;Psat7g240760	ko00980
ko00944	Flavone and flavonol biosynthesis	Metabolism	Biosynthesis of other secondary metabolites	3	0.000992289	12.6176	Psat0ss6620g0120;Psat4g047360;Psat5g201640	ko00944
ko00982	Drug metabolism - cytochrome P450	Metabolism	Xenobiotics biodegradation and metabolism	10	0.00101211	3.18626	Psat0s2210g0040;Psat1g018280;Psat2g022880;Psat3g133720;Psat3g133800;Psat5g142280;Psat6g170320;Psat7g198160;Psat7g198440;Psat7g240760	ko00982
ko01200	Carbon metabolism	Metabolism	Global and overview maps	34	0.00115604	1.72705	Psat0s476g0080;Psat0ss2518g0320;Psat0ss7919g0160;Psat0ss7919g0200;Psat1g001560;Psat1g014040;Psat1g099120;Psat1g175000;Psat2g005800;Psat2g022880;Psat2g081160;Psat2g140680;Psat2g173720;Psat3g193800;Psat3g204960;Psat3g205000;Psat3g205160;Psat3g205200;Psat3g205240;Psat4g012920;Psat4g220760;Psat5g010520;Psat5g127280;Psat5g197360;Psat5g299520;Psat6g231880;Psat7g039760;Psat7g081040;Psat7g104200;Psat7g12…	ko01200
ko00902	Monoterpenoid biosynthesis	Metabolism	Metabolism of terpenoids and polyketides	5	0.00157978	5.53403	Psat0s2564g0080;Psat3g111040;Psat4g152840;Psat5g267080;Psat7g105920	ko00902
ko00626	Naphthalene degradation	Metabolism	Xenobiotics biodegradation and metabolism	4	0.0018345	7.00978	Psat1g018280;Psat2g022880;Psat7g198160;Psat7g198440	ko00626
ko00904	Diterpenoid biosynthesis	Metabolism	Metabolism of terpenoids and polyketides	6	0.00248931	4.20587	Psat1g001040;Psat1g113960;Psat1g206760;Psat1g206840;Psat4g204120;Psat7g264920	ko00904
ko00591	Linoleic acid metabolism	Metabolism	Lipid metabolism	6	0.00296552	4.07019	Psat0s1212g0160;Psat0s1747g0040;Psat1g107440;Psat3g069000;Psat4g184440;Psat4g184760	ko00591
ko00330	Arginine and proline metabolism	Metabolism	Amino acid metabolism	11	0.00372622	2.54201	Psat0s3070g0160;Psat0ss7919g0080;Psat1g063160;Psat1g141360;Psat4g045880;Psat5g188280;Psat7g111640;Psat7g174400;Psat7g212880;Psat7g237600;Psat7g240160	ko00330
ko00906	Carotenoid biosynthesis	Metabolism	Metabolism of terpenoids and polyketides	6	0.00736896	3.41016	Psat1g140400;Psat3g005000;Psat5g105000;Psat5g196400;Psat6g012440;Psat7g126000	ko00906
ko00130	Ubiquinone and other terpenoid-quinone biosynthesis	Metabolism	Metabolism of cofactors and vitamins	8	0.00948119	2.67039	Psat1g167440;Psat2g050720;Psat2g059040;Psat2g188920;Psat4g124520;Psat5g071240;Psat7g100320;Psat7g170480	ko00130
ko00630	Glyoxylate and dicarboxylate metabolism	Metabolism	Carbohydrate metabolism	12	0.0121482	2.08555	Psat0s476g0080;Psat1g001560;Psat3g204960;Psat3g205000;Psat3g205160;Psat3g205200;Psat3g205240;Psat4g012920;Psat5g299520;Psat6g231880;Psat7g081040;Psat7g104200	ko00630
ko00073	Cutin, suberine and wax biosynthesis	Metabolism	Lipid metabolism	6	0.0121587	3.07746	Psat3g078480;Psat3g092680;Psat5g256360;Psat5g292680;Psat6g056160;Psat6g057040	ko00073

## Sheet: Top.UP
Table S6.The KEGG pathway enrichments of DEGs in the PP-S1_vs_GP-S1 comparison
id	Term	Classification_level1	Classification_level2	ListHits	p-value	Enrichment_score	geneID	hyperlink_only_excel
ko00941	Flavonoid biosynthesis	Metabolism	Biosynthesis of other secondary metabolites	14	1.94468e-14	16.6989	Psat0s1078g0040;Psat0ss6620g0120;Psat1g049080;Psat2g050720;Psat2g180800;Psat4g047360;Psat4g097880;Psat4g099840;Psat4g100080;Psat4g191760;Psat5g201640;Psat6g237840;Psat6g237920;Psat6g238360	ko00941
ko00360	Phenylalanine metabolism	Metabolism	Amino acid metabolism	13	2.13222e-09	8.58802	Psat0s4534g0080;Psat1g046920;Psat1g049080;Psat2g050720;Psat2g188920;Psat3g023040;Psat3g023120;Psat3g040960;Psat3g072160;Psat6g072360;Psat6g182520;Psat7g170480;Psat7g174400	ko00360
ko00980	Metabolism of xenobiotics by cytochrome P450	Metabolism	Xenobiotics biodegradation and metabolism	8	0.0001067	5.36751	Psat0s2210g0040;Psat1g018280;Psat2g022880;Psat3g133720;Psat3g133800;Psat5g142280;Psat6g170320;Psat7g240760	ko00980
ko00944	Flavone and flavonol biosynthesis	Metabolism	Biosynthesis of other secondary metabolites	3	0.000119874	25.7641	Psat0ss6620g0120;Psat4g047360;Psat5g201640	ko00944
ko00982	Drug metabolism - cytochrome P450	Metabolism	Xenobiotics biodegradation and metabolism	8	0.000133095	5.20486	Psat0s2210g0040;Psat1g018280;Psat2g022880;Psat3g133720;Psat3g133800;Psat5g142280;Psat6g170320;Psat7g240760	ko00982
ko00073	Cutin, suberine and wax biosynthesis	Metabolism	Lipid metabolism	6	0.000333494	6.28392	Psat3g078480;Psat3g092680;Psat5g256360;Psat5g292680;Psat6g056160;Psat6g057040	ko00073
ko00904	Diterpenoid biosynthesis	Metabolism	Metabolism of terpenoids and polyketides	5	0.000573468	7.15669	Psat1g001040;Psat1g206760;Psat1g206840;Psat4g204120;Psat7g264920	ko00904
ko00940	Phenylpropanoid biosynthesis	Metabolism	Biosynthesis of other secondary metabolites	15	0.00103011	2.47731	Psat0s4534g0080;Psat1g046920;Psat1g049080;Psat1g214560;Psat2g050720;Psat2g091880;Psat2g161480;Psat2g188920;Psat3g023040;Psat3g023120;Psat3g040960;Psat3g072160;Psat6g072360;Psat6g182520;Psat7g170480	ko00940
ko01220	Degradation of aromatic compounds	Metabolism	Global and overview maps	3	0.00373776	9.20145	Psat1g018280;Psat2g022880;Psat2g050720	ko01220
ko00330	Arginine and proline metabolism	Metabolism	Amino acid metabolism	7	0.00514082	3.30309	Psat0ss7919g0080;Psat1g141360;Psat4g045880;Psat7g111640;Psat7g174400;Psat7g212880;Psat7g237600	ko00330
ko00902	Monoterpenoid biosynthesis	Metabolism	Metabolism of terpenoids and polyketides	3	0.00913656	6.78002	Psat0s2564g0080;Psat4g152840;Psat5g267080	ko00902
ko00480	Glutathione metabolism	Metabolism	Metabolism of other amino acids	6	0.0275916	2.60243	Psat0s2210g0040;Psat3g133720;Psat3g133800;Psat5g142280;Psat6g170320;Psat7g240760	ko00480
ko00626	Naphthalene degradation	Metabolism	Xenobiotics biodegradation and metabolism	2	0.0305269	7.15669	Psat1g018280;Psat2g022880	ko00626
ko00625	Chloroalkane and chloroalkene degradation	Metabolism	Xenobiotics biodegradation and metabolism	3	0.0317858	4.29401	Psat1g018280;Psat2g022880;Psat7g212880	ko00625
ko04141	Protein processing in endoplasmic reticulum	Genetic Information Processing	Folding, sorting and degradation	15	0.0342931	1.67299	Psat0s1635g0080;Psat0s7003g0040;Psat2g036360;Psat2g036480;Psat2g036520;Psat2g071440;Psat3g104360;Psat3g178880;Psat4g112640;Psat5g073120;Psat5g073280;Psat5g174800;Psat6g021800;Psat7g115480;Psat7g218840	ko04141
ko00400	Phenylalanine, tyrosine and tryptophan biosynthesis	Metabolism	Amino acid metabolism	4	0.0505425	2.86267	Psat0s1945g0080;Psat0s4330g0080;Psat1g069200;Psat7g051520	ko00400
ko00130	Ubiquinone and other terpenoid-quinone biosynthesis	Metabolism	Metabolism of cofactors and vitamins	4	0.0585712	2.72636	Psat2g050720;Psat2g188920;Psat5g071240;Psat7g170480	ko00130
ko00945	Stilbenoid, diarylheptanoid and gingerol biosynthesis	Metabolism	Biosynthesis of other secondary metabolites	2	0.0646389	4.77112	Psat1g049080;Psat2g050720	ko00945
ko00010	Glycolysis / Gluconeogenesis	Metabolism	Carbohydrate metabolism	8	0.0772177	1.79854	Psat0s3493g0080;Psat0s3493g0120;Psat0ss2518g0320;Psat1g018280;Psat2g022880;Psat2g081160;Psat2g173720;Psat7g212880	ko00010
ko00830	Retinol metabolism	Metabolism	Metabolism of cofactors and vitamins	2	0.0848263	4.08954	Psat1g018280;Psat2g022880	ko00830

## Sheet: Top.Down
Table S6.The KEGG pathway enrichments of DEGs in the PP-S1_vs_GP-S1 comparison
id	Term	Classification_level1	Classification_level2	ListHits	p-value	Enrichment_score	geneID	hyperlink_only_excel
ko00196	Photosynthesis - antenna proteins	Metabolism	Energy metabolism	9	1.4473e-09	16.1267	Psat1g074160;Psat1g074240;Psat1g074280;Psat1g074320;Psat1g139560;Psat4g164440;Psat5g043280;Psat5g126240;Psat5g200040	ko00196
ko00710	Carbon fixation in photosynthetic organisms	Metabolism	Energy metabolism	19	1.93207e-09	5.3268	Psat0ss7919g0160;Psat0ss7919g0200;Psat1g014040;Psat1g099120;Psat1g175000;Psat2g005800;Psat2g140680;Psat3g193800;Psat3g204960;Psat3g205000;Psat3g205160;Psat3g205200;Psat3g205240;Psat5g010520;Psat5g127280;Psat7g104200;Psat7g129600;Psat7g139080;Psat7g139120	ko00710
ko01200	Carbon metabolism	Metabolism	Global and overview maps	27	1.99271e-06	2.68778	Psat0s476g0080;Psat0ss7919g0160;Psat0ss7919g0200;Psat1g001560;Psat1g014040;Psat1g099120;Psat1g175000;Psat2g005800;Psat2g140680;Psat3g193800;Psat3g204960;Psat3g205000;Psat3g205160;Psat3g205200;Psat3g205240;Psat5g010520;Psat5g127280;Psat5g299520;Psat6g231880;Psat7g039760;Psat7g081040;Psat7g104200;Psat7g129600;Psat7g139080;Psat7g139120;Psat7g198160;Psat7g198440	ko01200
ko00591	Linoleic acid metabolism	Metabolism	Lipid metabolism	6	8.32443e-05	7.97664	Psat0s1212g0160;Psat0s1747g0040;Psat1g107440;Psat3g069000;Psat4g184440;Psat4g184760	ko00591
ko00630	Glyoxylate and dicarboxylate metabolism	Metabolism	Carbohydrate metabolism	11	0.000158024	3.7466	Psat0s476g0080;Psat1g001560;Psat3g204960;Psat3g205000;Psat3g205160;Psat3g205200;Psat3g205240;Psat5g299520;Psat6g231880;Psat7g081040;Psat7g104200	ko00630
ko00010	Glycolysis / Gluconeogenesis	Metabolism	Carbohydrate metabolism	14	0.000209169	3.02082	Psat1g014040;Psat1g053720;Psat1g099120;Psat1g175000;Psat2g005800;Psat3g193800;Psat4g125680;Psat5g080800;Psat5g188280;Psat7g129600;Psat7g139080;Psat7g139120;Psat7g198160;Psat7g198440	ko00010
ko00860	Porphyrin and chlorophyll metabolism	Metabolism	Metabolism of cofactors and vitamins	7	0.000516766	4.88964	Psat1g035200;Psat1g187280;Psat2g065320;Psat4g050200;Psat5g245240;Psat6g041720;Psat6g120040	ko00860
ko00100	Steroid biosynthesis	Metabolism	Lipid metabolism	6	0.000880445	5.26119	Psat1g051640;Psat1g051840;Psat3g155040;Psat4g097440;Psat5g108320;Psat6g149720	ko00100
ko00906	Carotenoid biosynthesis	Metabolism	Metabolism of terpenoids and polyketides	5	0.00184455	5.56928	Psat1g140400;Psat3g005000;Psat5g105000;Psat5g196400;Psat6g012440	ko00906
ko00680	Methane metabolism	Metabolism	Energy metabolism	8	0.00484498	3.02478	Psat0s476g0080;Psat1g099120;Psat1g175000;Psat2g005800;Psat7g139080;Psat7g139120;Psat7g198160;Psat7g198440	ko00680
ko00030	Pentose phosphate pathway	Metabolism	Carbohydrate metabolism	7	0.00534442	3.27828	Psat1g099120;Psat1g175000;Psat2g005800;Psat4g125680;Psat7g039760;Psat7g139080;Psat7g139120	ko00030
ko00051	Fructose and mannose metabolism	Metabolism	Carbohydrate metabolism	7	0.00641433	3.1702	Psat1g099120;Psat1g175000;Psat2g005800;Psat4g125680;Psat6g112400;Psat7g139080;Psat7g139120	ko00051
ko00195	Photosynthesis	Metabolism	Energy metabolism	8	0.00667492	2.86697	Psat0s1315g0080;Psat2g116600;Psat2g154080;Psat5g028320;Psat5g249520;Psat6g169400;Psat6g236720;Psat7g036720	ko00195
ko00909	Sesquiterpenoid and triterpenoid biosynthesis	Metabolism	Metabolism of terpenoids and polyketides	3	0.0102214	6.50726	Psat3g155040;Psat4g097440;Psat6g149720	ko00909
ko00910	Nitrogen metabolism	Metabolism	Energy metabolism	4	0.0197978	3.83373	Psat0s744g0080;Psat1g058960;Psat2g105240;Psat7g123960	ko00910
ko00940	Phenylpropanoid biosynthesis	Metabolism	Biosynthesis of other secondary metabolites	12	0.0239959	1.90212	Psat0s1422g0040;Psat1g168200;Psat1g168960;Psat2g155960;Psat3g129000;Psat4g083280;Psat4g098120;Psat4g102320;Psat4g214240;Psat5g183720;Psat5g288960;Psat7g252080	ko00940
ko00350	Tyrosine metabolism	Metabolism	Amino acid metabolism	4	0.0284502	3.43439	Psat3g057520;Psat5g080800;Psat7g198160;Psat7g198440	ko00350
ko00626	Naphthalene degradation	Metabolism	Xenobiotics biodegradation and metabolism	2	0.0329331	6.86877	Psat7g198160;Psat7g198440	ko00626
ko01230	Biosynthesis of amino acids	Metabolism	Global and overview maps	14	0.0333978	1.71719	Psat0s3070g0160;Psat0s476g0080;Psat1g014040;Psat1g175000;Psat2g005800;Psat3g193800;Psat4g210960;Psat5g188280;Psat6g009200;Psat7g039760;Psat7g129600;Psat7g139080;Psat7g139120;Psat7g240160	ko01230
ko00053	Ascorbate and aldarate metabolism	Metabolism	Carbohydrate metabolism	4	0.0367641	3.1702	Psat2g069720;Psat3g183240;Psat4g196000;Psat5g188280	ko00053
