# Supplementary material for: Metabolomics and Transcriptomics Jointly Explore the Mechanism of Pod Color Variation in Purple Pod Pea
Source: Curr Issues Mol Biol. 2025 Feb 1;47(2):94. doi: 10.3390/cimb47020094 (PMC11854479; doi:10.3390/cimb47020094)
Supplement: Supplementary file 1 [file cimb-47-00094-s001.zip › Table S7.xlsx]

## Sheet: Top.Total
Table S7. The KEGG pathway enrichments of DEGs in the PP-S2_vs_GP-S2 comparison
id	Term	Classification_level1	Classification_level2	ListHits	p-value	Enrichment_score	geneID	hyperlink_only_excel
ko00196	Photosynthesis - antenna proteins	Metabolism	Energy metabolism	22	1.3277e-22	10.6841	Psat1g074160;Psat1g074240;Psat1g074280;Psat1g074320;Psat1g097880;Psat1g111960;Psat1g139560;Psat1g216920;Psat2g001880;Psat2g004560;Psat4g164440;Psat5g043280;Psat5g126240;Psat5g200040;Psat5g246800;Psat7g091520;Psat7g091560;Psat7g091680;Psat7g091760;Psat7g091880;Psat7g092000;Psat7g245920	ko00196
ko00195	Photosynthesis	Metabolism	Energy metabolism	35	3.4342e-11	3.3995	Psat0s1315g0080;Psat0s3575g0040;Psat1g002320;Psat1g169240;Psat2g007880;Psat2g116600;Psat2g154080;Psat3g060160;Psat3g090040;Psat3g138440;Psat3g207840;Psat4g089880;Psat4g210440;Psat4g210680;Psat4g225520;Psat5g011080;Psat5g063680;Psat5g087360;Psat5g094200;Psat5g183960;Psat5g189160;Psat5g231800;Psat5g249520;Psat5g267960;Psat5g298080;Psat6g057600;Psat6g065160;Psat6g110880;Psat6g169400;Psat6g236720;Psa…	ko00195
ko00941	Flavonoid biosynthesis	Metabolism	Biosynthesis of other secondary metabolites	16	1.88615e-08	4.96435	Psat0s1078g0040;Psat0ss6620g0120;Psat2g050720;Psat2g180800;Psat4g047360;Psat4g077600;Psat4g097880;Psat4g099840;Psat4g191760;Psat5g183720;Psat5g201640;Psat6g178400;Psat6g237840;Psat6g237920;Psat6g238360;Psat7g105640	ko00941
ko00630	Glyoxylate and dicarboxylate metabolism	Metabolism	Carbohydrate metabolism	30	1.63886e-07	2.76937	Psat0s476g0080;Psat1g001560;Psat1g080440;Psat1g170560;Psat1g185960;Psat2g046240;Psat2g133920;Psat2g173640;Psat2g176960;Psat2g182560;Psat3g078160;Psat3g101800;Psat3g204960;Psat3g205000;Psat3g205160;Psat3g205200;Psat3g205240;Psat4g005920;Psat4g012920;Psat4g095360;Psat4g150720;Psat4g150760;Psat4g150800;Psat5g194960;Psat5g298160;Psat5g299520;Psat6g231880;Psat7g075080;Psat7g081040;Psat7g104200	ko00630
ko00710	Carbon fixation in photosynthetic organisms	Metabolism	Energy metabolism	33	4.8665e-07	2.5075	Psat0s4851g0120;Psat0ss7919g0160;Psat0ss7919g0200;Psat1g014040;Psat1g080440;Psat1g099120;Psat1g163720;Psat1g170560;Psat1g175000;Psat2g005800;Psat2g140680;Psat3g090480;Psat3g091720;Psat3g134680;Psat3g204960;Psat3g205000;Psat3g205160;Psat3g205200;Psat3g205240;Psat4g012920;Psat4g049960;Psat4g155760;Psat4g220760;Psat5g010520;Psat5g127280;Psat5g275840;Psat6g238800;Psat7g065880;Psat7g101480;Psat7g10420…	ko00710
ko00906	Carotenoid biosynthesis	Metabolism	Metabolism of terpenoids and polyketides	14	1.60755e-06	4.2264	Psat0s1281g0080;Psat0s2541g0080;Psat0ss1860g0160;Psat1g140400;Psat2g044520;Psat3g005000;Psat3g105040;Psat5g098600;Psat5g105000;Psat5g196400;Psat6g012440;Psat6g077400;Psat6g135720;Psat7g126000	ko00906
ko01200	Carbon metabolism	Metabolism	Global and overview maps	64	7.06604e-06	1.72673	Psat0s476g0080;Psat0s4851g0120;Psat0ss2518g0320;Psat0ss7919g0160;Psat0ss7919g0200;Psat1g001560;Psat1g011560;Psat1g014040;Psat1g080440;Psat1g099120;Psat1g163720;Psat1g170560;Psat1g175000;Psat1g199480;Psat2g005800;Psat2g081160;Psat2g133920;Psat2g140680;Psat2g173720;Psat2g182560;Psat3g090480;Psat3g091720;Psat3g101800;Psat3g134680;Psat3g204960;Psat3g205000;Psat3g205160;Psat3g205200;Psat3g205240;Psat4…	ko01200
ko00860	Porphyrin and chlorophyll metabolism	Metabolism	Metabolism of cofactors and vitamins	17	9.49344e-06	3.21841	Psat0s3604g0040;Psat1g035200;Psat1g187280;Psat1g200160;Psat2g065320;Psat3g082520;Psat4g050200;Psat4g053200;Psat5g001920;Psat5g017840;Psat5g025240;Psat5g131600;Psat5g245240;Psat6g041720;Psat6g109520;Psat6g120040;Psat7g039320	ko00860
ko00909	Sesquiterpenoid and triterpenoid biosynthesis	Metabolism	Metabolism of terpenoids and polyketides	9	1.4198e-05	5.29095	Psat3g155040;Psat4g097400;Psat4g097440;Psat4g188800;Psat4g220480;Psat6g149720;Psat7g202240;Psat7g264880;Psat7g264960	ko00909
ko00680	Methane metabolism	Metabolism	Energy metabolism	22	0.000210965	2.25445	Psat0s476g0080;Psat0ss2518g0320;Psat1g099120;Psat1g175000;Psat2g005800;Psat2g081160;Psat2g133920;Psat2g182560;Psat3g134680;Psat4g095360;Psat4g155760;Psat5g194960;Psat5g239520;Psat5g275840;Psat7g018520;Psat7g075080;Psat7g101480;Psat7g139080;Psat7g139120;Psat7g143120;Psat7g198160;Psat7g215800	ko00680
ko00360	Phenylalanine metabolism	Metabolism	Amino acid metabolism	15	0.000482181	2.57764	Psat0s4534g0080;Psat1g046920;Psat2g001960;Psat2g050720;Psat2g188920;Psat3g023040;Psat3g023120;Psat3g040960;Psat3g041080;Psat3g072160;Psat3g141520;Psat4g011560;Psat5g111360;Psat6g072360;Psat6g182520	ko00360
ko00030	Pentose phosphate pathway	Metabolism	Carbohydrate metabolism	18	0.000657799	2.28473	Psat1g099120;Psat1g163720;Psat1g175000;Psat2g005800;Psat2g081160;Psat3g134680;Psat4g049960;Psat4g125680;Psat4g127040;Psat5g239520;Psat6g238800;Psat7g018520;Psat7g039760;Psat7g065880;Psat7g083760;Psat7g101480;Psat7g139080;Psat7g139120	ko00030
ko00260	Glycine, serine and threonine metabolism	Metabolism	Amino acid metabolism	19	0.000722793	2.21069	Psat0s476g0080;Psat0ss2518g0320;Psat1g170560;Psat2g133920;Psat2g173640;Psat4g004640;Psat4g005920;Psat4g095360;Psat4g150720;Psat4g150760;Psat4g150800;Psat5g111360;Psat5g188280;Psat5g194960;Psat5g298160;Psat5g299520;Psat6g231880;Psat7g075080;Psat7g143120	ko00260
ko00051	Fructose and mannose metabolism	Metabolism	Carbohydrate metabolism	17	0.00260031	2.08666	Psat1g099120;Psat1g175000;Psat2g005800;Psat2g055960;Psat2g081160;Psat3g090480;Psat3g134680;Psat4g125680;Psat4g169480;Psat5g239520;Psat6g112400;Psat6g157440;Psat7g018520;Psat7g083760;Psat7g101480;Psat7g139080;Psat7g139120	ko00051
ko00430	Taurine and hypotaurine metabolism	Metabolism	Metabolism of other amino acids	6	0.00263209	3.94228	Psat0s5067g0040;Psat1g075600;Psat2g043920;Psat2g070320;Psat3g087480;Psat3g196280	ko00430
ko00944	Flavone and flavonol biosynthesis	Metabolism	Biosynthesis of other secondary metabolites	3	0.00622379	6.70187	Psat0ss6620g0120;Psat4g047360;Psat5g201640	ko00944
ko00980	Metabolism of xenobiotics by cytochrome P450	Metabolism	Xenobiotics biodegradation and metabolism	12	0.01028	2.09433	Psat0s2210g0040;Psat2g116000;Psat3g133720;Psat3g133800;Psat5g142280;Psat6g170320;Psat6g170880;Psat6g240120;Psat7g068360;Psat7g198160;Psat7g240640;Psat7g240760	ko00980
ko00982	Drug metabolism - cytochrome P450	Metabolism	Xenobiotics biodegradation and metabolism	12	0.0130794	2.03087	Psat0s2210g0040;Psat2g116000;Psat3g133720;Psat3g133800;Psat5g142280;Psat6g170320;Psat6g170880;Psat6g240120;Psat7g068360;Psat7g198160;Psat7g240640;Psat7g240760	ko00982
ko00940	Phenylpropanoid biosynthesis	Metabolism	Biosynthesis of other secondary metabolites	34	0.015141	1.46066	Psat0s1422g0040;Psat0s4534g0080;Psat1g032480;Psat1g046920;Psat1g120160;Psat1g168200;Psat1g214560;Psat1g218560;Psat2g001960;Psat2g050720;Psat2g091520;Psat2g155960;Psat2g161480;Psat2g188920;Psat3g023040;Psat3g023120;Psat3g040960;Psat3g041080;Psat3g072160;Psat3g085960;Psat3g129040;Psat4g007960;Psat4g008000;Psat4g011560;Psat4g077600;Psat4g083280;Psat4g098120;Psat4g214240;Psat5g066320;Psat5g131360;Psa…	ko00940
ko00591	Linoleic acid metabolism	Metabolism	Lipid metabolism	7	0.0174951	2.52221	Psat0s1211g0080;Psat0s1212g0160;Psat0s1747g0040;Psat0s1747g0080;Psat1g107440;Psat2g149200;Psat3g069000	ko00591

## Sheet: Top.Up
Table S7. The KEGG pathway enrichments of DEGs in the PP-S2_vs_GP-S2 comparison
id	Term	Classification_level1	Classification_level2	ListHits	p-value	Enrichment_score	geneID	hyperlink_only_excel
ko00941	Flavonoid biosynthesis	Metabolism	Biosynthesis of other secondary metabolites	15	1.44664e-12	10.6332	Psat0s1078g0040;Psat0ss6620g0120;Psat2g050720;Psat2g180800;Psat4g047360;Psat4g077600;Psat4g097880;Psat4g099840;Psat4g191760;Psat5g201640;Psat6g178400;Psat6g237840;Psat6g237920;Psat6g238360;Psat7g105640	ko00941
ko00360	Phenylalanine metabolism	Metabolism	Amino acid metabolism	13	1.02504e-06	5.10391	Psat0s4534g0080;Psat1g046920;Psat2g001960;Psat2g050720;Psat2g188920;Psat3g023040;Psat3g023120;Psat3g040960;Psat3g041080;Psat3g072160;Psat3g141520;Psat6g072360;Psat6g182520	ko00360
ko00430	Taurine and hypotaurine metabolism	Metabolism	Metabolism of other amino acids	6	2.94847e-05	9.00691	Psat0s5067g0040;Psat1g075600;Psat2g043920;Psat2g070320;Psat3g087480;Psat3g196280	ko00430
ko04141	Protein processing in endoplasmic reticulum	Genetic Information Processing	Folding, sorting and degradation	31	9.4016e-05	2.05482	Psat0s1635g0080;Psat0s1664g0080;Psat0s3930g0040;Psat0s7003g0040;Psat0ss29864g0040;Psat1g011720;Psat1g097200;Psat2g036360;Psat2g036480;Psat2g036520;Psat2g071440;Psat3g104360;Psat3g178880;Psat4g112600;Psat4g112640;Psat4g136720;Psat5g035240;Psat5g035280;Psat5g073120;Psat5g073280;Psat5g174800;Psat6g021800;Psat6g021840;Psat6g112800;Psat6g112880;Psat7g114360;Psat7g114680;Psat7g114720;Psat7g115480;Psat7…	ko04141
ko00940	Phenylpropanoid biosynthesis	Metabolism	Biosynthesis of other secondary metabolites	22	0.000516824	2.15935	Psat0s4534g0080;Psat1g046920;Psat1g120160;Psat1g214560;Psat1g218560;Psat2g001960;Psat2g050720;Psat2g161480;Psat2g188920;Psat3g023040;Psat3g023120;Psat3g040960;Psat3g041080;Psat3g072160;Psat3g085960;Psat3g129040;Psat4g007960;Psat4g008000;Psat4g077600;Psat5g131360;Psat6g072360;Psat6g182520	ko00940
ko00944	Flavone and flavonol biosynthesis	Metabolism	Biosynthesis of other secondary metabolites	3	0.00056143	15.3117	Psat0ss6620g0120;Psat4g047360;Psat5g201640	ko00944
ko00909	Sesquiterpenoid and triterpenoid biosynthesis	Metabolism	Metabolism of terpenoids and polyketides	5	0.000659142	6.71568	Psat4g188800;Psat4g220480;Psat7g202240;Psat7g264880;Psat7g264960	ko00909
ko00980	Metabolism of xenobiotics by cytochrome P450	Metabolism	Xenobiotics biodegradation and metabolism	8	0.00330721	3.18995	Psat0s2210g0040;Psat3g133720;Psat3g133800;Psat5g142280;Psat6g170320;Psat6g170880;Psat7g068360;Psat7g240760	ko00980
ko00982	Drug metabolism - cytochrome P450	Metabolism	Xenobiotics biodegradation and metabolism	8	0.00401204	3.09328	Psat0s2210g0040;Psat3g133720;Psat3g133800;Psat5g142280;Psat6g170320;Psat6g170880;Psat7g068360;Psat7g240760	ko00982
ko00943	Isoflavonoid biosynthesis	Metabolism	Biosynthesis of other secondary metabolites	3	0.00581935	7.65587	Psat3g167760;Psat4g121920;Psat7g087960	ko00943
ko00500	Starch and sucrose metabolism	Metabolism	Carbohydrate metabolism	23	0.0237951	1.54868	Psat0s1683g0120;Psat0s1781g0120;Psat0s1781g0160;Psat0s1781g0240;Psat0s2373g0080;Psat0s2581g0040;Psat0s3776g0040;Psat1g120160;Psat1g139760;Psat2g178640;Psat3g021440;Psat3g074560;Psat3g129040;Psat3g168160;Psat4g007960;Psat4g008000;Psat4g165240;Psat5g194600;Psat5g227440;Psat5g227480;Psat6g013080;Psat6g159960;Psat7g259600	ko00500
ko00904	Diterpenoid biosynthesis	Metabolism	Metabolism of terpenoids and polyketides	4	0.0283511	3.40261	Psat1g189360;Psat4g204120;Psat5g299720;Psat7g264920	ko00904
ko00480	Glutathione metabolism	Metabolism	Metabolism of other amino acids	8	0.0397931	2.06219	Psat0s2210g0040;Psat3g133720;Psat3g133800;Psat5g142280;Psat6g170320;Psat6g170880;Psat7g068360;Psat7g240760	ko00480
ko00270	Cysteine and methionine metabolism	Metabolism	Amino acid metabolism	10	0.0422149	1.86274	Psat1g011560;Psat4g045880;Psat5g110080;Psat5g116280;Psat6g052400;Psat6g166680;Psat7g111600;Psat7g111640;Psat7g237560;Psat7g237600	ko00270
ko00650	Butanoate metabolism	Metabolism	Carbohydrate metabolism	3	0.0591022	3.32864	Psat0s3906g0040;Psat0s5067g0040;Psat2g043920	ko00650
ko00073	Cutin, suberine and wax biosynthesis	Metabolism	Lipid metabolism	4	0.0752728	2.48971	Psat3g078480;Psat5g256360;Psat5g292680;Psat6g057040	ko00073
ko00052	Galactose metabolism	Metabolism	Carbohydrate metabolism	6	0.101595	1.86729	Psat2g081160;Psat2g178640;Psat3g072120;Psat4g039000;Psat5g227440;Psat7g018520	ko00052
ko04075	Plant hormone signal transduction	Environmental Information Processing	Signal transduction	18	0.104749	1.37531	Psat0s1113g0040;Psat0s2445g0040;Psat0s4615g0040;Psat1g156240;Psat1g211480;Psat1g218120;Psat2g004360;Psat3g077680;Psat4g159880;Psat4g175160;Psat5g088000;Psat5g248240;Psat5g248320;Psat5g248560;Psat6g074240;Psat6g137360;Psat6g158720;Psat7g042400	ko04075
ko00591	Linoleic acid metabolism	Metabolism	Lipid metabolism	3	0.119829	2.46964	Psat0s1211g0080;Psat0s1747g0080;Psat2g149200	ko00591
ko00330	Arginine and proline metabolism	Metabolism	Amino acid metabolism	6	0.145994	1.68261	Psat1g141360;Psat4g045880;Psat7g111600;Psat7g111640;Psat7g237560;Psat7g237600	ko00330

## Sheet: Top.Down
Table S7. The KEGG pathway enrichments of DEGs in the PP-S2_vs_GP-S2 comparison
id	Term	Classification_level1	Classification_level2	ListHits	p-value	Enrichment_score	geneID	hyperlink_only_excel
ko00196	Photosynthesis - antenna proteins	Metabolism	Energy metabolism	22	3.26881e-28	19.0006	Psat1g074160;Psat1g074240;Psat1g074280;Psat1g074320;Psat1g097880;Psat1g111960;Psat1g139560;Psat1g216920;Psat2g001880;Psat2g004560;Psat4g164440;Psat5g043280;Psat5g126240;Psat5g200040;Psat5g246800;Psat7g091520;Psat7g091560;Psat7g091680;Psat7g091760;Psat7g091880;Psat7g092000;Psat7g245920	ko00196
ko00195	Photosynthesis	Metabolism	Energy metabolism	33	5.75247e-17	5.70018	Psat0s1315g0080;Psat1g002320;Psat1g169240;Psat2g007880;Psat2g116600;Psat2g154080;Psat3g060160;Psat3g090040;Psat3g138440;Psat3g207840;Psat4g089880;Psat4g210440;Psat4g210680;Psat4g225520;Psat5g011080;Psat5g063680;Psat5g087360;Psat5g094200;Psat5g189160;Psat5g231800;Psat5g249520;Psat5g267960;Psat5g298080;Psat6g057600;Psat6g065160;Psat6g110880;Psat6g169400;Psat6g236720;Psat7g036720;Psat7g059720;Psat7g…	ko00195
ko00630	Glyoxylate and dicarboxylate metabolism	Metabolism	Carbohydrate metabolism	28	5.06242e-12	4.59669	Psat0s476g0080;Psat1g001560;Psat1g080440;Psat1g170560;Psat1g185960;Psat2g046240;Psat2g133920;Psat2g173640;Psat2g176960;Psat3g078160;Psat3g101800;Psat3g204960;Psat3g205000;Psat3g205160;Psat3g205200;Psat3g205240;Psat4g005920;Psat4g095360;Psat4g150720;Psat4g150760;Psat4g150800;Psat5g194960;Psat5g298160;Psat5g299520;Psat6g231880;Psat7g075080;Psat7g081040;Psat7g104200	ko00630
ko00710	Carbon fixation in photosynthetic organisms	Metabolism	Energy metabolism	29	1.35509e-10	3.9188	Psat0ss7919g0160;Psat0ss7919g0200;Psat1g014040;Psat1g080440;Psat1g099120;Psat1g163720;Psat1g170560;Psat1g175000;Psat2g005800;Psat2g140680;Psat3g090480;Psat3g091720;Psat3g134680;Psat3g204960;Psat3g205000;Psat3g205160;Psat3g205200;Psat3g205240;Psat4g049960;Psat4g155760;Psat5g010520;Psat5g127280;Psat5g275840;Psat6g238800;Psat7g065880;Psat7g101480;Psat7g104200;Psat7g139080;Psat7g139120	ko00710
ko01200	Carbon metabolism	Metabolism	Global and overview maps	51	1.29976e-09	2.44705	Psat0s476g0080;Psat0ss7919g0160;Psat0ss7919g0200;Psat1g001560;Psat1g014040;Psat1g080440;Psat1g099120;Psat1g163720;Psat1g170560;Psat1g175000;Psat2g005800;Psat2g133920;Psat2g140680;Psat3g090480;Psat3g091720;Psat3g101800;Psat3g134680;Psat3g204960;Psat3g205000;Psat3g205160;Psat3g205200;Psat3g205240;Psat4g005920;Psat4g049960;Psat4g095360;Psat4g127040;Psat4g150720;Psat4g150760;Psat4g150800;Psat4g155760…	ko01200
ko00860	Porphyrin and chlorophyll metabolism	Metabolism	Metabolism of cofactors and vitamins	17	2.34867e-09	5.7236	Psat0s3604g0040;Psat1g035200;Psat1g187280;Psat1g200160;Psat2g065320;Psat3g082520;Psat4g050200;Psat4g053200;Psat5g001920;Psat5g017840;Psat5g025240;Psat5g131600;Psat5g245240;Psat6g041720;Psat6g109520;Psat6g120040;Psat7g039320	ko00860
ko00906	Carotenoid biosynthesis	Metabolism	Metabolism of terpenoids and polyketides	13	1.27586e-08	6.97934	Psat0s1281g0080;Psat0s2541g0080;Psat0ss1860g0160;Psat1g140400;Psat2g044520;Psat3g005000;Psat3g105040;Psat5g098600;Psat5g105000;Psat5g196400;Psat6g012440;Psat6g077400;Psat6g135720	ko00906
ko00260	Glycine, serine and threonine metabolism	Metabolism	Amino acid metabolism	18	1.04487e-06	3.72455	Psat0s476g0080;Psat1g170560;Psat2g133920;Psat2g173640;Psat4g004640;Psat4g005920;Psat4g095360;Psat4g150720;Psat4g150760;Psat4g150800;Psat5g111360;Psat5g188280;Psat5g194960;Psat5g298160;Psat5g299520;Psat6g231880;Psat7g075080;Psat7g143120	ko00260
ko00030	Pentose phosphate pathway	Metabolism	Carbohydrate metabolism	16	6.35386e-06	3.61168	Psat1g099120;Psat1g163720;Psat1g175000;Psat2g005800;Psat3g134680;Psat4g049960;Psat4g125680;Psat4g127040;Psat5g239520;Psat6g238800;Psat7g039760;Psat7g065880;Psat7g083760;Psat7g101480;Psat7g139080;Psat7g139120	ko00030
ko00680	Methane metabolism	Metabolism	Energy metabolism	17	2.72329e-05	3.0981	Psat0s476g0080;Psat1g099120;Psat1g175000;Psat2g005800;Psat2g133920;Psat3g134680;Psat4g095360;Psat4g155760;Psat5g194960;Psat5g239520;Psat5g275840;Psat7g075080;Psat7g101480;Psat7g139080;Psat7g139120;Psat7g143120;Psat7g198160	ko00680
ko00051	Fructose and mannose metabolism	Metabolism	Carbohydrate metabolism	14	0.000161704	3.05604	Psat1g099120;Psat1g175000;Psat2g005800;Psat2g055960;Psat3g090480;Psat3g134680;Psat4g125680;Psat4g169480;Psat5g239520;Psat6g112400;Psat7g083760;Psat7g101480;Psat7g139080;Psat7g139120	ko00051
ko03070	Bacterial secretion system	Environmental Information Processing	Membrane transport	4	0.00422673	5.6755	Psat3g007120;Psat3g032320;Psat6g144600;Psat7g218800	ko03070
ko00909	Sesquiterpenoid and triterpenoid biosynthesis	Metabolism	Metabolism of terpenoids and polyketides	4	0.013412	4.18195	Psat3g155040;Psat4g097400;Psat4g097440;Psat6g149720	ko00909
ko00053	Ascorbate and aldarate metabolism	Metabolism	Carbohydrate metabolism	7	0.0146321	2.67404	Psat2g069720;Psat3g183240;Psat4g126400;Psat4g196000;Psat5g028800;Psat5g188280;Psat7g015520	ko00053
ko00010	Glycolysis / Gluconeogenesis	Metabolism	Carbohydrate metabolism	17	0.0156118	1.76802	Psat1g014040;Psat1g099120;Psat1g175000;Psat2g005800;Psat2g158440;Psat3g090480;Psat3g134680;Psat4g125680;Psat4g126400;Psat5g188280;Psat5g239520;Psat7g083760;Psat7g101480;Psat7g139080;Psat7g139120;Psat7g143120;Psat7g198160	ko00010
ko00910	Nitrogen metabolism	Metabolism	Energy metabolism	6	0.019664	2.77176	Psat0s744g0080;Psat1g058960;Psat1g185960;Psat2g046240;Psat3g078160;Psat7g123960	ko00910
ko00100	Steroid biosynthesis	Metabolism	Lipid metabolism	6	0.0293081	2.53586	Psat1g051840;Psat3g155040;Psat4g097400;Psat4g097440;Psat5g108320;Psat6g149720	ko00100
ko00670	One carbon pool by folate	Metabolism	Metabolism of cofactors and vitamins	5	0.0328087	2.75893	Psat0s476g0080;Psat2g133920;Psat2g176960;Psat4g005920;Psat7g075080	ko00670
ko03010	Ribosome	Genetic Information Processing	Translation	30	0.0346247	1.40881	Psat1g056240;Psat1g162760;Psat1g199440;Psat2g176160;Psat2g183080;Psat3g107160;Psat4g007600;Psat4g136440;Psat4g140640;Psat4g202680;Psat4g224360;Psat5g001240;Psat5g110320;Psat5g146400;Psat5g170120;Psat5g215240;Psat5g249200;Psat5g299640;Psat6g009240;Psat6g010760;Psat6g103800;Psat6g187560;Psat6g192200;Psat6g225000;Psat7g006560;Psat7g023960;Psat7g055240;Psat7g115360;Psat7g200640;Psat7g223760	ko03010
ko00905	Brassinosteroid biosynthesis	Metabolism	Metabolism of terpenoids and polyketides	3	0.0366649	3.97285	Psat3g204200;Psat4g097000;Psat4g192800	ko00905
