# Supplementary material for: Metabolomics and Transcriptomics Jointly Explore the Mechanism of Pod Color Variation in Purple Pod Pea
Source: Curr Issues Mol Biol. 2025 Feb 1;47(2):94. doi: 10.3390/cimb47020094 (PMC11854479; doi:10.3390/cimb47020094)
Supplement: Supplementary file 1 [file cimb-47-00094-s001.zip › Table S8.xlsx]

## Sheet: Sheet1
Table S8. All different accumulated flavonoid metabolites identified from metabolimic data.
Metabolites	Super Class	Class	Sub Class	PP-S1-1	PP-S1-2	PP-S1-3	PP-S1-4	PP-S1-5	PP-S1-6	PP-S2-1	PP-S2-2	PP-S2-3	PP-S2-4	PP-S2-5	PP-S2-6	GP-S1-1	GP-S1-2	GP-S1-3	GP-S1-4	GP-S1-5	GP-S1-6	GP-S2-1	GP-S2-2	GP-S2-3	GP-S2-4	GP-S2-5	GP-S2-6
Catechin-(4alpha->8)-gallocatechin-(4alpha->8)-gallocatechin	Phenylpropanoids and polyketides	Flavonoids	Biflavonoids and polyflavonoids	282861	266728	243714	247778	250405	245329	269180	271047	264813	255217	258535	256590	1.03914e-06	87.4465	1.03914e-06	1.03914e-06	128.33	1.03914e-06	1.03914e-06	1.03914e-06	1.03914e-06	37.4548	1.03914e-06	1.03914e-06
Epiafzelechin-(4b->8)-epicatechin 3,3'-digallate	Phenylpropanoids and polyketides	Flavonoids	Biflavonoids and polyflavonoids	115472	117308	111042	106522	108781	114102	101515	98177.8	95868	101701	101838	101557	1499.66	1712.63	1221.84	898.186	635.247	1304.52	1381.35	541.313	991.181	869.503	1120.52	1140.97
Gallocatechin-(4alpha->8)-gallocatechin-(4alpha->8)-gallocatechin	Phenylpropanoids and polyketides	Flavonoids	Biflavonoids and polyflavonoids	729461	782728	701141	629698	661062	615742	767289	1.00093e+06	884381	804119	955562	865592	939.34	185.593	434.151	145.602	213.481	303.423	151.212	910.171	287.746	216.483	176.431	208.717
Quercetin 3,4'-diglucoside	Phenylpropanoids and polyketides	Flavonoids	Biflavonoids and polyflavonoids	282904	216480	135620	167404	207852	271622	103334	107189	90345.6	90819	150444	115968	1.03914e-06	1.03914e-06	1.03914e-06	1.03914e-06	1.03914e-06	1.03914e-06	1.03914e-06	1.03914e-06	1.03914e-06	1.03914e-06	1.03914e-06	1.03914e-06
Kaempferol	Phenylpropanoids and polyketides	Flavonoids	Flavones	55028.9	49032.2	47801.1	48261.2	49474	50902.6	29625.1	29238.9	30715.9	30361	34266.3	29601.1	77873.7	80534	84933	81523.3	77717.7	82822	35333.6	34551.7	33485.1	33012.6	31706.7	33322.7
Morin	Phenylpropanoids and polyketides	Flavonoids	Flavones	481519	397316	292380	349035	406565	513762	529831	519350	480411	489883	676441	565714	1318.26	1180.27	1417.82	1251.49	1396.28	994.095	1307.22	734.823	882.482	537.308	379.352	611.955
Myricetin	Phenylpropanoids and polyketides	Flavonoids	Flavones	35911.5	26400.2	19106.6	22983.4	26913.1	32371.8	21912.6	21650.1	20726.4	20129.9	27844.7	23191.8	76.0256	1.03914e-06	1.03914e-06	1.03914e-06	1.03914e-06	61.473	1.03914e-06	1.03914e-06	1.03914e-06	1.03914e-06	1.03914e-06	1.03914e-06
Quercetin	Phenylpropanoids and polyketides	Flavonoids	Flavones	3.32322e+06	3.0696e+06	2.97253e+06	2.89723e+06	2.98322e+06	3.13311e+06	1.96476e+06	2.01542e+06	2.02511e+06	1.97533e+06	2.20704e+06	1.94079e+06	820818	861207	994742	1.02702e+06	867872	869864	626830	582771	811241	537068	591213	557565
(2S,3S,4S,5R)-3,4,5-Trihydroxy-6-[2-methoxy-5-(3,5,7-trihydroxy-3,4-dihydro-2H-chromen-2-yl)phenoxy]oxane-2-carboxylic acid	Phenylpropanoids and polyketides	Flavonoids	Flavonoid glycosides	201049	139447	151924	150715	129271	128661	122520	129856	117226	110318	117689	108879	150869	149038	157101	139595	152672	138340	37931.2	43118.1	47480.2	32216.2	32977.2	32587.8
(3''-Apiosyl-6''-malonyl)astragalin	Phenylpropanoids and polyketides	Flavonoids	Flavonoid glycosides	218510	220545	197532	198298	197111	180964	71836.1	64096.4	64509.2	64245.8	62808	64241.7	37.846	4.19226	2.37523	145.551	4.57159	203.84	0.91382	69.1733	130.605	36.9677	354.693	9.14806
6'''-O-Sinapoylsaponarin	Phenylpropanoids and polyketides	Flavonoids	Flavonoid glycosides	618625	536167	475907	469563	468189	488147	3.76665e+06	3.80058e+06	4.1384e+06	3.92744e+06	3.59581e+06	3.60523e+06	146496	116385	145834	114220	120591	115812	2.25318e+06	2.18959e+06	2.37475e+06	1.91195e+06	1.95468e+06	1.86207e+06
Aromadendrin 3-rhamnoside	Phenylpropanoids and polyketides	Flavonoids	Flavonoid glycosides	13473.3	12868.7	12862.9	12910.7	12470.5	12343.1	26368.8	26569.4	25686	25575.6	27067.7	27028.1	2775.78	3846.27	3730.26	3527.39	3384.69	4325.52	6677.95	6223.69	5934.46	5603.99	6077.49	5559.07
Astragalin	Phenylpropanoids and polyketides	Flavonoids	Flavonoid glycosides	55961.2	55724	55047.3	50795	51651.2	56758.5	67131.6	64581.2	63980.8	67704.2	67931.1	60586.6	8055.09	7864.65	7566.1	7718.65	8831.39	7688.51	3771.27	3867.01	4146.75	3637.78	4039.52	3343
Brassicoside	Phenylpropanoids and polyketides	Flavonoids	Flavonoid glycosides	37715.7	30790.4	28877.1	31544.6	33795.9	34219.8	28978.6	28653.9	29452.1	28480.8	33207.1	27104.8	14888.9	17547.8	17303.5	15193.1	16125.8	13951.1	9329.5	8801.94	8647.73	10168	10247.4	9233.3
Cyanidin 3-(6''-acetylglucoside)	Phenylpropanoids and polyketides	Flavonoids	Flavonoid glycosides	79597.2	70683.8	65068.6	64889.7	65942.7	69253.3	46909.9	47553.4	48820.4	49692.3	56404.7	48584.5	1.03914e-06	1.03914e-06	1.03914e-06	1.03914e-06	1.03914e-06	1.03914e-06	1.03914e-06	1.03914e-06	1.03914e-06	1.03914e-06	1.03914e-06	1.03914e-06
Delphinidin 3-(3''-p-coumaroylglucoside)	Phenylpropanoids and polyketides	Flavonoids	Flavonoid glycosides	26742.4	31366.9	31563.8	31249	25141.6	23148.3	17375.7	18758.3	18529.2	19019.6	16670.5	14950	1.03914e-06	1.03914e-06	1.03914e-06	1.03914e-06	1.03914e-06	1.03914e-06	1.03914e-06	1.03914e-06	1.03914e-06	1.03914e-06	1.03914e-06	1.03914e-06
Delphinidin 3-caffeoylglucoside	Phenylpropanoids and polyketides	Flavonoids	Flavonoid glycosides	37933.1	31161.7	24799.3	27977.1	26928.5	28305.4	15886.8	15353.2	15032.5	14302.2	16123.9	18291.1	1.03914e-06	1.81287	106.264	1.03914e-06	1.03914e-06	78.132	1.03914e-06	1.03914e-06	8.28321	1.03914e-06	1.03914e-06	92.5798
Delphinidin 3-caffeylglucoside	Phenylpropanoids and polyketides	Flavonoids	Flavonoid glycosides	27181.9	26664.2	23318.4	25322.3	25338.6	26995.4	14374.6	16097.2	15869	13913	15587.5	13876.7	1.03914e-06	1.03914e-06	1.03914e-06	1.03914e-06	1.03914e-06	1.03914e-06	1.03914e-06	1.03914e-06	1.03914e-06	1.03914e-06	1.03914e-06	1.03914e-06
Eriodictyol 7-(6-galloylglucoside)	Phenylpropanoids and polyketides	Flavonoids	Flavonoid glycosides	17913.8	22502.2	24029	24773.3	21182.1	22794.5	11747.4	19966.5	19986.1	25677.5	23872.5	26138.6	125.521	110.368	1.03914e-06	301.388	143.776	272.265	1.03914e-06	124.007	1.03914e-06	16.919	64.5379	1.03914e-06
Gladiatoside B1	Phenylpropanoids and polyketides	Flavonoids	Flavonoid glycosides	7859.74	4429.96	6544.55	9233.34	3440.99	6172.37	1906.88	776.16	835.645	78.8721	1049.19	571.484	82625	102087	117183	94508.1	103047	90855.1	84922.5	79054.3	56946.3	75277.3	56361.9	67192.9
Gladiatoside B2	Phenylpropanoids and polyketides	Flavonoids	Flavonoid glycosides	4960.6	5747.46	5756.44	4582.53	4650.37	6428.22	817.764	504.732	733.949	1.03914e-06	545.9	321.842	68199.5	62434.2	70063.4	67956.2	70897.2	60225.1	71248.7	62210.8	56567.8	52937	55985.9	58829
Glucodistylin	Phenylpropanoids and polyketides	Flavonoids	Flavonoid glycosides	30900.3	28828.7	28337.8	26887.7	30319	28917.3	27306.7	27605.9	26240.5	28739.6	25282.1	25971	1152.79	1132.69	913.748	1398.79	1221.75	1300.86	1212.85	1232.27	1183.82	972.305	1244.14	944.804
Hebevinoside VI	Phenylpropanoids and polyketides	Flavonoids	Flavonoid glycosides	17268.6	26352.9	29494.4	25791.3	27367.1	34006.2	53761.4	57689.6	60666.7	58822.1	64369.9	54084.5	18298.8	16106.4	20651.1	19725.9	18425.6	17400	33734.3	33422.3	23452.7	39027.9	45074.2	40414.3
Isoquercetrin	Phenylpropanoids and polyketides	Flavonoids	Flavonoid glycosides	593041	548766	515709	508987	518968	554721	335674	347646	340549	332448	371701	325261	106039	110976	137127	140656	113059	107452	81421.3	72281.6	107547	65176.6	76014.2	65972.1
Isoquercitrin	Phenylpropanoids and polyketides	Flavonoids	Flavonoid glycosides	1.44704e+06	1.2224e+06	1.15737e+06	1.11861e+06	1.14338e+06	1.29353e+06	1.25359e+06	1.15474e+06	1.21491e+06	1.12597e+06	1.32863e+06	1.08824e+06	14402.2	17087.4	17844.2	20106.9	16364.4	14091.4	17084.5	14170.4	18050.5	11412.9	12400.2	9879.44
Isorhamnetin 3-O-(beta-D-glucopyranosyl-(1->6)-beta-D-glucopyranoside)	Phenylpropanoids and polyketides	Flavonoids	Flavonoid glycosides	56754.5	49144	36361.9	44146.9	52210.8	57062.1	64267.1	58234.1	48955.5	49936.9	73847.6	64975.4	279.994	422.155	1.03914e-06	522.417	338.81	839.532	1264.01	1030.11	767.246	805.073	985.122	1155.06
Kaempferol 3-[2''-glucosyl-6''-acetyl-galactoside] 7-glucoside	Phenylpropanoids and polyketides	Flavonoids	Flavonoid glycosides	33156.4	28729	26481.4	26483.3	29064.3	35388.2	9299.46	9942.51	9394.35	9123.45	10378	9286.57	1.03914e-06	1.03914e-06	1.03914e-06	1.03914e-06	1.03914e-06	1.03914e-06	1.03914e-06	1.03914e-06	1.03914e-06	1.03914e-06	1.03914e-06	143.117
Kaempferol 3-O-(2''-rhamnosyl-6''-acetyl-galactoside) 7-O-rhamnoside	Phenylpropanoids and polyketides	Flavonoids	Flavonoid glycosides	1.51778e+06	1.49868e+06	1.21738e+06	1.31458e+06	1.447e+06	1.48421e+06	1.38704e+06	1.34945e+06	1.27501e+06	1.23988e+06	1.46476e+06	1.33293e+06	188234	183987	186993	243497	193087	207474	137566	123500	132032	95568.4	107603	116316
kaempferol 3-O-beta-D-glucosyl-(1->2)-glucoside	Phenylpropanoids and polyketides	Flavonoids	Flavonoid glycosides	25875.9	23853.5	25356.4	22383.3	21139.6	23045.4	48742	46928.7	49568.5	47359.1	48918.2	46165.2	7051.75	9138.1	8718.78	7775.1	7683.26	7901.56	2862.77	3542.6	2261.74	3274.21	3375.43	3355.02
Kaempferol 3-O-sophoroside	Phenylpropanoids and polyketides	Flavonoids	Flavonoid glycosides	53589.9	51737.1	50998.8	47400.3	46688	49677	33853.6	33965.5	33915.6	32161.6	33062.7	33319.7	26477.4	26562.9	24998.8	26184.9	28005.7	26767.5	14579.8	13897	13797.4	14421.9	17857.9	14584.2
Leucodelphinidin 3-[galactosyl-(1->4)-glucoside]	Phenylpropanoids and polyketides	Flavonoids	Flavonoid glycosides	86579.6	84851.5	80042	76147.9	81422.1	84580.2	27745.4	34858.7	30324	33682.8	33756.3	32421.1	64.5325	200.654	32.6084	133.525	219.901	145.053	237.272	147.18	329.657	144.414	219.416	286.332
Luteolin 4'-glucoside	Phenylpropanoids and polyketides	Flavonoids	Flavonoid glycosides	118565	86011.6	60080.8	65363.7	69640.8	77718.8	24822.1	24690.9	19226.4	21221.6	29904	22282.8	967.862	236.252	218.578	1.03914e-06	653.668	1142.43	922.053	196.216	122.555	239.644	212.456	173.285
Luteolin 7-O-(2-apiofuranosyl-4-glucopyranosyl-6-malonyl)glucopyranoside	Phenylpropanoids and polyketides	Flavonoids	Flavonoid glycosides	4.73763e+07	4.20398e+07	4.60399e+07	3.99047e+07	4.68877e+07	4.98118e+07	2.49318e+07	2.89648e+07	2.93718e+07	2.47319e+07	2.55482e+07	2.83917e+07	1.87381e+07	1.69182e+07	1.59793e+07	1.6917e+07	1.51612e+07	1.58449e+07	1.0749e+07	1.31272e+07	1.95153e+07	9.11026e+06	1.17631e+07	1.21756e+07
Luteolin 7-O-(6''-O-malonyl)-beta-D-diglucoside	Phenylpropanoids and polyketides	Flavonoids	Flavonoid glycosides	106378	102447	88997.8	95803.7	101011	88481.9	34557.1	34841	23810	28166.6	31567.7	27284.4	1952.96	1763.28	1014.28	990.13	2037.81	2252.33	487.904	1224.41	252.608	328.869	1020.66	218.581
Moracetin	Phenylpropanoids and polyketides	Flavonoids	Flavonoid glycosides	3.9684e+07	3.26576e+07	3.18816e+07	3.19601e+07	3.08356e+07	3.15178e+07	1.92855e+07	1.99195e+07	1.8613e+07	1.9036e+07	2.01542e+07	2.22285e+07	8.34734e+06	7.89353e+06	9.70616e+06	1.00953e+07	8.46098e+06	7.67622e+06	5.36142e+06	5.61963e+06	8.44534e+06	5.37205e+06	5.15061e+06	5.41384e+06
Myricetin 3,3'-digalactoside	Phenylpropanoids and polyketides	Flavonoids	Flavonoid glycosides	22899.4	25420.5	23352.6	22730.8	22899.1	23529.5	32507.5	31216.2	32323.5	31318.7	31675.5	30151.7	1.03914e-06	1.03914e-06	1.03914e-06	1.03914e-06	1.03914e-06	1.03914e-06	1.03914e-06	1.03914e-06	1.03914e-06	1.03914e-06	1.03914e-06	1.03914e-06
Myricetin 3-[glucosyl-(1->2)-rhamnoside] 7-[rhamnosyl-(1->2)-glucoside]	Phenylpropanoids and polyketides	Flavonoids	Flavonoid glycosides	69369.9	74212.8	62226.3	83966.9	111765	116007	94018.3	82528.4	82942.6	83810.2	97496.3	105284	4.47795	1.03914e-06	1.03914e-06	1.03914e-06	1.03914e-06	248.221	168.315	91.6589	1.03914e-06	66.2953	0.839095	0.822141
Myricetin 3-galactoside	Phenylpropanoids and polyketides	Flavonoids	Flavonoid glycosides	39797.6	25365.9	12454.9	16631.1	27201.8	36623	34623.8	32160.2	29619.4	26906.1	46783.8	37927.6	1.03914e-06	1.03914e-06	1.03914e-06	1.03914e-06	1.03914e-06	1.03914e-06	1.03914e-06	1.03914e-06	1.03914e-06	1.03914e-06	1.03914e-06	1.03914e-06
Nicotiflorin	Phenylpropanoids and polyketides	Flavonoids	Flavonoid glycosides	23533	20534.2	15985.6	20123	17791	20328.4	9669.83	10315.4	9969.64	9794.71	13111	10443.8	1.03914e-06	1.03914e-06	1.03914e-06	1.03914e-06	1.03914e-06	1.03914e-06	1.03914e-06	1.03914e-06	1.03914e-06	1.03914e-06	1.03914e-06	1.03914e-06
Patuletin 3-glucosyl-(1->6)[apiosyl-(1->2)-glucoside]	Phenylpropanoids and polyketides	Flavonoids	Flavonoid glycosides	622713	598641	574721	500122	531064	536477	1.4064e+06	1.66641e+06	1.48144e+06	1.2865e+06	1.61268e+06	1.54965e+06	2841.54	3030.65	4205.12	2263.89	1998.45	3263.97	658.036	1299.01	589.32	641.121	984.504	648.592
Pelargonidin 3-p-coumarylglucoside	Phenylpropanoids and polyketides	Flavonoids	Flavonoid glycosides	23336.6	21810.1	20377.6	18586	18284.9	19615.9	10351.9	11231.6	8795.16	9249.19	10138.7	9819.07	214.151	422.547	246.466	136.729	265.535	111.29	118.887	90.4715	1.03914e-06	1.03914e-06	194.775	1.03914e-06
Peonidin 3-O-glucoside	Phenylpropanoids and polyketides	Flavonoids	Flavonoid glycosides	44237.1	48273.2	48126.7	60755.4	75748.9	62268.1	3426.13	5918.06	5441.49	1.03914e-06	6450.07	1515.63	129107	154198	116262	131905	156819	169242	62674.9	79387.5	55546.7	75299.5	77893.1	79669.5
Quercetin 3-(2G-glucosylgentiobioside)	Phenylpropanoids and polyketides	Flavonoids	Flavonoid glycosides	19440.3	22585.5	22445.1	21104.3	19173.5	22135.7	21977.3	23195.8	22408.8	21360	21075.2	19083.1	1.03914e-06	1.03914e-06	1.03914e-06	1.03914e-06	1.03914e-06	1.03914e-06	1.03914e-06	1.03914e-06	1.03914e-06	1.03914e-06	1.03914e-06	1.03914e-06
Quercetin 3-(2''-glucosylgalactoside) 7-glucoside	Phenylpropanoids and polyketides	Flavonoids	Flavonoid glycosides	38358.6	31609.8	22728.7	22365.3	31632.4	41676.1	33715.9	29426.2	30381.1	30055.5	42178.3	31292.4	1.03914e-06	151.378	1.03914e-06	179.832	162.61	1.03914e-06	203.615	1.03914e-06	1.03914e-06	1.03914e-06	1.03914e-06	1.03914e-06
Quercetin 3-(6''''-p-coumarylsophorotrioside)	Phenylpropanoids and polyketides	Flavonoids	Flavonoid glycosides	1.39681e+06	1.26747e+06	1.27667e+06	1.21405e+06	1.24405e+06	1.23559e+06	1.34064e+06	1.30305e+06	1.38785e+06	1.29787e+06	1.39005e+06	1.21293e+06	548025	593958	695894	677792	557155	576795	558324	561168	572442	460081	450221	467580
Quercetin 3-(6''-sinapoylsophorotrioside)	Phenylpropanoids and polyketides	Flavonoids	Flavonoid glycosides	866353	725576	714660	723137	691890	770088	549176	546083	541341	541191	613968	542817	29180.5	27195.9	29482.8	29624.3	30587	26374.4	4333.68	4220.59	12575.1	3511.77	4317.31	1882.53
Quercetin 3-(6''''-sinapylsophorotrioside)	Phenylpropanoids and polyketides	Flavonoids	Flavonoid glycosides	1.78277e+06	1.66058e+06	1.66297e+06	1.64244e+06	1.62691e+06	1.77781e+06	1.20003e+06	1.20772e+06	1.19943e+06	1.17931e+06	1.26614e+06	1.30919e+06	87793.6	66169.1	75998.5	80868.2	84503.2	70942.1	22996.4	20184.6	43631.5	17404.9	22540.4	22335.8
Quercetin 3-[p-coumaroyl-(->6)-glucosyl-(1->2)-glucosyl-(1->2)-glucoside]	Phenylpropanoids and polyketides	Flavonoids	Flavonoid glycosides	301561	310823	298923	310736	299035	311039	288064	310710	331709	295621	324535	306948	89075.3	103224	115844	123590	100176	93089.1	102695	120515	129711	74534.5	80634.1	74865.9
Quercetin 3-beta-laminaribioside	Phenylpropanoids and polyketides	Flavonoids	Flavonoid glycosides	1.59986e+06	1.4038e+06	1.33532e+06	1.30286e+06	1.35898e+06	1.39208e+06	1.03451e+06	1.03518e+06	1.02939e+06	1.00834e+06	1.08445e+06	989968	31189.4	32547.4	42072.5	43480.8	28324	27912.8	48352.6	47662.2	66689.9	40184.3	50980.6	43430.4
Quercetin 3-coumaroyl-triglucoside	Phenylpropanoids and polyketides	Flavonoids	Flavonoid glycosides	2.31194e+06	2.28173e+06	2.3577e+06	2.18594e+06	2.18057e+06	2.33724e+06	2.28846e+06	2.35088e+06	2.24032e+06	2.16128e+06	2.23044e+06	2.31382e+06	1.03221e+06	1.03076e+06	1.11867e+06	1.19729e+06	1.00095e+06	1.0257e+06	919210	921105	1.27385e+06	786190	813210	980127
Quercetin 3-feruloyl-triglucoside	Phenylpropanoids and polyketides	Flavonoids	Flavonoid glycosides	47394.7	33941.3	33184.2	30659.8	33114.7	32713.8	35280.7	38472.7	31360.5	32878.4	30308.7	27514.9	1.03914e-06	150.77	1.03914e-06	1.03914e-06	1.03914e-06	154.648	163.159	1.03914e-06	1.03914e-06	120.29	1.03914e-06	1.03914e-06
Quercetin 3-galactoside	Phenylpropanoids and polyketides	Flavonoids	Flavonoid glycosides	3.07804e+06	2.86347e+06	2.78187e+06	2.53594e+06	2.63184e+06	3.0301e+06	2.81307e+06	2.70768e+06	2.71413e+06	2.41738e+06	2.81966e+06	2.59327e+06	2767.31	4876.92	6758.76	5950.54	3162.12	2559.29	4303.77	5332.59	7395.84	3422.54	4797.41	3835.51
Quercetin 3-O-(6"-malonyl-glucoside) 7-O-glucoside	Phenylpropanoids and polyketides	Flavonoids	Flavonoid glycosides	262280	279194	267877	263947	273789	282418	187018	193299	181897	195955	189516	196460	31935.4	29541	31559.1	36914.8	34297.2	31466.9	40230.5	38972.3	64928.4	32309.2	40408.5	38094.3
Quercetin 3-O-glucosyl-rutinoside	Phenylpropanoids and polyketides	Flavonoids	Flavonoid glycosides	93268.4	93963.6	94725.9	93848.6	93425.8	98055.4	59276.5	59622.8	60683.5	60724.4	65077.5	64243.8	1.03914e-06	1.03914e-06	1.03914e-06	1.03914e-06	1.03914e-06	1.03914e-06	1.03914e-06	1.03914e-06	1.03914e-06	1.03914e-06	1.03914e-06	1.03914e-06
Quercetin 3-O-malonylglucoside	Phenylpropanoids and polyketides	Flavonoids	Flavonoid glycosides	924250	849199	837178	805711	855614	851216	554456	541219	560176	534701	630286	563256	345790	350809	385204	391974	356192	360757	246738	225856	304648	218188	223751	225711
Quercetin 3-triglucoside	Phenylpropanoids and polyketides	Flavonoids	Flavonoid glycosides	9.61215e+06	8.74887e+06	8.47367e+06	8.20187e+06	8.43084e+06	9.13322e+06	5.63353e+06	5.78333e+06	5.80947e+06	5.48742e+06	6.05642e+06	5.26202e+06	2.35565e+06	2.55025e+06	3.10406e+06	3.14665e+06	2.43762e+06	2.37912e+06	1.88564e+06	1.74764e+06	2.43733e+06	1.51514e+06	1.72936e+06	1.56409e+06
Rhamnetin 3-sophoroside	Phenylpropanoids and polyketides	Flavonoids	Flavonoid glycosides	90115.1	83562.2	81294.9	77129.9	84250.1	82840.7	67348.5	66507.4	66845	63609.8	73636.9	60879.6	10560.6	13125.5	13623	11537.8	11765.4	12253.9	16090.7	15474.2	15288	15501.3	15081.3	16552.6
Spinacetin 3-(2''-apiosylgentiobioside)	Phenylpropanoids and polyketides	Flavonoids	Flavonoid glycosides	6.27131e+06	5.97173e+06	4.55758e+06	5.17497e+06	5.9212e+06	6.34809e+06	6.02212e+06	5.63097e+06	5.33927e+06	5.09923e+06	6.5159e+06	5.76005e+06	3789.64	4143.16	3541.69	4896.38	4748.57	3403.62	3698.93	1971.5	2573.07	1696.34	1028.12	1363.73
Tricin 7-diglucuronoside	Phenylpropanoids and polyketides	Flavonoids	Flavonoid glycosides	76967.5	60972.4	38785.1	40334.9	59523.8	76595.8	42426.1	39514.1	36502	31316.1	52714.4	45181.2	150.759	206.02	234.848	425.928	1.03914e-06	1.194	1.03914e-06	1.03914e-06	160.153	136.29	1.03914e-06	156.207
2,4',5,7-Tetrahydroxyflavanone	Phenylpropanoids and polyketides	Flavonoids	Hydroxyflavonoids	24758.5	21373.9	26541.9	19102.1	25790.4	25788.6	44847.9	33632.1	38387.1	37954.8	34004.8	35259	1.03914e-06	1.03914e-06	1.03914e-06	1.03914e-06	1.03914e-06	1.03914e-06	1.03914e-06	1.03914e-06	1.03914e-06	1.03914e-06	1.03914e-06	1.03914e-06
(-)-Homoeriodictyol, sodium salt	Phenylpropanoids and polyketides	Flavonoids	O-methylated flavonoids	43378.2	33489.2	35388	28998.1	35987.4	34483.7	12852.8	15845.5	13733.3	15893.7	16431	15462.3	11735.4	14796.8	12649.4	11341.1	11596.1	9753.48	15506.7	12235.7	11305.2	11534.2	13073.5	9177.02
7-Chloro-3,3',4',5,6,8-hexamethoxyflavone	Phenylpropanoids and polyketides	Flavonoids	O-methylated flavonoids	17561.4	17738	17699.6	17782.8	18313.4	20461.4	23479	23200.1	22016.1	23067.8	24677.8	20866	1.03914e-06	1.03914e-06	1.03914e-06	1.03914e-06	1.03914e-06	1.03914e-06	1.03914e-06	1.03914e-06	1.03914e-06	1.03914e-06	1.03914e-06	1.03914e-06
Folerogenin	Phenylpropanoids and polyketides	Flavonoids	O-methylated flavonoids	25732.7	23975	33151.3	41224.3	50011.5	53880.6	284170	418686	197133	216048	153576	376179	30853.4	50562.4	30931.6	26319.3	33860.3	124190	70219.4	108290	59288.5	15103.5	11936	20552.2
Luteolin 3'-methyl ether 7-malonylglucoside	Phenylpropanoids and polyketides	Flavonoids	O-methylated flavonoids	494.448	291.09	212.199	310.547	342.959	426.644	23409.8	23193.3	21268.2	23730.7	27715.5	23542.2	733.713	1133.22	625.335	277.684	163.162	6819.77	5134.13	6649.21	3276.57	1.03914e-06	1.03914e-06	1.03914e-06
Petunidin	Phenylpropanoids and polyketides	Flavonoids	O-methylated flavonoids	45185.4	59256.3	54607.5	45790.6	47210.4	63928.6	47686.9	34836.7	42772	48872.1	37171.2	35956.8	11669.9	11463.4	14069.5	15627.5	24480.9	8663.41	34077.2	49199.1	56612.5	31918.1	38658	27303.4
Quercetin-3-o-rutinose	Phenylpropanoids and polyketides	Flavonoids	O-methylated flavonoids	35289.9	37324.9	35853.6	43139.9	32739.5	33916.2	42782.8	43475.2	44333.9	41499.7	36498.5	40229.7	102.237	115.392	133.988	1.03914e-06	339.02	150.661	77.1393	1.03914e-06	96.3718	1.03914e-06	1.03914e-06	1.03914e-06
Cycloartocarpin	Phenylpropanoids and polyketides	Flavonoids	Pyranoflavonoids	11900.5	14277.6	12102.2	12927.8	12629.7	13124	5905.19	4581.06	5375.69	6257.37	7526.1	5932.86	33218.1	34094.2	33754.4	33825.1	34622.6	34907.4	19190.7	17741.7	19910.3	19597.2	19040.7	20805.9
Melilotocarpan B	Phenylpropanoids and polyketides	Isoflavonoids	Furanoisoflavonoids	2806.14	2930.88	2994.97	3950.38	3713.49	4887.27	128711	167438	111887	81202.7	54659.7	108098	3518.63	6147.93	3065.94	2336.9	2909.58	22079.9	11993.3	24039	9593.2	2671.82	1821.66	2843.07
Feruloyl C1-glucuronide	Phenylpropanoids and polyketides	Isoflavonoids	Isoflavonoid O-glycosides	10949.2	11365.2	14363.1	12456	11430.5	9705.92	29898.2	30259.4	28355.3	30007.1	22491.6	24007.1	1.03914e-06	48.5702	1.03914e-06	1.03914e-06	54.1571	3.16652	1.03914e-06	1.03914e-06	1.03914e-06	1.03914e-06	1.03914e-06	1.03914e-06
2,5,7-trihydroxy-4'-methoxyisoflavanone	Phenylpropanoids and polyketides	Isoflavonoids	O-methylated isoflavonoids	2607.55	2523.66	3186.06	3645.27	4760.9	5209.23	27994.7	44604.2	23113.2	22741.9	17093.1	38508.2	3357.82	5081.56	3711.51	2928.45	3604.38	12565.2	9047.61	12941.5	7591.4	2218.06	2403.45	2371.19
(-)-Medicarpin	Lipids and lipid-like molecules	Polyketides	Flavonoids	1287.56	1382.6	1119.45	1651.76	1687.33	1947.94	41126.7	56424.9	33158.3	25948.3	18433.2	58950.9	1574.72	2895.82	1830.92	1402.83	1973.42	9926.5	8680.06	13071.6	6131.88	1715.44	1112.34	1683.23
(9R,10S)-rel-(-)-9,10-bis(Acetyloxy)-9,10-dihydro-5-methoxy-8,8-dimethyl-2-phenyl-4H,8H-benzo[1,2-b:3,4-b']dipyran-4-one	Lipids and lipid-like molecules	Polyketides	Flavonoids	28972.9	45726.8	46449.2	45965.6	45500.9	46460.4	92596.2	99384.4	103371	97546	73782	87879.7	34046	35298.1	44978.7	29861.5	23979	33137.9	57317	59143.6	68656.3	78238.1	67602.7	81280.3
5,2'-Dihydroxy-7,8,6'-trimethoxyflavanone 2'-O-glucuronide	Lipids and lipid-like molecules	Polyketides	Flavonoids	17327.6	19616.7	19487	22570.1	21107.8	21926.7	20089.9	33254.7	27714.6	35836.1	30338.9	37701.7	1.03914e-06	98.1137	4.09799	173.354	167.474	106.34	1.03914e-06	1.21037	0.0698785	1.03914e-06	88.3104	12.6379
5,3',4'-Trihydroxy-7-methoxy-4-phenylcoumarin 5-O-(6''-acetyl)-galactoside	Lipids and lipid-like molecules	Polyketides	Flavonoids	16810.7	12084.4	10897.4	11011.6	9659.05	11209.2	26951.2	26362.9	23712.3	27002.2	29726.6	26591.9	1869.7	2581.72	2127.26	1664.48	1784.09	7395.3	4479.67	6634.5	3201.98	366.549	528.937	408.568
5,3'-Dihydroxy-7,4'-dimethoxy-4-phenylcoumarin	Lipids and lipid-like molecules	Polyketides	Flavonoids	891.536	521.742	700.447	913.701	1430.42	770.598	334945	823746	347345	252610	158631	342129	1457.21	2466.75	1840.96	1175.04	2623.05	10009.3	234053	141412	204646	23917.7	6015.45	7679.84
5,7,2',3',4'-Pentahydroxy-3,6-dimethoxyflavone 7-glucoside	Lipids and lipid-like molecules	Polyketides	Flavonoids	394686	334956	249744	295175	335565	414042	420128	408528	387364	391276	510021	432532	1.03914e-06	1.03914e-06	1.03914e-06	1.03914e-06	1.03914e-06	1.03914e-06	1.03914e-06	1.03914e-06	1.03914e-06	1.03914e-06	1.03914e-06	1.03914e-06
5,7,2'-Trihydroxyflavanone	Lipids and lipid-like molecules	Polyketides	Flavonoids	67082.1	54102	61991.6	48263.5	52351.1	52542.8	44616.4	48791.2	48331	42241.7	48914	44911.1	3350.76	3860.07	3430.3	3746.61	3895.03	6016.54	3685.19	4705.03	3954.83	3212.44	2829.84	3490.45
5,7,3',4',5'-Pentahydroxyflavanone	Lipids and lipid-like molecules	Polyketides	Flavonoids	130410	120458	111279	108106	110801	117404	73782.3	73858.3	73069.9	72450.1	85268	74919.2	480.496	171.439	170.198	78.6327	1.03914e-06	260.543	276.063	11.846	7.32956	71.9352	1.03914e-06	128.214
5,7,3',6'-Tetrahydroxy-8,2'-dimethoxyflavone 6'-glucoside	Lipids and lipid-like molecules	Polyketides	Flavonoids	532771	512562	485561	481337	473863	513390	336092	341335	339434	338065	388226	345323	1670.97	1525.02	1404.66	1337.26	1210.81	1740.77	582.092	744.556	518.855	684.411	899.604	959.279
6-Hydroxyluteolin 6-glucoside-7-[6'''-(3-hydroxy-3-methylglutaryl)glucoside]	Lipids and lipid-like molecules	Polyketides	Flavonoids	29615.7	34839	31779.9	33510.3	34790	34562.8	39083.4	42621.9	38735.5	42438.4	36572.6	38729.7	269.599	252.718	256.825	224.577	269.986	218.229	208.191	188.407	329.085	250.936	71.9339	205.376
7,4'-Dihydroxyflavan	Lipids and lipid-like molecules	Polyketides	Flavonoids	7.60476	20.1355	26.1388	1.03914e-06	8.48609	117.003	24006	67192.1	35685.8	28997.6	19948.9	30609.6	402.539	144.902	85.9411	26.3647	591.528	1619.82	15404.1	12246.2	8167.65	2226.59	514.433	518.699
7-HYDROXY-8,4'-DIMETHOXYISOFLAVONE	Lipids and lipid-like molecules	Polyketides	Flavonoids	3490.06	3342.29	3996.25	3824.42	4122.19	5416.61	171257	368339	155644	132191	76926.6	200836	3925.13	6639.26	4312.37	3841.48	4413.93	14813	56912.3	50139.3	55491.8	8650.2	4169.99	5261.38
8-Cinnamoyl-3,4-dihydro-5,7-dihydroxy-4-phenylcoumarin	Lipids and lipid-like molecules	Polyketides	Flavonoids	34971.6	37317.6	30792.4	39499.5	36734.9	44325.7	26384.9	25047	24055.7	25461.6	31912.5	26516.1	78678.9	89980.4	92766.9	75418.2	66533.4	83399.9	64273.4	55800.4	68135.7	56554.9	56344.1	56697.2
8-Hydroxyluteolin 4'-methyl ether 7-(6'''-acetylallosyl-(1->2)-glucoside	Lipids and lipid-like molecules	Polyketides	Flavonoids	30570.8	29730.2	31190.5	28114.9	25726	28935.1	41589.5	42099.4	39208.5	37339.2	38842.9	41246.6	3805.2	3941.46	2929.96	1431.95	1211.01	3070.86	1952.55	4728.96	2382.79	4488.99	3498.61	2298.09
8-Hydroxyluteolin 7-[6'''-acetylallosyl-(1->2)-glucoside]	Lipids and lipid-like molecules	Polyketides	Flavonoids	39747.5	44661.8	43892.6	47585.8	44627.5	54072.8	19741	20621.2	20779.5	16101.3	21764	20533.7	23.4064	122.974	113.216	129.816	91.4219	190.827	288.136	1.03914e-06	115.64	3.48372	50.0173	1.03914e-06
8-Prenylquercetin 4'-methyl ether 3-rhamnoside	Lipids and lipid-like molecules	Polyketides	Flavonoids	590.953	962.7	1290.43	841.19	908.508	929.487	218.114	1.03914e-06	196.789	71.7858	127.987	74.6418	103529	122698	134099	110151	114505	117563	112127	93307.3	71897.7	93641.7	81732.2	92106.9
Acacetin 7-glucuronosyl-(1->2)-glucuronide	Lipids and lipid-like molecules	Polyketides	Flavonoids	23871.7	24399.1	23009	24122.4	23449.3	24579.7	16268.3	16265.2	15813.9	16407.2	16710.2	17021.7	236.769	460.949	192.701	380.925	183.814	155.006	452.495	438.542	481.639	315.319	171.102	452.973
Acacetin 7-O-[2'''-O-rhamnosyl-2''-O-glucosylglucoside	Lipids and lipid-like molecules	Polyketides	Flavonoids	64024.7	61673.3	50924.5	65406.8	60915.7	73128.9	31990.9	40617.7	32012	43650.1	57144	47300.7	1.03914e-06	1.03914e-06	1.03914e-06	1.03914e-06	1.03914e-06	1.03914e-06	1.03914e-06	1.03914e-06	1.03914e-06	1.03914e-06	1.03914e-06	1.03914e-06
Alhagidin	Lipids and lipid-like molecules	Polyketides	Flavonoids	103576	86011.7	65707.4	83652.9	96884.2	109460	38961.6	42547.4	35216	50120.9	62348.1	55729.6	1.03914e-06	0.0534766	0.302147	1.03914e-06	1.03914e-06	1.03914e-06	0.824984	1.03914e-06	1.03914e-06	0.789888	1.19466	1.03914e-06
Anhydroicaritin 3-(6'''-acetylgalactosyl)(1->3)-rhamnoside-7-glucoside	Lipids and lipid-like molecules	Polyketides	Flavonoids	2836.54	1863.36	2796.2	1759.45	967.662	1222.6	2012.93	929.652	1383.11	927.127	618.363	426.363	21922.9	29424.4	26137.1	24869	25392.4	20261.9	22768.4	21762.6	8775	15354.4	10989.9	11988.1
Apigenin 7-glucuronide-4'-(6''-malonylglucoside)	Lipids and lipid-like molecules	Polyketides	Flavonoids	24939.6	20271.7	13975.6	15855.1	21838	24630.5	12426.2	10599.2	9936.37	12076.6	14638.3	13658.4	1.03914e-06	1.03914e-06	1.03914e-06	43.935	1.03914e-06	1.03914e-06	1.03914e-06	1.03914e-06	1.03914e-06	1.03914e-06	1.03914e-06	1.03914e-06
Artabotryside A	Lipids and lipid-like molecules	Polyketides	Flavonoids	57114.7	60635.1	55692.2	60583.2	54032.6	58343.7	47290	53789.6	67572.2	60747.9	59359.5	62278.4	4623.95	3684.73	4423.61	3880.83	5331.04	3841.87	1930.28	1051.9	2802.61	1310.28	1642.08	1820.95
Broussoflavonol E	Lipids and lipid-like molecules	Polyketides	Flavonoids	111594	96335.5	102731	98161.5	97074.4	93182.9	55201.2	52744.4	50800.9	55331.2	67575.1	54893.1	47681.1	53628.5	49288.1	36778.6	28438	45045.5	70077.6	67991.1	74294.5	52517	48394.2	51554.6
Calomelanol B	Lipids and lipid-like molecules	Polyketides	Flavonoids	55375.8	56543	47399.3	56889.2	57251.7	66546.6	40137.9	37896.5	38042.9	38904.1	47838.8	40327.2	117113	132883	139215	111530	97392.5	121678	92951.2	82107.9	95264.5	82203.1	84078.3	83739.4
Catechin-4-ol 3-O-beta-D-galactopyranoside	Lipids and lipid-like molecules	Polyketides	Flavonoids	352409	264064	274269	332150	286395	262850	328562	224667	365154	287284	215128	242723	275161	225602	295035	224423	209611	198228	238204	267391	325705	324130	345574	305945
Chrysosplenoside D	Lipids and lipid-like molecules	Polyketides	Flavonoids	18429.3	15633.7	21247.3	21258.8	15970.3	16239.9	19714.9	28498.2	27205.5	27137.8	28329	27630.3	1.03914e-06	1.03914e-06	218.668	226.592	1.03914e-06	352.972	1.03914e-06	1.03914e-06	1.03914e-06	1.03914e-06	1.03914e-06	1.03914e-06
Cyanidin 3-(6''-(Z)-caffeylsambubioside)	Lipids and lipid-like molecules	Polyketides	Flavonoids	47776.4	47029.4	47756.1	49408.4	47977.6	54074.5	40806.2	36893.1	40792.2	37583.3	45135.8	41234.4	1.03914e-06	1.03914e-06	1.03914e-06	1.03914e-06	1.03914e-06	1.03914e-06	1.03914e-06	1.03914e-06	1.03914e-06	1.03914e-06	1.03914e-06	1.03914e-06
Cyanidin 3-(6''-ferulylglucoside)-5-glucoside	Lipids and lipid-like molecules	Polyketides	Flavonoids	5351.07	3774.85	2623.92	3599.72	2151.69	3108.24	3264.4	2682.35	1559.04	1797.3	2496.19	2405.24	54018	56982.9	72886.2	42672.5	50341.9	49872.2	20659.7	20854.3	13089.6	25884.7	20286.4	22706
Delphinidin 3-(2''-galloylgalactoside)	Lipids and lipid-like molecules	Polyketides	Flavonoids	232167	223789	215440	227406	215289	192073	238771	249175	252313	235556	228786	228875	235524	232819	232494	222192	209607	238683	225194	213648	222507	202043	167441	194745
Delphinidin 3,7,3'-triglucoside	Lipids and lipid-like molecules	Polyketides	Flavonoids	14627.3	19699.3	23892.4	22638.4	20945.1	19362	23526.2	23419.3	27059.2	27907.4	24083.4	23777.5	7468.08	8296.48	11955.2	7258.04	6619.17	10910.9	5645.97	4252.02	1927.61	3452.76	2483.17	3162.15
Derriobtusone A	Lipids and lipid-like molecules	Polyketides	Flavonoids	59728.2	68403.7	71347.3	66048.4	68332.5	70492.5	48316.4	39191.3	34655.2	29762.8	24519.7	27235	53356.2	58287.1	54660.5	58756.9	54302.1	48980.4	60262.8	78889.2	54907.7	71799.9	61859.8	51567.8
Dihydromyricetin	Lipids and lipid-like molecules	Polyketides	Flavonoids	61788.6	54811.7	38882.4	46151.6	53989.6	65055.4	64150.6	64749.3	59509.9	60406.5	79048.2	68579.6	1.03914e-06	1.03914e-06	1.03914e-06	1.03914e-06	1.03914e-06	1.03914e-06	1.03914e-06	1.03914e-06	1.03914e-06	1.03914e-06	1.03914e-06	1.03914e-06
Dillenetin 5-glucoside-7-glucuronide	Lipids and lipid-like molecules	Polyketides	Flavonoids	37135.6	29127.3	22273.9	25951	30753.2	37310.9	38955.7	33390.4	31861.6	32540.1	45818.2	37654.3	1.03914e-06	1.03914e-06	1.03914e-06	73.32	1.03914e-06	1.03914e-06	1.03914e-06	1.03914e-06	1.03914e-06	1.03914e-06	1.03914e-06	1.03914e-06
Epimedin C	Lipids and lipid-like molecules	Polyketides	Flavonoids	73742	61868.4	54690.4	56928.8	60536.1	75978.4	20134	24569.3	22583.3	27800.9	35281.8	31873.6	1.03914e-06	1.03914e-06	1.03914e-06	1.03914e-06	1.03914e-06	1.03914e-06	1.03914e-06	1.03914e-06	1.03914e-06	1.03914e-06	1.03914e-06	1.03914e-06
Epimedoside D	Lipids and lipid-like molecules	Polyketides	Flavonoids	51015.4	54011.1	41761.7	51104.1	56173.1	64663.7	22900.7	23851.7	21924	22276.8	22881.9	24197.7	675.092	711.441	546.351	431.266	612.482	528.197	1703.42	1492.67	967.136	1859.39	3162.16	732.792
Euphorbianin	Lipids and lipid-like molecules	Polyketides	Flavonoids	41855.8	44556.9	41124.7	44158.8	40721.4	44423.3	29532.3	29902.8	32340.2	32171.7	32601.4	31744.7	4978.98	4129.37	4953.1	5560.36	4871.01	4819.8	5658.57	5895.27	10380.3	5034.77	6182.98	6238.97
Europetin 3-rhamnoside	Lipids and lipid-like molecules	Polyketides	Flavonoids	11959.3	9680.4	9307.47	8599.85	8658.24	9394.72	19562.6	21290.5	20375.4	19204.4	26753.7	22980.4	413.599	395.917	483.371	725.745	473.91	604.148	2131.21	3113.66	1848.74	1186.8	1002.52	1206.75
Gossypetin 3-sophoroside-8-glucoside	Lipids and lipid-like molecules	Polyketides	Flavonoids	141410	165144	160016	154864	152314	170898	195642	193758	199477	203251	206470	207567	1.03914e-06	75.4756	160.298	1.03914e-06	136.649	38.4507	1.03914e-06	1.03914e-06	1.03914e-06	1.03914e-06	1.03914e-06	1.03914e-06
Herbacetin 3-sophoroside-8-glucoside	Lipids and lipid-like molecules	Polyketides	Flavonoids	141866	120517	91674.3	107256	124701	159956	137332	132842	129603	124412	174981	144878	1.03914e-06	1.03914e-06	1.03914e-06	1.03914e-06	1.03914e-06	1.03914e-06	1.03914e-06	1.03914e-06	1.03914e-06	1.03914e-06	1.03914e-06	1.03914e-06
Herbacetin 8-gentiobioside	Lipids and lipid-like molecules	Polyketides	Flavonoids	265309	306824	342458	376854	313780	342994	207822	294020	281252	360392	359267	339811	1.03914e-06	1.03914e-06	1.03914e-06	1.03914e-06	1.03914e-06	1.03914e-06	1.03914e-06	1.03914e-06	1.03914e-06	1.03914e-06	1.03914e-06	1.03914e-06
Hexandraside D	Lipids and lipid-like molecules	Polyketides	Flavonoids	34223.5	23702.9	25123.6	26432.6	26966.2	32914.2	12931	13231.1	10011.1	11310	14701.3	11308.1	1.03914e-06	1.03914e-06	1.03914e-06	1.03914e-06	1.03914e-06	1.03914e-06	1.03914e-06	1.03914e-06	1.03914e-06	1.03914e-06	1.03914e-06	1.03914e-06
Hibiscetin	Lipids and lipid-like molecules	Polyketides	Flavonoids	12071.9	15457.3	22196.2	19048.6	17955.7	13080.7	22452.2	23207	25170.5	23299.5	18419.9	19741.1	1.03914e-06	1.03914e-06	1.03914e-06	1.03914e-06	1.03914e-06	1.03914e-06	1.03914e-06	1.03914e-06	1.03914e-06	1.03914e-06	1.03914e-06	1.03914e-06
Horridin (flavone)	Lipids and lipid-like molecules	Polyketides	Flavonoids	174523	169770	162616	167036	162712	170810	120918	123944	121627	120114	126740	130490	26448.3	25257.5	26781.8	25962.5	27166.3	38337.2	34281.2	31113.7	32808.3	31087.5	35066.6	32058
Ikarisoside F	Lipids and lipid-like molecules	Polyketides	Flavonoids	87980.7	70614.7	50100.1	60087	62402.8	69392	17686.1	17207.4	16595	16239.3	20698	18323.6	40.2503	67.9139	48.4625	32.8972	49.9939	42.0601	33.9932	45.7356	30.0855	296.947	130.829	547.493
Isoorientin 2''-O-apiofuranoside	Lipids and lipid-like molecules	Polyketides	Flavonoids	27062.5	37179.9	37262.8	37161.3	32406.6	36421.6	26777.9	46974.8	39379	40499.7	46752.3	47340.7	702.486	1143.01	899.358	855.203	537.915	475.189	950.595	671.991	1154.54	846.149	906.615	1263.87
Isorhamnetin 3-galactoside	Lipids and lipid-like molecules	Polyketides	Flavonoids	20655.3	17890.3	18419	17537.8	18320.3	19189.3	21457.8	20175.8	20829.9	21681	21129.9	20908	691.524	213.798	603.311	303.955	1143.8	410.356	562.297	759.834	626.356	460.367	341.207	573.353
Isorhamnetin 3-gentiotrioside	Lipids and lipid-like molecules	Polyketides	Flavonoids	2.65672e+07	2.47155e+07	2.32753e+07	2.26813e+07	2.28653e+07	2.46483e+07	1.74651e+07	1.7209e+07	1.72065e+07	1.7257e+07	1.95382e+07	1.76056e+07	16801.3	13394.9	7270.89	3746.82	4555.08	4876.23	13823	3933.25	1787.09	2494	1872.09	2337.73
Isorhamnetin 3-gentiotrioside-7-glucoside	Lipids and lipid-like molecules	Polyketides	Flavonoids	70114.6	96008.2	96311.9	106055	102756	115398	55705.6	49478	54401.6	52261.9	55221.7	59180.9	1.03914e-06	1.03914e-06	1.03914e-06	1.03914e-06	1.03914e-06	1.03914e-06	1.03914e-06	1.03914e-06	1.03914e-06	1.03914e-06	1.03914e-06	1.03914e-06
Isorhamnetin 3-glucoside-7-gentiobioside	Lipids and lipid-like molecules	Polyketides	Flavonoids	3.13704e+07	3.15466e+07	3.03316e+07	3.12843e+07	2.88116e+07	2.96685e+07	2.29351e+07	2.38324e+07	2.36176e+07	2.26738e+07	2.32853e+07	2.42318e+07	56439.4	47919.2	44682.4	56311.5	44266	41811.2	38507.6	27385.7	29455.9	20136.4	23387.4	20812.9
Isorhamnetin 3-rhamnosyl-(1->2)-[rhamnosyl-(1->6)-galactoside]-7-rhamnoside	Lipids and lipid-like molecules	Polyketides	Flavonoids	230103	236156	129546	178637	225207	287692	205017	221796	168446	196957	223329	216881	176.965	145.237	340.11	286.374	129.533	307.741	144.148	211.001	10.7948	169.238	52.9376	114.686
Isorhamnetin 3-rhamnosyl-(1->2)-gentiobiosyl-(1->6)-glucoside	Lipids and lipid-like molecules	Polyketides	Flavonoids	1293.18	1727.81	765.321	653.457	1.03914e-06	830.264	1.03914e-06	2107.88	1645.17	1395.85	1929.69	976.021	60620.6	58287.2	68514	52974.6	49079.8	65204.1	81007.3	62267.1	52294.7	66968.2	58528.2	63048.6
Isoswertisin 3''-O-(2'''-methylbutyrate)	Lipids and lipid-like molecules	Polyketides	Flavonoids	587.962	1.03914e-06	1.03914e-06	444.652	255.843	228.708	1.03914e-06	260.567	205.461	218.438	191.888	131.803	74105.8	79913.3	91261.9	75039.6	67935.1	71059.1	57674.2	50992.4	32429.2	52415.5	45297.5	47444.7
Isouvarinol	Lipids and lipid-like molecules	Polyketides	Flavonoids	519136	494206	453519	445759	417198	575966	299471	278406	268376	327424	316736	299215	121491	176432	123885	174626	163354	97709.3	314601	301145	323746	279995	230489	280256
Kaempferol 3-(4'''-p-coumaroylglucosyl)-(1->2)-rhamnoside-7-glucoside	Lipids and lipid-like molecules	Polyketides	Flavonoids	123341	96600.7	83217	82772.1	90675.5	112564	48479.7	51641.8	38842.2	61129.2	64162.2	61685.9	30477.6	31089.4	43234.4	26962.5	38042.3	41766.9	23894.4	23599.7	14651.5	16228.4	13052.1	20001.7
Kaempferol 3-(6G-malonylneohesperidoside)	Lipids and lipid-like molecules	Polyketides	Flavonoids	204717	225040	206930	212647	235782	228730	135120	118437	135384	131332	142013	111546	154585	158932	165121	149267	150499	161393	166452	171628	155856	154218	132028	145153
Kaempferol 3-[2'''-acetyl-alpha-L-arabinopyranosyl-(1->6)-galactoside]	Lipids and lipid-like molecules	Polyketides	Flavonoids	20655.1	18949.7	16780.6	20099.9	20923.5	27698.7	2359.18	2197.65	2635.9	2305.91	3328.19	3434.85	1.03914e-06	1.03914e-06	1.03914e-06	1.03914e-06	1.03914e-06	1.03914e-06	103.197	1.03914e-06	1.03914e-06	1.03914e-06	1.03914e-06	1.03914e-06
Kaempferol 3-[6''-(3-hydroxy-3-methylglutaryl)glucoside]-7-glucoside	Lipids and lipid-like molecules	Polyketides	Flavonoids	80495.4	95329.4	89590.3	99115.9	89167.8	92386	80036.2	98513.4	85354.8	92066.7	81215.7	85399.7	464.987	1.03914e-06	1.03914e-06	1.03914e-06	222.823	1.03914e-06	247.23	1.03914e-06	144.619	1.03914e-06	1.03914e-06	1.03914e-06
Kaempferol 3-apiosyl-(1->2)-glucoside-4'-glucoside	Lipids and lipid-like molecules	Polyketides	Flavonoids	264513	231808	231889	207596	259278	256745	231449	233766	229535	233412	249195	215277	1.03914e-06	1.03914e-06	1.03914e-06	1.03914e-06	1.03914e-06	1.03914e-06	1.03914e-06	1.03914e-06	1.03914e-06	1.03914e-06	1.03914e-06	1.03914e-06
Kaempferol 3-gentiobioside-7-glucuronide	Lipids and lipid-like molecules	Polyketides	Flavonoids	1.60185e+06	1.7169e+06	2.07035e+06	1.97913e+06	1.86055e+06	1.64068e+06	1.97456e+06	1.84604e+06	2.07377e+06	1.92889e+06	1.64404e+06	1.86902e+06	5569.02	4189.65	6139.4	7367.94	5874.37	5918.79	2612.69	2540.88	3586.37	2526.85	2128.15	1923.43
Kaempferol 3-O-alpha-L-rhamnopyranosyl(1->6)-beta-D-glucopyranosyl(1->2)-beta-D-glucopyranoside-7-O-alpha-L-rhamnopyranoside	Lipids and lipid-like molecules	Polyketides	Flavonoids	7934.92	5160.42	6277.18	8208.37	5641.72	3288.68	4396.59	3728.26	4246.49	4123.09	3108.86	4059.75	50939.4	48330.6	53845.2	44641	45827.6	48163.3	56278.3	61101.9	37677.7	56484	48686.5	45625.2
Kaempferol 3-rutinoside-7-glucuronide	Lipids and lipid-like molecules	Polyketides	Flavonoids	73510.2	74055.2	72066.3	76127.6	74935.8	71128.7	48569.7	50167.2	50665.9	49280.7	52600	51027.6	18401.6	17333.6	23517.2	23266	18081.8	18725.6	13071.8	12533.6	19490.7	11302.6	12232	11459.9
Kaempferol 3-xylosyl-(1->3)-rhamnosyl-(1->6)-galactoside	Lipids and lipid-like molecules	Polyketides	Flavonoids	32184.3	31821.7	20718.3	25940.5	29808.1	28423.8	17580.4	21905.2	14092.5	18834.5	23024.1	19121.2	1339.26	1297.56	860.335	707.68	1182.29	732.395	18.9079	1.03914e-06	190.68	1.03914e-06	1.03914e-06	1.03914e-06
Kaempferol 4'-methyl ether 3-(4Rha-rhamnosylrutinoside)	Lipids and lipid-like molecules	Polyketides	Flavonoids	118609	109290	86041.5	98414.9	114402	141689	53183.8	51132.7	48221.1	66869.1	72248.9	67516.6	272.483	217.109	371.674	132.314	435.986	424.734	266.967	279.964	408.274	294.216	239.304	304.547
Kaempferol 7-(3G-glucosylgentiobioside)	Lipids and lipid-like molecules	Polyketides	Flavonoids	174804	191367	179740	161874	169517	172097	100044	123064	100727	103666	122232	111625	4451.31	3479.84	4523.92	4285.23	2054.11	4553.61	1000	1462.6	1818.73	2135.14	1644.83	881.837
Laricitrin 3,7,5'-triglucoside	Lipids and lipid-like molecules	Polyketides	Flavonoids	701849	590018	470016	511700	614318	721838	763603	748152	729771	719091	913929	791699	1.03914e-06	1.03914e-06	1.03914e-06	1.03914e-06	1.03914e-06	1.32034	1.03914e-06	1.03914e-06	1.03914e-06	1.03914e-06	1.03914e-06	1.03914e-06
Limocitrin 3-sophoroside	Lipids and lipid-like molecules	Polyketides	Flavonoids	47298.8	43028.4	44712.7	44640.4	40080.6	45826.6	31065.3	31906.3	30019.5	28736	33980	29583.2	33.6617	1.03914e-06	47.5576	1.03914e-06	1.03914e-06	43.5228	1.03914e-06	1.03914e-06	1.03914e-06	1.03914e-06	1.03914e-06	1.03914e-06
Limocitrol 3-[alpha-L-arabinopyranosyl-(1->3)[galactosyl-(1->6)]-galactoside]	Lipids and lipid-like molecules	Polyketides	Flavonoids	7.14856e+06	6.7168e+06	6.63556e+06	7.62181e+06	6.71363e+06	6.6786e+06	4.68812e+06	4.16057e+06	5.18347e+06	4.04192e+06	4.42777e+06	4.6348e+06	9365.92	7556.98	8403.59	7012.45	8177.79	7251.79	4462.23	4140.06	5110.09	3859.48	3379.15	4310.09
Limocitrol 3-neohesperidoside	Lipids and lipid-like molecules	Polyketides	Flavonoids	25771.6	23744.1	23876.7	31307	34149.9	29552.6	13178.6	13142.6	13606.3	12128.4	12566.5	11498.7	1.03914e-06	109.669	1.03914e-06	1.03914e-06	1.03914e-06	10.7117	44.1526	66.3001	33.5905	12.8838	117.987	123.383
Linoside A	Lipids and lipid-like molecules	Polyketides	Flavonoids	27927.3	24921.1	17082.6	19785.6	22150.5	21517.4	7854.72	6986.15	6425.16	7425.56	8789.31	7669.68	95.0083	191.265	421.846	23.8848	127.648	29.3626	624.062	131.968	488.186	607.374	552.387	227.159
Luteolin 7-(6'''-acetylallosyl-(1->2)-glucoside)	Lipids and lipid-like molecules	Polyketides	Flavonoids	58846.1	53274.6	49884.3	52868.2	47645.2	53486	42837.9	38234.5	37343.9	38225	43219.7	40312.7	146.576	93.6542	144.603	94.2863	143.211	127.796	82.4182	94.6502	163.219	73.3421	81.7745	113.03
Luteolin 7-(6''''-acetylallosyl-(1->3)-glucosyl-(1->2)-glucoside	Lipids and lipid-like molecules	Polyketides	Flavonoids	148930	147712	164749	176131	153281	157356	118159	99497.1	127524	100508	102770	104214	139.339	150.036	115.963	389.699	179.348	215.163	318.551	283.662	301.045	339.701	271.113	286.146
Luteolin 7-(6''-malonylneohesperidoside)	Lipids and lipid-like molecules	Polyketides	Flavonoids	24004.7	24909	24500.8	24131.2	23459.3	23243.2	32656.8	31687.5	30528.5	33509.8	35943.5	35134.7	181.807	1.03914e-06	192.689	181.593	219.02	317.904	996.919	663.365	469.398	908.558	353.995	770.127
Luteolin 7-glucuronide-3',4'-dirhamnoside	Lipids and lipid-like molecules	Polyketides	Flavonoids	83905.1	77125.1	71363.7	72098.9	72750.2	73259.4	39263.7	38416.5	38745.7	36388.4	44491.9	38540.4	1.03914e-06	1.03914e-06	1.03914e-06	1.03914e-06	1.03914e-06	1.03914e-06	1.03914e-06	1.03914e-06	63.012	1.03914e-06	1.03914e-06	1.03914e-06
Mearnsetin 3-galactosyl-(1->4)-galactoside	Lipids and lipid-like molecules	Polyketides	Flavonoids	30843.1	40992.3	43762.8	48484.8	43040.7	41000.5	21924	28134	28452.3	37910.1	36309.7	30165.6	1.03914e-06	1.03914e-06	1.03914e-06	1.03914e-06	123.222	1.03914e-06	203.482	289.46	1.03914e-06	334.198	348.025	1.03914e-06
Mikanin 3-O-sulfate	Lipids and lipid-like molecules	Polyketides	Flavonoids	164832	146984	148682	132884	130685	144659	64704.1	59408.9	62469.1	63880.7	56259.4	63260.8	15864.7	17415.3	16510.8	15003.7	14896.9	11814.5	14583.2	9956.11	15360.2	1569.62	5944.05	5076.28
Myricetin 3-(2'',3'',4''-triacetylxyloside)	Lipids and lipid-like molecules	Polyketides	Flavonoids	110151	120321	103216	93382.8	105308	113333	112340	117824	113457	110623	118571	101047	82270.4	78975.3	90490.5	85542.9	79454.1	78956.9	109744	115120	100172	100027	90179.3	91240.4
Myricetin 3-(3'''-6'''-diacetylglucosyl)-(1->4)-(2'',3''-diacetylrhamnoside)	Lipids and lipid-like molecules	Polyketides	Flavonoids	67324.3	73029.1	60125.2	69007.4	65128.1	59527.4	39967.7	57329	36739.5	47411.5	40953.4	41746.3	123075	120342	110340	115327	118345	109650	55444	47816.1	57209.9	45791.7	45259.8	48635.3
Myricetin 3-glucoside-7-galactoside	Lipids and lipid-like molecules	Polyketides	Flavonoids	128469	119019	111191	112104	110808	121154	143972	133840	132952	137420	150797	132689	1.03914e-06	1.03914e-06	1.03914e-06	1.03914e-06	1.03914e-06	1.03914e-06	1.03914e-06	1.03914e-06	1.03914e-06	1.03914e-06	1.03914e-06	0.000159472
Myricetin 3-rhamnosyl-(1->3)-glucosyl-(1->6)-glucoside	Lipids and lipid-like molecules	Polyketides	Flavonoids	314907	336842	323744	328915	323315	332239	268986	281769	264577	256465	250563	267820	64997.3	63385.9	72865.8	79628.6	64578.5	60901	48574.2	49286.7	70147	41131.9	51693.8	44174.7
Myricetin 3-sambubioside	Lipids and lipid-like molecules	Polyketides	Flavonoids	37047.2	22659.1	20464.8	24793.7	21412.8	27390	31535.5	37781.2	33239.4	32487	43425.2	42773.4	607.225	587.641	561.158	1205.68	410.958	814.299	840.535	760.334	490.982	605.602	661.507	662.515
Myricetin 3-xylosyl-(1->3)-rhamnoside	Lipids and lipid-like molecules	Polyketides	Flavonoids	90828.5	65230.4	40464.5	47739.9	60866.1	72164	64499.6	74986.5	65883.4	53249.1	75323	67434.7	1149.47	2127.54	1717.26	916.523	1246.83	1041.21	800.909	756.101	563.042	219.249	559.654	582.155
orientin	Lipids and lipid-like molecules	Polyketides	Flavonoids	8110.06	9276.89	7244.3	8471.28	7403.45	10283.4	32456.4	36555.2	32880.5	34236.2	33082.6	33244.6	1077.1	2200.95	1622.86	3664.66	1996.08	1714.1	1907.64	3455.93	2945.58	651.884	4383.14	1441.03
Panzhihuacycaside	Lipids and lipid-like molecules	Polyketides	Flavonoids	38834.1	33532.7	26608.5	30490.1	35647.6	40717.2	11231.4	10196.1	9611.43	10729.3	12226.7	8820.92	283551	267610	263617	248399	252382	288539	308349	299647	228668	303111	251818	260780
Petunidin 3-(6''-p-coumarylglucoside)-5-glucoside	Lipids and lipid-like molecules	Polyketides	Flavonoids	962.767	1260.62	872.412	920.972	852.215	1007.84	568.651	1218.87	403.982	358.56	669.07	755.028	135527	149632	168698	108040	123269	125101	68972.1	65312	43588.8	78784.5	60714.8	67326.1
Piperaduncin B	Lipids and lipid-like molecules	Polyketides	Flavonoids	32640.3	20834.7	15794.3	19513.1	14615.6	18786.6	13847.6	14329.5	15984.2	15571.4	22844.7	13100.5	76130.9	77822.3	94825.9	76540	80972.4	63741.6	92263.1	72376.6	85864.3	76439.2	74576.6	78227.5
Plantagoside	Lipids and lipid-like molecules	Polyketides	Flavonoids	100495	74923.1	60078	61912.2	66409	62685.7	79533.9	85146.4	83538.2	75950.9	88736.6	83579.7	6573.53	5988.85	5656.75	5336.87	5142.45	5196.71	3355.76	3200.11	4347.55	3489.4	3334.03	3485.04
Primflaside	Lipids and lipid-like molecules	Polyketides	Flavonoids	55845.4	29186.1	19556.3	30190	29039.9	41607.9	29338.5	32139.7	24803.5	23300.7	36191.6	28475.9	67.3809	92.3147	1.03914e-06	1.03914e-06	27.3505	1.03914e-06	1.03914e-06	1.03914e-06	1.03914e-06	1.03914e-06	1.03914e-06	1.03914e-06
Primflasine	Lipids and lipid-like molecules	Polyketides	Flavonoids	542046	554120	549651	536942	556651	616401	428761	531708	489523	454773	428254	472712	12303.1	10264.6	15465.5	16248.2	12413.8	10436.9	5798.88	5317.52	9906.68	5660.84	4844.26	7293.21
Quercetagetin 3,7-diglucoside	Lipids and lipid-like molecules	Polyketides	Flavonoids	64892	65915	68721.4	66214.5	63243.8	63924.4	80435.1	78850.6	76624.1	78284	75439.4	76377.8	0.0304398	1.03914e-06	1.03914e-06	1.03914e-06	1.03914e-06	1.03914e-06	1.03914e-06	1.03914e-06	1.03914e-06	1.03914e-06	1.03914e-06	1.03914e-06
Quercetin 3-(6-[4-glucosyl-p-coumaryl]glucosyl)(1->2)-rhamnoside	Lipids and lipid-like molecules	Polyketides	Flavonoids	30826.1	34286.6	33495.7	29844.5	27204.1	30763.2	21869.6	25637.6	20080.2	18872.5	22158.9	23675.3	8683.24	9029.52	11372.8	13356.5	8868.88	10980.6	5541.27	7640.36	9589.06	2363.74	2333.22	5490.33
Quercetin 3-(6''''-feruloylglucosyl)-(1->2)-galactosyl-(1->2)-glucoside	Lipids and lipid-like molecules	Polyketides	Flavonoids	551704	545251	546646	539780	542080	571765	886002	892657	861035	861950	883375	887709	105477	112158	144986	141688	119386	124471	106561	100856	122988	63549.9	71459.1	70798.2
Quercetin 3-(6''-malonylglucoside)-7-glucoside	Lipids and lipid-like molecules	Polyketides	Flavonoids	162550	140802	141472	137837	138287	145266	102231	108758	106598	107112	114597	109335	28619.3	30368.5	34020	37377	31693.4	31805.4	29413.7	24809.2	41712.1	26001.7	28355.2	26598.9
Quercetin 3-(6''-malonylneohesperidoside)	Lipids and lipid-like molecules	Polyketides	Flavonoids	15493.1	27599	37447.6	31012.9	26196	25676.9	25828.5	37064.5	27457.1	34991	33711.4	44647.1	2119.82	2240.97	2294.54	2340.63	1648.16	2220.69	3419.59	2840.04	3981.7	2505.66	3096.54	2555.65
Quercetin 3-galactosyl-(1->4)-rhamnoside	Lipids and lipid-like molecules	Polyketides	Flavonoids	51177.3	67235.3	76854.4	81626.4	67121.4	79232.8	52106.3	81707.7	66823.9	74414.5	64785.6	81756.7	1.03914e-06	112.17	98.5839	114.093	1.03914e-06	393.383	110.091	2.36685	1.03914e-06	27.3399	42.7984	10.066
Quercetin 3-gentiobioside-7-glucoside	Lipids and lipid-like molecules	Polyketides	Flavonoids	33976.2	37568.8	37943.2	33842.9	35131.3	35328.9	55529.9	53946.8	51667.1	54418	51335.8	47800.4	307.495	580.903	462.813	985.708	572.643	468.174	235.146	292.373	218.675	1.03914e-06	254.405	1.03914e-06
Quercetin 3-glucosyl-(1->6)-glucosyl-(1->4)-rhamnoside	Lipids and lipid-like molecules	Polyketides	Flavonoids	173271	142081	147585	140735	157382	149688	93857.2	87400	91353.4	87896.8	92838.6	84811.9	318102	336152	359103	325548	315460	309062	133566	130769	132386	127699	120839	133550
Quercetin 3-laminaribioside	Lipids and lipid-like molecules	Polyketides	Flavonoids	4.72089e+06	4.51221e+06	4.36366e+06	4.95104e+06	4.62769e+06	4.41008e+06	4.16423e+06	4.555e+06	3.70024e+06	3.37666e+06	3.89899e+06	3.49722e+06	81509.6	73203.3	87253.8	95741.3	69563.1	65941.4	175539	139819	210689	125116	169051	149798
Quercetin 3-rhamnosyl-(1->6)-[glucosyl-(1->2)-glucoside]-7-rhamnoside	Lipids and lipid-like molecules	Polyketides	Flavonoids	112781	140354	154343	178644	177932	169491	86540.7	74159.5	100818	82942.3	76904.7	97059.3	247.159	62.16	145.942	1.03914e-06	136.422	83.1658	1.03914e-06	343.735	1.03914e-06	1.03914e-06	1.03914e-06	1.03914e-06
Quercetin 3-rhamnosyl-(1->6)-glucosyl-(1->6)-galactoside	Lipids and lipid-like molecules	Polyketides	Flavonoids	503611	620465	500881	604471	565371	566187	251311	351501	256722	300904	256322	280988	907198	913760	840107	868360	905657	864743	348956	344125	376150	313723	321650	338384
Quercetin 3-sambubioside-3'-glucoside	Lipids and lipid-like molecules	Polyketides	Flavonoids	161921	155379	149973	144707	164529	164728	148442	148471	156548	137497	156028	146070	1355.62	2227.05	1793.56	1055.37	1231.91	1186.13	239.53	217.708	645.548	211.349	166.574	1.03914e-06
Quercetin 3-sambubioside-7-glucoside	Lipids and lipid-like molecules	Polyketides	Flavonoids	624990	506164	374984	444332	544384	715856	814119	804899	774986	740553	1.05425e+06	883837	1.03914e-06	1.03914e-06	1.03914e-06	1.03914e-06	1.03914e-06	1.03914e-06	1.03914e-06	1.03914e-06	1.03914e-06	1.03914e-06	1.03914e-06	1.03914e-06
Quercetin 3-xylosyl-(1->6)-glucoside	Lipids and lipid-like molecules	Polyketides	Flavonoids	874041	851349	798164	794311	805775	840541	707110	729207	716152	701457	721959	719427	97.25	1.03914e-06	1.03914e-06	1.03914e-06	1.03914e-06	1.03914e-06	1.03914e-06	1.03914e-06	1.03914e-06	1.03914e-06	1.03914e-06	1.03914e-06
Quercetin 7,3',4'-trimethyl ether 3-sulfate	Lipids and lipid-like molecules	Polyketides	Flavonoids	712134	657586	675624	591700	608072	627306	710078	654186	729646	707144	647269	648000	139607	142855	121663	121168	129452	116842	215847	237173	218243	149347	152445	128917
Rhamnetin 3-neohesperidoside	Lipids and lipid-like molecules	Polyketides	Flavonoids	47912	49036.6	44655.1	46298.5	45559.6	47713.3	37510.4	48405.8	41430.8	41835.3	47092.7	41288.9	461.942	596.586	691.107	552.048	577.84	546.561	434.982	352.25	214.305	250.572	313.694	269.47
Robinetin	Lipids and lipid-like molecules	Polyketides	Flavonoids	10987.2	9575.59	8134.89	6352.43	6790.03	6886.18	39405.7	33617.2	38766.7	31022.7	29113.1	28812.4	190.511	291.098	85.4924	110.832	141.822	200.135	247.459	216.314	199.517	369.612	148.523	89.9093
Scutellarein 6,7,4'-trimethyl ether 5-(6'''-acetylglucosyl)(1->3)-galactoside	Lipids and lipid-like molecules	Polyketides	Flavonoids	52717.9	45790.8	39072.7	43952.5	51051.6	50466.6	11756.6	9739.26	8166.5	9927.19	13530.8	11504.8	29.6406	28.1377	168.805	26.6335	36.0748	176.824	125.145	155.539	8.55584	25.8293	16.126	28.3035
Steppogenin 4'-O-beta-D-glucoside	Lipids and lipid-like molecules	Polyketides	Flavonoids	35449.1	34461.1	34819.8	34932.5	37205	41134.3	18530.9	22153.2	20604.3	17210.6	19161.4	18356.1	14834	14473.1	15541.6	14643.4	19203.7	13219.5	8847.45	8648.56	9553.47	9355.25	11739.9	9530.26
Tamarixetin 3-rutinoside	Lipids and lipid-like molecules	Polyketides	Flavonoids	68421.4	64375.9	57619.8	57235.2	58789.2	67671.9	29474.6	27832.9	26100.7	27190.3	36109.6	28823.7	1.03914e-06	1.03914e-06	1.03914e-06	1.03914e-06	1.03914e-06	1.03914e-06	1.03914e-06	1.03914e-06	1.03914e-06	1.03914e-06	1.03914e-06	1.03914e-06
Tricetin 7-glucoside-3'-[6''-(3-hydroxy-3-methylglutaryl)glucoside	Lipids and lipid-like molecules	Polyketides	Flavonoids	12435.2	13767.8	15198	10936.6	12721	10369.7	23900.5	26391.8	25728.6	21446.6	22455.3	20391.9	16.6756	2.79675	1.03914e-06	15.5821	1.03914e-06	67.5252	1.03914e-06	72.8733	1.03914e-06	1.03914e-06	1.03914e-06	1.03914e-06
Viscumneoside V	Lipids and lipid-like molecules	Polyketides	Flavonoids	14582.9	26645.5	26909	30936.6	24176.8	18037.9	28727	25441.3	37247.7	25236.1	19155.1	33240.6	1.03914e-06	1.03914e-06	1.03914e-06	1.03914e-06	1.03914e-06	1.03914e-06	1.03914e-06	1.03914e-06	1.03914e-06	1.03914e-06	1.03914e-06	1.03914e-06
