# Supplementary material for: Metabolomics and Transcriptomics Jointly Explore the Mechanism of Pod Color Variation in Purple Pod Pea
Source: Curr Issues Mol Biol. 2025 Feb 1;47(2):94. doi: 10.3390/cimb47020094 (PMC11854479; doi:10.3390/cimb47020094)
Supplement: Supplementary file 1 [file cimb-47-00094-s001.zip › Table S9.xlsx]

## Sheet: all.cor_pvalue.list
Table S9. The correlation and significance between the 13 co-regulated DEGs and the 180 flavonoid DAMs
Genes	Metabolites	correlation	p_value
Psat0s1078g0040	(-)-Homoeriodictyol, sodium salt	0.884929	0.000130594
Psat0s1078g0040	(-)-Medicarpin	0.169874	0.597623
Psat0s1078g0040	(2S,3S,4S,5R)-3,4,5-Trihydroxy-6-[2-methoxy-5-(3,5,7-trihydroxy-3,4-dihydro-2H-chromen-2-yl)phenoxy]oxane-2-carboxylic acid	0.499338	0.098371
Psat0s1078g0040	(3''-Apiosyl-6''-malonyl)astragalin	0.962769	5.29189e-07
Psat0s1078g0040	(9R,10S)-rel-(-)-9,10-bis(Acetyloxy)-9,10-dihydro-5-methoxy-8,8-dimethyl-2-phenyl-4H,8H-benzo[1,2-b:3,4-b']dipyran-4-one	0.07143	0.825406
Psat0s1078g0040	2,4',5,7-Tetrahydroxyflavanone	0.785584	0.00245858
Psat0s1078g0040	2,5,7-trihydroxy-4'-methoxyisoflavanone	0.162772	0.613247
Psat0s1078g0040	5,2'-Dihydroxy-7,8,6'-trimethoxyflavanone 2'-O-glucuronide	0.793838	0.00205084
Psat0s1078g0040	5,3',4'-Trihydroxy-7-methoxy-4-phenylcoumarin 5-O-(6''-acetyl)-galactoside	0.602533	0.0381268
Psat0s1078g0040	5,3'-Dihydroxy-7,4'-dimethoxy-4-phenylcoumarin	0.0928371	0.774139
Psat0s1078g0040	5,7,2',3',4'-Pentahydroxy-3,6-dimethoxyflavone 7-glucoside	0.859552	0.000338349
Psat0s1078g0040	5,7,2'-Trihydroxyflavanone	0.976309	5.64909e-08
Psat0s1078g0040	5,7,3',4',5'-Pentahydroxyflavanone	0.996614	3.48294e-12
Psat0s1078g0040	5,7,3',6'-Tetrahydroxy-8,2'-dimethoxyflavone 6'-glucoside	0.992935	1.37009e-10
Psat0s1078g0040	6-Hydroxyluteolin 6-glucoside-7-[6'''-(3-hydroxy-3-methylglutaryl)glucoside]	0.881115	0.000152696
Psat0s1078g0040	6'''-O-Sinapoylsaponarin	0.0645358	0.84206
Psat0s1078g0040	7,4'-Dihydroxyflavan	0.143244	0.656954
Psat0s1078g0040	7-Chloro-3,3',4',5,6,8-hexamethoxyflavone	0.866153	0.000269075
Psat0s1078g0040	7-HYDROXY-8,4'-DIMETHOXYISOFLAVONE	0.156315	0.627579
Psat0s1078g0040	8-Cinnamoyl-3,4-dihydro-5,7-dihydroxy-4-phenylcoumarin	-0.789703	0.00224807
Psat0s1078g0040	8-Hydroxyluteolin 4'-methyl ether 7-(6'''-acetylallosyl-(1->2)-glucoside	0.822883	0.00101123
Psat0s1078g0040	8-Hydroxyluteolin 7-[6'''-acetylallosyl-(1->2)-glucoside]	0.97855	3.44992e-08
Psat0s1078g0040	8-Prenylquercetin 4'-methyl ether 3-rhamnoside	-0.91564	2.91661e-05
Psat0s1078g0040	Acacetin 7-glucuronosyl-(1->2)-glucuronide	0.993468	9.26542e-11
Psat0s1078g0040	Acacetin 7-O-[2'''-O-rhamnosyl-2''-O-glucosylglucoside	0.984049	7.91807e-09
Psat0s1078g0040	Alhagidin	0.980541	2.12656e-08
Psat0s1078g0040	Anhydroicaritin 3-(6'''-acetylgalactosyl)(1->3)-rhamnoside-7-glucoside	-0.839723	0.000632303
Psat0s1078g0040	Apigenin 7-glucuronide-4'-(6''-malonylglucoside)	0.976287	5.67437e-08
Psat0s1078g0040	Aromadendrin 3-rhamnoside	0.59308	0.0420947
Psat0s1078g0040	Artabotryside A	0.92903	1.25762e-05
Psat0s1078g0040	Astragalin	0.874601	0.000197114
Psat0s1078g0040	Brassicoside	0.940465	5.32772e-06
Psat0s1078g0040	Broussoflavonol E	0.810748	0.00137823
Psat0s1078g0040	Calomelanol B	-0.773952	0.00313487
Psat0s1078g0040	Catechin-(4alpha->8)-gallocatechin-(4alpha->8)-gallocatechin	0.929674	1.20293e-05
Psat0s1078g0040	Catechin-4-ol 3-O-beta-D-galactopyranoside	0.273071	0.390476
Psat0s1078g0040	Chrysosplenoside D	0.808803	0.00144545
Psat0s1078g0040	Cyanidin 3-(6''-(Z)-caffeylsambubioside)	0.970614	1.64282e-07
Psat0s1078g0040	Cyanidin 3-(6''-acetylglucoside)	0.990881	4.89186e-10
Psat0s1078g0040	Cyanidin 3-(6''-ferulylglucoside)-5-glucoside	-0.764853	0.00375584
Psat0s1078g0040	Cycloartocarpin	-0.701603	0.0109928
Psat0s1078g0040	Delphinidin 3-(2''-galloylgalactoside)	0.188668	0.557043
Psat0s1078g0040	Delphinidin 3-(3''-p-coumaroylglucoside)	0.989779	8.63725e-10
Psat0s1078g0040	Delphinidin 3,7,3'-triglucoside	0.805131	0.00157923
Psat0s1078g0040	Delphinidin 3-caffeoylglucoside	0.993165	1.16109e-10
Psat0s1078g0040	Delphinidin 3-caffeylglucoside	0.99834	9.89516e-14
Psat0s1078g0040	Derriobtusone A	0.0117158	0.971173
Psat0s1078g0040	Dihydromyricetin	0.864551	0.000284761
Psat0s1078g0040	Dillenetin 5-glucoside-7-glucuronide	0.869699	0.000236732
Psat0s1078g0040	Epiafzelechin-(4b->8)-epicatechin 3,3'-digallate	0.961115	6.55847e-07
Psat0s1078g0040	Epimedin C	0.978186	3.75e-08
Psat0s1078g0040	Epimedoside D	0.974167	8.67613e-08
Psat0s1078g0040	Eriodictyol 7-(6-galloylglucoside)	0.927935	1.35516e-05
Psat0s1078g0040	Euphorbianin	0.992208	2.23335e-10
Psat0s1078g0040	Europetin 3-rhamnoside	0.624533	0.0299352
Psat0s1078g0040	Feruloyl C1-glucuronide	0.631472	0.0276378
Psat0s1078g0040	Folerogenin	0.19189	0.550199
Psat0s1078g0040	Gallocatechin-(4alpha->8)-gallocatechin-(4alpha->8)-gallocatechin	0.861928	0.000311982
Psat0s1078g0040	Gladiatoside B1	-0.884788	0.000131361
Psat0s1078g0040	Gladiatoside B2	-0.906819	4.72297e-05
Psat0s1078g0040	Glucodistylin	0.953357	1.60731e-06
Psat0s1078g0040	Gossypetin 3-sophoroside-8-glucoside	0.861344	0.000318309
Psat0s1078g0040	Hebevinoside VI	0.213518	0.505204
Psat0s1078g0040	Herbacetin 3-sophoroside-8-glucoside	0.88935	0.00010819
Psat0s1078g0040	Herbacetin 8-gentiobioside	0.933637	9.0621e-06
Psat0s1078g0040	Hexandraside D	0.982256	1.34455e-08
Psat0s1078g0040	Hibiscetin	0.830355	0.000826129
Psat0s1078g0040	Horridin (flavone)	0.993567	8.58662e-11
Psat0s1078g0040	Ikarisoside F	0.9372	6.91875e-06
Psat0s1078g0040	Isoorientin 2''-O-apiofuranoside	0.874651	0.00019674
Psat0s1078g0040	Isoquercetrin	0.993528	8.84368e-11
Psat0s1078g0040	Isoquercitrin	0.943051	4.2857e-06
Psat0s1078g0040	Isorhamnetin 3-galactoside	0.902501	5.87962e-05
Psat0s1078g0040	Isorhamnetin 3-gentiotrioside	0.988661	1.44852e-09
Psat0s1078g0040	Isorhamnetin 3-gentiotrioside-7-glucoside	0.981416	1.69231e-08
Psat0s1078g0040	Isorhamnetin 3-glucoside-7-gentiobioside	0.983613	9.05513e-09
Psat0s1078g0040	Isorhamnetin 3-O-(beta-D-glucopyranosyl-(1->6)-beta-D-glucopyranoside)	0.861862	0.000312693
Psat0s1078g0040	Isorhamnetin 3-rhamnosyl-(1->2)-[rhamnosyl-(1->6)-galactoside]-7-rhamnoside	0.924279	1.72467e-05
Psat0s1078g0040	Isorhamnetin 3-rhamnosyl-(1->2)-gentiobiosyl-(1->6)-glucoside	-0.929129	1.24911e-05
Psat0s1078g0040	Isoswertisin 3''-O-(2'''-methylbutyrate)	-0.884299	0.000134061
Psat0s1078g0040	Isouvarinol	0.866405	0.000266668
Psat0s1078g0040	Kaempferol	-0.280299	0.377541
Psat0s1078g0040	Kaempferol 3-(4'''-p-coumaroylglucosyl)-(1->2)-rhamnoside-7-glucoside	0.939182	5.91407e-06
Psat0s1078g0040	Kaempferol 3-(6G-malonylneohesperidoside)	0.579642	0.0482272
Psat0s1078g0040	Kaempferol 3-[2'''-acetyl-alpha-L-arabinopyranosyl-(1->6)-galactoside]	0.877218	0.0001782
Psat0s1078g0040	Kaempferol 3-[2''-glucosyl-6''-acetyl-galactoside] 7-glucoside	0.957505	1.01603e-06
Psat0s1078g0040	Kaempferol 3-[6''-(3-hydroxy-3-methylglutaryl)glucoside]-7-glucoside	0.942958	4.31985e-06
Psat0s1078g0040	Kaempferol 3-apiosyl-(1->2)-glucoside-4'-glucoside	0.943472	4.13258e-06
Psat0s1078g0040	Kaempferol 3-gentiobioside-7-glucuronide	0.916736	2.73714e-05
Psat0s1078g0040	Kaempferol 3-O-(2''-rhamnosyl-6''-acetyl-galactoside) 7-O-rhamnoside	0.944425	3.80188e-06
Psat0s1078g0040	Kaempferol 3-O-alpha-L-rhamnopyranosyl(1->6)-beta-D-glucopyranosyl(1->2)-beta-D-glucopyranoside-7-O-alpha-L-rhamnopyranoside	-0.912274	3.52632e-05
Psat0s1078g0040	kaempferol 3-O-beta-D-glucosyl-(1->2)-glucoside	0.636737	0.025982
Psat0s1078g0040	Kaempferol 3-O-sophoroside	0.929733	1.19796e-05
Psat0s1078g0040	Kaempferol 3-rutinoside-7-glucuronide	0.990309	6.6219e-10
Psat0s1078g0040	Kaempferol 3-xylosyl-(1->3)-rhamnosyl-(1->6)-galactoside	0.984005	8.02726e-09
Psat0s1078g0040	Kaempferol 4'-methyl ether 3-(4Rha-rhamnosylrutinoside)	0.983032	1.07662e-08
Psat0s1078g0040	Kaempferol 7-(3G-glucosylgentiobioside)	0.996722	2.96603e-12
Psat0s1078g0040	Laricitrin 3,7,5'-triglucoside	0.852189	0.000431198
Psat0s1078g0040	Leucodelphinidin 3-[galactosyl-(1->4)-glucoside]	0.979107	3.02722e-08
Psat0s1078g0040	Limocitrin 3-sophoroside	0.99145	3.54681e-10
Psat0s1078g0040	Limocitrol 3-[alpha-L-arabinopyranosyl-(1->3)[galactosyl-(1->6)]-galactoside]	0.995443	1.53586e-11
Psat0s1078g0040	Limocitrol 3-neohesperidoside	0.974802	7.66936e-08
Psat0s1078g0040	Linoside A	0.956478	1.14293e-06
Psat0s1078g0040	Luteolin 3'-methyl ether 7-malonylglucoside	0.183667	0.567729
Psat0s1078g0040	Luteolin 4'-glucoside	0.935243	8.0397e-06
Psat0s1078g0040	Luteolin 7-(6'''-acetylallosyl-(1->2)-glucoside)	0.984467	6.93878e-09
Psat0s1078g0040	Luteolin 7-(6''''-acetylallosyl-(1->3)-glucosyl-(1->2)-glucoside	0.987623	2.24055e-09
Psat0s1078g0040	Luteolin 7-(6''-malonylneohesperidoside)	0.831918	0.000790953
Psat0s1078g0040	Luteolin 7-glucuronide-3',4'-dirhamnoside	0.997105	1.59451e-12
Psat0s1078g0040	Luteolin 7-O-(2-apiofuranosyl-4-glucopyranosyl-6-malonyl)glucopyranoside	0.96716	2.84682e-07
Psat0s1078g0040	Luteolin 7-O-(6''-O-malonyl)-beta-D-diglucoside	0.954532	1.41771e-06
Psat0s1078g0040	Mearnsetin 3-galactosyl-(1->4)-galactoside	0.972395	1.20542e-07
Psat0s1078g0040	Melilotocarpan B	0.200252	0.532608
Psat0s1078g0040	Mikanin 3-O-sulfate	0.974928	7.48149e-08
Psat0s1078g0040	Moracetin	0.985707	4.58719e-09
Psat0s1078g0040	Morin	0.835702	0.000710608
Psat0s1078g0040	Myricetin	0.960001	7.53902e-07
Psat0s1078g0040	Myricetin 3-(2'',3'',4''-triacetylxyloside)	0.634206	0.0267687
Psat0s1078g0040	Myricetin 3-(3'''-6'''-diacetylglucosyl)-(1->4)-(2'',3''-diacetylrhamnoside)	-0.374613	0.230229
Psat0s1078g0040	Myricetin 3,3'-digalactoside	0.84542	0.000532983
Psat0s1078g0040	Myricetin 3-[glucosyl-(1->2)-rhamnoside] 7-[rhamnosyl-(1->2)-glucoside]	0.889155	0.000109108
Psat0s1078g0040	Myricetin 3-galactoside	0.815482	0.00122461
Psat0s1078g0040	Myricetin 3-glucoside-7-galactoside	0.888137	0.000114012
Psat0s1078g0040	Myricetin 3-rhamnosyl-(1->3)-glucosyl-(1->6)-glucoside	0.97902	3.09046e-08
Psat0s1078g0040	Myricetin 3-sambubioside	0.810165	0.00139811
Psat0s1078g0040	Myricetin 3-xylosyl-(1->3)-rhamnoside	0.901517	6.17186e-05
Psat0s1078g0040	Nicotiflorin	0.995758	1.07444e-11
Psat0s1078g0040	orientin	0.438116	0.154285
Psat0s1078g0040	Panzhihuacycaside	-0.903673	5.54569e-05
Psat0s1078g0040	Patuletin 3-glucosyl-(1->6)[apiosyl-(1->2)-glucoside]	0.594699	0.0413955
Psat0s1078g0040	Pelargonidin 3-p-coumarylglucoside	0.991555	3.3358e-10
Psat0s1078g0040	Peonidin 3-O-glucoside	-0.593112	0.0420811
Psat0s1078g0040	Petunidin	0.753142	0.00468731
Psat0s1078g0040	Petunidin 3-(6''-p-coumarylglucoside)-5-glucoside	-0.834811	0.000728922
Psat0s1078g0040	Piperaduncin B	-0.903547	5.58091e-05
Psat0s1078g0040	Plantagoside	0.8856	0.000126975
Psat0s1078g0040	Primflaside	0.946873	3.04773e-06
Psat0s1078g0040	Primflasine	0.969433	1.99632e-07
Psat0s1078g0040	Quercetagetin 3,7-diglucoside	0.885737	0.000126249
Psat0s1078g0040	Quercetin	0.990591	5.7178e-10
Psat0s1078g0040	Quercetin 3-(2G-glucosylgentiobioside)	0.928518	1.30251e-05
Psat0s1078g0040	Quercetin 3-(2''-glucosylgalactoside) 7-glucoside	0.90659	4.77937e-05
Psat0s1078g0040	Quercetin 3-(6-[4-glucosyl-p-coumaryl]glucosyl)(1->2)-rhamnoside	0.970464	1.68473e-07
Psat0s1078g0040	Quercetin 3-(6''''-feruloylglucosyl)-(1->2)-galactosyl-(1->2)-glucoside	0.74622	0.00531429
Psat0s1078g0040	Quercetin 3-(6''-malonylglucoside)-7-glucoside	0.993293	1.05714e-10
Psat0s1078g0040	Quercetin 3-(6''-malonylneohesperidoside)	0.834562	0.000734113
Psat0s1078g0040	Quercetin 3-(6''''-p-coumarylsophorotrioside)	0.910676	3.84861e-05
Psat0s1078g0040	Quercetin 3-(6''-sinapoylsophorotrioside)	0.9879	2.00158e-09
Psat0s1078g0040	Quercetin 3-(6''''-sinapylsophorotrioside)	0.989216	1.12812e-09
Psat0s1078g0040	Quercetin 3,4'-diglucoside	0.968437	2.33983e-07
Psat0s1078g0040	Quercetin 3-[p-coumaroyl-(->6)-glucosyl-(1->2)-glucosyl-(1->2)-glucoside]	0.926669	1.47522e-05
Psat0s1078g0040	Quercetin 3-beta-laminaribioside	0.989569	9.5567e-10
Psat0s1078g0040	Quercetin 3-coumaroyl-triglucoside	0.930784	1.11308e-05
Psat0s1078g0040	Quercetin 3-feruloyl-triglucoside	0.946145	3.2584e-06
Psat0s1078g0040	Quercetin 3-galactoside	0.94702	3.00653e-06
Psat0s1078g0040	Quercetin 3-galactosyl-(1->4)-rhamnoside	0.922915	1.88141e-05
Psat0s1078g0040	Quercetin 3-gentiobioside-7-glucoside	0.809083	0.00143563
Psat0s1078g0040	Quercetin 3-glucosyl-(1->6)-glucosyl-(1->4)-rhamnoside	-0.475282	0.11839
Psat0s1078g0040	Quercetin 3-laminaribioside	0.965378	3.69662e-07
Psat0s1078g0040	Quercetin 3-O-(6""-malonyl-glucoside) 7-O-glucoside	0.994171	5.2486e-11
Psat0s1078g0040	Quercetin 3-O-glucosyl-rutinoside	0.994911	2.66527e-11
Psat0s1078g0040	Quercetin 3-O-malonylglucoside	0.970547	1.66146e-07
Psat0s1078g0040	Quercetin 3-rhamnosyl-(1->6)-[glucosyl-(1->2)-glucoside]-7-rhamnoside	0.976572	5.34378e-08
Psat0s1078g0040	Quercetin 3-rhamnosyl-(1->6)-glucosyl-(1->6)-galactoside	-0.240443	0.451589
Psat0s1078g0040	Quercetin 3-sambubioside-3'-glucoside	0.946424	3.17624e-06
Psat0s1078g0040	Quercetin 3-sambubioside-7-glucoside	0.774099	0.00312557
Psat0s1078g0040	Quercetin 3-triglucoside	0.98778	2.10288e-09
Psat0s1078g0040	Quercetin 3-xylosyl-(1->6)-glucoside	0.966582	3.10312e-07
Psat0s1078g0040	Quercetin 7,3',4'-trimethyl ether 3-sulfate	0.913196	3.35015e-05
Psat0s1078g0040	Quercetin-3-o-rutinose	0.895278	8.30021e-05
Psat0s1078g0040	Rhamnetin 3-neohesperidoside	0.955345	1.29718e-06
Psat0s1078g0040	Rhamnetin 3-sophoroside	0.984494	6.87787e-09
Psat0s1078g0040	Robinetin	0.474838	0.118783
Psat0s1078g0040	Scutellarein 6,7,4'-trimethyl ether 5-(6'''-acetylglucosyl)(1->3)-galactoside	0.925986	1.54336e-05
Psat0s1078g0040	Spinacetin 3-(2''-apiosylgentiobioside)	0.928619	1.29351e-05
Psat0s1078g0040	Steppogenin 4'-O-beta-D-glucoside	0.918849	2.4158e-05
Psat0s1078g0040	Tamarixetin 3-rutinoside	0.990261	6.78705e-10
Psat0s1078g0040	Tricetin 7-glucoside-3'-[6''-(3-hydroxy-3-methylglutaryl)glucoside	0.72104	0.00813993
Psat0s1078g0040	Tricin 7-diglucuronoside	0.957945	9.65321e-07
Psat0s1078g0040	Viscumneoside V	0.868885	0.000243873
Psat0ss6620g0120	(-)-Homoeriodictyol, sodium salt	0.622391	0.0306713
Psat0ss6620g0120	(-)-Medicarpin	0.503769	0.0949493
Psat0ss6620g0120	(2S,3S,4S,5R)-3,4,5-Trihydroxy-6-[2-methoxy-5-(3,5,7-trihydroxy-3,4-dihydro-2H-chromen-2-yl)phenoxy]oxane-2-carboxylic acid	0.402019	0.195153
Psat0ss6620g0120	(3''-Apiosyl-6''-malonyl)astragalin	0.771957	0.0032638
Psat0ss6620g0120	(9R,10S)-rel-(-)-9,10-bis(Acetyloxy)-9,10-dihydro-5-methoxy-8,8-dimethyl-2-phenyl-4H,8H-benzo[1,2-b:3,4-b']dipyran-4-one	0.376649	0.227502
Psat0ss6620g0120	2,4',5,7-Tetrahydroxyflavanone	0.946442	3.17108e-06
Psat0ss6620g0120	2,5,7-trihydroxy-4'-methoxyisoflavanone	0.498258	0.0992176
Psat0ss6620g0120	5,2'-Dihydroxy-7,8,6'-trimethoxyflavanone 2'-O-glucuronide	0.957331	1.03672e-06
Psat0ss6620g0120	5,3',4'-Trihydroxy-7-methoxy-4-phenylcoumarin 5-O-(6''-acetyl)-galactoside	0.824078	0.000979668
Psat0ss6620g0120	5,3'-Dihydroxy-7,4'-dimethoxy-4-phenylcoumarin	0.394904	0.203922
Psat0ss6620g0120	5,7,2',3',4'-Pentahydroxy-3,6-dimethoxyflavone 7-glucoside	0.957011	1.07563e-06
Psat0ss6620g0120	5,7,2'-Trihydroxyflavanone	0.960887	6.75025e-07
Psat0ss6620g0120	5,7,3',4',5'-Pentahydroxyflavanone	0.92563	1.57987e-05
Psat0ss6620g0120	5,7,3',6'-Tetrahydroxy-8,2'-dimethoxyflavone 6'-glucoside	0.94412	3.90541e-06
Psat0ss6620g0120	6-Hydroxyluteolin 6-glucoside-7-[6'''-(3-hydroxy-3-methylglutaryl)glucoside]	0.981633	1.59614e-08
Psat0ss6620g0120	6'''-O-Sinapoylsaponarin	0.375165	0.229488
Psat0ss6620g0120	7,4'-Dihydroxyflavan	0.465061	0.127651
Psat0ss6620g0120	7-Chloro-3,3',4',5,6,8-hexamethoxyflavone	0.978949	3.14246e-08
Psat0ss6620g0120	7-HYDROXY-8,4'-DIMETHOXYISOFLAVONE	0.471592	0.121681
Psat0ss6620g0120	8-Cinnamoyl-3,4-dihydro-5,7-dihydroxy-4-phenylcoumarin	-0.899726	6.73284e-05
Psat0ss6620g0120	8-Hydroxyluteolin 4'-methyl ether 7-(6'''-acetylallosyl-(1->2)-glucoside	0.958414	9.13352e-07
Psat0ss6620g0120	8-Hydroxyluteolin 7-[6'''-acetylallosyl-(1->2)-glucoside]	0.856188	0.00037861
Psat0ss6620g0120	8-Prenylquercetin 4'-methyl ether 3-rhamnoside	-0.968543	2.30101e-07
Psat0ss6620g0120	Acacetin 7-glucuronosyl-(1->2)-glucuronide	0.945802	3.36142e-06
Psat0ss6620g0120	Acacetin 7-O-[2'''-O-rhamnosyl-2''-O-glucosylglucoside	0.934815	8.30252e-06
Psat0ss6620g0120	Alhagidin	0.868064	0.000251246
Psat0ss6620g0120	Anhydroicaritin 3-(6'''-acetylgalactosyl)(1->3)-rhamnoside-7-glucoside	-0.90183	6.07755e-05
Psat0ss6620g0120	Apigenin 7-glucuronide-4'-(6''-malonylglucoside)	0.879364	0.000163775
Psat0ss6620g0120	Aromadendrin 3-rhamnoside	0.835709	0.00071046
Psat0ss6620g0120	Artabotryside A	0.981289	1.75047e-08
Psat0ss6620g0120	Astragalin	0.974071	8.83733e-08
Psat0ss6620g0120	Brassicoside	0.929061	1.2549e-05
Psat0ss6620g0120	Broussoflavonol E	0.565583	0.0552888
Psat0ss6620g0120	Calomelanol B	-0.888987	0.000109907
Psat0ss6620g0120	Catechin-(4alpha->8)-gallocatechin-(4alpha->8)-gallocatechin	0.976959	4.92085e-08
Psat0ss6620g0120	Catechin-4-ol 3-O-beta-D-galactopyranoside	0.193057	0.54773
Psat0ss6620g0120	Chrysosplenoside D	0.963569	4.75373e-07
Psat0ss6620g0120	Cyanidin 3-(6''-(Z)-caffeylsambubioside)	0.977148	4.72298e-08
Psat0ss6620g0120	Cyanidin 3-(6''-acetylglucoside)	0.942593	4.45725e-06
Psat0ss6620g0120	Cyanidin 3-(6''-ferulylglucoside)-5-glucoside	-0.817258	0.00117049
Psat0ss6620g0120	Cycloartocarpin	-0.833024	0.00076677
Psat0ss6620g0120	Delphinidin 3-(2''-galloylgalactoside)	0.330649	0.293832
Psat0ss6620g0120	Delphinidin 3-(3''-p-coumaroylglucoside)	0.921027	2.11643e-05
Psat0ss6620g0120	Delphinidin 3,7,3'-triglucoside	0.951677	1.91303e-06
Psat0ss6620g0120	Delphinidin 3-caffeoylglucoside	0.865873	0.000271761
Psat0ss6620g0120	Delphinidin 3-caffeylglucoside	0.906777	4.73344e-05
Psat0ss6620g0120	Derriobtusone A	-0.310151	0.326539
Psat0ss6620g0120	Dihydromyricetin	0.955868	1.22401e-06
Psat0ss6620g0120	Dillenetin 5-glucoside-7-glucuronide	0.95517	1.32244e-06
Psat0ss6620g0120	Epiafzelechin-(4b->8)-epicatechin 3,3'-digallate	0.976511	5.41325e-08
Psat0ss6620g0120	Epimedin C	0.826681	0.000913531
Psat0ss6620g0120	Epimedoside D	0.832116	0.000786574
Psat0ss6620g0120	Eriodictyol 7-(6-galloylglucoside)	0.98346	9.48242e-09
Psat0ss6620g0120	Euphorbianin	0.947895	2.77051e-06
Psat0ss6620g0120	Europetin 3-rhamnoside	0.847336	0.000502465
Psat0ss6620g0120	Feruloyl C1-glucuronide	0.861187	0.000320031
Psat0ss6620g0120	Folerogenin	0.522667	0.081255
Psat0ss6620g0120	Gallocatechin-(4alpha->8)-gallocatechin-(4alpha->8)-gallocatechin	0.964907	3.95159e-07
Psat0ss6620g0120	Gladiatoside B1	-0.951213	2.00501e-06
Psat0ss6620g0120	Gladiatoside B2	-0.979749	2.59305e-08
Psat0ss6620g0120	Glucodistylin	0.9773	4.56985e-08
Psat0ss6620g0120	Gossypetin 3-sophoroside-8-glucoside	0.978852	3.2151e-08
Psat0ss6620g0120	Hebevinoside VI	0.534597	0.0733403
Psat0ss6620g0120	Herbacetin 3-sophoroside-8-glucoside	0.962339	5.60056e-07
Psat0ss6620g0120	Herbacetin 8-gentiobioside	0.990696	5.4051e-10
Psat0ss6620g0120	Hexandraside D	0.840166	0.000624094
Psat0ss6620g0120	Hibiscetin	0.973848	9.22047e-08
Psat0ss6620g0120	Horridin (flavone)	0.94199	4.6913e-06
Psat0ss6620g0120	Ikarisoside F	0.708257	0.00994383
Psat0ss6620g0120	Isoorientin 2''-O-apiofuranoside	0.985236	5.39012e-09
Psat0ss6620g0120	Isoquercetrin	0.888327	0.000113085
Psat0ss6620g0120	Isoquercitrin	0.973192	1.04249e-07
Psat0ss6620g0120	Isorhamnetin 3-galactoside	0.98084	1.96907e-08
Psat0ss6620g0120	Isorhamnetin 3-gentiotrioside	0.950016	2.25873e-06
Psat0ss6620g0120	Isorhamnetin 3-gentiotrioside-7-glucoside	0.91651	2.77336e-05
Psat0ss6620g0120	Isorhamnetin 3-glucoside-7-gentiobioside	0.962398	5.55796e-07
Psat0ss6620g0120	Isorhamnetin 3-O-(beta-D-glucopyranosyl-(1->6)-beta-D-glucopyranoside)	0.953099	1.65166e-06
Psat0ss6620g0120	Isorhamnetin 3-rhamnosyl-(1->2)-[rhamnosyl-(1->6)-galactoside]-7-rhamnoside	0.94552	3.44826e-06
Psat0ss6620g0120	Isorhamnetin 3-rhamnosyl-(1->2)-gentiobiosyl-(1->6)-glucoside	-0.980644	2.07151e-08
Psat0ss6620g0120	Isoswertisin 3''-O-(2'''-methylbutyrate)	-0.933869	8.90867e-06
Psat0ss6620g0120	Isouvarinol	0.687124	0.013557
Psat0ss6620g0120	Kaempferol	-0.437241	0.155205
Psat0ss6620g0120	Kaempferol 3-(4'''-p-coumaroylglucosyl)-(1->2)-rhamnoside-7-glucoside	0.760749	0.00406461
Psat0ss6620g0120	Kaempferol 3-(6G-malonylneohesperidoside)	0.248907	0.435317
Psat0ss6620g0120	Kaempferol 3-[2'''-acetyl-alpha-L-arabinopyranosyl-(1->6)-galactoside]	0.645032	0.0235202
Psat0ss6620g0120	Kaempferol 3-[2''-glucosyl-6''-acetyl-galactoside] 7-glucoside	0.771451	0.00329716
Psat0ss6620g0120	Kaempferol 3-[6''-(3-hydroxy-3-methylglutaryl)glucoside]-7-glucoside	0.98824	1.73684e-09
Psat0ss6620g0120	Kaempferol 3-apiosyl-(1->2)-glucoside-4'-glucoside	0.97803	3.88518e-08
Psat0ss6620g0120	Kaempferol 3-gentiobioside-7-glucuronide	0.99232	2.07776e-10
Psat0ss6620g0120	Kaempferol 3-O-(2''-rhamnosyl-6''-acetyl-galactoside) 7-O-rhamnoside	0.967649	2.64338e-07
Psat0ss6620g0120	Kaempferol 3-O-alpha-L-rhamnopyranosyl(1->6)-beta-D-glucopyranosyl(1->2)-beta-D-glucopyranoside-7-O-alpha-L-rhamnopyranoside	-0.977543	4.3321e-08
Psat0ss6620g0120	kaempferol 3-O-beta-D-glucosyl-(1->2)-glucoside	0.859989	0.000333374
Psat0ss6620g0120	Kaempferol 3-O-sophoroside	0.786506	0.00241021
Psat0ss6620g0120	Kaempferol 3-rutinoside-7-glucuronide	0.913061	3.3754e-05
Psat0ss6620g0120	Kaempferol 3-xylosyl-(1->3)-rhamnosyl-(1->6)-galactoside	0.909964	3.99972e-05
Psat0ss6620g0120	Kaempferol 4'-methyl ether 3-(4Rha-rhamnosylrutinoside)	0.877819	0.000174066
Psat0ss6620g0120	Kaempferol 7-(3G-glucosylgentiobioside)	0.923045	1.86601e-05
Psat0ss6620g0120	Laricitrin 3,7,5'-triglucoside	0.957083	1.0668e-06
Psat0ss6620g0120	Leucodelphinidin 3-[galactosyl-(1->4)-glucoside]	0.818164	0.00114364
Psat0ss6620g0120	Limocitrin 3-sophoroside	0.948494	2.61752e-06
Psat0ss6620g0120	Limocitrol 3-[alpha-L-arabinopyranosyl-(1->3)[galactosyl-(1->6)]-galactoside]	0.939876	5.59055e-06
Psat0ss6620g0120	Limocitrol 3-neohesperidoside	0.86408	0.00028951
Psat0ss6620g0120	Linoside A	0.749195	0.00503757
Psat0ss6620g0120	Luteolin 3'-methyl ether 7-malonylglucoside	0.525161	0.0795546
Psat0ss6620g0120	Luteolin 4'-glucoside	0.702718	0.0108116
Psat0ss6620g0120	Luteolin 7-(6'''-acetylallosyl-(1->2)-glucoside)	0.955034	1.34233e-06
Psat0ss6620g0120	Luteolin 7-(6''''-acetylallosyl-(1->3)-glucosyl-(1->2)-glucoside	0.954941	1.35598e-06
Psat0ss6620g0120	Luteolin 7-(6''-malonylneohesperidoside)	0.965372	3.69942e-07
Psat0ss6620g0120	Luteolin 7-glucuronide-3',4'-dirhamnoside	0.881511	0.000150278
Psat0ss6620g0120	Luteolin 7-O-(2-apiofuranosyl-4-glucopyranosyl-6-malonyl)glucopyranoside	0.821627	0.00104524
Psat0ss6620g0120	Luteolin 7-O-(6''-O-malonyl)-beta-D-diglucoside	0.757346	0.00433488
Psat0ss6620g0120	Mearnsetin 3-galactosyl-(1->4)-galactoside	0.96883	2.19903e-07
Psat0ss6620g0120	Melilotocarpan B	0.521465	0.0820834
Psat0ss6620g0120	Mikanin 3-O-sulfate	0.802269	0.00168994
Psat0ss6620g0120	Moracetin	0.851052	0.000447149
Psat0ss6620g0120	Morin	0.947777	2.80137e-06
Psat0ss6620g0120	Myricetin	0.936643	7.22464e-06
Psat0ss6620g0120	Myricetin 3-(2'',3'',4''-triacetylxyloside)	0.665411	0.0181963
Psat0ss6620g0120	Myricetin 3-(3'''-6'''-diacetylglucosyl)-(1->4)-(2'',3''-diacetylrhamnoside)	-0.510899	0.0896127
Psat0ss6620g0120	Myricetin 3,3'-digalactoside	0.967598	2.66379e-07
Psat0ss6620g0120	Myricetin 3-[glucosyl-(1->2)-rhamnoside] 7-[rhamnosyl-(1->2)-glucoside]	0.972368	1.21126e-07
Psat0ss6620g0120	Myricetin 3-galactoside	0.899005	6.96951e-05
Psat0ss6620g0120	Myricetin 3-glucoside-7-galactoside	0.975766	6.32062e-08
Psat0ss6620g0120	Myricetin 3-rhamnosyl-(1->3)-glucosyl-(1->6)-glucoside	0.962864	5.22602e-07
Psat0ss6620g0120	Myricetin 3-sambubioside	0.934678	8.38791e-06
Psat0ss6620g0120	Myricetin 3-xylosyl-(1->3)-rhamnoside	0.93043	1.14115e-05
Psat0ss6620g0120	Nicotiflorin	0.876908	0.000180364
Psat0ss6620g0120	orientin	0.729579	0.00707954
Psat0ss6620g0120	Panzhihuacycaside	-0.982246	1.34863e-08
Psat0ss6620g0120	Patuletin 3-glucosyl-(1->6)[apiosyl-(1->2)-glucoside]	0.835039	0.000724198
Psat0ss6620g0120	Pelargonidin 3-p-coumarylglucoside	0.855668	0.000385151
Psat0ss6620g0120	Peonidin 3-O-glucoside	-0.756087	0.00443829
Psat0ss6620g0120	Petunidin	0.680322	0.0149033
Psat0ss6620g0120	Petunidin 3-(6''-p-coumarylglucoside)-5-glucoside	-0.881581	0.000149848
Psat0ss6620g0120	Piperaduncin B	-0.988766	1.38301e-09
Psat0ss6620g0120	Plantagoside	0.944626	3.73497e-06
Psat0ss6620g0120	Primflaside	0.915363	2.96331e-05
Psat0ss6620g0120	Primflasine	0.974901	7.52045e-08
Psat0ss6620g0120	Quercetagetin 3,7-diglucoside	0.9823	1.32808e-08
Psat0ss6620g0120	Quercetin	0.886193	0.000123846
Psat0ss6620g0120	Quercetin 3-(2G-glucosylgentiobioside)	0.985588	4.77915e-09
Psat0ss6620g0120	Quercetin 3-(2''-glucosylgalactoside) 7-glucoside	0.9483	2.6663e-06
Psat0ss6620g0120	Quercetin 3-(6-[4-glucosyl-p-coumaryl]glucosyl)(1->2)-rhamnoside	0.893033	9.19317e-05
Psat0ss6620g0120	Quercetin 3-(6''''-feruloylglucosyl)-(1->2)-galactosyl-(1->2)-glucoside	0.927835	1.36432e-05
Psat0ss6620g0120	Quercetin 3-(6''-malonylglucoside)-7-glucoside	0.936079	7.54476e-06
Psat0ss6620g0120	Quercetin 3-(6''-malonylneohesperidoside)	0.98091	1.93405e-08
Psat0ss6620g0120	Quercetin 3-(6''''-p-coumarylsophorotrioside)	0.96682	2.99554e-07
Psat0ss6620g0120	Quercetin 3-(6''-sinapoylsophorotrioside)	0.949945	2.27467e-06
Psat0ss6620g0120	Quercetin 3-(6''''-sinapylsophorotrioside)	0.952161	1.82054e-06
Psat0ss6620g0120	Quercetin 3,4'-diglucoside	0.831283	0.000805087
Psat0ss6620g0120	Quercetin 3-[p-coumaroyl-(->6)-glucosyl-(1->2)-glucosyl-(1->2)-glucoside]	0.982857	1.13287e-08
Psat0ss6620g0120	Quercetin 3-beta-laminaribioside	0.946154	3.25567e-06
Psat0ss6620g0120	Quercetin 3-coumaroyl-triglucoside	0.978143	3.78703e-08
Psat0ss6620g0120	Quercetin 3-feruloyl-triglucoside	0.952489	1.75995e-06
Psat0ss6620g0120	Quercetin 3-galactoside	0.97644	5.49541e-08
Psat0ss6620g0120	Quercetin 3-galactosyl-(1->4)-rhamnoside	0.998718	2.72303e-14
Psat0ss6620g0120	Quercetin 3-gentiobioside-7-glucoside	0.955636	1.25613e-06
Psat0ss6620g0120	Quercetin 3-glucosyl-(1->6)-glucosyl-(1->4)-rhamnoside	-0.600725	0.0388642
Psat0ss6620g0120	Quercetin 3-laminaribioside	0.970202	1.75985e-07
Psat0ss6620g0120	Quercetin 3-O-(6""-malonyl-glucoside) 7-O-glucoside	0.93838	6.30574e-06
Psat0ss6620g0120	Quercetin 3-O-glucosyl-rutinoside	0.940055	5.50971e-06
Psat0ss6620g0120	Quercetin 3-O-malonylglucoside	0.841408	0.000601547
Psat0ss6620g0120	Quercetin 3-rhamnosyl-(1->6)-[glucosyl-(1->2)-glucoside]-7-rhamnoside	0.917704	2.586e-05
Psat0ss6620g0120	Quercetin 3-rhamnosyl-(1->6)-glucosyl-(1->6)-galactoside	-0.416602	0.177917
Psat0ss6620g0120	Quercetin 3-sambubioside-3'-glucoside	0.981125	1.82805e-08
Psat0ss6620g0120	Quercetin 3-sambubioside-7-glucoside	0.926086	1.53328e-05
Psat0ss6620g0120	Quercetin 3-triglucoside	0.874166	0.000200407
Psat0ss6620g0120	Quercetin 3-xylosyl-(1->6)-glucoside	0.973126	1.05523e-07
Psat0ss6620g0120	Quercetin 7,3',4'-trimethyl ether 3-sulfate	0.970952	1.55122e-07
Psat0ss6620g0120	Quercetin-3-o-rutinose	0.982268	1.34017e-08
Psat0ss6620g0120	Rhamnetin 3-neohesperidoside	0.978542	3.45616e-08
Psat0ss6620g0120	Rhamnetin 3-sophoroside	0.954975	1.35099e-06
Psat0ss6620g0120	Robinetin	0.742169	0.00570938
Psat0ss6620g0120	Scutellarein 6,7,4'-trimethyl ether 5-(6'''-acetylglucosyl)(1->3)-galactoside	0.707792	0.0100147
Psat0ss6620g0120	Spinacetin 3-(2''-apiosylgentiobioside)	0.968588	2.28489e-07
Psat0ss6620g0120	Steppogenin 4'-O-beta-D-glucoside	0.742794	0.0056471
Psat0ss6620g0120	Tamarixetin 3-rutinoside	0.855242	0.00039057
Psat0ss6620g0120	Tricetin 7-glucoside-3'-[6''-(3-hydroxy-3-methylglutaryl)glucoside	0.90971	4.05462e-05
Psat0ss6620g0120	Tricin 7-diglucuronoside	0.886826	0.000120577
Psat0ss6620g0120	Viscumneoside V	0.984621	6.60368e-09
Psat2g050720	(-)-Homoeriodictyol, sodium salt	0.614501	0.0334951
Psat2g050720	(-)-Medicarpin	0.524592	0.0799401
Psat2g050720	(2S,3S,4S,5R)-3,4,5-Trihydroxy-6-[2-methoxy-5-(3,5,7-trihydroxy-3,4-dihydro-2H-chromen-2-yl)phenoxy]oxane-2-carboxylic acid	0.397279	0.200969
Psat2g050720	(3''-Apiosyl-6''-malonyl)astragalin	0.769653	0.0034177
Psat2g050720	(9R,10S)-rel-(-)-9,10-bis(Acetyloxy)-9,10-dihydro-5-methoxy-8,8-dimethyl-2-phenyl-4H,8H-benzo[1,2-b:3,4-b']dipyran-4-one	0.395936	0.202635
Psat2g050720	2,4',5,7-Tetrahydroxyflavanone	0.94807	2.72511e-06
Psat2g050720	2,5,7-trihydroxy-4'-methoxyisoflavanone	0.511924	0.0888626
Psat2g050720	5,2'-Dihydroxy-7,8,6'-trimethoxyflavanone 2'-O-glucuronide	0.96059	7.00728e-07
Psat2g050720	5,3',4'-Trihydroxy-7-methoxy-4-phenylcoumarin 5-O-(6''-acetyl)-galactoside	0.846756	0.00051156
Psat2g050720	5,3'-Dihydroxy-7,4'-dimethoxy-4-phenylcoumarin	0.414529	0.180307
Psat2g050720	5,7,2',3',4'-Pentahydroxy-3,6-dimethoxyflavone 7-glucoside	0.960813	6.81348e-07
Psat2g050720	5,7,2'-Trihydroxyflavanone	0.967935	2.52949e-07
Psat2g050720	5,7,3',4',5'-Pentahydroxyflavanone	0.926666	1.47549e-05
Psat2g050720	5,7,3',6'-Tetrahydroxy-8,2'-dimethoxyflavone 6'-glucoside	0.944017	3.94079e-06
Psat2g050720	6-Hydroxyluteolin 6-glucoside-7-[6'''-(3-hydroxy-3-methylglutaryl)glucoside]	0.981229	1.77837e-08
Psat2g050720	6'''-O-Sinapoylsaponarin	0.406017	0.19033
Psat2g050720	7,4'-Dihydroxyflavan	0.482846	0.111829
Psat2g050720	7-Chloro-3,3',4',5,6,8-hexamethoxyflavone	0.979362	2.84831e-08
Psat2g050720	7-HYDROXY-8,4'-DIMETHOXYISOFLAVONE	0.490138	0.105737
Psat2g050720	8-Cinnamoyl-3,4-dihydro-5,7-dihydroxy-4-phenylcoumarin	-0.918472	2.47081e-05
Psat2g050720	8-Hydroxyluteolin 4'-methyl ether 7-(6'''-acetylallosyl-(1->2)-glucoside	0.970744	1.60713e-07
Psat2g050720	8-Hydroxyluteolin 7-[6'''-acetylallosyl-(1->2)-glucoside]	0.838061	0.000663807
Psat2g050720	8-Prenylquercetin 4'-methyl ether 3-rhamnoside	-0.975249	7.01747e-08
Psat2g050720	Acacetin 7-glucuronosyl-(1->2)-glucuronide	0.942421	4.52301e-06
Psat2g050720	Acacetin 7-O-[2'''-O-rhamnosyl-2''-O-glucosylglucoside	0.928823	1.27559e-05
Psat2g050720	Alhagidin	0.854791	0.000396382
Psat2g050720	Anhydroicaritin 3-(6'''-acetylgalactosyl)(1->3)-rhamnoside-7-glucoside	-0.91066	3.85205e-05
Psat2g050720	Apigenin 7-glucuronide-4'-(6''-malonylglucoside)	0.869687	0.000236838
Psat2g050720	Aromadendrin 3-rhamnoside	0.854604	0.000398804
Psat2g050720	Artabotryside A	0.984306	7.303e-09
Psat2g050720	Astragalin	0.978002	3.90983e-08
Psat2g050720	Brassicoside	0.921052	2.11321e-05
Psat2g050720	Broussoflavonol E	0.572189	0.0518864
Psat2g050720	Calomelanol B	-0.908625	4.29617e-05
Psat2g050720	Catechin-(4alpha->8)-gallocatechin-(4alpha->8)-gallocatechin	0.983562	9.19451e-09
Psat2g050720	Catechin-4-ol 3-O-beta-D-galactopyranoside	0.221008	0.490012
Psat2g050720	Chrysosplenoside D	0.975259	7.00464e-08
Psat2g050720	Cyanidin 3-(6''-(Z)-caffeylsambubioside)	0.97268	1.14492e-07
Psat2g050720	Cyanidin 3-(6''-acetylglucoside)	0.945301	3.51677e-06
Psat2g050720	Cyanidin 3-(6''-ferulylglucoside)-5-glucoside	-0.831269	0.000805411
Psat2g050720	Cycloartocarpin	-0.852464	0.000427417
Psat2g050720	Delphinidin 3-(2''-galloylgalactoside)	0.360195	0.250095
Psat2g050720	Delphinidin 3-(3''-p-coumaroylglucoside)	0.926775	1.46483e-05
Psat2g050720	Delphinidin 3,7,3'-triglucoside	0.943039	4.28988e-06
Psat2g050720	Delphinidin 3-caffeoylglucoside	0.872693	0.000211872
Psat2g050720	Delphinidin 3-caffeylglucoside	0.901309	6.23481e-05
Psat2g050720	Derriobtusone A	-0.335477	0.286408
Psat2g050720	Dihydromyricetin	0.959698	7.82506e-07
Psat2g050720	Dillenetin 5-glucoside-7-glucuronide	0.958848	8.67302e-07
Psat2g050720	Epiafzelechin-(4b->8)-epicatechin 3,3'-digallate	0.978607	3.40455e-08
Psat2g050720	Epimedin C	0.816682	0.00118785
Psat2g050720	Epimedoside D	0.811732	0.00134514
Psat2g050720	Eriodictyol 7-(6-galloylglucoside)	0.983169	1.03424e-08
Psat2g050720	Euphorbianin	0.94635	3.19778e-06
Psat2g050720	Europetin 3-rhamnoside	0.86955	0.000238035
Psat2g050720	Feruloyl C1-glucuronide	0.872292	0.000215078
Psat2g050720	Folerogenin	0.534615	0.0733291
Psat2g050720	Gallocatechin-(4alpha->8)-gallocatechin-(4alpha->8)-gallocatechin	0.978491	3.49708e-08
Psat2g050720	Gladiatoside B1	-0.95887	8.65036e-07
Psat2g050720	Gladiatoside B2	-0.985181	5.4902e-09
Psat2g050720	Glucodistylin	0.976385	5.55881e-08
Psat2g050720	Gossypetin 3-sophoroside-8-glucoside	0.982186	1.37135e-08
Psat2g050720	Hebevinoside VI	0.548043	0.0650732
Psat2g050720	Herbacetin 3-sophoroside-8-glucoside	0.961779	6.0241e-07
Psat2g050720	Herbacetin 8-gentiobioside	0.987637	2.2281e-09
Psat2g050720	Hexandraside D	0.828451	0.000870581
Psat2g050720	Hibiscetin	0.974828	7.62983e-08
Psat2g050720	Horridin (flavone)	0.941108	5.05166e-06
Psat2g050720	Ikarisoside F	0.706008	0.0102895
Psat2g050720	Isoorientin 2''-O-apiofuranoside	0.990142	7.2122e-10
Psat2g050720	Isoquercetrin	0.884166	0.000134799
Psat2g050720	Isoquercitrin	0.978554	3.44644e-08
Psat2g050720	Isorhamnetin 3-galactoside	0.984929	5.97054e-09
Psat2g050720	Isorhamnetin 3-gentiotrioside	0.951545	1.93883e-06
Psat2g050720	Isorhamnetin 3-gentiotrioside-7-glucoside	0.894899	8.44581e-05
Psat2g050720	Isorhamnetin 3-glucoside-7-gentiobioside	0.964663	4.08934e-07
Psat2g050720	Isorhamnetin 3-O-(beta-D-glucopyranosyl-(1->6)-beta-D-glucopyranoside)	0.958162	9.41014e-07
Psat2g050720	Isorhamnetin 3-rhamnosyl-(1->2)-[rhamnosyl-(1->6)-galactoside]-7-rhamnoside	0.938628	6.18251e-06
Psat2g050720	Isorhamnetin 3-rhamnosyl-(1->2)-gentiobiosyl-(1->6)-glucoside	-0.979875	2.51366e-08
Psat2g050720	Isoswertisin 3''-O-(2'''-methylbutyrate)	-0.943247	4.21359e-06
Psat2g050720	Isouvarinol	0.68922	0.0131608
Psat2g050720	Kaempferol	-0.466003	0.126778
Psat2g050720	Kaempferol 3-(4'''-p-coumaroylglucosyl)-(1->2)-rhamnoside-7-glucoside	0.751036	0.00487186
Psat2g050720	Kaempferol 3-(6G-malonylneohesperidoside)	0.211634	0.509057
Psat2g050720	Kaempferol 3-[2'''-acetyl-alpha-L-arabinopyranosyl-(1->6)-galactoside]	0.615612	0.0330865
Psat2g050720	Kaempferol 3-[2''-glucosyl-6''-acetyl-galactoside] 7-glucoside	0.755517	0.00448567
Psat2g050720	Kaempferol 3-[6''-(3-hydroxy-3-methylglutaryl)glucoside]-7-glucoside	0.987284	2.56299e-09
Psat2g050720	Kaempferol 3-apiosyl-(1->2)-glucoside-4'-glucoside	0.975477	6.70263e-08
Psat2g050720	Kaempferol 3-gentiobioside-7-glucuronide	0.992109	2.37739e-10
Psat2g050720	Kaempferol 3-O-(2''-rhamnosyl-6''-acetyl-galactoside) 7-O-rhamnoside	0.968494	2.31886e-07
Psat2g050720	Kaempferol 3-O-alpha-L-rhamnopyranosyl(1->6)-beta-D-glucopyranosyl(1->2)-beta-D-glucopyranoside-7-O-alpha-L-rhamnopyranoside	-0.976719	5.17984e-08
Psat2g050720	kaempferol 3-O-beta-D-glucosyl-(1->2)-glucoside	0.873256	0.000207432
Psat2g050720	Kaempferol 3-O-sophoroside	0.77708	0.00294061
Psat2g050720	Kaempferol 3-rutinoside-7-glucuronide	0.90699	4.6812e-05
Psat2g050720	Kaempferol 3-xylosyl-(1->3)-rhamnosyl-(1->6)-galactoside	0.910357	3.9158e-05
Psat2g050720	Kaempferol 4'-methyl ether 3-(4Rha-rhamnosylrutinoside)	0.861769	0.00031369
Psat2g050720	Kaempferol 7-(3G-glucosylgentiobioside)	0.922708	1.90604e-05
Psat2g050720	Laricitrin 3,7,5'-triglucoside	0.960764	6.85582e-07
Psat2g050720	Leucodelphinidin 3-[galactosyl-(1->4)-glucoside]	0.809479	0.00142181
Psat2g050720	Limocitrin 3-sophoroside	0.948619	2.58654e-06
Psat2g050720	Limocitrol 3-[alpha-L-arabinopyranosyl-(1->3)[galactosyl-(1->6)]-galactoside]	0.937702	6.65246e-06
Psat2g050720	Limocitrol 3-neohesperidoside	0.838772	0.000650177
Psat2g050720	Linoside A	0.749277	0.0050301
Psat2g050720	Luteolin 3'-methyl ether 7-malonylglucoside	0.545731	0.0664462
Psat2g050720	Luteolin 4'-glucoside	0.710382	0.00962506
Psat2g050720	Luteolin 7-(6'''-acetylallosyl-(1->2)-glucoside)	0.95915	8.36407e-07
Psat2g050720	Luteolin 7-(6''''-acetylallosyl-(1->3)-glucosyl-(1->2)-glucoside	0.948852	2.52934e-06
Psat2g050720	Luteolin 7-(6''-malonylneohesperidoside)	0.975823	6.24729e-08
Psat2g050720	Luteolin 7-glucuronide-3',4'-dirhamnoside	0.880422	0.000157008
Psat2g050720	Luteolin 7-O-(2-apiofuranosyl-4-glucopyranosyl-6-malonyl)glucopyranoside	0.800425	0.00176432
Psat2g050720	Luteolin 7-O-(6''-O-malonyl)-beta-D-diglucoside	0.751044	0.00487111
Psat2g050720	Mearnsetin 3-galactosyl-(1->4)-galactoside	0.959641	7.87932e-07
Psat2g050720	Melilotocarpan B	0.535634	0.0726781
Psat2g050720	Mikanin 3-O-sulfate	0.798487	0.00184521
Psat2g050720	Moracetin	0.853918	0.000407815
Psat2g050720	Morin	0.952213	1.81081e-06
Psat2g050720	Myricetin	0.937228	6.90407e-06
Psat2g050720	Myricetin 3-(2'',3'',4''-triacetylxyloside)	0.689867	0.0130403
Psat2g050720	Myricetin 3-(3'''-6'''-diacetylglucosyl)-(1->4)-(2'',3''-diacetylrhamnoside)	-0.534087	0.0736671
Psat2g050720	Myricetin 3,3'-digalactoside	0.974689	7.8414e-08
Psat2g050720	Myricetin 3-[glucosyl-(1->2)-rhamnoside] 7-[rhamnosyl-(1->2)-glucoside]	0.951069	2.03424e-06
Psat2g050720	Myricetin 3-galactoside	0.905364	5.09062e-05
Psat2g050720	Myricetin 3-glucoside-7-galactoside	0.983036	1.07533e-08
Psat2g050720	Myricetin 3-rhamnosyl-(1->3)-glucosyl-(1->6)-glucoside	0.959085	8.42928e-07
Psat2g050720	Myricetin 3-sambubioside	0.953073	1.65604e-06
Psat2g050720	Myricetin 3-xylosyl-(1->3)-rhamnoside	0.93958	5.72693e-06
Psat2g050720	Nicotiflorin	0.87914	0.000165239
Psat2g050720	orientin	0.745242	0.00540772
Psat2g050720	Panzhihuacycaside	-0.986312	3.6986e-09
Psat2g050720	Patuletin 3-glucosyl-(1->6)[apiosyl-(1->2)-glucoside]	0.85301	0.000419973
Psat2g050720	Pelargonidin 3-p-coumarylglucoside	0.858418	0.000351525
Psat2g050720	Peonidin 3-O-glucoside	-0.793523	0.00206537
Psat2g050720	Petunidin	0.681577	0.0146479
Psat2g050720	Petunidin 3-(6''-p-coumarylglucoside)-5-glucoside	-0.895042	8.39068e-05
Psat2g050720	Piperaduncin B	-0.98129	1.74978e-08
Psat2g050720	Plantagoside	0.963375	4.88052e-07
Psat2g050720	Primflaside	0.924512	1.699e-05
Psat2g050720	Primflasine	0.968615	2.27513e-07
Psat2g050720	Quercetagetin 3,7-diglucoside	0.987927	1.97929e-09
Psat2g050720	Quercetin	0.880391	0.000157208
Psat2g050720	Quercetin 3-(2G-glucosylgentiobioside)	0.987677	2.19265e-09
Psat2g050720	Quercetin 3-(2''-glucosylgalactoside) 7-glucoside	0.946289	3.21565e-06
Psat2g050720	Quercetin 3-(6-[4-glucosyl-p-coumaryl]glucosyl)(1->2)-rhamnoside	0.89547	8.22724e-05
Psat2g050720	Quercetin 3-(6''''-feruloylglucosyl)-(1->2)-galactosyl-(1->2)-glucoside	0.935909	7.64331e-06
Psat2g050720	Quercetin 3-(6''-malonylglucoside)-7-glucoside	0.937146	6.94821e-06
Psat2g050720	Quercetin 3-(6''-malonylneohesperidoside)	0.986065	4.04202e-09
Psat2g050720	Quercetin 3-(6''''-p-coumarylsophorotrioside)	0.97312	1.05639e-07
Psat2g050720	Quercetin 3-(6''-sinapoylsophorotrioside)	0.951505	1.94666e-06
Psat2g050720	Quercetin 3-(6''''-sinapylsophorotrioside)	0.949254	2.43315e-06
Psat2g050720	Quercetin 3,4'-diglucoside	0.824586	0.000966487
Psat2g050720	Quercetin 3-[p-coumaroyl-(->6)-glucosyl-(1->2)-glucosyl-(1->2)-glucoside]	0.985308	5.25988e-09
Psat2g050720	Quercetin 3-beta-laminaribioside	0.947997	2.74388e-06
Psat2g050720	Quercetin 3-coumaroyl-triglucoside	0.980998	1.88975e-08
Psat2g050720	Quercetin 3-feruloyl-triglucoside	0.961885	5.94227e-07
Psat2g050720	Quercetin 3-galactoside	0.979605	2.68544e-08
Psat2g050720	Quercetin 3-galactosyl-(1->4)-rhamnoside	0.992423	1.94161e-10
Psat2g050720	Quercetin 3-gentiobioside-7-glucoside	0.962441	5.5263e-07
Psat2g050720	Quercetin 3-glucosyl-(1->6)-glucosyl-(1->4)-rhamnoside	-0.626656	0.0292184
Psat2g050720	Quercetin 3-laminaribioside	0.971272	1.46838e-07
Psat2g050720	Quercetin 3-O-(6""-malonyl-glucoside) 7-O-glucoside	0.932896	9.56752e-06
Psat2g050720	Quercetin 3-O-glucosyl-rutinoside	0.934647	8.40789e-06
Psat2g050720	Quercetin 3-O-malonylglucoside	0.83273	0.000773141
Psat2g050720	Quercetin 3-rhamnosyl-(1->6)-[glucosyl-(1->2)-glucoside]-7-rhamnoside	0.893517	8.99461e-05
Psat2g050720	Quercetin 3-rhamnosyl-(1->6)-glucosyl-(1->6)-galactoside	-0.450382	0.141756
Psat2g050720	Quercetin 3-sambubioside-3'-glucoside	0.979128	3.01246e-08
Psat2g050720	Quercetin 3-sambubioside-7-glucoside	0.930553	1.13131e-05
Psat2g050720	Quercetin 3-triglucoside	0.867594	0.00025554
Psat2g050720	Quercetin 3-xylosyl-(1->6)-glucoside	0.974751	7.74596e-08
Psat2g050720	Quercetin 7,3',4'-trimethyl ether 3-sulfate	0.980224	2.30464e-08
Psat2g050720	Quercetin-3-o-rutinose	0.989459	1.00708e-09
Psat2g050720	Rhamnetin 3-neohesperidoside	0.981063	1.85819e-08
Psat2g050720	Rhamnetin 3-sophoroside	0.955762	1.23865e-06
Psat2g050720	Robinetin	0.760697	0.00406866
Psat2g050720	Scutellarein 6,7,4'-trimethyl ether 5-(6'''-acetylglucosyl)(1->3)-galactoside	0.691515	0.012737
Psat2g050720	Spinacetin 3-(2''-apiosylgentiobioside)	0.969846	1.86647e-07
Psat2g050720	Steppogenin 4'-O-beta-D-glucoside	0.713123	0.00922525
Psat2g050720	Tamarixetin 3-rutinoside	0.84998	0.000462598
Psat2g050720	Tricetin 7-glucoside-3'-[6''-(3-hydroxy-3-methylglutaryl)glucoside	0.922659	1.91197e-05
Psat2g050720	Tricin 7-diglucuronoside	0.882177	0.000146267
Psat2g050720	Viscumneoside V	0.988737	1.40053e-09
Psat2g180800	(-)-Homoeriodictyol, sodium salt	0.667987	0.0175926
Psat2g180800	(-)-Medicarpin	0.487964	0.10753
Psat2g180800	(2S,3S,4S,5R)-3,4,5-Trihydroxy-6-[2-methoxy-5-(3,5,7-trihydroxy-3,4-dihydro-2H-chromen-2-yl)phenoxy]oxane-2-carboxylic acid	0.443646	0.148553
Psat2g180800	(3''-Apiosyl-6''-malonyl)astragalin	0.809703	0.00141402
Psat2g180800	(9R,10S)-rel-(-)-9,10-bis(Acetyloxy)-9,10-dihydro-5-methoxy-8,8-dimethyl-2-phenyl-4H,8H-benzo[1,2-b:3,4-b']dipyran-4-one	0.345718	0.271018
Psat2g180800	2,4',5,7-Tetrahydroxyflavanone	0.948979	2.49852e-06
Psat2g180800	2,5,7-trihydroxy-4'-methoxyisoflavanone	0.478799	0.115309
Psat2g180800	5,2'-Dihydroxy-7,8,6'-trimethoxyflavanone 2'-O-glucuronide	0.952629	1.73463e-06
Psat2g180800	5,3',4'-Trihydroxy-7-methoxy-4-phenylcoumarin 5-O-(6''-acetyl)-galactoside	0.831134	0.000808445
Psat2g180800	5,3'-Dihydroxy-7,4'-dimethoxy-4-phenylcoumarin	0.382437	0.219856
Psat2g180800	5,7,2',3',4'-Pentahydroxy-3,6-dimethoxyflavone 7-glucoside	0.972753	1.1299e-07
Psat2g180800	5,7,2'-Trihydroxyflavanone	0.98694	2.92692e-09
Psat2g180800	5,7,3',4',5'-Pentahydroxyflavanone	0.955151	1.32521e-06
Psat2g180800	5,7,3',6'-Tetrahydroxy-8,2'-dimethoxyflavone 6'-glucoside	0.968668	2.25617e-07
Psat2g180800	6-Hydroxyluteolin 6-glucoside-7-[6'''-(3-hydroxy-3-methylglutaryl)glucoside]	0.988955	1.27104e-09
Psat2g180800	6'''-O-Sinapoylsaponarin	0.354704	0.257917
Psat2g180800	7,4'-Dihydroxyflavan	0.450216	0.141922
Psat2g180800	7-Chloro-3,3',4',5,6,8-hexamethoxyflavone	0.984863	6.10137e-09
Psat2g180800	7-HYDROXY-8,4'-DIMETHOXYISOFLAVONE	0.459649	0.132739
Psat2g180800	8-Cinnamoyl-3,4-dihydro-5,7-dihydroxy-4-phenylcoumarin	-0.905359	5.09186e-05
Psat2g180800	8-Hydroxyluteolin 4'-methyl ether 7-(6'''-acetylallosyl-(1->2)-glucoside	0.967404	2.74355e-07
Psat2g180800	8-Hydroxyluteolin 7-[6'''-acetylallosyl-(1->2)-glucoside]	0.872477	0.000213592
Psat2g180800	8-Prenylquercetin 4'-methyl ether 3-rhamnoside	-0.97987	2.51706e-08
Psat2g180800	Acacetin 7-glucuronosyl-(1->2)-glucuronide	0.966745	3.02908e-07
Psat2g180800	Acacetin 7-O-[2'''-O-rhamnosyl-2''-O-glucosylglucoside	0.954163	1.47516e-06
Psat2g180800	Alhagidin	0.896794	7.73709e-05
Psat2g180800	Anhydroicaritin 3-(6'''-acetylgalactosyl)(1->3)-rhamnoside-7-glucoside	-0.908837	4.24797e-05
Psat2g180800	Apigenin 7-glucuronide-4'-(6''-malonylglucoside)	0.915609	2.92169e-05
Psat2g180800	Aromadendrin 3-rhamnoside	0.831591	0.000798214
Psat2g180800	Artabotryside A	0.99424	4.94696e-11
Psat2g180800	Astragalin	0.986203	3.84735e-09
Psat2g180800	Brassicoside	0.9554	1.28929e-06
Psat2g180800	Broussoflavonol E	0.598244	0.0398927
Psat2g180800	Calomelanol B	-0.8923	9.5002e-05
Psat2g180800	Catechin-(4alpha->8)-gallocatechin-(4alpha->8)-gallocatechin	0.99691	2.20655e-12
Psat2g180800	Catechin-4-ol 3-O-beta-D-galactopyranoside	0.215168	0.50184
Psat2g180800	Chrysosplenoside D	0.961344	6.37013e-07
Psat2g180800	Cyanidin 3-(6''-(Z)-caffeylsambubioside)	0.989945	7.96049e-10
Psat2g180800	Cyanidin 3-(6''-acetylglucoside)	0.970922	1.55922e-07
Psat2g180800	Cyanidin 3-(6''-ferulylglucoside)-5-glucoside	-0.819288	0.00111096
Psat2g180800	Cycloartocarpin	-0.831516	0.000799892
Psat2g180800	Delphinidin 3-(2''-galloylgalactoside)	0.355133	0.257301
Psat2g180800	Delphinidin 3-(3''-p-coumaroylglucoside)	0.94446	3.78993e-06
Psat2g180800	Delphinidin 3,7,3'-triglucoside	0.940879	5.14861e-06
Psat2g180800	Delphinidin 3-caffeoylglucoside	0.909024	4.2059e-05
Psat2g180800	Delphinidin 3-caffeylglucoside	0.934771	8.33001e-06
Psat2g180800	Derriobtusone A	-0.298964	0.34519
Psat2g180800	Dihydromyricetin	0.972951	1.08978e-07
Psat2g180800	Dillenetin 5-glucoside-7-glucuronide	0.972796	1.12114e-07
Psat2g180800	Epiafzelechin-(4b->8)-epicatechin 3,3'-digallate	0.99572	1.12334e-11
Psat2g180800	Epimedin C	0.85917	0.000342739
Psat2g180800	Epimedoside D	0.857756	0.000359406
Psat2g180800	Eriodictyol 7-(6-galloylglucoside)	0.984133	7.71181e-09
Psat2g180800	Euphorbianin	0.967902	2.54266e-07
Psat2g180800	Europetin 3-rhamnoside	0.848863	0.000479128
Psat2g180800	Feruloyl C1-glucuronide	0.856802	0.000370998
Psat2g180800	Folerogenin	0.503626	0.0950585
Psat2g180800	Gallocatechin-(4alpha->8)-gallocatechin-(4alpha->8)-gallocatechin	0.981056	1.8612e-08
Psat2g180800	Gladiatoside B1	-0.960768	6.85274e-07
Psat2g180800	Gladiatoside B2	-0.990398	6.32715e-10
Psat2g180800	Glucodistylin	0.995688	1.16491e-11
Psat2g180800	Gossypetin 3-sophoroside-8-glucoside	0.983965	8.12682e-09
Psat2g180800	Hebevinoside VI	0.500283	0.0976348
Psat2g180800	Herbacetin 3-sophoroside-8-glucoside	0.978385	3.58325e-08
Psat2g180800	Herbacetin 8-gentiobioside	0.989549	9.64834e-10
Psat2g180800	Hexandraside D	0.869843	0.000235489
Psat2g180800	Hibiscetin	0.965931	3.41347e-07
Psat2g180800	Horridin (flavone)	0.965014	3.89265e-07
Psat2g180800	Ikarisoside F	0.75962	0.00415285
Psat2g180800	Isoorientin 2''-O-apiofuranoside	0.985509	4.91106e-09
Psat2g180800	Isoquercetrin	0.920466	2.19063e-05
Psat2g180800	Isoquercitrin	0.995766	1.06393e-11
Psat2g180800	Isorhamnetin 3-galactoside	0.994341	4.52578e-11
Psat2g180800	Isorhamnetin 3-gentiotrioside	0.975643	6.48121e-08
Psat2g180800	Isorhamnetin 3-gentiotrioside-7-glucoside	0.921464	2.06012e-05
Psat2g180800	Isorhamnetin 3-glucoside-7-gentiobioside	0.983451	9.50731e-09
Psat2g180800	Isorhamnetin 3-O-(beta-D-glucopyranosyl-(1->6)-beta-D-glucopyranoside)	0.969274	2.04851e-07
Psat2g180800	Isorhamnetin 3-rhamnosyl-(1->2)-[rhamnosyl-(1->6)-galactoside]-7-rhamnoside	0.970369	1.71169e-07
Psat2g180800	Isorhamnetin 3-rhamnosyl-(1->2)-gentiobiosyl-(1->6)-glucoside	-0.99355	8.6958e-11
Psat2g180800	Isoswertisin 3''-O-(2'''-methylbutyrate)	-0.943275	4.20339e-06
Psat2g180800	Isouvarinol	0.717475	0.00861612
Psat2g180800	Kaempferol	-0.420539	0.173434
Psat2g180800	Kaempferol 3-(4'''-p-coumaroylglucosyl)-(1->2)-rhamnoside-7-glucoside	0.807001	0.00150995
Psat2g180800	Kaempferol 3-(6G-malonylneohesperidoside)	0.274277	0.388302
Psat2g180800	Kaempferol 3-[2'''-acetyl-alpha-L-arabinopyranosyl-(1->6)-galactoside]	0.670205	0.0170846
Psat2g180800	Kaempferol 3-[2''-glucosyl-6''-acetyl-galactoside] 7-glucoside	0.804353	0.00160875
Psat2g180800	Kaempferol 3-[6''-(3-hydroxy-3-methylglutaryl)glucoside]-7-glucoside	0.998692	3.00893e-14
Psat2g180800	Kaempferol 3-apiosyl-(1->2)-glucoside-4'-glucoside	0.995216	1.95818e-11
Psat2g180800	Kaempferol 3-gentiobioside-7-glucuronide	0.99562	1.25957e-11
Psat2g180800	Kaempferol 3-O-(2''-rhamnosyl-6''-acetyl-galactoside) 7-O-rhamnoside	0.990758	5.22887e-10
Psat2g180800	Kaempferol 3-O-alpha-L-rhamnopyranosyl(1->6)-beta-D-glucopyranosyl(1->2)-beta-D-glucopyranoside-7-O-alpha-L-rhamnopyranoside	-0.989531	9.73297e-10
Psat2g180800	kaempferol 3-O-beta-D-glucosyl-(1->2)-glucoside	0.86106	0.000321419
Psat2g180800	Kaempferol 3-O-sophoroside	0.823721	0.000989007
Psat2g180800	Kaempferol 3-rutinoside-7-glucuronide	0.93578	7.71866e-06
Psat2g180800	Kaempferol 3-xylosyl-(1->3)-rhamnosyl-(1->6)-galactoside	0.94721	2.95398e-06
Psat2g180800	Kaempferol 4'-methyl ether 3-(4Rha-rhamnosylrutinoside)	0.904197	5.40152e-05
Psat2g180800	Kaempferol 7-(3G-glucosylgentiobioside)	0.94986	2.29365e-06
Psat2g180800	Laricitrin 3,7,5'-triglucoside	0.971474	1.41804e-07
Psat2g180800	Leucodelphinidin 3-[galactosyl-(1->4)-glucoside]	0.84969	0.000466843
Psat2g180800	Limocitrin 3-sophoroside	0.97021	1.75767e-07
Psat2g180800	Limocitrol 3-[alpha-L-arabinopyranosyl-(1->3)[galactosyl-(1->6)]-galactoside]	0.960085	7.46173e-07
Psat2g180800	Limocitrol 3-neohesperidoside	0.875949	0.00018719
Psat2g180800	Linoside A	0.799805	0.0017899
Psat2g180800	Luteolin 3'-methyl ether 7-malonylglucoside	0.505801	0.0934073
Psat2g180800	Luteolin 4'-glucoside	0.764654	0.00377037
Psat2g180800	Luteolin 7-(6'''-acetylallosyl-(1->2)-glucoside)	0.980229	2.30141e-08
Psat2g180800	Luteolin 7-(6''''-acetylallosyl-(1->3)-glucosyl-(1->2)-glucoside	0.967157	2.84808e-07
Psat2g180800	Luteolin 7-(6''-malonylneohesperidoside)	0.971842	1.32973e-07
Psat2g180800	Luteolin 7-glucuronide-3',4'-dirhamnoside	0.913524	3.28911e-05
Psat2g180800	Luteolin 7-O-(2-apiofuranosyl-4-glucopyranosyl-6-malonyl)glucopyranoside	0.846968	0.000508226
Psat2g180800	Luteolin 7-O-(6''-O-malonyl)-beta-D-diglucoside	0.795098	0.00199347
Psat2g180800	Mearnsetin 3-galactosyl-(1->4)-galactoside	0.970095	1.79154e-07
Psat2g180800	Melilotocarpan B	0.509357	0.0907494
Psat2g180800	Mikanin 3-O-sulfate	0.839066	0.00064461
Psat2g180800	Moracetin	0.889767	0.000106246
Psat2g180800	Morin	0.961753	6.04472e-07
Psat2g180800	Myricetin	0.969164	2.08487e-07
Psat2g180800	Myricetin 3-(2'',3'',4''-triacetylxyloside)	0.698484	0.0115118
Psat2g180800	Myricetin 3-(3'''-6'''-diacetylglucosyl)-(1->4)-(2'',3''-diacetylrhamnoside)	-0.493833	0.102736
Psat2g180800	Myricetin 3,3'-digalactoside	0.977001	4.87612e-08
Psat2g180800	Myricetin 3-[glucosyl-(1->2)-rhamnoside] 7-[rhamnosyl-(1->2)-glucoside]	0.969655	1.92562e-07
Psat2g180800	Myricetin 3-galactoside	0.926572	1.48471e-05
Psat2g180800	Myricetin 3-glucoside-7-galactoside	0.990382	6.37907e-10
Psat2g180800	Myricetin 3-rhamnosyl-(1->3)-glucosyl-(1->6)-glucoside	0.981534	1.63943e-08
Psat2g180800	Myricetin 3-sambubioside	0.951863	1.87714e-06
Psat2g180800	Myricetin 3-xylosyl-(1->3)-rhamnoside	0.966923	2.94992e-07
Psat2g180800	Nicotiflorin	0.913696	3.25752e-05
Psat2g180800	orientin	0.720416	0.00822174
Psat2g180800	Panzhihuacycaside	-0.992887	1.41738e-10
Psat2g180800	Patuletin 3-glucosyl-(1->6)[apiosyl-(1->2)-glucoside]	0.834317	0.000739253
Psat2g180800	Pelargonidin 3-p-coumarylglucoside	0.893621	8.95232e-05
Psat2g180800	Peonidin 3-O-glucoside	-0.760494	0.00408442
Psat2g180800	Petunidin	0.691516	0.0127368
Psat2g180800	Petunidin 3-(6''-p-coumarylglucoside)-5-glucoside	-0.88884	0.000110608
Psat2g180800	Piperaduncin B	-0.990251	6.82476e-10
Psat2g180800	Plantagoside	0.976762	5.13273e-08
Psat2g180800	Primflaside	0.958181	9.38871e-07
Psat2g180800	Primflasine	0.990081	7.4355e-10
Psat2g180800	Quercetagetin 3,7-diglucoside	0.991582	3.28278e-10
Psat2g180800	Quercetin	0.916995	2.69598e-05
Psat2g180800	Quercetin 3-(2G-glucosylgentiobioside)	0.997936	2.94022e-13
Psat2g180800	Quercetin 3-(2''-glucosylgalactoside) 7-glucoside	0.972446	1.19424e-07
Psat2g180800	Quercetin 3-(6-[4-glucosyl-p-coumaryl]glucosyl)(1->2)-rhamnoside	0.922971	1.87468e-05
Psat2g180800	Quercetin 3-(6''''-feruloylglucosyl)-(1->2)-galactosyl-(1->2)-glucoside	0.929888	1.18514e-05
Psat2g180800	Quercetin 3-(6''-malonylglucoside)-7-glucoside	0.96339	4.87033e-07
Psat2g180800	Quercetin 3-(6''-malonylneohesperidoside)	0.965709	3.52492e-07
Psat2g180800	Quercetin 3-(6''''-p-coumarylsophorotrioside)	0.987037	2.82048e-09
Psat2g180800	Quercetin 3-(6''-sinapoylsophorotrioside)	0.975926	6.11634e-08
Psat2g180800	Quercetin 3-(6''''-sinapylsophorotrioside)	0.973406	1.00188e-07
Psat2g180800	Quercetin 3,4'-diglucoside	0.875729	0.00018878
Psat2g180800	Quercetin 3-[p-coumaroyl-(->6)-glucosyl-(1->2)-glucosyl-(1->2)-glucoside]	0.995108	2.18907e-11
Psat2g180800	Quercetin 3-beta-laminaribioside	0.973739	9.41311e-08
Psat2g180800	Quercetin 3-coumaroyl-triglucoside	0.994004	6.04483e-11
Psat2g180800	Quercetin 3-feruloyl-triglucoside	0.984624	6.59632e-09
Psat2g180800	Quercetin 3-galactoside	0.996455	4.3851e-12
Psat2g180800	Quercetin 3-galactosyl-(1->4)-rhamnoside	0.994443	4.13299e-11
Psat2g180800	Quercetin 3-gentiobioside-7-glucoside	0.961484	6.25674e-07
Psat2g180800	Quercetin 3-glucosyl-(1->6)-glucosyl-(1->4)-rhamnoside	-0.590811	0.043089
Psat2g180800	Quercetin 3-laminaribioside	0.98812	1.82696e-09
Psat2g180800	Quercetin 3-O-(6""-malonyl-glucoside) 7-O-glucoside	0.958497	9.04417e-07
Psat2g180800	Quercetin 3-O-glucosyl-rutinoside	0.959197	8.31677e-07
Psat2g180800	Quercetin 3-O-malonylglucoside	0.874053	0.000201269
Psat2g180800	Quercetin 3-rhamnosyl-(1->6)-[glucosyl-(1->2)-glucoside]-7-rhamnoside	0.918007	2.54005e-05
Psat2g180800	Quercetin 3-rhamnosyl-(1->6)-glucosyl-(1->6)-galactoside	-0.401683	0.195562
Psat2g180800	Quercetin 3-sambubioside-3'-glucoside	0.996807	2.59805e-12
Psat2g180800	Quercetin 3-sambubioside-7-glucoside	0.934205	8.68925e-06
Psat2g180800	Quercetin 3-triglucoside	0.906575	4.78305e-05
Psat2g180800	Quercetin 3-xylosyl-(1->6)-glucoside	0.993615	8.26893e-11
Psat2g180800	Quercetin 7,3',4'-trimethyl ether 3-sulfate	0.988867	1.32181e-09
Psat2g180800	Quercetin-3-o-rutinose	0.992067	2.44128e-10
Psat2g180800	Rhamnetin 3-neohesperidoside	0.99689	2.2788e-12
Psat2g180800	Rhamnetin 3-sophoroside	0.979017	3.09236e-08
Psat2g180800	Robinetin	0.742449	0.00568141
Psat2g180800	Scutellarein 6,7,4'-trimethyl ether 5-(6'''-acetylglucosyl)(1->3)-galactoside	0.742969	0.00562969
Psat2g180800	Spinacetin 3-(2''-apiosylgentiobioside)	0.989635	9.25996e-10
Psat2g180800	Steppogenin 4'-O-beta-D-glucoside	0.766899	0.00360873
Psat2g180800	Tamarixetin 3-rutinoside	0.887911	0.000115123
Psat2g180800	Tricetin 7-glucoside-3'-[6''-(3-hydroxy-3-methylglutaryl)glucoside	0.913794	3.23961e-05
Psat2g180800	Tricin 7-diglucuronoside	0.926787	1.46365e-05
Psat2g180800	Viscumneoside V	0.980699	2.04235e-08
Psat4g047360	(-)-Homoeriodictyol, sodium salt	0.808302	0.00146316
Psat4g047360	(-)-Medicarpin	0.303181	0.338094
Psat4g047360	(2S,3S,4S,5R)-3,4,5-Trihydroxy-6-[2-methoxy-5-(3,5,7-trihydroxy-3,4-dihydro-2H-chromen-2-yl)phenoxy]oxane-2-carboxylic acid	0.455933	0.13631
Psat4g047360	(3''-Apiosyl-6''-malonyl)astragalin	0.905192	5.13541e-05
Psat4g047360	(9R,10S)-rel-(-)-9,10-bis(Acetyloxy)-9,10-dihydro-5-methoxy-8,8-dimethyl-2-phenyl-4H,8H-benzo[1,2-b:3,4-b']dipyran-4-one	0.201547	0.529906
Psat4g047360	2,4',5,7-Tetrahydroxyflavanone	0.862484	0.000306049
Psat4g047360	2,5,7-trihydroxy-4'-methoxyisoflavanone	0.294914	0.352079
Psat4g047360	5,2'-Dihydroxy-7,8,6'-trimethoxyflavanone 2'-O-glucuronide	0.867327	0.00025801
Psat4g047360	5,3',4'-Trihydroxy-7-methoxy-4-phenylcoumarin 5-O-(6''-acetyl)-galactoside	0.702616	0.010828
Psat4g047360	5,3'-Dihydroxy-7,4'-dimethoxy-4-phenylcoumarin	0.215482	0.501201
Psat4g047360	5,7,2',3',4'-Pentahydroxy-3,6-dimethoxyflavone 7-glucoside	0.921607	2.04184e-05
Psat4g047360	5,7,2'-Trihydroxyflavanone	0.987624	2.23999e-09
Psat4g047360	5,7,3',4',5'-Pentahydroxyflavanone	0.989058	1.21269e-09
Psat4g047360	5,7,3',6'-Tetrahydroxy-8,2'-dimethoxyflavone 6'-glucoside	0.991535	3.37428e-10
Psat4g047360	6-Hydroxyluteolin 6-glucoside-7-[6'''-(3-hydroxy-3-methylglutaryl)glucoside]	0.934392	8.56933e-06
Psat4g047360	6'''-O-Sinapoylsaponarin	0.200312	0.532484
Psat4g047360	7,4'-Dihydroxyflavan	0.273156	0.390323
Psat4g047360	7-Chloro-3,3',4',5,6,8-hexamethoxyflavone	0.924443	1.70655e-05
Psat4g047360	7-HYDROXY-8,4'-DIMETHOXYISOFLAVONE	0.284325	0.370434
Psat4g047360	8-Cinnamoyl-3,4-dihydro-5,7-dihydroxy-4-phenylcoumarin	-0.848721	0.000481265
Psat4g047360	8-Hydroxyluteolin 4'-methyl ether 7-(6'''-acetylallosyl-(1->2)-glucoside	0.891486	9.85069e-05
Psat4g047360	8-Hydroxyluteolin 7-[6'''-acetylallosyl-(1->2)-glucoside]	0.941629	4.83615e-06
Psat4g047360	8-Prenylquercetin 4'-methyl ether 3-rhamnoside	-0.959375	8.13958e-07
Psat4g047360	Acacetin 7-glucuronosyl-(1->2)-glucuronide	0.99058	5.751e-10
Psat4g047360	Acacetin 7-O-[2'''-O-rhamnosyl-2''-O-glucosylglucoside	0.983211	1.02125e-08
Psat4g047360	Alhagidin	0.962573	5.43108e-07
Psat4g047360	Anhydroicaritin 3-(6'''-acetylgalactosyl)(1->3)-rhamnoside-7-glucoside	-0.888145	0.000113972
Psat4g047360	Apigenin 7-glucuronide-4'-(6''-malonylglucoside)	0.97151	1.40928e-07
Psat4g047360	Aromadendrin 3-rhamnoside	0.699503	0.0113403
Psat4g047360	Artabotryside A	0.963198	4.99786e-07
Psat4g047360	Astragalin	0.928339	1.31849e-05
Psat4g047360	Brassicoside	0.954702	1.39181e-06
Psat4g047360	Broussoflavonol E	0.739457	0.005986
Psat4g047360	Calomelanol B	-0.833902	0.000747998
Psat4g047360	Catechin-(4alpha->8)-gallocatechin-(4alpha->8)-gallocatechin	0.966344	3.21389e-07
Psat4g047360	Catechin-4-ol 3-O-beta-D-galactopyranoside	0.269011	0.397839
Psat4g047360	Chrysosplenoside D	0.873498	0.000205547
Psat4g047360	Cyanidin 3-(6''-(Z)-caffeylsambubioside)	0.987064	2.79121e-09
Psat4g047360	Cyanidin 3-(6''-acetylglucoside)	0.992556	1.77796e-10
Psat4g047360	Cyanidin 3-(6''-ferulylglucoside)-5-glucoside	-0.808991	0.00143886
Psat4g047360	Cycloartocarpin	-0.773915	0.00313726
Psat4g047360	Delphinidin 3-(2''-galloylgalactoside)	0.244334	0.444072
Psat4g047360	Delphinidin 3-(3''-p-coumaroylglucoside)	0.971132	1.50429e-07
Psat4g047360	Delphinidin 3,7,3'-triglucoside	0.851843	0.000436009
Psat4g047360	Delphinidin 3-caffeoylglucoside	0.969056	2.12142e-07
Psat4g047360	Delphinidin 3-caffeylglucoside	0.981648	1.58995e-08
Psat4g047360	Derriobtusone A	-0.120334	0.70951
Psat4g047360	Dihydromyricetin	0.925114	1.63401e-05
Psat4g047360	Dillenetin 5-glucoside-7-glucuronide	0.928166	1.3341e-05
Psat4g047360	Epiafzelechin-(4b->8)-epicatechin 3,3'-digallate	0.984467	6.93864e-09
Psat4g047360	Epimedin C	0.942283	4.57648e-06
Psat4g047360	Epimedoside D	0.940408	5.35238e-06
Psat4g047360	Eriodictyol 7-(6-galloylglucoside)	0.955837	1.22826e-06
Psat4g047360	Euphorbianin	0.990265	6.77358e-10
Psat4g047360	Europetin 3-rhamnoside	0.726003	0.00751015
Psat4g047360	Feruloyl C1-glucuronide	0.728008	0.00726628
Psat4g047360	Folerogenin	0.321982	0.307428
Psat4g047360	Gallocatechin-(4alpha->8)-gallocatechin-(4alpha->8)-gallocatechin	0.919403	2.33666e-05
Psat4g047360	Gladiatoside B1	-0.939064	5.97034e-06
Psat4g047360	Gladiatoside B2	-0.955082	1.33528e-06
Psat4g047360	Glucodistylin	0.980577	2.10738e-08
Psat4g047360	Gossypetin 3-sophoroside-8-glucoside	0.920267	2.21738e-05
Psat4g047360	Hebevinoside VI	0.344069	0.273465
Psat4g047360	Herbacetin 3-sophoroside-8-glucoside	0.942498	4.49356e-06
Psat4g047360	Herbacetin 8-gentiobioside	0.961127	6.5485e-07
Psat4g047360	Hexandraside D	0.946528	3.14608e-06
Psat4g047360	Hibiscetin	0.885696	0.000126467
Psat4g047360	Horridin (flavone)	0.989854	8.32609e-10
Psat4g047360	Ikarisoside F	0.877123	0.000178863
Psat4g047360	Isoorientin 2''-O-apiofuranoside	0.926333	1.50847e-05
Psat4g047360	Isoquercetrin	0.967953	2.52243e-07
Psat4g047360	Isoquercitrin	0.975266	6.99414e-08
Psat4g047360	Isorhamnetin 3-galactoside	0.949583	2.35659e-06
Psat4g047360	Isorhamnetin 3-gentiotrioside	0.992606	1.71854e-10
Psat4g047360	Isorhamnetin 3-gentiotrioside-7-glucoside	0.963113	5.0552e-07
Psat4g047360	Isorhamnetin 3-glucoside-7-gentiobioside	0.990052	7.54742e-10
Psat4g047360	Isorhamnetin 3-O-(beta-D-glucopyranosyl-(1->6)-beta-D-glucopyranoside)	0.921145	2.10115e-05
Psat4g047360	Isorhamnetin 3-rhamnosyl-(1->2)-[rhamnosyl-(1->6)-galactoside]-7-rhamnoside	0.963437	4.83982e-07
Psat4g047360	Isorhamnetin 3-rhamnosyl-(1->2)-gentiobiosyl-(1->6)-glucoside	-0.964251	4.33015e-07
Psat4g047360	Isoswertisin 3''-O-(2'''-methylbutyrate)	-0.927806	1.36696e-05
Psat4g047360	Isouvarinol	0.826389	0.00092077
Psat4g047360	Kaempferol	-0.365193	0.243098
Psat4g047360	Kaempferol 3-(4'''-p-coumaroylglucosyl)-(1->2)-rhamnoside-7-glucoside	0.890759	0.000101722
Psat4g047360	Kaempferol 3-(6G-malonylneohesperidoside)	0.458394	0.133938
Psat4g047360	Kaempferol 3-[2'''-acetyl-alpha-L-arabinopyranosyl-(1->6)-galactoside]	0.803322	0.00164852
Psat4g047360	Kaempferol 3-[2''-glucosyl-6''-acetyl-galactoside] 7-glucoside	0.90609	4.90453e-05
Psat4g047360	Kaempferol 3-[6''-(3-hydroxy-3-methylglutaryl)glucoside]-7-glucoside	0.972199	1.24839e-07
Psat4g047360	Kaempferol 3-apiosyl-(1->2)-glucoside-4'-glucoside	0.976873	5.01233e-08
Psat4g047360	Kaempferol 3-gentiobioside-7-glucuronide	0.952212	1.81108e-06
Psat4g047360	Kaempferol 3-O-(2''-rhamnosyl-6''-acetyl-galactoside) 7-O-rhamnoside	0.973878	9.1683e-08
Psat4g047360	Kaempferol 3-O-alpha-L-rhamnopyranosyl(1->6)-beta-D-glucopyranosyl(1->2)-beta-D-glucopyranoside-7-O-alpha-L-rhamnopyranoside	-0.953991	1.50263e-06
Psat4g047360	kaempferol 3-O-beta-D-glucosyl-(1->2)-glucoside	0.733428	0.00663701
Psat4g047360	Kaempferol 3-O-sophoroside	0.885291	0.000128633
Psat4g047360	Kaempferol 3-rutinoside-7-glucuronide	0.967845	2.56478e-07
Psat4g047360	Kaempferol 3-xylosyl-(1->3)-rhamnosyl-(1->6)-galactoside	0.983991	8.06161e-09
Psat4g047360	Kaempferol 4'-methyl ether 3-(4Rha-rhamnosylrutinoside)	0.967063	2.88834e-07
Psat4g047360	Kaempferol 7-(3G-glucosylgentiobioside)	0.984728	6.37795e-09
Psat4g047360	Laricitrin 3,7,5'-triglucoside	0.916409	2.78972e-05
Psat4g047360	Leucodelphinidin 3-[galactosyl-(1->4)-glucoside]	0.934205	8.68937e-06
Psat4g047360	Limocitrin 3-sophoroside	0.989011	1.23923e-09
Psat4g047360	Limocitrol 3-[alpha-L-arabinopyranosyl-(1->3)[galactosyl-(1->6)]-galactoside]	0.986272	3.75232e-09
Psat4g047360	Limocitrol 3-neohesperidoside	0.942574	4.46433e-06
Psat4g047360	Linoside A	0.905409	5.07888e-05
Psat4g047360	Luteolin 3'-methyl ether 7-malonylglucoside	0.320327	0.310063
Psat4g047360	Luteolin 4'-glucoside	0.878968	0.000166369
Psat4g047360	Luteolin 7-(6'''-acetylallosyl-(1->2)-glucoside)	0.99062	5.62886e-10
Psat4g047360	Luteolin 7-(6''''-acetylallosyl-(1->3)-glucosyl-(1->2)-glucoside	0.982644	1.20458e-08
Psat4g047360	Luteolin 7-(6''-malonylneohesperidoside)	0.897202	7.59042e-05
Psat4g047360	Luteolin 7-glucuronide-3',4'-dirhamnoside	0.970937	1.55535e-07
Psat4g047360	Luteolin 7-O-(2-apiofuranosyl-4-glucopyranosyl-6-malonyl)glucopyranoside	0.928982	1.26176e-05
Psat4g047360	Luteolin 7-O-(6''-O-malonyl)-beta-D-diglucoside	0.895845	8.08611e-05
Psat4g047360	Mearnsetin 3-galactosyl-(1->4)-galactoside	0.974692	7.83719e-08
Psat4g047360	Melilotocarpan B	0.330035	0.294785
Psat4g047360	Mikanin 3-O-sulfate	0.924506	1.69968e-05
Psat4g047360	Moracetin	0.948791	2.54408e-06
Psat4g047360	Morin	0.903504	5.59285e-05
Psat4g047360	Myricetin	0.981729	1.55521e-08
Psat4g047360	Myricetin 3-(2'',3'',4''-triacetylxyloside)	0.677823	0.0154218
Psat4g047360	Myricetin 3-(3'''-6'''-diacetylglucosyl)-(1->4)-(2'',3''-diacetylrhamnoside)	-0.442237	0.15
Psat4g047360	Myricetin 3,3'-digalactoside	0.908121	4.41199e-05
Psat4g047360	Myricetin 3-[glucosyl-(1->2)-rhamnoside] 7-[rhamnosyl-(1->2)-glucoside]	0.938667	6.16316e-06
Psat4g047360	Myricetin 3-galactoside	0.884663	0.000132047
Psat4g047360	Myricetin 3-glucoside-7-galactoside	0.939787	5.63141e-06
Psat4g047360	Myricetin 3-rhamnosyl-(1->3)-glucosyl-(1->6)-glucoside	0.984458	6.95777e-09
Psat4g047360	Myricetin 3-sambubioside	0.879551	0.000162563
Psat4g047360	Myricetin 3-xylosyl-(1->3)-rhamnoside	0.947544	2.86328e-06
Psat4g047360	Nicotiflorin	0.972126	1.26472e-07
Psat4g047360	orientin	0.560763	0.0578678
Psat4g047360	Panzhihuacycaside	-0.945233	3.53813e-06
Psat4g047360	Patuletin 3-glucosyl-(1->6)[apiosyl-(1->2)-glucoside]	0.701151	0.0110669
Psat4g047360	Pelargonidin 3-p-coumarylglucoside	0.95847	9.0734e-07
Psat4g047360	Peonidin 3-O-glucoside	-0.674842	0.0160577
Psat4g047360	Petunidin	0.746872	0.00525265
Psat4g047360	Petunidin 3-(6''-p-coumarylglucoside)-5-glucoside	-0.872984	0.000209562
Psat4g047360	Piperaduncin B	-0.950308	2.19469e-06
Psat4g047360	Plantagoside	0.935595	7.82809e-06
Psat4g047360	Primflaside	0.970052	1.80408e-07
Psat4g047360	Primflasine	0.986614	3.31019e-09
Psat4g047360	Quercetagetin 3,7-diglucoside	0.935862	7.67052e-06
Psat4g047360	Quercetin	0.963662	4.69458e-07
Psat4g047360	Quercetin 3-(2G-glucosylgentiobioside)	0.963366	4.88623e-07
Psat4g047360	Quercetin 3-(2''-glucosylgalactoside) 7-glucoside	0.953605	1.56582e-06
Psat4g047360	Quercetin 3-(6-[4-glucosyl-p-coumaryl]glucosyl)(1->2)-rhamnoside	0.943142	4.25218e-06
Psat4g047360	Quercetin 3-(6''''-feruloylglucosyl)-(1->2)-galactosyl-(1->2)-glucoside	0.826856	0.000909207
Psat4g047360	Quercetin 3-(6''-malonylglucoside)-7-glucoside	0.987283	2.56435e-09
Psat4g047360	Quercetin 3-(6''-malonylneohesperidoside)	0.887379	0.000117771
Psat4g047360	Quercetin 3-(6''''-p-coumarylsophorotrioside)	0.942262	4.58474e-06
Psat4g047360	Quercetin 3-(6''-sinapoylsophorotrioside)	0.991146	4.22289e-10
Psat4g047360	Quercetin 3-(6''''-sinapylsophorotrioside)	0.990499	6.00146e-10
Psat4g047360	Quercetin 3,4'-diglucoside	0.951094	2.02927e-06
Psat4g047360	Quercetin 3-[p-coumaroyl-(->6)-glucosyl-(1->2)-glucosyl-(1->2)-glucoside]	0.957502	1.01639e-06
Psat4g047360	Quercetin 3-beta-laminaribioside	0.992652	1.66612e-10
Psat4g047360	Quercetin 3-coumaroyl-triglucoside	0.959676	7.84565e-07
Psat4g047360	Quercetin 3-feruloyl-triglucoside	0.972152	1.25875e-07
Psat4g047360	Quercetin 3-galactoside	0.97727	4.60007e-08
Psat4g047360	Quercetin 3-galactosyl-(1->4)-rhamnoside	0.9559	1.21965e-06
Psat4g047360	Quercetin 3-gentiobioside-7-glucoside	0.878897	0.000166834
Psat4g047360	Quercetin 3-glucosyl-(1->6)-glucosyl-(1->4)-rhamnoside	-0.547982	0.0651089
Psat4g047360	Quercetin 3-laminaribioside	0.981127	1.82688e-08
Psat4g047360	Quercetin 3-O-(6""-malonyl-glucoside) 7-O-glucoside	0.988366	1.64598e-09
Psat4g047360	Quercetin 3-O-glucosyl-rutinoside	0.987623	2.24082e-09
Psat4g047360	Quercetin 3-O-malonylglucoside	0.931925	1.02629e-05
Psat4g047360	Quercetin 3-rhamnosyl-(1->6)-[glucosyl-(1->2)-glucoside]-7-rhamnoside	0.957384	1.03045e-06
Psat4g047360	Quercetin 3-rhamnosyl-(1->6)-glucosyl-(1->6)-galactoside	-0.325915	0.301216
Psat4g047360	Quercetin 3-sambubioside-3'-glucoside	0.977886	4.01351e-08
Psat4g047360	Quercetin 3-sambubioside-7-glucoside	0.855988	0.00038111
Psat4g047360	Quercetin 3-triglucoside	0.956744	1.10893e-06
Psat4g047360	Quercetin 3-xylosyl-(1->6)-glucoside	0.986848	3.03172e-09
Psat4g047360	Quercetin 7,3',4'-trimethyl ether 3-sulfate	0.955293	1.3047e-06
Psat4g047360	Quercetin-3-o-rutinose	0.939002	6.00005e-06
Psat4g047360	Rhamnetin 3-neohesperidoside	0.9811	1.84001e-08
Psat4g047360	Rhamnetin 3-sophoroside	0.992616	1.70795e-10
Psat4g047360	Robinetin	0.592594	0.0423064
Psat4g047360	Scutellarein 6,7,4'-trimethyl ether 5-(6'''-acetylglucosyl)(1->3)-galactoside	0.861715	0.000314277
Psat4g047360	Spinacetin 3-(2''-apiosylgentiobioside)	0.967804	2.58113e-07
Psat4g047360	Steppogenin 4'-O-beta-D-glucoside	0.859142	0.000343061
Psat4g047360	Tamarixetin 3-rutinoside	0.958197	9.37092e-07
Psat4g047360	Tricetin 7-glucoside-3'-[6''-(3-hydroxy-3-methylglutaryl)glucoside	0.806335	0.00153436
Psat4g047360	Tricin 7-diglucuronoside	0.967598	2.664e-07
Psat4g047360	Viscumneoside V	0.914315	3.14565e-05
Psat4g097880	(-)-Homoeriodictyol, sodium salt	0.623634	0.0302425
Psat4g097880	(-)-Medicarpin	0.537377	0.0715753
Psat4g097880	(2S,3S,4S,5R)-3,4,5-Trihydroxy-6-[2-methoxy-5-(3,5,7-trihydroxy-3,4-dihydro-2H-chromen-2-yl)phenoxy]oxane-2-carboxylic acid	0.423935	0.169624
Psat4g097880	(3''-Apiosyl-6''-malonyl)astragalin	0.771294	0.00330752
Psat4g097880	(9R,10S)-rel-(-)-9,10-bis(Acetyloxy)-9,10-dihydro-5-methoxy-8,8-dimethyl-2-phenyl-4H,8H-benzo[1,2-b:3,4-b']dipyran-4-one	0.390117	0.209955
Psat4g097880	2,4',5,7-Tetrahydroxyflavanone	0.966083	3.33918e-07
Psat4g097880	2,5,7-trihydroxy-4'-methoxyisoflavanone	0.527683	0.0778596
Psat4g097880	5,2'-Dihydroxy-7,8,6'-trimethoxyflavanone 2'-O-glucuronide	0.969903	1.8492e-07
Psat4g097880	5,3',4'-Trihydroxy-7-methoxy-4-phenylcoumarin 5-O-(6''-acetyl)-galactoside	0.863379	0.000296688
Psat4g097880	5,3'-Dihydroxy-7,4'-dimethoxy-4-phenylcoumarin	0.42592	0.167421
Psat4g097880	5,7,2',3',4'-Pentahydroxy-3,6-dimethoxyflavone 7-glucoside	0.984262	7.40605e-09
Psat4g097880	5,7,2'-Trihydroxyflavanone	0.97605	5.96134e-08
Psat4g097880	5,7,3',4',5'-Pentahydroxyflavanone	0.936424	7.34743e-06
Psat4g097880	5,7,3',6'-Tetrahydroxy-8,2'-dimethoxyflavone 6'-glucoside	0.952297	1.79523e-06
Psat4g097880	6-Hydroxyluteolin 6-glucoside-7-[6'''-(3-hydroxy-3-methylglutaryl)glucoside]	0.995276	1.83822e-11
Psat4g097880	6'''-O-Sinapoylsaponarin	0.405158	0.19136
Psat4g097880	7,4'-Dihydroxyflavan	0.497745	0.099621
Psat4g097880	7-Chloro-3,3',4',5,6,8-hexamethoxyflavone	0.993599	8.37214e-11
Psat4g097880	7-HYDROXY-8,4'-DIMETHOXYISOFLAVONE	0.504497	0.0943951
Psat4g097880	8-Cinnamoyl-3,4-dihydro-5,7-dihydroxy-4-phenylcoumarin	-0.913817	3.23536e-05
Psat4g097880	8-Hydroxyluteolin 4'-methyl ether 7-(6'''-acetylallosyl-(1->2)-glucoside	0.980147	2.34937e-08
Psat4g097880	8-Hydroxyluteolin 7-[6'''-acetylallosyl-(1->2)-glucoside]	0.841193	0.000605414
Psat4g097880	8-Prenylquercetin 4'-methyl ether 3-rhamnoside	-0.978703	3.32956e-08
Psat4g097880	Acacetin 7-glucuronosyl-(1->2)-glucuronide	0.949349	2.41081e-06
Psat4g097880	Acacetin 7-O-[2'''-O-rhamnosyl-2''-O-glucosylglucoside	0.938786	6.1046e-06
Psat4g097880	Alhagidin	0.874729	0.000196154
Psat4g097880	Anhydroicaritin 3-(6'''-acetylgalactosyl)(1->3)-rhamnoside-7-glucoside	-0.909461	4.10915e-05
Psat4g097880	Apigenin 7-glucuronide-4'-(6''-malonylglucoside)	0.898965	6.98282e-05
Psat4g097880	Aromadendrin 3-rhamnoside	0.864417	0.000286104
Psat4g097880	Artabotryside A	0.993969	6.22105e-11
Psat4g097880	Astragalin	0.993609	8.30513e-11
Psat4g097880	Brassicoside	0.947662	2.83183e-06
Psat4g097880	Broussoflavonol E	0.55409	0.0615743
Psat4g097880	Calomelanol B	-0.900913	6.35652e-05
Psat4g097880	Catechin-(4alpha->8)-gallocatechin-(4alpha->8)-gallocatechin	0.996421	4.59372e-12
Psat4g097880	Catechin-4-ol 3-O-beta-D-galactopyranoside	0.200202	0.532712
Psat4g097880	Chrysosplenoside D	0.974606	7.97002e-08
Psat4g097880	Cyanidin 3-(6''-(Z)-caffeylsambubioside)	0.980731	2.02578e-08
Psat4g097880	Cyanidin 3-(6''-acetylglucoside)	0.956193	1.18036e-06
Psat4g097880	Cyanidin 3-(6''-ferulylglucoside)-5-glucoside	-0.819836	0.00109527
Psat4g097880	Cycloartocarpin	-0.845439	0.000532674
Psat4g097880	Delphinidin 3-(2''-galloylgalactoside)	0.377773	0.226005
Psat4g097880	Delphinidin 3-(3''-p-coumaroylglucoside)	0.920581	2.17517e-05
Psat4g097880	Delphinidin 3,7,3'-triglucoside	0.949569	2.35993e-06
Psat4g097880	Delphinidin 3-caffeoylglucoside	0.884365	0.00013369
Psat4g097880	Delphinidin 3-caffeylglucoside	0.911865	3.60662e-05
Psat4g097880	Derriobtusone A	-0.354735	0.257872
Psat4g097880	Dihydromyricetin	0.983844	8.43721e-09
Psat4g097880	Dillenetin 5-glucoside-7-glucuronide	0.982746	1.1699e-08
Psat4g097880	Epiafzelechin-(4b->8)-epicatechin 3,3'-digallate	0.989427	1.0225e-09
Psat4g097880	Epimedin C	0.83003	0.000833576
Psat4g097880	Epimedoside D	0.827989	0.000881641
Psat4g097880	Eriodictyol 7-(6-galloylglucoside)	0.981603	1.60911e-08
Psat4g097880	Euphorbianin	0.951138	2.02024e-06
Psat4g097880	Europetin 3-rhamnoside	0.880728	0.000155094
Psat4g097880	Feruloyl C1-glucuronide	0.883665	0.000137621
Psat4g097880	Folerogenin	0.550685	0.0635282
Psat4g097880	Gallocatechin-(4alpha->8)-gallocatechin-(4alpha->8)-gallocatechin	0.990348	6.49026e-10
Psat4g097880	Gladiatoside B1	-0.962496	5.4866e-07
Psat4g097880	Gladiatoside B2	-0.992198	2.24722e-10
Psat4g097880	Glucodistylin	0.990874	4.90999e-10
Psat4g097880	Gossypetin 3-sophoroside-8-glucoside	0.993532	8.82223e-11
Psat4g097880	Hebevinoside VI	0.547083	0.0656412
Psat4g097880	Herbacetin 3-sophoroside-8-glucoside	0.985895	4.29489e-09
Psat4g097880	Herbacetin 8-gentiobioside	0.98598	4.16674e-09
Psat4g097880	Hexandraside D	0.839433	0.000637718
Psat4g097880	Hibiscetin	0.972997	1.08059e-07
Psat4g097880	Horridin (flavone)	0.947528	2.86758e-06
Psat4g097880	Ikarisoside F	0.721533	0.00807568
Psat4g097880	Isoorientin 2''-O-apiofuranoside	0.992424	1.9404e-10
Psat4g097880	Isoquercetrin	0.896154	7.97103e-05
Psat4g097880	Isoquercitrin	0.993643	8.09049e-11
Psat4g097880	Isorhamnetin 3-galactoside	0.998635	3.72574e-14
Psat4g097880	Isorhamnetin 3-gentiotrioside	0.961546	6.20732e-07
Psat4g097880	Isorhamnetin 3-gentiotrioside-7-glucoside	0.897274	7.56494e-05
Psat4g097880	Isorhamnetin 3-glucoside-7-gentiobioside	0.970066	1.79999e-07
Psat4g097880	Isorhamnetin 3-O-(beta-D-glucopyranosyl-(1->6)-beta-D-glucopyranoside)	0.979332	2.86908e-08
Psat4g097880	Isorhamnetin 3-rhamnosyl-(1->2)-[rhamnosyl-(1->6)-galactoside]-7-rhamnoside	0.971258	1.47199e-07
Psat4g097880	Isorhamnetin 3-rhamnosyl-(1->2)-gentiobiosyl-(1->6)-glucoside	-0.991139	4.23933e-10
Psat4g097880	Isoswertisin 3''-O-(2'''-methylbutyrate)	-0.9418	4.76717e-06
Psat4g097880	Isouvarinol	0.685911	0.0137903
Psat4g097880	Kaempferol	-0.441888	0.15036
Psat4g097880	Kaempferol 3-(4'''-p-coumaroylglucosyl)-(1->2)-rhamnoside-7-glucoside	0.77744	0.00291885
Psat4g097880	Kaempferol 3-(6G-malonylneohesperidoside)	0.218331	0.495419
Psat4g097880	Kaempferol 3-[2'''-acetyl-alpha-L-arabinopyranosyl-(1->6)-galactoside]	0.626243	0.0293566
Psat4g097880	Kaempferol 3-[2''-glucosyl-6''-acetyl-galactoside] 7-glucoside	0.768331	0.00350837
Psat4g097880	Kaempferol 3-[6''-(3-hydroxy-3-methylglutaryl)glucoside]-7-glucoside	0.994381	4.37128e-11
Psat4g097880	Kaempferol 3-apiosyl-(1->2)-glucoside-4'-glucoside	0.993198	1.13331e-10
Psat4g097880	Kaempferol 3-gentiobioside-7-glucuronide	0.994049	5.82181e-11
Psat4g097880	Kaempferol 3-O-(2''-rhamnosyl-6''-acetyl-galactoside) 7-O-rhamnoside	0.988168	1.79065e-09
Psat4g097880	Kaempferol 3-O-alpha-L-rhamnopyranosyl(1->6)-beta-D-glucopyranosyl(1->2)-beta-D-glucopyranoside-7-O-alpha-L-rhamnopyranoside	-0.99006	7.51664e-10
Psat4g097880	kaempferol 3-O-beta-D-glucosyl-(1->2)-glucoside	0.89015	0.000104481
Psat4g097880	Kaempferol 3-O-sophoroside	0.792488	0.00211371
Psat4g097880	Kaempferol 3-rutinoside-7-glucuronide	0.913003	3.38632e-05
Psat4g097880	Kaempferol 3-xylosyl-(1->3)-rhamnosyl-(1->6)-galactoside	0.931716	1.04173e-05
Psat4g097880	Kaempferol 4'-methyl ether 3-(4Rha-rhamnosylrutinoside)	0.882638	0.000143545
Psat4g097880	Kaempferol 7-(3G-glucosylgentiobioside)	0.929103	1.25132e-05
Psat4g097880	Laricitrin 3,7,5'-triglucoside	0.983925	8.22835e-09
Psat4g097880	Leucodelphinidin 3-[galactosyl-(1->4)-glucoside]	0.816029	0.00120774
Psat4g097880	Limocitrin 3-sophoroside	0.952991	1.67039e-06
Psat4g097880	Limocitrol 3-[alpha-L-arabinopyranosyl-(1->3)[galactosyl-(1->6)]-galactoside]	0.940166	5.45999e-06
Psat4g097880	Limocitrol 3-neohesperidoside	0.846046	0.000522855
Psat4g097880	Linoside A	0.765026	0.00374325
Psat4g097880	Luteolin 3'-methyl ether 7-malonylglucoside	0.5589	0.0588866
Psat4g097880	Luteolin 4'-glucoside	0.72857	0.00719905
Psat4g097880	Luteolin 7-(6'''-acetylallosyl-(1->2)-glucoside)	0.966884	2.96713e-07
Psat4g097880	Luteolin 7-(6''''-acetylallosyl-(1->3)-glucosyl-(1->2)-glucoside	0.948452	2.62795e-06
Psat4g097880	Luteolin 7-(6''-malonylneohesperidoside)	0.984748	6.3352e-09
Psat4g097880	Luteolin 7-glucuronide-3',4'-dirhamnoside	0.887264	0.00011835
Psat4g097880	Luteolin 7-O-(2-apiofuranosyl-4-glucopyranosyl-6-malonyl)glucopyranoside	0.815118	0.00123593
Psat4g097880	Luteolin 7-O-(6''-O-malonyl)-beta-D-diglucoside	0.755963	0.0044485
Psat4g097880	Mearnsetin 3-galactosyl-(1->4)-galactoside	0.95536	1.29506e-06
Psat4g097880	Melilotocarpan B	0.554922	0.0611034
Psat4g097880	Mikanin 3-O-sulfate	0.803774	0.00163101
Psat4g097880	Moracetin	0.86146	0.000317046
Psat4g097880	Morin	0.976103	5.89677e-08
Psat4g097880	Myricetin	0.963361	4.8897e-07
Psat4g097880	Myricetin 3-(2'',3'',4''-triacetylxyloside)	0.711209	0.00950305
Psat4g097880	Myricetin 3-(3'''-6'''-diacetylglucosyl)-(1->4)-(2'',3''-diacetylrhamnoside)	-0.511909	0.0888737
Psat4g097880	Myricetin 3,3'-digalactoside	0.988157	1.79901e-09
Psat4g097880	Myricetin 3-[glucosyl-(1->2)-rhamnoside] 7-[rhamnosyl-(1->2)-glucoside]	0.974467	8.18746e-08
Psat4g097880	Myricetin 3-galactoside	0.942669	4.42822e-06
Psat4g097880	Myricetin 3-glucoside-7-galactoside	0.996729	2.93459e-12
Psat4g097880	Myricetin 3-rhamnosyl-(1->3)-glucosyl-(1->6)-glucoside	0.96825	2.409e-07
Psat4g097880	Myricetin 3-sambubioside	0.968037	2.49017e-07
Psat4g097880	Myricetin 3-xylosyl-(1->3)-rhamnoside	0.971633	1.37932e-07
Psat4g097880	Nicotiflorin	0.889029	0.000109707
Psat4g097880	orientin	0.762654	0.00391896
Psat4g097880	Panzhihuacycaside	-0.994941	2.58751e-11
Psat4g097880	Patuletin 3-glucosyl-(1->6)[apiosyl-(1->2)-glucoside]	0.867231	0.000258896
Psat4g097880	Pelargonidin 3-p-coumarylglucoside	0.864407	0.000286209
Psat4g097880	Peonidin 3-O-glucoside	-0.783123	0.00259135
Psat4g097880	Petunidin	0.674623	0.016105
Psat4g097880	Petunidin 3-(6''-p-coumarylglucoside)-5-glucoside	-0.887947	0.000114942
Psat4g097880	Piperaduncin B	-0.990943	4.72622e-10
Psat4g097880	Plantagoside	0.983448	9.51566e-09
Psat4g097880	Primflaside	0.953102	1.65111e-06
Psat4g097880	Primflasine	0.980836	1.97108e-08
Psat4g097880	Quercetagetin 3,7-diglucoside	0.996787	2.6804e-12
Psat4g097880	Quercetin	0.89248	9.42424e-05
Psat4g097880	Quercetin 3-(2G-glucosylgentiobioside)	0.996063	7.39606e-12
Psat4g097880	Quercetin 3-(2''-glucosylgalactoside) 7-glucoside	0.977526	4.34861e-08
Psat4g097880	Quercetin 3-(6-[4-glucosyl-p-coumaryl]glucosyl)(1->2)-rhamnoside	0.900326	6.5406e-05
Psat4g097880	Quercetin 3-(6''''-feruloylglucosyl)-(1->2)-galactosyl-(1->2)-glucoside	0.951028	2.04275e-06
Psat4g097880	Quercetin 3-(6''-malonylglucoside)-7-glucoside	0.946205	3.24062e-06
Psat4g097880	Quercetin 3-(6''-malonylneohesperidoside)	0.972854	1.10921e-07
Psat4g097880	Quercetin 3-(6''''-p-coumarylsophorotrioside)	0.988632	1.46727e-09
Psat4g097880	Quercetin 3-(6''-sinapoylsophorotrioside)	0.961715	6.07381e-07
Psat4g097880	Quercetin 3-(6''''-sinapylsophorotrioside)	0.958122	9.45432e-07
Psat4g097880	Quercetin 3,4'-diglucoside	0.854442	0.000400912
Psat4g097880	Quercetin 3-[p-coumaroyl-(->6)-glucosyl-(1->2)-glucosyl-(1->2)-glucoside]	0.995119	2.1648e-11
Psat4g097880	Quercetin 3-beta-laminaribioside	0.959217	8.29646e-07
Psat4g097880	Quercetin 3-coumaroyl-triglucoside	0.991745	2.97773e-10
Psat4g097880	Quercetin 3-feruloyl-triglucoside	0.979234	2.93684e-08
Psat4g097880	Quercetin 3-galactoside	0.993099	1.21883e-10
Psat4g097880	Quercetin 3-galactosyl-(1->4)-rhamnoside	0.991993	2.55816e-10
Psat4g097880	Quercetin 3-gentiobioside-7-glucoside	0.975768	6.31803e-08
Psat4g097880	Quercetin 3-glucosyl-(1->6)-glucosyl-(1->4)-rhamnoside	-0.605562	0.036914
Psat4g097880	Quercetin 3-laminaribioside	0.977599	4.27824e-08
Psat4g097880	Quercetin 3-O-(6""-malonyl-glucoside) 7-O-glucoside	0.939757	5.64512e-06
Psat4g097880	Quercetin 3-O-glucosyl-rutinoside	0.940119	5.48072e-06
Psat4g097880	Quercetin 3-O-malonylglucoside	0.845931	0.000524715
Psat4g097880	Quercetin 3-rhamnosyl-(1->6)-[glucosyl-(1->2)-glucoside]-7-rhamnoside	0.893416	9.03552e-05
Psat4g097880	Quercetin 3-rhamnosyl-(1->6)-glucosyl-(1->6)-galactoside	-0.428652	0.164419
Psat4g097880	Quercetin 3-sambubioside-3'-glucoside	0.993933	6.40743e-11
Psat4g097880	Quercetin 3-sambubioside-7-glucoside	0.955141	1.32664e-06
Psat4g097880	Quercetin 3-triglucoside	0.88089	0.000154087
Psat4g097880	Quercetin 3-xylosyl-(1->6)-glucoside	0.986059	4.05154e-09
Psat4g097880	Quercetin 7,3',4'-trimethyl ether 3-sulfate	0.990537	5.88249e-10
Psat4g097880	Quercetin-3-o-rutinose	0.994327	4.58479e-11
Psat4g097880	Rhamnetin 3-neohesperidoside	0.9918	2.87955e-10
Psat4g097880	Rhamnetin 3-sophoroside	0.96632	3.22537e-07
Psat4g097880	Robinetin	0.780932	0.00271415
Psat4g097880	Scutellarein 6,7,4'-trimethyl ether 5-(6'''-acetylglucosyl)(1->3)-galactoside	0.702536	0.010841
Psat4g097880	Spinacetin 3-(2''-apiosylgentiobioside)	0.990474	6.08124e-10
Psat4g097880	Steppogenin 4'-O-beta-D-glucoside	0.728587	0.00719704
Psat4g097880	Tamarixetin 3-rutinoside	0.859463	0.000339366
Psat4g097880	Tricetin 7-glucoside-3'-[6''-(3-hydroxy-3-methylglutaryl)glucoside	0.93534	7.98099e-06
Psat4g097880	Tricin 7-diglucuronoside	0.916365	2.79694e-05
Psat4g097880	Viscumneoside V	0.98404	7.93954e-09
Psat4g099840	(-)-Homoeriodictyol, sodium salt	0.566312	0.0549057
Psat4g099840	(-)-Medicarpin	0.548107	0.0650352
Psat4g099840	(2S,3S,4S,5R)-3,4,5-Trihydroxy-6-[2-methoxy-5-(3,5,7-trihydroxy-3,4-dihydro-2H-chromen-2-yl)phenoxy]oxane-2-carboxylic acid	0.353734	0.259313
Psat4g099840	(3''-Apiosyl-6''-malonyl)astragalin	0.698884	0.0114443
Psat4g099840	(9R,10S)-rel-(-)-9,10-bis(Acetyloxy)-9,10-dihydro-5-methoxy-8,8-dimethyl-2-phenyl-4H,8H-benzo[1,2-b:3,4-b']dipyran-4-one	0.417033	0.177424
Psat4g099840	2,4',5,7-Tetrahydroxyflavanone	0.948976	2.49928e-06
Psat4g099840	2,5,7-trihydroxy-4'-methoxyisoflavanone	0.548943	0.0645438
Psat4g099840	5,2'-Dihydroxy-7,8,6'-trimethoxyflavanone 2'-O-glucuronide	0.94535	3.50134e-06
Psat4g099840	5,3',4'-Trihydroxy-7-methoxy-4-phenylcoumarin 5-O-(6''-acetyl)-galactoside	0.830498	0.000822846
Psat4g099840	5,3'-Dihydroxy-7,4'-dimethoxy-4-phenylcoumarin	0.441622	0.150634
Psat4g099840	5,7,2',3',4'-Pentahydroxy-3,6-dimethoxyflavone 7-glucoside	0.965617	3.57223e-07
Psat4g099840	5,7,2'-Trihydroxyflavanone	0.912844	3.41652e-05
Psat4g099840	5,7,3',4',5'-Pentahydroxyflavanone	0.87917	0.000165045
Psat4g099840	5,7,3',6'-Tetrahydroxy-8,2'-dimethoxyflavone 6'-glucoside	0.897594	7.45217e-05
Psat4g099840	6-Hydroxyluteolin 6-glucoside-7-[6'''-(3-hydroxy-3-methylglutaryl)glucoside]	0.96592	3.41935e-07
Psat4g099840	6'''-O-Sinapoylsaponarin	0.416997	0.177465
Psat4g099840	7,4'-Dihydroxyflavan	0.511954	0.0888408
Psat4g099840	7-Chloro-3,3',4',5,6,8-hexamethoxyflavone	0.967419	2.73731e-07
Psat4g099840	7-HYDROXY-8,4'-DIMETHOXYISOFLAVONE	0.518111	0.0844248
Psat4g099840	8-Cinnamoyl-3,4-dihydro-5,7-dihydroxy-4-phenylcoumarin	-0.86623	0.000268337
Psat4g099840	8-Hydroxyluteolin 4'-methyl ether 7-(6'''-acetylallosyl-(1->2)-glucoside	0.936582	7.25857e-06
Psat4g099840	8-Hydroxyluteolin 7-[6'''-acetylallosyl-(1->2)-glucoside]	0.802993	0.00166138
Psat4g099840	8-Prenylquercetin 4'-methyl ether 3-rhamnoside	-0.936022	7.57769e-06
Psat4g099840	Acacetin 7-glucuronosyl-(1->2)-glucuronide	0.898292	7.21023e-05
Psat4g099840	Acacetin 7-O-[2'''-O-rhamnosyl-2''-O-glucosylglucoside	0.900192	6.58318e-05
Psat4g099840	Alhagidin	0.85055	0.000454327
Psat4g099840	Anhydroicaritin 3-(6'''-acetylgalactosyl)(1->3)-rhamnoside-7-glucoside	-0.878936	0.000166578
Psat4g099840	Apigenin 7-glucuronide-4'-(6''-malonylglucoside)	0.879862	0.000160564
Psat4g099840	Aromadendrin 3-rhamnoside	0.843016	0.000573293
Psat4g099840	Artabotryside A	0.944975	3.62091e-06
Psat4g099840	Astragalin	0.956227	1.17579e-06
Psat4g099840	Brassicoside	0.914112	3.18214e-05
Psat4g099840	Broussoflavonol E	0.475588	0.11812
Psat4g099840	Calomelanol B	-0.852053	0.000433081
Psat4g099840	Catechin-(4alpha->8)-gallocatechin-(4alpha->8)-gallocatechin	0.948013	2.73974e-06
Psat4g099840	Catechin-4-ol 3-O-beta-D-galactopyranoside	0.142665	0.658265
Psat4g099840	Chrysosplenoside D	0.923389	1.82571e-05
Psat4g099840	Cyanidin 3-(6''-(Z)-caffeylsambubioside)	0.940363	5.37252e-06
Psat4g099840	Cyanidin 3-(6''-acetylglucoside)	0.89982	6.70235e-05
Psat4g099840	Cyanidin 3-(6''-ferulylglucoside)-5-glucoside	-0.786631	0.0024037
Psat4g099840	Cycloartocarpin	-0.816402	0.00119634
Psat4g099840	Delphinidin 3-(2''-galloylgalactoside)	0.29833	0.346263
Psat4g099840	Delphinidin 3-(3''-p-coumaroylglucoside)	0.835664	0.00071138
Psat4g099840	Delphinidin 3,7,3'-triglucoside	0.915722	2.90286e-05
Psat4g099840	Delphinidin 3-caffeoylglucoside	0.815107	0.00123625
Psat4g099840	Delphinidin 3-caffeylglucoside	0.861719	0.000314238
Psat4g099840	Derriobtusone A	-0.357567	0.253821
Psat4g099840	Dihydromyricetin	0.965314	3.73043e-07
Psat4g099840	Dillenetin 5-glucoside-7-glucuronide	0.964407	4.23793e-07
Psat4g099840	Epiafzelechin-(4b->8)-epicatechin 3,3'-digallate	0.941568	4.86109e-06
Psat4g099840	Epimedin C	0.788762	0.00229489
Psat4g099840	Epimedoside D	0.805745	0.00155624
Psat4g099840	Eriodictyol 7-(6-galloylglucoside)	0.932382	9.93084e-06
Psat4g099840	Euphorbianin	0.897687	7.41937e-05
Psat4g099840	Europetin 3-rhamnoside	0.852878	0.000421752
Psat4g099840	Feruloyl C1-glucuronide	0.857636	0.000360844
Psat4g099840	Folerogenin	0.571169	0.052402
Psat4g099840	Gallocatechin-(4alpha->8)-gallocatechin-(4alpha->8)-gallocatechin	0.94181	4.7631e-06
Psat4g099840	Gladiatoside B1	-0.925874	1.55477e-05
Psat4g099840	Gladiatoside B2	-0.950652	2.12108e-06
Psat4g099840	Glucodistylin	0.950658	2.11965e-06
Psat4g099840	Gossypetin 3-sophoroside-8-glucoside	0.961009	6.64739e-07
Psat4g099840	Hebevinoside VI	0.577906	0.0490625
Psat4g099840	Herbacetin 3-sophoroside-8-glucoside	0.971273	1.46833e-07
Psat4g099840	Herbacetin 8-gentiobioside	0.940913	5.13409e-06
Psat4g099840	Hexandraside D	0.797719	0.00187805
Psat4g099840	Hibiscetin	0.928551	1.29957e-05
Psat4g099840	Horridin (flavone)	0.893348	9.06325e-05
Psat4g099840	Ikarisoside F	0.662596	0.0188732
Psat4g099840	Isoorientin 2''-O-apiofuranoside	0.950543	2.14419e-06
Psat4g099840	Isoquercetrin	0.840551	0.000617033
Psat4g099840	Isoquercitrin	0.94779	2.79812e-06
Psat4g099840	Isorhamnetin 3-galactoside	0.959631	7.8897e-07
Psat4g099840	Isorhamnetin 3-gentiotrioside	0.907408	4.58022e-05
Psat4g099840	Isorhamnetin 3-gentiotrioside-7-glucoside	0.86906	0.000242327
Psat4g099840	Isorhamnetin 3-glucoside-7-gentiobioside	0.911148	3.7511e-05
Psat4g099840	Isorhamnetin 3-O-(beta-D-glucopyranosyl-(1->6)-beta-D-glucopyranoside)	0.959321	8.19235e-07
Psat4g099840	Isorhamnetin 3-rhamnosyl-(1->2)-[rhamnosyl-(1->6)-galactoside]-7-rhamnoside	0.966359	3.20701e-07
Psat4g099840	Isorhamnetin 3-rhamnosyl-(1->2)-gentiobiosyl-(1->6)-glucoside	-0.94979	2.30939e-06
Psat4g099840	Isoswertisin 3''-O-(2'''-methylbutyrate)	-0.900011	6.64083e-05
Psat4g099840	Isouvarinol	0.642177	0.0243476
Psat4g099840	Kaempferol	-0.433845	0.158808
Psat4g099840	Kaempferol 3-(4'''-p-coumaroylglucosyl)-(1->2)-rhamnoside-7-glucoside	0.733541	0.00662434
Psat4g099840	Kaempferol 3-(6G-malonylneohesperidoside)	0.208937	0.514596
Psat4g099840	Kaempferol 3-[2'''-acetyl-alpha-L-arabinopyranosyl-(1->6)-galactoside]	0.608104	0.0359176
Psat4g099840	Kaempferol 3-[2''-glucosyl-6''-acetyl-galactoside] 7-glucoside	0.730504	0.00697121
Psat4g099840	Kaempferol 3-[6''-(3-hydroxy-3-methylglutaryl)glucoside]-7-glucoside	0.949693	2.33135e-06
Psat4g099840	Kaempferol 3-apiosyl-(1->2)-glucoside-4'-glucoside	0.962444	5.52398e-07
Psat4g099840	Kaempferol 3-gentiobioside-7-glucuronide	0.945934	3.32136e-06
Psat4g099840	Kaempferol 3-O-(2''-rhamnosyl-6''-acetyl-galactoside) 7-O-rhamnoside	0.951837	1.88205e-06
Psat4g099840	Kaempferol 3-O-alpha-L-rhamnopyranosyl(1->6)-beta-D-glucopyranosyl(1->2)-beta-D-glucopyranoside-7-O-alpha-L-rhamnopyranoside	-0.956034	1.20157e-06
Psat4g099840	kaempferol 3-O-beta-D-glucosyl-(1->2)-glucoside	0.863242	0.000298108
Psat4g099840	Kaempferol 3-O-sophoroside	0.726953	0.00739384
Psat4g099840	Kaempferol 3-rutinoside-7-glucuronide	0.85671	0.000372132
Psat4g099840	Kaempferol 3-xylosyl-(1->3)-rhamnosyl-(1->6)-galactoside	0.8882	0.000113703
Psat4g099840	Kaempferol 4'-methyl ether 3-(4Rha-rhamnosylrutinoside)	0.862553	0.00030532
Psat4g099840	Kaempferol 7-(3G-glucosylgentiobioside)	0.870116	0.000233143
Psat4g099840	Laricitrin 3,7,5'-triglucoside	0.965752	3.50348e-07
Psat4g099840	Leucodelphinidin 3-[galactosyl-(1->4)-glucoside]	0.761414	0.00401327
Psat4g099840	Limocitrin 3-sophoroside	0.894544	8.58435e-05
Psat4g099840	Limocitrol 3-[alpha-L-arabinopyranosyl-(1->3)[galactosyl-(1->6)]-galactoside]	0.880159	0.000158674
Psat4g099840	Limocitrol 3-neohesperidoside	0.822634	0.00101792
Psat4g099840	Linoside A	0.704954	0.0104547
Psat4g099840	Luteolin 3'-methyl ether 7-malonylglucoside	0.566543	0.0547851
Psat4g099840	Luteolin 4'-glucoside	0.65667	0.0203582
Psat4g099840	Luteolin 7-(6'''-acetylallosyl-(1->2)-glucoside)	0.90796	4.44969e-05
Psat4g099840	Luteolin 7-(6''''-acetylallosyl-(1->3)-glucosyl-(1->2)-glucoside	0.893136	9.15049e-05
Psat4g099840	Luteolin 7-(6''-malonylneohesperidoside)	0.944852	3.6606e-06
Psat4g099840	Luteolin 7-glucuronide-3',4'-dirhamnoside	0.825559	0.000941593
Psat4g099840	Luteolin 7-O-(2-apiofuranosyl-4-glucopyranosyl-6-malonyl)glucopyranoside	0.782786	0.00260998
Psat4g099840	Luteolin 7-O-(6''-O-malonyl)-beta-D-diglucoside	0.693104	0.0124496
Psat4g099840	Mearnsetin 3-galactosyl-(1->4)-galactoside	0.906873	4.70977e-05
Psat4g099840	Melilotocarpan B	0.568458	0.0537895
Psat4g099840	Mikanin 3-O-sulfate	0.734599	0.00650655
Psat4g099840	Moracetin	0.788619	0.00230209
Psat4g099840	Morin	0.961299	6.40662e-07
Psat4g099840	Myricetin	0.933765	8.97686e-06
Psat4g099840	Myricetin 3-(2'',3'',4''-triacetylxyloside)	0.69781	0.0116263
Psat4g099840	Myricetin 3-(3'''-6'''-diacetylglucosyl)-(1->4)-(2'',3''-diacetylrhamnoside)	-0.508981	0.091028
Psat4g099840	Myricetin 3,3'-digalactoside	0.951918	1.8665e-06
Psat4g099840	Myricetin 3-[glucosyl-(1->2)-rhamnoside] 7-[rhamnosyl-(1->2)-glucoside]	0.991772	2.92852e-10
Psat4g099840	Myricetin 3-galactoside	0.940554	5.28865e-06
Psat4g099840	Myricetin 3-glucoside-7-galactoside	0.956174	1.18288e-06
Psat4g099840	Myricetin 3-rhamnosyl-(1->3)-glucosyl-(1->6)-glucoside	0.920125	2.23664e-05
Psat4g099840	Myricetin 3-sambubioside	0.925872	1.55505e-05
Psat4g099840	Myricetin 3-xylosyl-(1->3)-rhamnoside	0.942477	4.50169e-06
Psat4g099840	Nicotiflorin	0.826168	0.000926282
Psat4g099840	orientin	0.760598	0.00407629
Psat4g099840	Panzhihuacycaside	-0.951777	1.89353e-06
Psat4g099840	Patuletin 3-glucosyl-(1->6)[apiosyl-(1->2)-glucoside]	0.846093	0.000522109
Psat4g099840	Pelargonidin 3-p-coumarylglucoside	0.793189	0.00208089
Psat4g099840	Peonidin 3-O-glucoside	-0.737939	0.00614521
Psat4g099840	Petunidin	0.65324	0.0212558
Psat4g099840	Petunidin 3-(6''-p-coumarylglucoside)-5-glucoside	-0.848045	0.000491525
Psat4g099840	Piperaduncin B	-0.96205	5.81607e-07
Psat4g099840	Plantagoside	0.927933	1.35532e-05
Psat4g099840	Primflaside	0.913623	3.27095e-05
Psat4g099840	Primflasine	0.944128	3.90253e-06
Psat4g099840	Quercetagetin 3,7-diglucoside	0.953226	1.62965e-06
Psat4g099840	Quercetin	0.837921	0.000666524
Psat4g099840	Quercetin 3-(2G-glucosylgentiobioside)	0.949512	2.37285e-06
Psat4g099840	Quercetin 3-(2''-glucosylgalactoside) 7-glucoside	0.967216	2.82282e-07
Psat4g099840	Quercetin 3-(6-[4-glucosyl-p-coumaryl]glucosyl)(1->2)-rhamnoside	0.827335	0.000897471
Psat4g099840	Quercetin 3-(6''''-feruloylglucosyl)-(1->2)-galactosyl-(1->2)-glucoside	0.926053	1.53661e-05
Psat4g099840	Quercetin 3-(6''-malonylglucoside)-7-glucoside	0.889008	0.000109807
Psat4g099840	Quercetin 3-(6''-malonylneohesperidoside)	0.923894	1.7679e-05
Psat4g099840	Quercetin 3-(6''''-p-coumarylsophorotrioside)	0.939375	5.8226e-06
Psat4g099840	Quercetin 3-(6''-sinapoylsophorotrioside)	0.905818	4.9736e-05
Psat4g099840	Quercetin 3-(6''''-sinapylsophorotrioside)	0.908102	4.4164e-05
Psat4g099840	Quercetin 3,4'-diglucoside	0.828764	0.000863131
Psat4g099840	Quercetin 3-[p-coumaroyl-(->6)-glucosyl-(1->2)-glucosyl-(1->2)-glucoside]	0.951031	2.04207e-06
Psat4g099840	Quercetin 3-beta-laminaribioside	0.905146	5.14764e-05
Psat4g099840	Quercetin 3-coumaroyl-triglucoside	0.945545	3.44025e-06
Psat4g099840	Quercetin 3-feruloyl-triglucoside	0.923869	1.77071e-05
Psat4g099840	Quercetin 3-galactoside	0.949269	2.42967e-06
Psat4g099840	Quercetin 3-galactosyl-(1->4)-rhamnoside	0.954488	1.42452e-06
Psat4g099840	Quercetin 3-gentiobioside-7-glucoside	0.943079	4.27527e-06
Psat4g099840	Quercetin 3-glucosyl-(1->6)-glucosyl-(1->4)-rhamnoside	-0.584444	0.0459677
Psat4g099840	Quercetin 3-laminaribioside	0.926762	1.46613e-05
Psat4g099840	Quercetin 3-O-(6""-malonyl-glucoside) 7-O-glucoside	0.893448	9.02253e-05
Psat4g099840	Quercetin 3-O-glucosyl-rutinoside	0.88987	0.000105768
Psat4g099840	Quercetin 3-O-malonylglucoside	0.790744	0.00219708
Psat4g099840	Quercetin 3-rhamnosyl-(1->6)-[glucosyl-(1->2)-glucoside]-7-rhamnoside	0.865721	0.000273235
Psat4g099840	Quercetin 3-rhamnosyl-(1->6)-glucosyl-(1->6)-galactoside	-0.421572	0.172269
Psat4g099840	Quercetin 3-sambubioside-3'-glucoside	0.959197	8.31613e-07
Psat4g099840	Quercetin 3-sambubioside-7-glucoside	0.949138	2.46061e-06
Psat4g099840	Quercetin 3-triglucoside	0.827627	0.000890376
Psat4g099840	Quercetin 3-xylosyl-(1->6)-glucoside	0.93805	6.47286e-06
Psat4g099840	Quercetin 7,3',4'-trimethyl ether 3-sulfate	0.93927	5.87233e-06
Psat4g099840	Quercetin-3-o-rutinose	0.940252	5.42164e-06
Psat4g099840	Rhamnetin 3-neohesperidoside	0.944795	3.67929e-06
Psat4g099840	Rhamnetin 3-sophoroside	0.917678	2.5899e-05
Psat4g099840	Robinetin	0.766815	0.00361469
Psat4g099840	Scutellarein 6,7,4'-trimethyl ether 5-(6'''-acetylglucosyl)(1->3)-galactoside	0.663335	0.0186937
Psat4g099840	Spinacetin 3-(2''-apiosylgentiobioside)	0.961635	6.13723e-07
Psat4g099840	Steppogenin 4'-O-beta-D-glucoside	0.702071	0.0109164
Psat4g099840	Tamarixetin 3-rutinoside	0.806592	0.00152492
Psat4g099840	Tricetin 7-glucoside-3'-[6''-(3-hydroxy-3-methylglutaryl)glucoside	0.901525	6.16932e-05
Psat4g099840	Tricin 7-diglucuronoside	0.90046	6.49826e-05
Psat4g099840	Viscumneoside V	0.92806	1.34375e-05
Psat4g191760	(-)-Homoeriodictyol, sodium salt	0.642589	0.0242269
Psat4g191760	(-)-Medicarpin	0.510051	0.0902365
Psat4g191760	(2S,3S,4S,5R)-3,4,5-Trihydroxy-6-[2-methoxy-5-(3,5,7-trihydroxy-3,4-dihydro-2H-chromen-2-yl)phenoxy]oxane-2-carboxylic acid	0.436708	0.155767
Psat4g191760	(3''-Apiosyl-6''-malonyl)astragalin	0.790382	0.00221471
Psat4g191760	(9R,10S)-rel-(-)-9,10-bis(Acetyloxy)-9,10-dihydro-5-methoxy-8,8-dimethyl-2-phenyl-4H,8H-benzo[1,2-b:3,4-b']dipyran-4-one	0.368407	0.238661
Psat4g191760	2,4',5,7-Tetrahydroxyflavanone	0.955817	1.23099e-06
Psat4g191760	2,5,7-trihydroxy-4'-methoxyisoflavanone	0.499898	0.0979343
Psat4g191760	5,2'-Dihydroxy-7,8,6'-trimethoxyflavanone 2'-O-glucuronide	0.961304	6.40295e-07
Psat4g191760	5,3',4'-Trihydroxy-7-methoxy-4-phenylcoumarin 5-O-(6''-acetyl)-galactoside	0.846778	0.000511209
Psat4g191760	5,3'-Dihydroxy-7,4'-dimethoxy-4-phenylcoumarin	0.40099	0.196407
Psat4g191760	5,7,2',3',4'-Pentahydroxy-3,6-dimethoxyflavone 7-glucoside	0.973953	9.03822e-08
Psat4g191760	5,7,2'-Trihydroxyflavanone	0.981426	1.68767e-08
Psat4g191760	5,7,3',4',5'-Pentahydroxyflavanone	0.944345	3.82857e-06
Psat4g191760	5,7,3',6'-Tetrahydroxy-8,2'-dimethoxyflavone 6'-glucoside	0.959433	8.08173e-07
Psat4g191760	6-Hydroxyluteolin 6-glucoside-7-[6'''-(3-hydroxy-3-methylglutaryl)glucoside]	0.990905	4.82647e-10
Psat4g191760	6'''-O-Sinapoylsaponarin	0.379784	0.223342
Psat4g191760	7,4'-Dihydroxyflavan	0.472189	0.121144
Psat4g191760	7-Chloro-3,3',4',5,6,8-hexamethoxyflavone	0.987547	2.30978e-09
Psat4g191760	7-HYDROXY-8,4'-DIMETHOXYISOFLAVONE	0.479017	0.11512
Psat4g191760	8-Cinnamoyl-3,4-dihydro-5,7-dihydroxy-4-phenylcoumarin	-0.91088	3.80629e-05
Psat4g191760	8-Hydroxyluteolin 4'-methyl ether 7-(6'''-acetylallosyl-(1->2)-glucoside	0.973646	9.57825e-08
Psat4g191760	8-Hydroxyluteolin 7-[6'''-acetylallosyl-(1->2)-glucoside]	0.854824	0.000395957
Psat4g191760	8-Prenylquercetin 4'-methyl ether 3-rhamnoside	-0.978456	3.52567e-08
Psat4g191760	Acacetin 7-glucuronosyl-(1->2)-glucuronide	0.957045	1.07148e-06
Psat4g191760	Acacetin 7-O-[2'''-O-rhamnosyl-2''-O-glucosylglucoside	0.943583	4.09274e-06
Psat4g191760	Alhagidin	0.879958	0.000159952
Psat4g191760	Anhydroicaritin 3-(6'''-acetylgalactosyl)(1->3)-rhamnoside-7-glucoside	-0.908032	4.43267e-05
Psat4g191760	Apigenin 7-glucuronide-4'-(6''-malonylglucoside)	0.899822	6.70187e-05
Psat4g191760	Aromadendrin 3-rhamnoside	0.847766	0.000495806
Psat4g191760	Artabotryside A	0.994965	2.52644e-11
Psat4g191760	Astragalin	0.989103	1.18806e-09
Psat4g191760	Brassicoside	0.948333	2.65807e-06
Psat4g191760	Broussoflavonol E	0.575871	0.0500549
Psat4g191760	Calomelanol B	-0.8983	7.20733e-05
Psat4g191760	Catechin-(4alpha->8)-gallocatechin-(4alpha->8)-gallocatechin	0.995765	1.06552e-11
Psat4g191760	Catechin-4-ol 3-O-beta-D-galactopyranoside	0.214928	0.502328
Psat4g191760	Chrysosplenoside D	0.971108	1.51035e-07
Psat4g191760	Cyanidin 3-(6''-(Z)-caffeylsambubioside)	0.984028	7.97108e-09
Psat4g191760	Cyanidin 3-(6''-acetylglucoside)	0.962305	5.6256e-07
Psat4g191760	Cyanidin 3-(6''-ferulylglucoside)-5-glucoside	-0.818587	0.00113123
Psat4g191760	Cycloartocarpin	-0.837665	0.000671494
Psat4g191760	Delphinidin 3-(2''-galloylgalactoside)	0.372937	0.232489
Psat4g191760	Delphinidin 3-(3''-p-coumaroylglucoside)	0.936125	7.51774e-06
Psat4g191760	Delphinidin 3,7,3'-triglucoside	0.948761	2.55152e-06
Psat4g191760	Delphinidin 3-caffeoylglucoside	0.894903	8.4443e-05
Psat4g191760	Delphinidin 3-caffeylglucoside	0.921407	2.06738e-05
Psat4g191760	Derriobtusone A	-0.328984	0.296417
Psat4g191760	Dihydromyricetin	0.973566	9.72391e-08
Psat4g191760	Dillenetin 5-glucoside-7-glucuronide	0.972607	1.16019e-07
Psat4g191760	Epiafzelechin-(4b->8)-epicatechin 3,3'-digallate	0.991523	3.39836e-10
Psat4g191760	Epimedin C	0.840741	0.000613577
Psat4g191760	Epimedoside D	0.837667	0.000671462
Psat4g191760	Eriodictyol 7-(6-galloylglucoside)	0.985018	5.79734e-09
Psat4g191760	Euphorbianin	0.959226	8.28776e-07
Psat4g191760	Europetin 3-rhamnoside	0.863911	0.000291221
Psat4g191760	Feruloyl C1-glucuronide	0.871671	0.000220113
Psat4g191760	Folerogenin	0.523547	0.080652
Psat4g191760	Gallocatechin-(4alpha->8)-gallocatechin-(4alpha->8)-gallocatechin	0.985307	5.26171e-09
Psat4g191760	Gladiatoside B1	-0.960189	7.36566e-07
Psat4g191760	Gladiatoside B2	-0.990765	5.20835e-10
Psat4g191760	Glucodistylin	0.991696	3.06659e-10
Psat4g191760	Gossypetin 3-sophoroside-8-glucoside	0.988082	1.85631e-09
Psat4g191760	Hebevinoside VI	0.522839	0.0811372
Psat4g191760	Herbacetin 3-sophoroside-8-glucoside	0.976824	5.0655e-08
Psat4g191760	Herbacetin 8-gentiobioside	0.989438	1.01715e-09
Psat4g191760	Hexandraside D	0.851079	0.00044677
Psat4g191760	Hibiscetin	0.973098	1.06069e-07
Psat4g191760	Horridin (flavone)	0.955337	1.29826e-06
Psat4g191760	Ikarisoside F	0.736866	0.00625961
Psat4g191760	Isoorientin 2''-O-apiofuranoside	0.989721	8.88258e-10
Psat4g191760	Isoquercetrin	0.906815	4.72396e-05
Psat4g191760	Isoquercitrin	0.99298	1.32654e-10
Psat4g191760	Isorhamnetin 3-galactoside	0.995467	1.49615e-11
Psat4g191760	Isorhamnetin 3-gentiotrioside	0.967327	2.77568e-07
Psat4g191760	Isorhamnetin 3-gentiotrioside-7-glucoside	0.907706	4.50944e-05
Psat4g191760	Isorhamnetin 3-glucoside-7-gentiobioside	0.976843	5.04448e-08
Psat4g191760	Isorhamnetin 3-O-(beta-D-glucopyranosyl-(1->6)-beta-D-glucopyranoside)	0.969153	2.0886e-07
Psat4g191760	Isorhamnetin 3-rhamnosyl-(1->2)-[rhamnosyl-(1->6)-galactoside]-7-rhamnoside	0.962998	5.13331e-07
Psat4g191760	Isorhamnetin 3-rhamnosyl-(1->2)-gentiobiosyl-(1->6)-glucoside	-0.991871	2.75758e-10
Psat4g191760	Isoswertisin 3''-O-(2'''-methylbutyrate)	-0.941738	4.7922e-06
Psat4g191760	Isouvarinol	0.697906	0.01161
Psat4g191760	Kaempferol	-0.430801	0.162082
Psat4g191760	Kaempferol 3-(4'''-p-coumaroylglucosyl)-(1->2)-rhamnoside-7-glucoside	0.787423	0.00236283
Psat4g191760	Kaempferol 3-(6G-malonylneohesperidoside)	0.2417	0.449154
Psat4g191760	Kaempferol 3-[2'''-acetyl-alpha-L-arabinopyranosyl-(1->6)-galactoside]	0.643161	0.0240601
Psat4g191760	Kaempferol 3-[2''-glucosyl-6''-acetyl-galactoside] 7-glucoside	0.782383	0.00263233
Psat4g191760	Kaempferol 3-[6''-(3-hydroxy-3-methylglutaryl)glucoside]-7-glucoside	0.996583	3.6476e-12
Psat4g191760	Kaempferol 3-apiosyl-(1->2)-glucoside-4'-glucoside	0.991382	3.68914e-10
Psat4g191760	Kaempferol 3-gentiobioside-7-glucuronide	0.996696	3.08152e-12
Psat4g191760	Kaempferol 3-O-(2''-rhamnosyl-6''-acetyl-galactoside) 7-O-rhamnoside	0.98625	3.78271e-09
Psat4g191760	Kaempferol 3-O-alpha-L-rhamnopyranosyl(1->6)-beta-D-glucopyranosyl(1->2)-beta-D-glucopyranoside-7-O-alpha-L-rhamnopyranoside	-0.98866	1.44939e-09
Psat4g191760	kaempferol 3-O-beta-D-glucosyl-(1->2)-glucoside	0.876092	0.000186159
Psat4g191760	Kaempferol 3-O-sophoroside	0.808099	0.00147039
Psat4g191760	Kaempferol 3-rutinoside-7-glucuronide	0.924392	1.71225e-05
Psat4g191760	Kaempferol 3-xylosyl-(1->3)-rhamnosyl-(1->6)-galactoside	0.934738	8.35074e-06
Psat4g191760	Kaempferol 4'-methyl ether 3-(4Rha-rhamnosylrutinoside)	0.887678	0.000116275
Psat4g191760	Kaempferol 7-(3G-glucosylgentiobioside)	0.9385	6.24569e-06
Psat4g191760	Laricitrin 3,7,5'-triglucoside	0.97341	1.00115e-07
Psat4g191760	Leucodelphinidin 3-[galactosyl-(1->4)-glucoside]	0.831182	0.000807364
Psat4g191760	Limocitrin 3-sophoroside	0.961328	6.38278e-07
Psat4g191760	Limocitrol 3-[alpha-L-arabinopyranosyl-(1->3)[galactosyl-(1->6)]-galactoside]	0.950618	2.12813e-06
Psat4g191760	Limocitrol 3-neohesperidoside	0.858046	0.000355932
Psat4g191760	Linoside A	0.778757	0.00284029
Psat4g191760	Luteolin 3'-methyl ether 7-malonylglucoside	0.531897	0.0750834
Psat4g191760	Luteolin 4'-glucoside	0.742957	0.00563088
Psat4g191760	Luteolin 7-(6'''-acetylallosyl-(1->2)-glucoside)	0.972821	1.11595e-07
Psat4g191760	Luteolin 7-(6''''-acetylallosyl-(1->3)-glucosyl-(1->2)-glucoside	0.958981	8.53579e-07
Psat4g191760	Luteolin 7-(6''-malonylneohesperidoside)	0.978151	3.7802e-08
Psat4g191760	Luteolin 7-glucuronide-3',4'-dirhamnoside	0.899246	6.8896e-05
Psat4g191760	Luteolin 7-O-(2-apiofuranosyl-4-glucopyranosyl-6-malonyl)glucopyranoside	0.827515	0.000893084
Psat4g191760	Luteolin 7-O-(6''-O-malonyl)-beta-D-diglucoside	0.773936	0.00313593
Psat4g191760	Mearnsetin 3-galactosyl-(1->4)-galactoside	0.96464	4.1024e-07
Psat4g191760	Melilotocarpan B	0.530067	0.0762805
Psat4g191760	Mikanin 3-O-sulfate	0.821061	0.00106088
Psat4g191760	Moracetin	0.875291	0.000191984
Psat4g191760	Morin	0.963997	4.48446e-07
Psat4g191760	Myricetin	0.960546	7.04609e-07
Psat4g191760	Myricetin 3-(2'',3'',4''-triacetylxyloside)	0.697349	0.0117052
Psat4g191760	Myricetin 3-(3'''-6'''-diacetylglucosyl)-(1->4)-(2'',3''-diacetylrhamnoside)	-0.502266	0.0961006
Psat4g191760	Myricetin 3,3'-digalactoside	0.98199	1.44798e-08
Psat4g191760	Myricetin 3-[glucosyl-(1->2)-rhamnoside] 7-[rhamnosyl-(1->2)-glucoside]	0.965317	3.7289e-07
Psat4g191760	Myricetin 3-galactoside	0.92576	1.56647e-05
Psat4g191760	Myricetin 3-glucoside-7-galactoside	0.992365	2.01664e-10
Psat4g191760	Myricetin 3-rhamnosyl-(1->3)-glucosyl-(1->6)-glucoside	0.974132	8.73539e-08
Psat4g191760	Myricetin 3-sambubioside	0.958144	9.42956e-07
Psat4g191760	Myricetin 3-xylosyl-(1->3)-rhamnoside	0.963062	5.08992e-07
Psat4g191760	Nicotiflorin	0.899603	6.77288e-05
Psat4g191760	orientin	0.740743	0.00585364
Psat4g191760	Panzhihuacycaside	-0.994198	5.12904e-11
Psat4g191760	Patuletin 3-glucosyl-(1->6)[apiosyl-(1->2)-glucoside]	0.849901	0.000463744
Psat4g191760	Pelargonidin 3-p-coumarylglucoside	0.878194	0.000171524
Psat4g191760	Peonidin 3-O-glucoside	-0.772948	0.00319928
Psat4g191760	Petunidin	0.680521	0.0148626
Psat4g191760	Petunidin 3-(6''-p-coumarylglucoside)-5-glucoside	-0.887728	0.000116029
Psat4g191760	Piperaduncin B	-0.989819	8.46734e-10
Psat4g191760	Plantagoside	0.978408	3.56467e-08
Psat4g191760	Primflaside	0.949449	2.38767e-06
Psat4g191760	Primflasine	0.983736	8.72191e-09
Psat4g191760	Quercetagetin 3,7-diglucoside	0.994312	4.64505e-11
Psat4g191760	Quercetin	0.903411	5.61907e-05
Psat4g191760	Quercetin 3-(2G-glucosylgentiobioside)	0.997112	1.57352e-12
Psat4g191760	Quercetin 3-(2''-glucosylgalactoside) 7-glucoside	0.968128	2.45513e-07
Psat4g191760	Quercetin 3-(6-[4-glucosyl-p-coumaryl]glucosyl)(1->2)-rhamnoside	0.912359	3.50975e-05
Psat4g191760	Quercetin 3-(6''''-feruloylglucosyl)-(1->2)-galactosyl-(1->2)-glucoside	0.939713	5.66545e-06
Psat4g191760	Quercetin 3-(6''-malonylglucoside)-7-glucoside	0.953964	1.50709e-06
Psat4g191760	Quercetin 3-(6''-malonylneohesperidoside)	0.972748	1.1308e-07
Psat4g191760	Quercetin 3-(6''''-p-coumarylsophorotrioside)	0.987713	2.16039e-09
Psat4g191760	Quercetin 3-(6''-sinapoylsophorotrioside)	0.967812	2.57806e-07
Psat4g191760	Quercetin 3-(6''''-sinapylsophorotrioside)	0.964605	4.12266e-07
Psat4g191760	Quercetin 3,4'-diglucoside	0.857184	0.000366319
Psat4g191760	Quercetin 3-[p-coumaroyl-(->6)-glucosyl-(1->2)-glucosyl-(1->2)-glucoside]	0.994939	2.59298e-11
Psat4g191760	Quercetin 3-beta-laminaribioside	0.96505	3.87287e-07
Psat4g191760	Quercetin 3-coumaroyl-triglucoside	0.992295	2.11102e-10
Psat4g191760	Quercetin 3-feruloyl-triglucoside	0.980293	2.26485e-08
Psat4g191760	Quercetin 3-galactoside	0.992988	1.31927e-10
Psat4g191760	Quercetin 3-galactosyl-(1->4)-rhamnoside	0.994238	4.95598e-11
Psat4g191760	Quercetin 3-gentiobioside-7-glucoside	0.968297	2.39156e-07
Psat4g191760	Quercetin 3-glucosyl-(1->6)-glucosyl-(1->4)-rhamnoside	-0.597881	0.0400449
Psat4g191760	Quercetin 3-laminaribioside	0.981981	1.45132e-08
Psat4g191760	Quercetin 3-O-(6""-malonyl-glucoside) 7-O-glucoside	0.94767	2.82979e-06
Psat4g191760	Quercetin 3-O-glucosyl-rutinoside	0.948836	2.53326e-06
Psat4g191760	Quercetin 3-O-malonylglucoside	0.858621	0.000349135
Psat4g191760	Quercetin 3-rhamnosyl-(1->6)-[glucosyl-(1->2)-glucoside]-7-rhamnoside	0.905003	5.18524e-05
Psat4g191760	Quercetin 3-rhamnosyl-(1->6)-glucosyl-(1->6)-galactoside	-0.415061	0.179692
Psat4g191760	Quercetin 3-sambubioside-3'-glucoside	0.993179	1.14939e-10
Psat4g191760	Quercetin 3-sambubioside-7-glucoside	0.939638	5.70013e-06
Psat4g191760	Quercetin 3-triglucoside	0.892158	9.56052e-05
Psat4g191760	Quercetin 3-xylosyl-(1->6)-glucoside	0.988658	1.45024e-09
Psat4g191760	Quercetin 7,3',4'-trimethyl ether 3-sulfate	0.98957	9.55256e-10
Psat4g191760	Quercetin-3-o-rutinose	0.994892	2.71631e-11
Psat4g191760	Rhamnetin 3-neohesperidoside	0.993225	1.11134e-10
Psat4g191760	Rhamnetin 3-sophoroside	0.97089	1.56776e-07
Psat4g191760	Robinetin	0.761471	0.00400892
Psat4g191760	Scutellarein 6,7,4'-trimethyl ether 5-(6'''-acetylglucosyl)(1->3)-galactoside	0.718604	0.00846307
Psat4g191760	Spinacetin 3-(2''-apiosylgentiobioside)	0.985901	4.2852e-09
Psat4g191760	Steppogenin 4'-O-beta-D-glucoside	0.744421	0.0054871
Psat4g191760	Tamarixetin 3-rutinoside	0.871192	0.000224069
Psat4g191760	Tricetin 7-glucoside-3'-[6''-(3-hydroxy-3-methylglutaryl)glucoside	0.924984	1.64789e-05
Psat4g191760	Tricin 7-diglucuronoside	0.912784	3.42798e-05
Psat4g191760	Viscumneoside V	0.986758	3.1365e-09
Psat5g183720	(-)-Homoeriodictyol, sodium salt	-0.47321	0.120231
Psat5g183720	(-)-Medicarpin	-0.583738	0.0462954
Psat5g183720	(2S,3S,4S,5R)-3,4,5-Trihydroxy-6-[2-methoxy-5-(3,5,7-trihydroxy-3,4-dihydro-2H-chromen-2-yl)phenoxy]oxane-2-carboxylic acid	-0.254422	0.424869
Psat5g183720	(3''-Apiosyl-6''-malonyl)astragalin	-0.651046	0.0218447
Psat5g183720	(9R,10S)-rel-(-)-9,10-bis(Acetyloxy)-9,10-dihydro-5-methoxy-8,8-dimethyl-2-phenyl-4H,8H-benzo[1,2-b:3,4-b']dipyran-4-one	-0.50857	0.0913335
Psat5g183720	2,4',5,7-Tetrahydroxyflavanone	-0.919526	2.31944e-05
Psat5g183720	2,5,7-trihydroxy-4'-methoxyisoflavanone	-0.579652	0.0482224
Psat5g183720	5,2'-Dihydroxy-7,8,6'-trimethoxyflavanone 2'-O-glucuronide	-0.909265	4.15221e-05
Psat5g183720	5,3',4'-Trihydroxy-7-methoxy-4-phenylcoumarin 5-O-(6''-acetyl)-galactoside	-0.844838	0.000542545
Psat5g183720	5,3'-Dihydroxy-7,4'-dimethoxy-4-phenylcoumarin	-0.497376	0.0999125
Psat5g183720	5,7,2',3',4'-Pentahydroxy-3,6-dimethoxyflavone 7-glucoside	-0.909507	4.099e-05
Psat5g183720	5,7,2'-Trihydroxyflavanone	-0.883346	0.000139441
Psat5g183720	5,7,3',4',5'-Pentahydroxyflavanone	-0.827224	0.000900186
Psat5g183720	5,7,3',6'-Tetrahydroxy-8,2'-dimethoxyflavone 6'-glucoside	-0.846202	0.000520355
Psat5g183720	6-Hydroxyluteolin 6-glucoside-7-[6'''-(3-hydroxy-3-methylglutaryl)glucoside]	-0.927922	1.35633e-05
Psat5g183720	6'''-O-Sinapoylsaponarin	-0.512156	0.0886938
Psat5g183720	7,4'-Dihydroxyflavan	-0.557744	0.0595249
Psat5g183720	7-Chloro-3,3',4',5,6,8-hexamethoxyflavone	-0.92618	1.52376e-05
Psat5g183720	7-HYDROXY-8,4'-DIMETHOXYISOFLAVONE	-0.56306	0.0566282
Psat5g183720	8-Cinnamoyl-3,4-dihydro-5,7-dihydroxy-4-phenylcoumarin	0.93823	6.38132e-06
Psat5g183720	8-Hydroxyluteolin 4'-methyl ether 7-(6'''-acetylallosyl-(1->2)-glucoside	-0.918435	2.4762e-05
Psat5g183720	8-Hydroxyluteolin 7-[6'''-acetylallosyl-(1->2)-glucoside]	-0.720046	0.00827067
Psat5g183720	8-Prenylquercetin 4'-methyl ether 3-rhamnoside	0.930301	1.15149e-05
Psat5g183720	Acacetin 7-glucuronosyl-(1->2)-glucuronide	-0.842646	0.000579713
Psat5g183720	Acacetin 7-O-[2'''-O-rhamnosyl-2''-O-glucosylglucoside	-0.822313	0.00102656
Psat5g183720	Alhagidin	-0.751386	0.00484079
Psat5g183720	Anhydroicaritin 3-(6'''-acetylgalactosyl)(1->3)-rhamnoside-7-glucoside	0.926795	1.46293e-05
Psat5g183720	Apigenin 7-glucuronide-4'-(6''-malonylglucoside)	-0.783381	0.00257721
Psat5g183720	Aromadendrin 3-rhamnoside	-0.857901	0.000357669
Psat5g183720	Artabotryside A	-0.90796	4.44953e-05
Psat5g183720	Astragalin	-0.920564	2.17744e-05
Psat5g183720	Brassicoside	-0.814671	0.00124993
Psat5g183720	Broussoflavonol E	-0.414401	0.180455
Psat5g183720	Calomelanol B	0.936346	7.39161e-06
Psat5g183720	Catechin-(4alpha->8)-gallocatechin-(4alpha->8)-gallocatechin	-0.916868	2.71607e-05
Psat5g183720	Catechin-4-ol 3-O-beta-D-galactopyranoside	-0.242988	0.446665
Psat5g183720	Chrysosplenoside D	-0.91604	2.85009e-05
Psat5g183720	Cyanidin 3-(6''-(Z)-caffeylsambubioside)	-0.881615	0.000149647
Psat5g183720	Cyanidin 3-(6''-acetylglucoside)	-0.851843	0.000436002
Psat5g183720	Cyanidin 3-(6''-ferulylglucoside)-5-glucoside	0.848141	0.000490055
Psat5g183720	Cycloartocarpin	0.85302	0.000419837
Psat5g183720	Delphinidin 3-(2''-galloylgalactoside)	-0.282935	0.37288
Psat5g183720	Delphinidin 3-(3''-p-coumaroylglucoside)	-0.820001	0.00109058
Psat5g183720	Delphinidin 3,7,3'-triglucoside	-0.862499	0.000305886
Psat5g183720	Delphinidin 3-caffeoylglucoside	-0.76996	0.00339682
Psat5g183720	Delphinidin 3-caffeylglucoside	-0.801655	0.00171441
Psat5g183720	Derriobtusone A	0.407495	0.188565
Psat5g183720	Dihydromyricetin	-0.907312	4.60325e-05
Psat5g183720	Dillenetin 5-glucoside-7-glucuronide	-0.903211	5.6754e-05
Psat5g183720	Epiafzelechin-(4b->8)-epicatechin 3,3'-digallate	-0.897491	7.48838e-05
Psat5g183720	Epimedin C	-0.70371	0.0106521
Psat5g183720	Epimedoside D	-0.709318	0.00978373
Psat5g183720	Eriodictyol 7-(6-galloylglucoside)	-0.886922	0.000120082
Psat5g183720	Euphorbianin	-0.853827	0.000409022
Psat5g183720	Europetin 3-rhamnoside	-0.848956	0.000477738
Psat5g183720	Feruloyl C1-glucuronide	-0.870836	0.000227038
Psat5g183720	Folerogenin	-0.596872	0.0404698
Psat5g183720	Gallocatechin-(4alpha->8)-gallocatechin-(4alpha->8)-gallocatechin	-0.923186	1.8494e-05
Psat5g183720	Gladiatoside B1	0.928312	1.32088e-05
Psat5g183720	Gladiatoside B2	0.938483	6.25412e-06
Psat5g183720	Glucodistylin	-0.90557	5.0372e-05
Psat5g183720	Gossypetin 3-sophoroside-8-glucoside	-0.925478	1.59566e-05
Psat5g183720	Hebevinoside VI	-0.624167	0.0300599
Psat5g183720	Herbacetin 3-sophoroside-8-glucoside	-0.901837	6.07541e-05
Psat5g183720	Herbacetin 8-gentiobioside	-0.89226	9.51721e-05
Psat5g183720	Hexandraside D	-0.718575	0.00846703
Psat5g183720	Hibiscetin	-0.921083	2.10913e-05
Psat5g183720	Horridin (flavone)	-0.852447	0.000427643
Psat5g183720	Ikarisoside F	-0.598331	0.0398564
Psat5g183720	Isoorientin 2''-O-apiofuranoside	-0.9124	3.50184e-05
Psat5g183720	Isoquercetrin	-0.771354	0.00330359
Psat5g183720	Isoquercitrin	-0.907795	4.48825e-05
Psat5g183720	Isorhamnetin 3-galactoside	-0.926206	1.52119e-05
Psat5g183720	Isorhamnetin 3-gentiotrioside	-0.85834	0.000352451
Psat5g183720	Isorhamnetin 3-gentiotrioside-7-glucoside	-0.782355	0.00263393
Psat5g183720	Isorhamnetin 3-glucoside-7-gentiobioside	-0.871088	0.000224928
Psat5g183720	Isorhamnetin 3-O-(beta-D-glucopyranosyl-(1->6)-beta-D-glucopyranoside)	-0.900948	6.34596e-05
Psat5g183720	Isorhamnetin 3-rhamnosyl-(1->2)-[rhamnosyl-(1->6)-galactoside]-7-rhamnoside	-0.88058	0.000156021
Psat5g183720	Isorhamnetin 3-rhamnosyl-(1->2)-gentiobiosyl-(1->6)-glucoside	0.918722	2.43419e-05
Psat5g183720	Isoswertisin 3''-O-(2'''-methylbutyrate)	0.933972	8.84058e-06
Psat5g183720	Isouvarinol	-0.610057	0.035165
Psat5g183720	Kaempferol	0.551263	0.0631935
Psat5g183720	Kaempferol 3-(4'''-p-coumaroylglucosyl)-(1->2)-rhamnoside-7-glucoside	-0.639973	0.0250004
Psat5g183720	Kaempferol 3-(6G-malonylneohesperidoside)	-0.0858788	0.790722
Psat5g183720	Kaempferol 3-[2'''-acetyl-alpha-L-arabinopyranosyl-(1->6)-galactoside]	-0.497236	0.100023
Psat5g183720	Kaempferol 3-[2''-glucosyl-6''-acetyl-galactoside] 7-glucoside	-0.644772	0.0235947
Psat5g183720	Kaempferol 3-[6''-(3-hydroxy-3-methylglutaryl)glucoside]-7-glucoside	-0.91118	3.74456e-05
Psat5g183720	Kaempferol 3-apiosyl-(1->2)-glucoside-4'-glucoside	-0.906862	4.71256e-05
Psat5g183720	Kaempferol 3-gentiobioside-7-glucuronide	-0.919232	2.36085e-05
Psat5g183720	Kaempferol 3-O-(2''-rhamnosyl-6''-acetyl-galactoside) 7-O-rhamnoside	-0.892208	9.53957e-05
Psat5g183720	Kaempferol 3-O-alpha-L-rhamnopyranosyl(1->6)-beta-D-glucopyranosyl(1->2)-beta-D-glucopyranoside-7-O-alpha-L-rhamnopyranoside	0.928723	1.28437e-05
Psat5g183720	kaempferol 3-O-beta-D-glucosyl-(1->2)-glucoside	-0.851522	0.000440502
Psat5g183720	Kaempferol 3-O-sophoroside	-0.649153	0.0223625
Psat5g183720	Kaempferol 3-rutinoside-7-glucuronide	-0.788268	0.00231975
Psat5g183720	Kaempferol 3-xylosyl-(1->3)-rhamnosyl-(1->6)-galactoside	-0.81767	0.00115821
Psat5g183720	Kaempferol 4'-methyl ether 3-(4Rha-rhamnosylrutinoside)	-0.762615	0.00392188
Psat5g183720	Kaempferol 7-(3G-glucosylgentiobioside)	-0.816579	0.00119096
Psat5g183720	Laricitrin 3,7,5'-triglucoside	-0.911736	3.63236e-05
Psat5g183720	Leucodelphinidin 3-[galactosyl-(1->4)-glucoside]	-0.695339	0.0120534
Psat5g183720	Limocitrin 3-sophoroside	-0.848538	0.000484016
Psat5g183720	Limocitrol 3-[alpha-L-arabinopyranosyl-(1->3)[galactosyl-(1->6)]-galactoside]	-0.834308	0.000739435
Psat5g183720	Limocitrol 3-neohesperidoside	-0.729206	0.00712349
Psat5g183720	Linoside A	-0.643795	0.0238763
Psat5g183720	Luteolin 3'-methyl ether 7-malonylglucoside	-0.600664	0.0388895
Psat5g183720	Luteolin 4'-glucoside	-0.608495	0.0357658
Psat5g183720	Luteolin 7-(6'''-acetylallosyl-(1->2)-glucoside)	-0.866015	0.000270397
Psat5g183720	Luteolin 7-(6''''-acetylallosyl-(1->3)-glucosyl-(1->2)-glucoside	-0.8475	0.000499918
Psat5g183720	Luteolin 7-(6''-malonylneohesperidoside)	-0.92252	1.92877e-05
Psat5g183720	Luteolin 7-glucuronide-3',4'-dirhamnoside	-0.771818	0.00327292
Psat5g183720	Luteolin 7-O-(2-apiofuranosyl-4-glucopyranosyl-6-malonyl)glucopyranoside	-0.674159	0.016206
Psat5g183720	Luteolin 7-O-(6''-O-malonyl)-beta-D-diglucoside	-0.633617	0.0269542
Psat5g183720	Mearnsetin 3-galactosyl-(1->4)-galactoside	-0.851603	0.000439362
Psat5g183720	Melilotocarpan B	-0.6118	0.0345031
Psat5g183720	Mikanin 3-O-sulfate	-0.673413	0.0163691
Psat5g183720	Moracetin	-0.730988	0.00691497
Psat5g183720	Morin	-0.903054	5.72012e-05
Psat5g183720	Myricetin	-0.86198	0.000311418
Psat5g183720	Myricetin 3-(2'',3'',4''-triacetylxyloside)	-0.678948	0.0151868
Psat5g183720	Myricetin 3-(3'''-6'''-diacetylglucosyl)-(1->4)-(2'',3''-diacetylrhamnoside)	0.612026	0.034418
Psat5g183720	Myricetin 3,3'-digalactoside	-0.927579	1.38809e-05
Psat5g183720	Myricetin 3-[glucosyl-(1->2)-rhamnoside] 7-[rhamnosyl-(1->2)-glucoside]	-0.886461	0.000122453
Psat5g183720	Myricetin 3-galactoside	-0.865138	0.000278929
Psat5g183720	Myricetin 3-glucoside-7-galactoside	-0.924115	1.74302e-05
Psat5g183720	Myricetin 3-rhamnosyl-(1->3)-glucosyl-(1->6)-glucoside	-0.862871	0.00030197
Psat5g183720	Myricetin 3-sambubioside	-0.899685	6.74608e-05
Psat5g183720	Myricetin 3-xylosyl-(1->3)-rhamnoside	-0.887616	0.000116582
Psat5g183720	Nicotiflorin	-0.772309	0.00324077
Psat5g183720	orientin	-0.768258	0.00351349
Psat5g183720	Panzhihuacycaside	0.925428	1.60092e-05
Psat5g183720	Patuletin 3-glucosyl-(1->6)[apiosyl-(1->2)-glucoside]	-0.844516	0.000547881
Psat5g183720	Pelargonidin 3-p-coumarylglucoside	-0.747905	0.00515614
Psat5g183720	Peonidin 3-O-glucoside	0.78121	0.00269834
Psat5g183720	Petunidin	-0.697826	0.0116235
Psat5g183720	Petunidin 3-(6''-p-coumarylglucoside)-5-glucoside	0.897774	7.38897e-05
Psat5g183720	Piperaduncin B	0.932551	9.81026e-06
Psat5g183720	Plantagoside	-0.906863	4.71223e-05
Psat5g183720	Primflaside	-0.855517	0.000387068
Psat5g183720	Primflasine	-0.886835	0.000120528
Psat5g183720	Quercetagetin 3,7-diglucoside	-0.927587	1.38734e-05
Psat5g183720	Quercetin	-0.765099	0.00373789
Psat5g183720	Quercetin 3-(2G-glucosylgentiobioside)	-0.918925	2.4048e-05
Psat5g183720	Quercetin 3-(2''-glucosylgalactoside) 7-glucoside	-0.88959	0.000107066
Psat5g183720	Quercetin 3-(6-[4-glucosyl-p-coumaryl]glucosyl)(1->2)-rhamnoside	-0.767364	0.00357588
Psat5g183720	Quercetin 3-(6''''-feruloylglucosyl)-(1->2)-galactosyl-(1->2)-glucoside	-0.900739	6.41064e-05
Psat5g183720	Quercetin 3-(6''-malonylglucoside)-7-glucoside	-0.840676	0.000614771
Psat5g183720	Quercetin 3-(6''-malonylneohesperidoside)	-0.899109	6.9349e-05
Psat5g183720	Quercetin 3-(6''''-p-coumarylsophorotrioside)	-0.889206	0.000108866
Psat5g183720	Quercetin 3-(6''-sinapoylsophorotrioside)	-0.856122	0.000379433
Psat5g183720	Quercetin 3-(6''''-sinapylsophorotrioside)	-0.850323	0.000457604
Psat5g183720	Quercetin 3,4'-diglucoside	-0.733956	0.00657799
Psat5g183720	Quercetin 3-[p-coumaroyl-(->6)-glucosyl-(1->2)-glucosyl-(1->2)-glucoside]	-0.8996	6.77379e-05
Psat5g183720	Quercetin 3-beta-laminaribioside	-0.858374	0.000352049
Psat5g183720	Quercetin 3-coumaroyl-triglucoside	-0.896442	7.86505e-05
Psat5g183720	Quercetin 3-feruloyl-triglucoside	-0.899982	6.65019e-05
Psat5g183720	Quercetin 3-galactoside	-0.906058	4.91252e-05
Psat5g183720	Quercetin 3-galactosyl-(1->4)-rhamnoside	-0.906518	4.79729e-05
Psat5g183720	Quercetin 3-gentiobioside-7-glucoside	-0.923638	1.797e-05
Psat5g183720	Quercetin 3-glucosyl-(1->6)-glucosyl-(1->4)-rhamnoside	0.693584	0.0123636
Psat5g183720	Quercetin 3-laminaribioside	-0.887937	0.000114996
Psat5g183720	Quercetin 3-O-(6""-malonyl-glucoside) 7-O-glucoside	-0.839525	0.000635987
Psat5g183720	Quercetin 3-O-glucosyl-rutinoside	-0.831274	0.000805307
Psat5g183720	Quercetin 3-O-malonylglucoside	-0.70465	0.0105027
Psat5g183720	Quercetin 3-rhamnosyl-(1->6)-[glucosyl-(1->2)-glucoside]-7-rhamnoside	-0.780698	0.00272746
Psat5g183720	Quercetin 3-rhamnosyl-(1->6)-glucosyl-(1->6)-galactoside	0.539871	0.0700162
Psat5g183720	Quercetin 3-sambubioside-3'-glucoside	-0.904944	5.20072e-05
Psat5g183720	Quercetin 3-sambubioside-7-glucoside	-0.89315	9.14465e-05
Psat5g183720	Quercetin 3-triglucoside	-0.748381	0.00511211
Psat5g183720	Quercetin 3-xylosyl-(1->6)-glucoside	-0.893718	8.9131e-05
Psat5g183720	Quercetin 7,3',4'-trimethyl ether 3-sulfate	-0.917977	2.54453e-05
Psat5g183720	Quercetin-3-o-rutinose	-0.926995	1.44356e-05
Psat5g183720	Rhamnetin 3-neohesperidoside	-0.90077	6.40117e-05
Psat5g183720	Rhamnetin 3-sophoroside	-0.871052	0.000225229
Psat5g183720	Robinetin	-0.790923	0.00218843
Psat5g183720	Scutellarein 6,7,4'-trimethyl ether 5-(6'''-acetylglucosyl)(1->3)-galactoside	-0.57475	0.0506078
Psat5g183720	Spinacetin 3-(2''-apiosylgentiobioside)	-0.902861	5.77543e-05
Psat5g183720	Steppogenin 4'-O-beta-D-glucoside	-0.596838	0.0404839
Psat5g183720	Tamarixetin 3-rutinoside	-0.739056	0.00602773
Psat5g183720	Tricetin 7-glucoside-3'-[6''-(3-hydroxy-3-methylglutaryl)glucoside	-0.903003	5.73454e-05
Psat5g183720	Tricin 7-diglucuronoside	-0.805318	0.00157219
Psat5g183720	Viscumneoside V	-0.920598	2.17295e-05
Psat5g201640	(-)-Homoeriodictyol, sodium salt	0.438436	0.15395
Psat5g201640	(-)-Medicarpin	0.653671	0.0211414
Psat5g201640	(2S,3S,4S,5R)-3,4,5-Trihydroxy-6-[2-methoxy-5-(3,5,7-trihydroxy-3,4-dihydro-2H-chromen-2-yl)phenoxy]oxane-2-carboxylic acid	0.33981	0.279838
Psat5g201640	(3''-Apiosyl-6''-malonyl)astragalin	0.619018	0.0318568
Psat5g201640	(9R,10S)-rel-(-)-9,10-bis(Acetyloxy)-9,10-dihydro-5-methoxy-8,8-dimethyl-2-phenyl-4H,8H-benzo[1,2-b:3,4-b']dipyran-4-one	0.51059	0.0898395
Psat5g201640	2,4',5,7-Tetrahydroxyflavanone	0.966339	3.21631e-07
Psat5g201640	2,5,7-trihydroxy-4'-methoxyisoflavanone	0.645425	0.0234081
Psat5g201640	5,2'-Dihydroxy-7,8,6'-trimethoxyflavanone 2'-O-glucuronide	0.978811	3.24605e-08
Psat5g201640	5,3',4'-Trihydroxy-7-methoxy-4-phenylcoumarin 5-O-(6''-acetyl)-galactoside	0.89754	7.47099e-05
Psat5g201640	5,3'-Dihydroxy-7,4'-dimethoxy-4-phenylcoumarin	0.532526	0.0746747
Psat5g201640	5,7,2',3',4'-Pentahydroxy-3,6-dimethoxyflavone 7-glucoside	0.943018	4.2977e-06
Psat5g201640	5,7,2'-Trihydroxyflavanone	0.891997	9.6295e-05
Psat5g201640	5,7,3',4',5'-Pentahydroxyflavanone	0.825931	0.000932224
Psat5g201640	5,7,3',6'-Tetrahydroxy-8,2'-dimethoxyflavone 6'-glucoside	0.854045	0.000406134
Psat5g201640	6-Hydroxyluteolin 6-glucoside-7-[6'''-(3-hydroxy-3-methylglutaryl)glucoside]	0.966601	3.09438e-07
Psat5g201640	6'''-O-Sinapoylsaponarin	0.520629	0.0826625
Psat5g201640	7,4'-Dihydroxyflavan	0.6095	0.0353787
Psat5g201640	7-Chloro-3,3',4',5,6,8-hexamethoxyflavone	0.970554	1.65943e-07
Psat5g201640	7-HYDROXY-8,4'-DIMETHOXYISOFLAVONE	0.611811	0.034499
Psat5g201640	8-Cinnamoyl-3,4-dihydro-5,7-dihydroxy-4-phenylcoumarin	-0.900722	6.41589e-05
Psat5g201640	8-Hydroxyluteolin 4'-methyl ether 7-(6'''-acetylallosyl-(1->2)-glucoside	0.970835	1.58259e-07
Psat5g201640	8-Hydroxyluteolin 7-[6'''-acetylallosyl-(1->2)-glucoside]	0.722167	0.0079936
Psat5g201640	8-Prenylquercetin 4'-methyl ether 3-rhamnoside	-0.929764	1.19539e-05
Psat5g201640	Acacetin 7-glucuronosyl-(1->2)-glucuronide	0.854099	0.000405413
Psat5g201640	Acacetin 7-O-[2'''-O-rhamnosyl-2''-O-glucosylglucoside	0.840301	0.000621614
Psat5g201640	Alhagidin	0.740171	0.00591219
Psat5g201640	Anhydroicaritin 3-(6'''-acetylgalactosyl)(1->3)-rhamnoside-7-glucoside	-0.869119	0.00024181
Psat5g201640	Apigenin 7-glucuronide-4'-(6''-malonylglucoside)	0.760784	0.0040619
Psat5g201640	Aromadendrin 3-rhamnoside	0.91431	3.14663e-05
Psat5g201640	Artabotryside A	0.944656	3.72485e-06
Psat5g201640	Astragalin	0.962868	5.22316e-07
Psat5g201640	Brassicoside	0.858856	0.000346389
Psat5g201640	Broussoflavonol E	0.398018	0.200055
Psat5g201640	Calomelanol B	-0.893226	9.11347e-05
Psat5g201640	Catechin-(4alpha->8)-gallocatechin-(4alpha->8)-gallocatechin	0.938968	6.01669e-06
Psat5g201640	Catechin-4-ol 3-O-beta-D-galactopyranoside	0.146632	0.649295
Psat5g201640	Chrysosplenoside D	0.986359	3.63617e-09
Psat5g201640	Cyanidin 3-(6''-(Z)-caffeylsambubioside)	0.910542	3.87684e-05
Psat5g201640	Cyanidin 3-(6''-acetylglucoside)	0.854679	0.000397829
Psat5g201640	Cyanidin 3-(6''-ferulylglucoside)-5-glucoside	-0.785345	0.00247124
Psat5g201640	Cycloartocarpin	-0.84629	0.000518953
Psat5g201640	Delphinidin 3-(2''-galloylgalactoside)	0.414972	0.179795
Psat5g201640	Delphinidin 3-(3''-p-coumaroylglucoside)	0.827593	0.000891205
Psat5g201640	Delphinidin 3,7,3'-triglucoside	0.963709	4.66451e-07
Psat5g201640	Delphinidin 3-caffeoylglucoside	0.744567	0.0054729
Psat5g201640	Delphinidin 3-caffeylglucoside	0.793665	0.00205882
Psat5g201640	Derriobtusone A	-0.476135	0.117638
Psat5g201640	Dihydromyricetin	0.938666	6.16339e-06
Psat5g201640	Dillenetin 5-glucoside-7-glucuronide	0.934625	8.42126e-06
Psat5g201640	Epiafzelechin-(4b->8)-epicatechin 3,3'-digallate	0.919038	2.38853e-05
Psat5g201640	Epimedin C	0.684115	0.014141
Psat5g201640	Epimedoside D	0.687146	0.0135529
Psat5g201640	Eriodictyol 7-(6-galloylglucoside)	0.945489	3.4578e-06
Psat5g201640	Euphorbianin	0.858303	0.000352882
Psat5g201640	Europetin 3-rhamnoside	0.91719	2.66538e-05
Psat5g201640	Feruloyl C1-glucuronide	0.929855	1.1879e-05
Psat5g201640	Folerogenin	0.665029	0.018287
Psat5g201640	Gallocatechin-(4alpha->8)-gallocatechin-(4alpha->8)-gallocatechin	0.960868	6.7669e-07
Psat5g201640	Gladiatoside B1	-0.919953	2.26009e-05
Psat5g201640	Gladiatoside B2	-0.951802	1.88872e-06
Psat5g201640	Glucodistylin	0.922489	1.93253e-05
Psat5g201640	Gossypetin 3-sophoroside-8-glucoside	0.974985	7.39759e-08
Psat5g201640	Hebevinoside VI	0.66483	0.0183344
Psat5g201640	Herbacetin 3-sophoroside-8-glucoside	0.932228	1.00417e-05
Psat5g201640	Herbacetin 8-gentiobioside	0.951029	2.04258e-06
Psat5g201640	Hexandraside D	0.70063	0.0111527
Psat5g201640	Hibiscetin	0.984209	7.53077e-09
Psat5g201640	Horridin (flavone)	0.849585	0.000468396
Psat5g201640	Ikarisoside F	0.538892	0.0706252
Psat5g201640	Isoorientin 2''-O-apiofuranoside	0.978075	3.84611e-08
Psat5g201640	Isoquercetrin	0.771619	0.00328603
Psat5g201640	Isoquercitrin	0.925494	1.59404e-05
Psat5g201640	Isorhamnetin 3-galactoside	0.957102	1.06452e-06
Psat5g201640	Isorhamnetin 3-gentiotrioside	0.865786	0.000272605
Psat5g201640	Isorhamnetin 3-gentiotrioside-7-glucoside	0.806091	0.00154338
Psat5g201640	Isorhamnetin 3-glucoside-7-gentiobioside	0.887269	0.000118324
Psat5g201640	Isorhamnetin 3-O-(beta-D-glucopyranosyl-(1->6)-beta-D-glucopyranoside)	0.936108	7.52773e-06
Psat5g201640	Isorhamnetin 3-rhamnosyl-(1->2)-[rhamnosyl-(1->6)-galactoside]-7-rhamnoside	0.885318	0.000128486
Psat5g201640	Isorhamnetin 3-rhamnosyl-(1->2)-gentiobiosyl-(1->6)-glucoside	-0.940496	5.31404e-06
Psat5g201640	Isoswertisin 3''-O-(2'''-methylbutyrate)	-0.894569	8.57444e-05
Psat5g201640	Isouvarinol	0.538712	0.0707376
Psat5g201640	Kaempferol	-0.489279	0.106443
Psat5g201640	Kaempferol 3-(4'''-p-coumaroylglucosyl)-(1->2)-rhamnoside-7-glucoside	0.613015	0.0340472
Psat5g201640	Kaempferol 3-(6G-malonylneohesperidoside)	0.037089	0.908893
Psat5g201640	Kaempferol 3-[2'''-acetyl-alpha-L-arabinopyranosyl-(1->6)-galactoside]	0.460642	0.131796
Psat5g201640	Kaempferol 3-[2''-glucosyl-6''-acetyl-galactoside] 7-glucoside	0.611316	0.0346859
Psat5g201640	Kaempferol 3-[6''-(3-hydroxy-3-methylglutaryl)glucoside]-7-glucoside	0.94401	3.94297e-06
Psat5g201640	Kaempferol 3-apiosyl-(1->2)-glucoside-4'-glucoside	0.927048	1.43838e-05
Psat5g201640	Kaempferol 3-gentiobioside-7-glucuronide	0.964673	4.08336e-07
Psat5g201640	Kaempferol 3-O-(2''-rhamnosyl-6''-acetyl-galactoside) 7-O-rhamnoside	0.914192	3.16773e-05
Psat5g201640	Kaempferol 3-O-alpha-L-rhamnopyranosyl(1->6)-beta-D-glucopyranosyl(1->2)-beta-D-glucopyranoside-7-O-alpha-L-rhamnopyranoside	-0.943829	4.00601e-06
Psat5g201640	kaempferol 3-O-beta-D-glucosyl-(1->2)-glucoside	0.928002	1.34902e-05
Psat5g201640	Kaempferol 3-O-sophoroside	0.659731	0.0195808
Psat5g201640	Kaempferol 3-rutinoside-7-glucuronide	0.808443	0.00145818
Psat5g201640	Kaempferol 3-xylosyl-(1->3)-rhamnosyl-(1->6)-galactoside	0.808759	0.001447
Psat5g201640	Kaempferol 4'-methyl ether 3-(4Rha-rhamnosylrutinoside)	0.751548	0.00482649
Psat5g201640	Kaempferol 7-(3G-glucosylgentiobioside)	0.821427	0.00105074
Psat5g201640	Laricitrin 3,7,5'-triglucoside	0.947024	3.00548e-06
Psat5g201640	Leucodelphinidin 3-[galactosyl-(1->4)-glucoside]	0.673044	0.0164504
Psat5g201640	Limocitrin 3-sophoroside	0.861433	0.000317334
Psat5g201640	Limocitrol 3-[alpha-L-arabinopyranosyl-(1->3)[galactosyl-(1->6)]-galactoside]	0.845867	0.00052574
Psat5g201640	Limocitrol 3-neohesperidoside	0.731079	0.00690445
Psat5g201640	Linoside A	0.589464	0.0436872
Psat5g201640	Luteolin 3'-methyl ether 7-malonylglucoside	0.678915	0.0151937
Psat5g201640	Luteolin 4'-glucoside	0.538232	0.0710377
Psat5g201640	Luteolin 7-(6'''-acetylallosyl-(1->2)-glucoside)	0.87691	0.000180355
Psat5g201640	Luteolin 7-(6''''-acetylallosyl-(1->3)-glucosyl-(1->2)-glucoside	0.869595	0.000237635
Psat5g201640	Luteolin 7-(6''-malonylneohesperidoside)	0.974774	7.7114e-08
Psat5g201640	Luteolin 7-glucuronide-3',4'-dirhamnoside	0.760405	0.00409128
Psat5g201640	Luteolin 7-O-(2-apiofuranosyl-4-glucopyranosyl-6-malonyl)glucopyranoside	0.677895	0.0154067
Psat5g201640	Luteolin 7-O-(6''-O-malonyl)-beta-D-diglucoside	0.599255	0.0394713
Psat5g201640	Mearnsetin 3-galactosyl-(1->4)-galactoside	0.895595	8.17975e-05
Psat5g201640	Melilotocarpan B	0.661335	0.0191823
Psat5g201640	Mikanin 3-O-sulfate	0.6568	0.0203248
Psat5g201640	Moracetin	0.726239	0.00748108
Psat5g201640	Morin	0.942095	4.64997e-06
Psat5g201640	Myricetin	0.859175	0.000342682
Psat5g201640	Myricetin 3-(2'',3'',4''-triacetylxyloside)	0.640412	0.0248693
Psat5g201640	Myricetin 3-(3'''-6'''-diacetylglucosyl)-(1->4)-(2'',3''-diacetylrhamnoside)	-0.543645	0.0677024
Psat5g201640	Myricetin 3,3'-digalactoside	0.969526	1.96665e-07
Psat5g201640	Myricetin 3-[glucosyl-(1->2)-rhamnoside] 7-[rhamnosyl-(1->2)-glucoside]	0.933417	9.20993e-06
Psat5g201640	Myricetin 3-galactoside	0.881631	0.000149545
Psat5g201640	Myricetin 3-glucoside-7-galactoside	0.958926	8.59255e-07
Psat5g201640	Myricetin 3-rhamnosyl-(1->3)-glucosyl-(1->6)-glucoside	0.887165	0.000118851
Psat5g201640	Myricetin 3-sambubioside	0.945861	3.34342e-06
Psat5g201640	Myricetin 3-xylosyl-(1->3)-rhamnoside	0.88605	0.000124595
Psat5g201640	Nicotiflorin	0.756263	0.00442371
Psat5g201640	orientin	0.840644	0.000615337
Psat5g201640	Panzhihuacycaside	-0.958588	8.94727e-07
Psat5g201640	Patuletin 3-glucosyl-(1->6)[apiosyl-(1->2)-glucoside]	0.913446	3.30349e-05
Psat5g201640	Pelargonidin 3-p-coumarylglucoside	0.728509	0.0072063
Psat5g201640	Peonidin 3-O-glucoside	-0.802037	0.00169914
Psat5g201640	Petunidin	0.583444	0.046432
Psat5g201640	Petunidin 3-(6''-p-coumarylglucoside)-5-glucoside	-0.844279	0.00055183
Psat5g201640	Piperaduncin B	-0.961366	6.35194e-07
Psat5g201640	Plantagoside	0.922624	1.91621e-05
Psat5g201640	Primflaside	0.840245	0.000622641
Psat5g201640	Primflasine	0.907216	4.62632e-05
Psat5g201640	Quercetagetin 3,7-diglucoside	0.969125	2.09796e-07
Psat5g201640	Quercetin	0.769553	0.00342449
Psat5g201640	Quercetin 3-(2G-glucosylgentiobioside)	0.949663	2.33819e-06
Psat5g201640	Quercetin 3-(2''-glucosylgalactoside) 7-glucoside	0.901857	6.0696e-05
Psat5g201640	Quercetin 3-(6-[4-glucosyl-p-coumaryl]glucosyl)(1->2)-rhamnoside	0.796529	0.00192979
Psat5g201640	Quercetin 3-(6''''-feruloylglucosyl)-(1->2)-galactosyl-(1->2)-glucoside	0.964369	4.26017e-07
Psat5g201640	Quercetin 3-(6''-malonylglucoside)-7-glucoside	0.843049	0.000572726
Psat5g201640	Quercetin 3-(6''-malonylneohesperidoside)	0.992587	1.74122e-10
Psat5g201640	Quercetin 3-(6''''-p-coumarylsophorotrioside)	0.936117	7.52272e-06
Psat5g201640	Quercetin 3-(6''-sinapoylsophorotrioside)	0.866686	0.000264003
Psat5g201640	Quercetin 3-(6''''-sinapylsophorotrioside)	0.866291	0.00026775
Psat5g201640	Quercetin 3,4'-diglucoside	0.696733	0.0118111
Psat5g201640	Quercetin 3-[p-coumaroyl-(->6)-glucosyl-(1->2)-glucosyl-(1->2)-glucoside]	0.946948	3.02677e-06
Psat5g201640	Quercetin 3-beta-laminaribioside	0.859799	0.000335533
Psat5g201640	Quercetin 3-coumaroyl-triglucoside	0.938382	6.30437e-06
Psat5g201640	Quercetin 3-feruloyl-triglucoside	0.896806	7.73279e-05
Psat5g201640	Quercetin 3-galactoside	0.926599	1.48206e-05
Psat5g201640	Quercetin 3-galactosyl-(1->4)-rhamnoside	0.966097	3.33216e-07
Psat5g201640	Quercetin 3-gentiobioside-7-glucoside	0.971145	1.50103e-07
Psat5g201640	Quercetin 3-glucosyl-(1->6)-glucosyl-(1->4)-rhamnoside	-0.624995	0.0297782
Psat5g201640	Quercetin 3-laminaribioside	0.906562	4.78631e-05
Psat5g201640	Quercetin 3-O-(6""-malonyl-glucoside) 7-O-glucoside	0.840686	0.000614586
Psat5g201640	Quercetin 3-O-glucosyl-rutinoside	0.84381	0.000559739
Psat5g201640	Quercetin 3-O-malonylglucoside	0.71463	0.00901078
Psat5g201640	Quercetin 3-rhamnosyl-(1->6)-[glucosyl-(1->2)-glucoside]-7-rhamnoside	0.809227	0.00143057
Psat5g201640	Quercetin 3-rhamnosyl-(1->6)-glucosyl-(1->6)-galactoside	-0.483405	0.111355
Psat5g201640	Quercetin 3-sambubioside-3'-glucoside	0.930544	1.13197e-05
Psat5g201640	Quercetin 3-sambubioside-7-glucoside	0.94251	4.48893e-06
Psat5g201640	Quercetin 3-triglucoside	0.753172	0.00468473
Psat5g201640	Quercetin 3-xylosyl-(1->6)-glucoside	0.910965	3.78863e-05
Psat5g201640	Quercetin 7,3',4'-trimethyl ether 3-sulfate	0.93982	5.61624e-06
Psat5g201640	Quercetin-3-o-rutinose	0.96586	3.44919e-07
Psat5g201640	Rhamnetin 3-neohesperidoside	0.925179	1.62716e-05
Psat5g201640	Rhamnetin 3-sophoroside	0.873773	0.000203414
Psat5g201640	Robinetin	0.84262	0.00058015
Psat5g201640	Scutellarein 6,7,4'-trimethyl ether 5-(6'''-acetylglucosyl)(1->3)-galactoside	0.534871	0.0731651
Psat5g201640	Spinacetin 3-(2''-apiosylgentiobioside)	0.922628	1.91571e-05
Psat5g201640	Steppogenin 4'-O-beta-D-glucoside	0.585427	0.0455148
Psat5g201640	Tamarixetin 3-rutinoside	0.722714	0.00792328
Psat5g201640	Tricetin 7-glucoside-3'-[6''-(3-hydroxy-3-methylglutaryl)glucoside	0.954238	1.46339e-06
Psat5g201640	Tricin 7-diglucuronoside	0.783642	0.00256295
Psat5g201640	Viscumneoside V	0.981873	1.49524e-08
Psat6g237840	(-)-Homoeriodictyol, sodium salt	0.764882	0.00375372
Psat6g237840	(-)-Medicarpin	0.371619	0.234274
Psat6g237840	(2S,3S,4S,5R)-3,4,5-Trihydroxy-6-[2-methoxy-5-(3,5,7-trihydroxy-3,4-dihydro-2H-chromen-2-yl)phenoxy]oxane-2-carboxylic acid	0.477584	0.116368
Psat6g237840	(3''-Apiosyl-6''-malonyl)astragalin	0.871883	0.000218381
Psat6g237840	(9R,10S)-rel-(-)-9,10-bis(Acetyloxy)-9,10-dihydro-5-methoxy-8,8-dimethyl-2-phenyl-4H,8H-benzo[1,2-b:3,4-b']dipyran-4-one	0.234637	0.462913
Psat6g237840	2,4',5,7-Tetrahydroxyflavanone	0.897328	7.54591e-05
Psat6g237840	2,5,7-trihydroxy-4'-methoxyisoflavanone	0.365663	0.242446
Psat6g237840	5,2'-Dihydroxy-7,8,6'-trimethoxyflavanone 2'-O-glucuronide	0.892075	9.59602e-05
Psat6g237840	5,3',4'-Trihydroxy-7-methoxy-4-phenylcoumarin 5-O-(6''-acetyl)-galactoside	0.75001	0.00496369
Psat6g237840	5,3'-Dihydroxy-7,4'-dimethoxy-4-phenylcoumarin	0.28038	0.377398
Psat6g237840	5,7,2',3',4'-Pentahydroxy-3,6-dimethoxyflavone 7-glucoside	0.949893	2.28632e-06
Psat6g237840	5,7,2'-Trihydroxyflavanone	0.987272	2.57498e-09
Psat6g237840	5,7,3',4',5'-Pentahydroxyflavanone	0.979788	2.56786e-08
Psat6g237840	5,7,3',6'-Tetrahydroxy-8,2'-dimethoxyflavone 6'-glucoside	0.984295	7.32963e-09
Psat6g237840	6-Hydroxyluteolin 6-glucoside-7-[6'''-(3-hydroxy-3-methylglutaryl)glucoside]	0.955639	1.25564e-06
Psat6g237840	6'''-O-Sinapoylsaponarin	0.239461	0.453495
Psat6g237840	7,4'-Dihydroxyflavan	0.34033	0.279055
Psat6g237840	7-Chloro-3,3',4',5,6,8-hexamethoxyflavone	0.947844	2.78392e-06
Psat6g237840	7-HYDROXY-8,4'-DIMETHOXYISOFLAVONE	0.353281	0.259967
Psat6g237840	8-Cinnamoyl-3,4-dihydro-5,7-dihydroxy-4-phenylcoumarin	-0.853772	0.000409748
Psat6g237840	8-Hydroxyluteolin 4'-methyl ether 7-(6'''-acetylallosyl-(1->2)-glucoside	0.913305	3.32982e-05
Psat6g237840	8-Hydroxyluteolin 7-[6'''-acetylallosyl-(1->2)-glucoside]	0.917661	2.59249e-05
Psat6g237840	8-Prenylquercetin 4'-methyl ether 3-rhamnoside	-0.955346	1.29699e-06
Psat6g237840	Acacetin 7-glucuronosyl-(1->2)-glucuronide	0.98193	1.47206e-08
Psat6g237840	Acacetin 7-O-[2'''-O-rhamnosyl-2''-O-glucosylglucoside	0.975205	7.07942e-08
Psat6g237840	Alhagidin	0.952437	1.76944e-06
Psat6g237840	Anhydroicaritin 3-(6'''-acetylgalactosyl)(1->3)-rhamnoside-7-glucoside	-0.883783	0.000136949
Psat6g237840	Apigenin 7-glucuronide-4'-(6''-malonylglucoside)	0.972616	1.15827e-07
Psat6g237840	Aromadendrin 3-rhamnoside	0.742125	0.00571385
Psat6g237840	Artabotryside A	0.971253	1.47331e-07
Psat6g237840	Astragalin	0.951836	1.88225e-06
Psat6g237840	Brassicoside	0.97149	1.41421e-07
Psat6g237840	Broussoflavonol E	0.665879	0.0180854
Psat6g237840	Calomelanol B	-0.836571	0.00069308
Psat6g237840	Catechin-(4alpha->8)-gallocatechin-(4alpha->8)-gallocatechin	0.97932	2.87696e-08
Psat6g237840	Catechin-4-ol 3-O-beta-D-galactopyranoside	0.224282	0.483438
Psat6g237840	Chrysosplenoside D	0.891485	9.85102e-05
Psat6g237840	Cyanidin 3-(6''-(Z)-caffeylsambubioside)	0.987307	2.53997e-09
Psat6g237840	Cyanidin 3-(6''-acetylglucoside)	0.987506	2.3479e-09
Psat6g237840	Cyanidin 3-(6''-ferulylglucoside)-5-glucoside	-0.790182	0.00222449
Psat6g237840	Cycloartocarpin	-0.775488	0.00303832
Psat6g237840	Delphinidin 3-(2''-galloylgalactoside)	0.284712	0.369756
Psat6g237840	Delphinidin 3-(3''-p-coumaroylglucoside)	0.950656	2.12019e-06
Psat6g237840	Delphinidin 3,7,3'-triglucoside	0.882332	0.000145349
Psat6g237840	Delphinidin 3-caffeoylglucoside	0.954095	1.48599e-06
Psat6g237840	Delphinidin 3-caffeylglucoside	0.969658	1.92475e-07
Psat6g237840	Derriobtusone A	-0.183306	0.568505
Psat6g237840	Dihydromyricetin	0.953045	1.66096e-06
Psat6g237840	Dillenetin 5-glucoside-7-glucuronide	0.955315	1.30144e-06
Psat6g237840	Epiafzelechin-(4b->8)-epicatechin 3,3'-digallate	0.989378	1.04598e-09
Psat6g237840	Epimedin C	0.921357	2.0738e-05
Psat6g237840	Epimedoside D	0.922928	1.87982e-05
Psat6g237840	Eriodictyol 7-(6-galloylglucoside)	0.952761	1.71102e-06
Psat6g237840	Euphorbianin	0.980343	2.23653e-08
Psat6g237840	Europetin 3-rhamnoside	0.766381	0.00364553
Psat6g237840	Feruloyl C1-glucuronide	0.770842	0.00333761
Psat6g237840	Folerogenin	0.392268	0.20723
Psat6g237840	Gallocatechin-(4alpha->8)-gallocatechin-(4alpha->8)-gallocatechin	0.940921	5.13044e-06
Psat6g237840	Gladiatoside B1	-0.931313	1.07212e-05
Psat6g237840	Gladiatoside B2	-0.960356	7.21516e-07
Psat6g237840	Glucodistylin	0.990161	7.14444e-10
Psat6g237840	Gossypetin 3-sophoroside-8-glucoside	0.941431	4.91723e-06
Psat6g237840	Hebevinoside VI	0.386958	0.213994
Psat6g237840	Herbacetin 3-sophoroside-8-glucoside	0.96667	3.06288e-07
Psat6g237840	Herbacetin 8-gentiobioside	0.958892	8.62765e-07
Psat6g237840	Hexandraside D	0.927171	1.42662e-05
Psat6g237840	Hibiscetin	0.901095	6.30036e-05
Psat6g237840	Horridin (flavone)	0.98097	1.90384e-08
Psat6g237840	Ikarisoside F	0.848949	0.000477841
Psat6g237840	Isoorientin 2''-O-apiofuranoside	0.937653	6.67826e-06
Psat6g237840	Isoquercetrin	0.96134	6.37304e-07
Psat6g237840	Isoquercitrin	0.98707	2.78536e-09
Psat6g237840	Isorhamnetin 3-galactoside	0.967176	2.8397e-07
Psat6g237840	Isorhamnetin 3-gentiotrioside	0.988562	1.5127e-09
Psat6g237840	Isorhamnetin 3-gentiotrioside-7-glucoside	0.945995	3.30308e-06
Psat6g237840	Isorhamnetin 3-glucoside-7-gentiobioside	0.985348	5.18899e-09
Psat6g237840	Isorhamnetin 3-O-(beta-D-glucopyranosyl-(1->6)-beta-D-glucopyranoside)	0.947766	2.80427e-06
Psat6g237840	Isorhamnetin 3-rhamnosyl-(1->2)-[rhamnosyl-(1->6)-galactoside]-7-rhamnoside	0.987093	2.76059e-09
Psat6g237840	Isorhamnetin 3-rhamnosyl-(1->2)-gentiobiosyl-(1->6)-glucoside	-0.974467	8.18767e-08
Psat6g237840	Isoswertisin 3''-O-(2'''-methylbutyrate)	-0.917866	2.56132e-05
Psat6g237840	Isouvarinol	0.781918	0.00265834
Psat6g237840	Kaempferol	-0.347665	0.268148
Psat6g237840	Kaempferol 3-(4'''-p-coumaroylglucosyl)-(1->2)-rhamnoside-7-glucoside	0.887183	0.000118759
Psat6g237840	Kaempferol 3-(6G-malonylneohesperidoside)	0.407418	0.188656
Psat6g237840	Kaempferol 3-[2'''-acetyl-alpha-L-arabinopyranosyl-(1->6)-galactoside]	0.767315	0.00357937
Psat6g237840	Kaempferol 3-[2''-glucosyl-6''-acetyl-galactoside] 7-glucoside	0.880445	0.000156866
Psat6g237840	Kaempferol 3-[6''-(3-hydroxy-3-methylglutaryl)glucoside]-7-glucoside	0.978899	3.17966e-08
Psat6g237840	Kaempferol 3-apiosyl-(1->2)-glucoside-4'-glucoside	0.990072	7.47027e-10
Psat6g237840	Kaempferol 3-gentiobioside-7-glucuronide	0.959476	8.04008e-07
Psat6g237840	Kaempferol 3-O-(2''-rhamnosyl-6''-acetyl-galactoside) 7-O-rhamnoside	0.990447	6.16511e-10
Psat6g237840	Kaempferol 3-O-alpha-L-rhamnopyranosyl(1->6)-beta-D-glucopyranosyl(1->2)-beta-D-glucopyranoside-7-O-alpha-L-rhamnopyranoside	-0.968971	2.15015e-07
Psat6g237840	kaempferol 3-O-beta-D-glucosyl-(1->2)-glucoside	0.780456	0.00274138
Psat6g237840	Kaempferol 3-O-sophoroside	0.874558	0.000197441
Psat6g237840	Kaempferol 3-rutinoside-7-glucuronide	0.962195	5.70706e-07
Psat6g237840	Kaempferol 3-xylosyl-(1->3)-rhamnosyl-(1->6)-galactoside	0.983889	8.3205e-09
Psat6g237840	Kaempferol 4'-methyl ether 3-(4Rha-rhamnosylrutinoside)	0.958407	9.14119e-07
Psat6g237840	Kaempferol 7-(3G-glucosylgentiobioside)	0.973188	1.04316e-07
Psat6g237840	Laricitrin 3,7,5'-triglucoside	0.945503	3.45339e-06
Psat6g237840	Leucodelphinidin 3-[galactosyl-(1->4)-glucoside]	0.907787	4.49024e-05
Psat6g237840	Limocitrin 3-sophoroside	0.980288	2.26783e-08
Psat6g237840	Limocitrol 3-[alpha-L-arabinopyranosyl-(1->3)[galactosyl-(1->6)]-galactoside]	0.973073	1.06563e-07
Psat6g237840	Limocitrol 3-neohesperidoside	0.922579	1.92159e-05
Psat6g237840	Linoside A	0.880886	0.00015411
Psat6g237840	Luteolin 3'-methyl ether 7-malonylglucoside	0.383806	0.218072
Psat6g237840	Luteolin 4'-glucoside	0.853927	0.000407685
Psat6g237840	Luteolin 7-(6'''-acetylallosyl-(1->2)-glucoside)	0.987105	2.74821e-09
Psat6g237840	Luteolin 7-(6''''-acetylallosyl-(1->3)-glucosyl-(1->2)-glucoside	0.970401	1.70263e-07
Psat6g237840	Luteolin 7-(6''-malonylneohesperidoside)	0.919992	2.25479e-05
Psat6g237840	Luteolin 7-glucuronide-3',4'-dirhamnoside	0.952639	1.73286e-06
Psat6g237840	Luteolin 7-O-(2-apiofuranosyl-4-glucopyranosyl-6-malonyl)glucopyranoside	0.908188	4.39639e-05
Psat6g237840	Luteolin 7-O-(6''-O-malonyl)-beta-D-diglucoside	0.864267	0.000287615
Psat6g237840	Mearnsetin 3-galactosyl-(1->4)-galactoside	0.9606	6.99831e-07
Psat6g237840	Melilotocarpan B	0.401985	0.195194
Psat6g237840	Mikanin 3-O-sulfate	0.896724	7.76228e-05
Psat6g237840	Moracetin	0.935169	8.08428e-06
Psat6g237840	Morin	0.934466	8.52199e-06
Psat6g237840	Myricetin	0.992835	1.46891e-10
Psat6g237840	Myricetin 3-(2'',3'',4''-triacetylxyloside)	0.70915	0.00980887
Psat6g237840	Myricetin 3-(3'''-6'''-diacetylglucosyl)-(1->4)-(2'',3''-diacetylrhamnoside)	-0.436194	0.15631
Psat6g237840	Myricetin 3,3'-digalactoside	0.933056	9.45648e-06
Psat6g237840	Myricetin 3-[glucosyl-(1->2)-rhamnoside] 7-[rhamnosyl-(1->2)-glucoside]	0.961285	6.41857e-07
Psat6g237840	Myricetin 3-galactoside	0.922634	1.91492e-05
Psat6g237840	Myricetin 3-glucoside-7-galactoside	0.959405	8.1101e-07
Psat6g237840	Myricetin 3-rhamnosyl-(1->3)-glucosyl-(1->6)-glucoside	0.987344	2.50322e-09
Psat6g237840	Myricetin 3-sambubioside	0.907201	4.63006e-05
Psat6g237840	Myricetin 3-xylosyl-(1->3)-rhamnoside	0.974047	8.87774e-08
Psat6g237840	Nicotiflorin	0.955791	1.23465e-06
Psat6g237840	orientin	0.620393	0.0313695
Psat6g237840	Panzhihuacycaside	-0.962946	5.16878e-07
Psat6g237840	Patuletin 3-glucosyl-(1->6)[apiosyl-(1->2)-glucoside]	0.748023	0.00514521
Psat6g237840	Pelargonidin 3-p-coumarylglucoside	0.937773	6.61526e-06
Psat6g237840	Peonidin 3-O-glucoside	-0.689157	0.0131728
Psat6g237840	Petunidin	0.720333	0.0082328
Psat6g237840	Petunidin 3-(6''-p-coumarylglucoside)-5-glucoside	-0.864406	0.00028622
Psat6g237840	Piperaduncin B	-0.957505	1.01604e-06
Psat6g237840	Plantagoside	0.957102	1.06442e-06
Psat6g237840	Primflaside	0.98468	6.47795e-09
Psat6g237840	Primflasine	0.991456	3.53489e-10
Psat6g237840	Quercetagetin 3,7-diglucoside	0.953134	1.64549e-06
Psat6g237840	Quercetin	0.957746	9.87963e-07
Psat6g237840	Quercetin 3-(2G-glucosylgentiobioside)	0.973959	9.02845e-08
Psat6g237840	Quercetin 3-(2''-glucosylgalactoside) 7-glucoside	0.978551	3.44892e-08
Psat6g237840	Quercetin 3-(6-[4-glucosyl-p-coumaryl]glucosyl)(1->2)-rhamnoside	0.945888	3.33536e-06
Psat6g237840	Quercetin 3-(6''''-feruloylglucosyl)-(1->2)-galactosyl-(1->2)-glucoside	0.867129	0.000259846
Psat6g237840	Quercetin 3-(6''-malonylglucoside)-7-glucoside	0.98339	9.68252e-09
Psat6g237840	Quercetin 3-(6''-malonylneohesperidoside)	0.892637	9.35794e-05
Psat6g237840	Quercetin 3-(6''''-p-coumarylsophorotrioside)	0.969389	2.01086e-07
Psat6g237840	Quercetin 3-(6''-sinapoylsophorotrioside)	0.988154	1.80095e-09
Psat6g237840	Quercetin 3-(6''''-sinapylsophorotrioside)	0.985865	4.34017e-09
Psat6g237840	Quercetin 3,4'-diglucoside	0.947366	2.91124e-06
Psat6g237840	Quercetin 3-[p-coumaroyl-(->6)-glucosyl-(1->2)-glucosyl-(1->2)-glucoside]	0.974865	7.57487e-08
Psat6g237840	Quercetin 3-beta-laminaribioside	0.989552	9.63563e-10
Psat6g237840	Quercetin 3-coumaroyl-triglucoside	0.977542	4.33266e-08
Psat6g237840	Quercetin 3-feruloyl-triglucoside	0.984433	7.01457e-09
Psat6g237840	Quercetin 3-galactoside	0.987674	2.19473e-09
Psat6g237840	Quercetin 3-galactosyl-(1->4)-rhamnoside	0.959566	7.95232e-07
Psat6g237840	Quercetin 3-gentiobioside-7-glucoside	0.908766	4.26413e-05
Psat6g237840	Quercetin 3-glucosyl-(1->6)-glucosyl-(1->4)-rhamnoside	-0.529558	0.0766155
Psat6g237840	Quercetin 3-laminaribioside	0.983207	1.02255e-08
Psat6g237840	Quercetin 3-O-(6""-malonyl-glucoside) 7-O-glucoside	0.978719	3.31678e-08
Psat6g237840	Quercetin 3-O-glucosyl-rutinoside	0.976417	5.52209e-08
Psat6g237840	Quercetin 3-O-malonylglucoside	0.924454	1.70542e-05
Psat6g237840	Quercetin 3-rhamnosyl-(1->6)-[glucosyl-(1->2)-glucoside]-7-rhamnoside	0.938285	6.35313e-06
Psat6g237840	Quercetin 3-rhamnosyl-(1->6)-glucosyl-(1->6)-galactoside	-0.326688	0.300002
Psat6g237840	Quercetin 3-sambubioside-3'-glucoside	0.988716	1.41379e-09
Psat6g237840	Quercetin 3-sambubioside-7-glucoside	0.893677	8.92941e-05
Psat6g237840	Quercetin 3-triglucoside	0.952642	1.73224e-06
Psat6g237840	Quercetin 3-xylosyl-(1->6)-glucoside	0.99113	4.26026e-10
Psat6g237840	Quercetin 7,3',4'-trimethyl ether 3-sulfate	0.96402	4.47043e-07
Psat6g237840	Quercetin-3-o-rutinose	0.951957	1.85904e-06
Psat6g237840	Rhamnetin 3-neohesperidoside	0.987859	2.03532e-09
Psat6g237840	Rhamnetin 3-sophoroside	0.990632	5.59459e-10
Psat6g237840	Robinetin	0.649841	0.0221733
Psat6g237840	Scutellarein 6,7,4'-trimethyl ether 5-(6'''-acetylglucosyl)(1->3)-galactoside	0.830164	0.000830498
Psat6g237840	Spinacetin 3-(2''-apiosylgentiobioside)	0.985234	5.39293e-09
Psat6g237840	Steppogenin 4'-O-beta-D-glucoside	0.842418	0.000583683
Psat6g237840	Tamarixetin 3-rutinoside	0.938595	6.1988e-06
Psat6g237840	Tricetin 7-glucoside-3'-[6''-(3-hydroxy-3-methylglutaryl)glucoside	0.84356	0.000563979
Psat6g237840	Tricin 7-diglucuronoside	0.978139	3.79051e-08
Psat6g237840	Viscumneoside V	0.921974	1.99584e-05
Psat6g237920	(-)-Homoeriodictyol, sodium salt	0.535089	0.0730257
Psat6g237920	(-)-Medicarpin	0.624208	0.0300462
Psat6g237920	(2S,3S,4S,5R)-3,4,5-Trihydroxy-6-[2-methoxy-5-(3,5,7-trihydroxy-3,4-dihydro-2H-chromen-2-yl)phenoxy]oxane-2-carboxylic acid	0.385124	0.216361
Psat6g237920	(3''-Apiosyl-6''-malonyl)astragalin	0.682314	0.0144993
Psat6g237920	(9R,10S)-rel-(-)-9,10-bis(Acetyloxy)-9,10-dihydro-5-methoxy-8,8-dimethyl-2-phenyl-4H,8H-benzo[1,2-b:3,4-b']dipyran-4-one	0.453142	0.139031
Psat6g237920	2,4',5,7-Tetrahydroxyflavanone	0.973887	9.15184e-08
Psat6g237920	2,5,7-trihydroxy-4'-methoxyisoflavanone	0.610373	0.0350446
Psat6g237920	5,2'-Dihydroxy-7,8,6'-trimethoxyflavanone 2'-O-glucuronide	0.976884	5.00012e-08
Psat6g237920	5,3',4'-Trihydroxy-7-methoxy-4-phenylcoumarin 5-O-(6''-acetyl)-galactoside	0.917314	2.64605e-05
Psat6g237920	5,3'-Dihydroxy-7,4'-dimethoxy-4-phenylcoumarin	0.494341	0.102328
Psat6g237920	5,7,2',3',4'-Pentahydroxy-3,6-dimethoxyflavone 7-glucoside	0.996617	3.47151e-12
Psat6g237920	5,7,2'-Trihydroxyflavanone	0.936683	7.20199e-06
Psat6g237920	5,7,3',4',5'-Pentahydroxyflavanone	0.884678	0.000131964
Psat6g237920	5,7,3',6'-Tetrahydroxy-8,2'-dimethoxyflavone 6'-glucoside	0.90132	6.23153e-05
Psat6g237920	6-Hydroxyluteolin 6-glucoside-7-[6'''-(3-hydroxy-3-methylglutaryl)glucoside]	0.980586	2.10227e-08
Psat6g237920	6'''-O-Sinapoylsaponarin	0.494945	0.101844
Psat6g237920	7,4'-Dihydroxyflavan	0.572905	0.0515265
Psat6g237920	7-Chloro-3,3',4',5,6,8-hexamethoxyflavone	0.985366	5.15743e-09
[truncated: 342 more rows]
